# Supplementary material for: Structural basis for selectivity and antagonism in extracellular GPCR-nanobodies
Source: Nat Commun. 2024 May 30;15:4611. doi: 10.1038/s41467-024-49000-x (PMC11139983; doi:10.1038/s41467-024-49000-x)
Supplement: Supplementary file 4 — Supplementary Data 1 [file 41467_2024_49000_MOESM4_ESM.xlsx]

## Sheet: Sheet1
CDR3 Conformation	PDBID_ChainID	Redundant PDBs
Extended	1kxv_C	1kxv_D
Extended	1ohq_A	1ohq_B	7jkb_A	7obf_A	7obf_B
Extended	1sjx_A
Extended	1yc7_A	1yc7_B
Extended	1yc8_A	1yc8_B	1yzz_A	1yzz_B
Extended	2x1o_A	2x1o_B
Extended	3ezj_H	3ezj_B	3ezj_D	3ezj_F
Extended	3p9w_H	3p9w_B	3p9w_D	3p9w_F
Extended	3qyc_A	3qyc_B
Extended	3zhk_A	3zhk_B
Extended	3zhl_A
Extended	4b50_A	7aej_D
Extended	4cdg_C	4cdg_D
Extended	4eig_B
Extended	4idl_A
Extended	4ldo_B	4lde_B	4qkx_B	6n48_B	7bts_B	7bu6_B	7bu7_B	6h7o_C	6h7o_D	6h7n_C	6h7n_D	6h7m_C	6h7m_D	6h7l_C	6h7l_D	4ldl_B
Extended	4lgr_B
Extended	4lhj_B
Extended	4m3j_A	4m3j_B	4m3k_B
Extended	4mqs_B	4mqt_B
Extended	4p2c_I	4p2c_H	4p2c_K	4p2c_J	4p2c_G
Extended	4pir_I	4pir_H	4pir_J	4pir_G	4pir_F
Extended	4w2o_A	4w2o_C	4w2o_E	4w2o_G	6apq_A
Extended	4wgw_B	4wgw_D	4wgv_B	4wgv_D	5m95_B	5m95_D	5m94_B	5m94_D
Extended	4x7c_C	4x7c_D	4x7d_C	4x7d_D	4x7e_C	4x7e_D
Extended	4xt1_C	5wb2_A	5wb1_A
Extended	5eul_V
Extended	5hm1_A	5hm1_C	5hm1_B
Extended	5hvh_C	5hvf_B
Extended	5j1s_C	5j1t_C
Extended	5ja9_A	5ja9_B
Extended	5jqh_C	5jqh_D
Extended	5lhr_B
Extended	5m2w_A	5m2w_B	5mwn_F	5mwn_E	5mwn_D	5m30_E	5m30_D	5m30_F
Extended	5mje_B
Extended	5mwn_N
Extended	5o04_C	5o04_D
Extended	5o04_E	5o04_F
Extended	5o05_C	5o05_D
Extended	5omm_C
Extended	5vnw_C	5vnw_D	5vnv_A
Extended	5vxj_H	5vxj_B	5vxj_J	5vxj_D	5vxj_F
Extended	5wts_A
Extended	6c5w_C	6c5w_E
Extended	6ck8_A	6ck8_C	6ck8_B	6fyt_I
Extended	6dbd_A	6dbd_C	6dbd_B	6dbd_D
Extended	6dbe_A	6dbe_B
Extended	6do1_C	6do1_E	6do1_D	6do1_F	6os0_D
Extended	6fpv_A	6fpv_B
Extended	6gjq_H	6gjq_B	6gjq_D	6gjq_F
Extended	6gjs_C	6gju_B
Extended	6gju_C
Extended	6gk4_B	6gk4_E	6gkd_B	6gkd_G	6gkd_J	6gkd_M	6gkd_P	6gkd_S	6gjs_B
Extended	6gk4_C	6gk4_F
Extended	6h16_B
Extended	6h72_C	6h72_D	6h71_C	6h71_D
Extended	6hhu_G
Extended	6i2g_A
Extended	6i6j_C
Extended	6ibl_C	6ibl_D	3p0g_B	6h7j_C	6h7j_D
Extended	6itc_V
Extended	6knm_A
Extended	6obc_B
Extended	6obe_B
Extended	6obg_C	6obg_D
Extended	6obm_B
Extended	6obo_C	6obo_D
Extended	6oq5_F	6oq8_C	6oq8_D
Extended	6os1_D	6os2_D
Extended	6qv0_E	6qv0_F	6quz_E	6quz_F
Extended	6qv1_E	6qv1_F
Extended	6qx4_C	6qx4_E
Extended	6rty_B	6rtw_B
Extended	6swr_A	6swr_D	6hd8_A	6hd9_A	6hdb_A	6hdc_A	6hda_A
Extended	6tej_C
Extended	6tyl_E	6tyl_J	6ukt_E
Extended	6u50_C	6u51_A	6u51_C	6u52_A	6u52_C
Extended	6u53_A	6u54_A
Extended	6u55_A
Extended	6ul6_B
Extended	6v7z_E	6v7z_F
Extended	6x02_C	6x03_C
Extended	6x04_B	6x04_D	6x04_F	6x04_H	6x04_J	6x04_L
Extended	6x05_K
Extended	6x08_K
Extended	6xw7_H	6xw7_C	6xw7_D	6xw7_G
Extended	6zbv_B	6zpl_E	6zpl_F
Extended	6zqk_B	6zqk_D
Extended	7a48_A
Extended	7a4t_A
Extended	7b18_D	7b18_F	7b18_H	7b14_D	7ksg_E	7ksg_D	7ksg_F	7kn5_C	7kn5_D
Extended	7b2m_D
Extended	7bc6_B	7bc7_B
Extended	7bnw_A	7bnw_C	7bnw_B	7bnw_D
Extended	7c8v_A
Extended	7c8w_A
Extended	7epb_C	7epb_D
Extended	7f5h_C	7f5h_D
Extended	7fg3_D	7fg2_D
Extended	7jkb_B
Extended	7jvb_C	7jvb_D
Extended	7jwb_D
Extended	7k65_B
Extended	7kc9_C	7kc9_F	7kdm_C	7kdm_F
Extended	7kd2_C
Extended	7kdu_C
Extended	7kjh_A	7kjh_B
Extended	7klw_B
Extended	7km5_C	7km5_D
Extended	7l6v_B
Extended	7l6v_C
Extended	7l6v_D
Extended	7ldj_H	7ldj_E	7ldj_G	7ldj_F	7lx5_C
Extended	7lzp_C	7lzp_F
Extended	7m1h_D	6ui1_C
Extended	7m1h_E
Extended	7m1h_F
Extended	7m1h_G
Extended	7m74_N
Extended	7me7_A	7n9t_E	7n9t_D	7n9t_F
Extended	7mej_A	7n9b_D	7n9b_F	7n9a_A	7mdw_A
Extended	7mjh_E	7mjh_D	7mjh_F	7mji_E
Extended	7my3_H	7my3_E	7my3_D
Extended	7n0g_Y	7n0g_X	7n0g_Z	7n0h_X	7n0h_Z	7kgj_B
Extended	7nj7_F
Extended	7nqa_C	7nqa_D
Extended	7nvm_N	7nvm_n	7nvl_N	7nvl_n	7nvo_N	7nvo_n	7nvn_N	7nvn_n
Extended	7o06_A	7o06_B
Extended	7o3b_A	7o3b_C	7o3b_B	7o0s_A
Extended	7omt_A	7omm_C
Extended	7on5_A	7olz_C
Extended	7ooi_A	7ooi_B
Extended	7p5w_G	7p5w_I	7p5w_H	7p5w_K	7p5w_J	7p5w_L
Extended	7p5y_G	7p5y_I	7p5y_H	7p5y_K	7p5y_J	7p5y_L
Extended	7q6z_B	7q1u_B
Extended	7r1z_C	7r23_C	7r24_C
Extended	7r4r_D
Extended	7r74_B	7r74_D
Extended	7rby_B	7rby_D
Extended	7sl9_B
Extended	7ssz_H	7ssz_E	7ssz_G	7ssz_F	8dfl_H	8dfl_E	8dfl_G	8dfl_F
Extended	7t5f_C	7t5f_F
Extended	7te8_A	7te8_B
Extended	7te8_C	7te8_D
Extended	7tpr_E	7tpr_D
Extended	7tpr_H	7tpr_G	7tpr_F
Extended	7ul2_D	7ul5_D	6vi4_C	6vi4_D
Extended	7ul3_C
Extended	7ul4_D
Extended	7v0v_A	3ogo_H	3ogo_E	3ogo_G	3ogo_F	3k1k_C	3k1k_D
Extended	7vq0_E	7vq0_D	7vq0_F	7vpy_A	7vpy_B
Extended	7whj_F	7whk_H	7whk_D	7whi_G
Extended	7xqv_B
Extended	7ym8_D	7ymh_D
Extended	7zml_K	7zml_E	7zml_G	7zml_F
Extended	7zmm_K	7zmm_E	7zmm_G	7zmm_F
Extended	7zmn_K	7zmn_C
Extended	7zmo_C	7zmo_K
Extended	7zmp_C	7zmp_K
Extended	7zmq_K	7zmq_C
Extended	7zmr_C	7zmr_K
Extended	7zms_K
Extended	7zmt_C	7zmt_K	7zmv_K	7zmv_E	7zmv_G	7zmv_F
Extended	8cy6_E	8cy6_D	8cy6_F
Extended	8qot_B
Extended	8uek_A
Folded	1f2x_K	1f2x_L	1g6v_K
Folded	1i3v_A	1i3v_B
Folded	1ieh_A
Folded	1jto_A	1jto_B	1jtp_A	1jtp_B	1jtt_A	1mel_A	1mel_B
Folded	1kxq_H	1kxq_E	1kxq_G	1kxq_F
Folded	1kxt_B	1kxt_D	1kxt_F
Folded	1mvf_A	1mvf_B
Folded	1op9_A
Folded	1qd0_A
Folded	1ri8_A
Folded	1rjc_A
Folded	1shm_A	1shm_B	1shm_E	1shm_D
Folded	1t2j_A
Folded	1u0q_A	1u0q_B
Folded	1xfp_A
Folded	1zmy_A
Folded	1zv5_A
Folded	1zvh_A
Folded	2p42_B	2p42_D	2p43_B	2p49_B	1bzq_K	1bzq_M	1bzq_L	1bzq_N
Folded	2p44_B
Folded	2p46_B	2p46_D	2p47_B	2p45_B	2p48_B
Folded	2p4a_B	2p4a_D
Folded	2vyr_E	2vyr_G	2vyr_F	2vyr_I	2vyr_H	2vyr_K	2vyr_J	2vyr_L
Folded	2wzp_E	2wzp_D	2wzp_F	2wzp_K	2wzp_J	2wzp_L	2bse_E	2bse_D	2bse_F
Folded	2x1p_A	2x1p_C	2x1p_B	2x1p_D
Folded	2x1q_A	2x1q_B
Folded	2x6m_A
Folded	2x89_A	2x89_C	2x89_B	4kdt_A	4kdt_B
Folded	3cfi_I	3cfi_C	3cfi_L	3cfi_F
Folded	3dwt_A	3dwt_C	3dwt_B	3dwt_E	3dwt_D	3dwt_G	3dwt_F	3dwt_H
Folded	3eak_A	3eak_B
Folded	3eba_A
Folded	3g9a_B
Folded	3jbc_7
Folded	3jbd_7
Folded	3jbe_7
Folded	3jbf_7
Folded	3jbg_7
Folded	3k74_B
Folded	3k7u_A
Folded	3k80_A	3k80_B
Folded	3k81_A	3k81_B
Folded	3ln9_A
Folded	3qsk_B
Folded	3qxt_A	3qxt_B	3qxu_A	3qxu_C	3qxu_B	3qxu_D
Folded	3rjq_B	3r0m_A	3r0m_B	7ri2_B
Folded	3stb_A	3stb_B
Folded	3tpk_A
Folded	3zhd_A	3zhd_B
Folded	4aq1_B	4aq1_D
Folded	4b41_A	4b41_B
Folded	4b5e_A	4b5e_B
Folded	4c58_B	4c59_B	4y8d_C	4y8d_D
Folded	4dk6_A	4dk6_B	4dka_A	4dka_B	4dk3_A	4dk3_B
Folded	4ej1_C	4ej1_D	4eiz_C	4eiz_D
Folded	4fhb_D
Folded	4gft_B
Folded	4grw_E	4grw_G
Folded	4grw_F	4grw_J
Folded	4hem_E	4hem_G	4hem_F
Folded	4hep_G
Folded	4i0c_C	4i0c_D
Folded	4i13_B
Folded	4i1n_B
Folded	4ios_E	4ios_D	4ios_G	4ios_F
Folded	4jvp_A	4jvp_B
Folded	4kfz_C	4kfz_D
Folded	4kml_B
Folded	4krm_B	4krm_D	4krm_F	4krm_H	4krm_J	4krm_L	4krl_B
Folded	4kro_B	4krn_A
Folded	4krp_B
Folded	4laj_I	4laj_H	4laj_M	4laj_L
Folded	4lgp_B	4lgp_D
Folded	4lhq_B	4lhq_D
Folded	4n1h_B	4n1h_D
Folded	4n9o_B
Folded	4nbx_B	4nby_C	4nby_B	4nc1_C	4nc1_D
Folded	4nbz_B	4nbz_D	4nc1_E	4nc1_F	4nc0_B
Folded	4nc2_B
Folded	4ocm_C	4ocm_F	4ocn_C	4ocn_F	4ocl_C	4ocl_F
Folded	4pou_B
Folded	4poy_A
Folded	4ppt_A
Folded	4qgy_A	4qgy_B	4y7m_A	4y7m_B
Folded	4qlr_A	4qlr_B
Folded	4qo1_A
Folded	4s10_A	4s10_B	4s11_A	6h1f_A
Folded	4tvs_a	4tvs_b
Folded	4u05_A	4u05_B
Folded	4u3x_A	4u3x_C	4pgj_A	4pgj_C
Folded	4u7s_A	4u7s_B	4tyu_A	4tyu_B
Folded	4w2q_A	4w2q_C	4w2q_E	4w2q_G	4w2p_A	4w2p_C	4w2p_B	4w2p_D
Folded	4w6w_B
Folded	4w6x_B
Folded	4w6y_B
Folded	4w81_A	4w70_A	4w68_A	4w68_B
Folded	4wem_B
Folded	4wen_B
Folded	4weu_E	4weu_D
Folded	4x7f_C	4x7f_D
Folded	4yga_H	4yga_B	4yga_D	4yga_F
Folded	4z9k_B
Folded	5bop_A	5bop_C
Folded	5boz_G	5boz_I	5boz_H	5boz_K	5boz_J	5boz_L
Folded	5c2u_B
Folded	5da0_B
Folded	5da4_A	5da4_C	5da4_B
Folded	5dmj_B	5dmj_E	5dmj_G	5ihl_I	5ihl_B	5ihl_E	5ihl_G
Folded	5e03_A	5e5m_H	5e5m_B	5e5m_D	5e5m_F
Folded	5e0q_A
Folded	5e1h_B
Folded	5e7f_A	5e7f_C	5e7f_B	5e7b_A
Folded	5f1k_C	5f1k_D
Folded	5f1o_B
Folded	5f7l_B	5f7l_D
Folded	5f9a_C	5f9d_C	5f93_H	5f93_C	5f93_D	5f93_F	5f97_H	5f97_E	5f97_G	5f97_F	5f8r_C	5f8r_D	5f8q_C	5f8q_D	5f7w_C	5f7w_D	5f7y_C	5f7y_D	5f7k_C	5f7k_D	5f7m_C	5f7m_D	5f7n_C	5f7n_D
Folded	5foj_A
Folded	5fuc_E	5fuc_V
Folded	5fv2_A	5fv2_C	5fv2_B
Folded	5fwo_A
Folded	5g5r_B	5g5x_B
Folded	5gxb_B
Folded	5h8d_A	5h8o_A
Folded	5hdo_A	5hdo_C	5hdo_B	5hdo_D	5hgg_S	5hgg_T
Folded	5hvh_B	5hvg_B	5hvg_D
Folded	5i0z_A	5i0z_B
Folded	5imk_B	5imm_B	5iml_B	5imo_B
Folded	5ivn_A	5ivo_A
Folded	5j56_B
Folded	5j57_B
Folded	5ja8_H	5ja8_B	5ja8_D	5ja8_F
Folded	5jds_B
Folded	5jmr_A	5jmr_B	5jmo_C	5jmo_D
Folded	5ktz_7
Folded	5ku0_7
Folded	5ku2_7
Folded	5kwl_7
Folded	5lhq_B	5lhp_B	5lhn_B
Folded	5lmj_A	5lmj_C	5lmj_B	5lmj_D
Folded	5lwf_C	5lwf_D
Folded	5m13_B
Folded	5m14_C	5m14_D
Folded	5m15_C	5m15_D
Folded	5m2i_G	5m2i_I	5m2i_H	5m2i_K	5m2i_J	5m2i_L
Folded	5m2j_D
Folded	5m2m_E	5m2m_D	5m2m_F	5m2m_H	5m2m_J	5m2m_N
Folded	5m7q_A	5m7q_B
Folded	5mp2_C	5mp2_D
Folded	5mzv_D	4grw_I	4grw_H
Folded	5n88_A	5n88_H
Folded	5nbd_C
Folded	5nbm_E	5nbm_F	5nbl_E	5nbl_F
Folded	5nlw_A	5nlu_A
Folded	5nm0_A	5nm0_C	5nm0_B	5nm0_D	5nml_A	5nml_C	5nml_B	5nml_E	5nml_D	5nml_G	5nml_F	5nml_I	5nml_H	5nml_J
Folded	5nqw_C	5nqw_D
Folded	5o02_C
Folded	5o03_C	5o03_D
Folded	5o0w_H	5o0w_E	5o0w_G	5o0w_F
Folded	5o8f_M	5o8f_L	5o8f_N
Folded	5ocl_B	5ocl_E	5ocl_D	5ocl_G
Folded	5ovw_G	5ovw_I	5ovw_H	5ovw_K	5ovw_J	5ovw_L
Folded	5sv3_A	5sv3_C	5sv4_A	5sv4_B
Folded	5tjw_K
Folded	5toj_E	5toj_D	5toj_F	5tp3_A	5tp3_B
Folded	5tok_E	5tok_D	5tok_F
Folded	5tsj_1	5tsj_2
Folded	5u4l_B
Folded	5u4m_B
Folded	5u64_B
Folded	5u65_A	5u65_B
Folded	5uk4_a	5uk4_c	5uk4_b	5uk4_e	5uk4_d	5uk4_g	5uk4_f	5uk4_i	5uk4_h	5uk4_k	5uk4_j	5uk4_m	5uk4_l	5uk4_o	5uk4_n	5uk4_q	5uk4_p	5uk4_s	5uk4_r	5uk4_t
Folded	5ukb_a	5ukb_c	5ukb_b	5ukb_e	5ukb_d
Folded	5usf_C	5usf_D
Folded	5vaq_B	5van_B	5vak_B
Folded	5vl2_A	5vl2_C	5vl2_B	5vl2_E	5vl2_D	5vl2_G	5vl2_F	5vl2_H
Folded	5vm0_A	5vm0_B	5vlv_A
Folded	5vm6_A	5vm4_A	5vm4_C	5vm4_B	5vm4_E	5vm4_D	5vm4_G	5vm4_F	5vm4_I	5vm4_H	5vm4_K	5vm4_J	5vm4_L
Folded	5vxk_B
Folded	5vxm_B
Folded	5wb2_D
Folded	5y7z_C	5y7z_D	4c57_C	4c57_D	5y80_B
Folded	6a96_K	6a96_L	6a96_O	5o8f_K	5o8f_O	5ojm_K	5ojm_M	5ojm_L	5ojm_O	5ojm_N
Folded	6apo_A	6app_A
Folded	6b20_E	6b20_F
Folded	6b73_C	6b73_D	5c1m_B
Folded	6c9w_B
Folded	6cnw_A
Folded	6cwk_A	6cwg_B	6cwg_D
Folded	6dbf_B	6dbg_C	6dbg_D	6dba_A	6dba_B
Folded	6ehg_C	6yo6_C	6ru5_C
Folded	6eqi_B
Folded	6ey0_H	6ey0_E	6ey0_G	6ey0_F	5lz0_A	5lz0_B
Folded	6ey6_I	6ey6_K	6ey6_J	6ey6_M	6ey6_L	6ey6_O	6ey6_N	6ey6_P
Folded	6f0d_A	6f0d_B	6ezw_B
Folded	6f2g_B	6f2w_B
Folded	6fe4_I	6fe4_H	6fe4_J	6fe4_G	6fe4_F
Folded	6fuz_N	6fv0_F
Folded	6fys_A	6fys_C	6fys_B	6fys_E	6fys_D	6fys_G	6fys_F	6fys_H	6fyw_C
Folded	6fyu_I	6fyu_C	6fyu_F
Folded	6gci_B
Folded	6gkd_C	6gkd_H	6gkd_K	6gkd_N	6gkd_Q	6gkd_T
Folded	6gs1_H	6gs4_H	6gs7_H
Folded	6gwn_C	6gwp_C	7aqg_C
Folded	6gzp_A	5lmw_A
Folded	6h02_B
Folded	6h15_C	6h15_D
Folded	6h6y_H	6h6y_E	6h6y_G	6h6y_F
Folded	6h6z_C	6h6z_D	6h70_C	6h70_D
Folded	6heq_A
Folded	6her_B	6hhd_B	6hhd_D
Folded	6hhu_H	6qx4_H	6qx4_D
Folded	6hjy_I	6hjy_H	6hjy_G
Folded	6hjy_J	6hjy_F	6hjx_I	6hjx_H	6hjx_J	6hjx_G	6hjx_F
Folded	6hug_G	6huk_G	6huj_G	6huo_G	6hup_G
Folded	6i8g_B
Folded	6i8h_B
Folded	6ir1_B
Folded	6ir2_B
Folded	6itp_A	6itp_B	6itq_A	6itq_C	6itq_B	6itq_D
Folded	6iyn_A
Folded	6j7w_A	6j7w_B
Folded	6jb2_A	6jb5_A
Folded	6jb9_A	1zvy_A	6jb8_A
Folded	6jri_A	6jri_C	6jri_B	6jri_E	6jri_D	6jri_G	6jri_F	6jri_H
Folded	6k2i_A
Folded	6li3_N	7evw_N	7xou_N	7xov_N	7cz5_N	7f53_N	7f54_N	7f55_N	7f58_N	6nbf_N	6nbh_N	6nbi_N	7d68_N
Folded	6lr7_B
Folded	6lz2_B	6lz2_D
Folded	6n4y_H	6n4y_E	6n4y_G	6n4y_F	6n50_E	7dge_C	7dge_D	6n51_C	6n51_D
Folded	6nfj_B	6nfj_E
Folded	6o3c_B
Folded	6oc8_A	6oc8_C	6oc8_B	6oc8_D
Folded	6oca_C	6oca_D
Folded	6ocd_B	6ocd_D
Folded	6oq6_D	6oq5_D
Folded	6oya_N
Folded	6oyz_H	6oyz_E	6oyz_G	6oyz_F	6oyh_H	6oyh_E	6oyh_G	6oyh_F	6oz6_H	6oz6_E	6oz6_G	6oz6_F
Folded	6q6z_B
Folded	6qd6_A	6qd6_C	6qd6_B	6qd6_E	6qd6_D	6qd6_G	6qd6_F	6qd6_I	6qd6_H	6qd6_J
Folded	6qgw_B
Folded	6qgx_B
Folded	6qgy_B	6qgy_D
Folded	6qup_B
Folded	6qv2_E	6qv2_F
Folded	6qx3_O	6qxe_M	6qxe_O	6qpg_P	6qpg_M	6qpg_O	6qpg_N	7nk8_F
Folded	6r7t_A
Folded	6rag_C	6raf_C	6ran_C	6ram_C	6ral_C	6rak_C	6raj_C	6rai_C	6rah_C
Folded	6rbb_I	6rbb_H	6rbb_K	6rbb_J
Folded	6rpj_H	6rpj_B	6rpj_D	6rpj_F
Folded	6rqm_B
Folded	6ruv_S	6ruv_R	6ru3_C
Folded	6rvc_E	6rvc_D	6rvc_F
Folded	6s0y_A	6s0y_B
Folded	6sc6_C	6sc6_B	6t2j_A	6t2j_B	6sc9_C	6sc9_B	6sc5_C	6sc5_B	6sc7_C	6sc7_B	6sc8_C	6sc8_B
Folded	6sge_B	6sge_D
Folded	6ssp_K	6ssp_L
Folded	6tyl_D	6tyl_I	6ukt_D
Folded	6u12_B	6u14_A	6u14_B
Folded	6uc6_C	6uc6_D
Folded	6uft_B
Folded	6uht_C	6uht_D
Folded	6ukt_F
Folded	6ul4_B
Folded	6v7y_F
Folded	6v80_J	6v80_E
Folded	6waq_A	6waq_C
Folded	6war_B	6war_D	6war_F	6war_H	6war_J	6war_L	6war_N	6war_P
Folded	6x06_K
Folded	6x07_B
Folded	6xux_A
Folded	6xv8_A	6xv8_C	6xv8_B	6xv8_D
Folded	6xvi_A	6xvi_C	6xvi_B	6xvi_D
Folded	6xw4_C	6xw4_D
Folded	6xw6_C	6xw6_D
Folded	6xxn_A	6xxn_C	6xxn_B	6xxn_E	6xxn_D	6xxn_F
Folded	6xxn_G
Folded	6xxn_H
Folded	6xxo_A
Folded	6xxp_A
Folded	6xyf_A
Folded	6xym_A	6xym_B
Folded	6xzu_A
Folded	6y1r_A	6y1r_C	6y1r_B	6y1r_E	6y1r_D
Folded	6ysq_H	6ysq_G
Folded	6yu8_B
Folded	6z10_B	6rnk_B	6ibb_B	6ibb_D
Folded	6z1v_B
Folded	6z1z_A	6z1z_B	6z20_B	6z20_D
Folded	6z3x_A	6z3x_B
Folded	6z43_Y	6z43_X	6z43_Z	6z2m_D	6z2m_F	6yz5_F	6yz7_FFF	6yz7_DDD
Folded	6z6v_H	6z6v_G
Folded	6ze1_B
Folded	6zg3_J	6zg3_E
Folded	6zhd_E	6zh9_FFF	6zbp_FFF	6zhd_D	6zhd_F	6zcz_F
Folded	6zrv_B
Folded	6zwk_A	6zwk_C	6zwk_B	6zwk_E	6zwk_D	6zwk_F
Folded	6zxn_E	6zxn_D	6zxn_F
Folded	7a17_B
Folded	7a17_D	7a17_F	7a0v_B	7a0v_D	7a0v_F
Folded	7a4d_A	7a4d_B	7a4d_G	7a4d_H
Folded	7a4d_C	7a4d_D	7a4d_I	7a4d_J
Folded	7a4y_A	7a4y_C	7a4y_B
Folded	7a50_A	7a50_C
Folded	7a5v_O	6qfa_K	6qfa_M	6qfa_L	6qfa_O	6qfa_N	7pbz_F	7pbd_F
Folded	7anq_B
Folded	7apj_B
Folded	7aqx_C	7aqx_D
Folded	7aqy_C	7aqy_D
Folded	7aqz_C	7aqz_D
Folded	7ar0_B
Folded	7azb_B
Folded	7b17_B	7b18_E	7b18_G	7b18_I	7kn6_C
Folded	7b2p_D
Folded	7b2q_D
Folded	7c2e_N	7f9y_N	7tyx_N	7tyy_N	7tyw_N	7s1m_N	7tyh_N	7tyi_N	7tyn_N	7tyo_N	7tyl_N	7tyf_N	7wu3_N	7wu2_N	7wui_N	7wuj_N	7joz_N	7wuq_N	7mbx_N	7rg9_N	7xji_N	7jv5_N	7rmg_N	7crh_N	7wbj_N	7jvq_N	7jvp_N	6x1a_N	7dty_N	6whc_N	7wq4_N	7ckz_N	7cky_N	7ckx_N	7ckw_N	7f1o_E	7evm_N	7ljd_N	7ljc_N	7vuj_N	7bb7_G	7f16_N	7ki1_N	6xox_N	7d3s_N	5uz7_N	6p9y_N	6p9x_N	7bw0_N
Folded	7can_A
Folded	7czd_A	7czd_C
Folded	7d4b_B
Folded	7d5p_C	7d5p_D	7d5q_C	7d5q_D	6ksn_A	6ksn_B
Folded	7d6y_B
Folded	7d8b_B	7d8b_D
Folded	7djx_A
Folded	7djy_A	7djy_C	7djy_B	7djy_D
Folded	7dss_A
Folded	7dst_E
Folded	7dv4_H	7dv4_B	7dv4_D	7dv4_F
Folded	7e53_B
Folded	7e6u_B	7e6u_D
Folded	7eh3_A
Folded	7eow_B	7a6o_B
Folded	7f07_C
Folded	7f5g_B	7f5g_D
Folded	7fat_B
Folded	7fau_B	7fau_D
Folded	7jkm_K
Folded	7joo_K
Folded	7k0x_A	7k0x_C
Folded	7k7y_H	7k7y_C	7k7y_D	7k7y_F
Folded	7k84_B
Folded	7kbi_C
Folded	7kbk_C
Folded	7kd0_C
Folded	7kkk_B	7kkk_D	7kkk_F
Folded	7kkl_B	7kkl_E	7kkl_F	7kkj_A	7kkj_C
Folded	7klw_C	7p7a_A	7p7a_D	7p78_Y	7p78_W	7p77_W	7p77_Y	7p77_X
Folded	7kn5_E	7kn5_F
Folded	7kn7_B
Folded	7lvu_A	7lvu_C	7lvu_B	7lvu_D	7lvw_G	7lvw_I	7lvw_H	7lvw_K	7lvw_J	7lvw_L
Folded	7lx5_A
Folded	7lzp_B	7lzp_E
Folded	7m1h_B	7l6v_F
Folded	7m1h_C	7l6v_E	3v0a_C
Folded	7me7_B	7mdw_B
Folded	7mej_B
Folded	7mfu_C	7mfu_F
Folded	7my2_A	7my2_H	7my2_D
Folded	7n0i_I	7n0i_K	7n0i_J	7n0i_L
Folded	7n0r_C	7n0r_D
Folded	7n9c_E	7n9c_D
Folded	7n9e_D
Folded	7na9_D
Folded	7ndf_C	7ndf_D
Folded	7nfq_C	7nfq_D
Folded	7nfr_B
Folded	7nft_C	7nft_D
Folded	7now_A	7now_C
Folded	7nqk_B
Folded	7ns6_G	7ns6_H	7ns6_O	7ns6_S	7ns6_U	7ns6_T	7nll_A	7nll_C
Folded	7nx0_E	7nx0_D
Folded	7o31_X
Folded	7oan_H	7oau_BBB	7oao_FFF	7oau_FFF	7oan_G	7oan_F
Folded	7olz_B
Folded	7om5_A	7om5_B	7om4_B
Folded	7omm_D
Folded	7omn_A	7omn_C	7omn_B
Folded	7p16_B	7p14_B
Folded	7p2d_C	7np9_C
Folded	7p60_I	7p60_H	7p60_G
Folded	7paf_C	7paf_B
Folded	7phq_K	7phq_F	7php_K	7tuy_K	7pij_K	7xod_Z	7xod_T	7xod_W	7jhg_N	7q6c_K	6ww2_K	7jhh_N	7wpf_Z	7wpf_T	7wpf_W	7wpd_Z	7wpe_Z	7wpe_W
Folded	7pqg_B
Folded	7pqq_B
Folded	7qbd_E
Folded	7qbe_E	7qbe_F
Folded	7qbf_B
Folded	7qbg_E	7qbg_G
Folded	7qic_B	7qia_B
Folded	7qic_C	7qia_C
Folded	7qiv_C
Folded	7qjj_B	7qjj_G	7qji_B	7qji_G
Folded	7qjj_C	7qjj_F	7qji_C	7qji_F
Folded	7qnb_N	7qnc_G	7qnc_F	7qna_N	7qnd_K	7qnd_M	7qnd_L	7qn6_K	7qn6_M	7qn6_L	7qn7_G	7qn7_F	7qn5_G	7qn5_F	7qn8_K	7qn8_M	7qn8_L	7qn9_M	7qn9_L
Folded	7qne_G	6i53_G
Folded	7r1z_E	7r23_B	7r24_E
Folded	7r20_B
Folded	7r4i_E	7r4i_D
Folded	7r4q_E	7r4q_D
Folded	7r63_A	7r63_C	7r63_B	7r63_D
Folded	7r73_A	2xa3_A
Folded	7r98_E	7r98_D	7r98_F
Folded	7rga_A	7rga_C	7rga_B	7rga_E	7rga_D	7rga_G	7rga_F	3qxv_A	3qxv_C	3qxv_B	3qxv_E	3qxv_D	3qxw_A	3qxw_C	3qxw_B	3qxw_E	3qxw_D	7rg7_A
Folded	7ri1_B	7lpn_I	7lpn_H	7lpn_D
Folded	7rth_a	7rth_c	7rth_e	7rth_g	7rth_i	7rth_k	7rth_m	7rth_o	7rth_q
Folded	7s2r_B
Folded	7s2s_A	7s2s_C
Folded	7s7r_B
Folded	7sp7_B	7sp9_B	7spa_B	7sp6_B	7sp8_B
Folded	7sp7_C	7sp9_C	7spa_C	7sp6_C	7sp8_C
Folded	7t5f_B	7t5f_E
Folded	7vfa_D
Folded	7vfb_B
Folded	7vnb_A	7vnd_D	7vnd_V	7vnc_V
Folded	7vne_U	7vne_W	7vne_V
Folded	7whj_E	7whj_D	7whk_E	7whk_G	7whk_F	7whi_E	7whi_D	7whi_F
Folded	7x7e_A	7x7e_B	7x7e_E	7x7d_C	7x7d_B	7x7d_F
Folded	7z1a_B	7oay_JJJ	7oay_LLL	7oay_FFF	7oay_HHH	7oay_DDD	7oay_BBB	7z1a_D	7z1b_B	7z1b_D	7z1c_B	7z1c_D	7zf4_F
Folded	7z1c_E	7z1c_F	7z85_E	7z85_D	7z85_F
Folded	7z6v_Y	7z6v_X	7z6v_Z	7z1a_E	7z1a_F
Folded	7z7x_E	7z7x_D	7z7x_F	7z1d_FFF
Folded	7z9q_E	7z9q_D	7z9q_F	7z1b_E	7z1b_F
Folded	7z9r_Y	7z9r_X	7z9r_Z	7z86_Y	7z86_X	7z86_Z	7z1e_FFF
Folded	7zfc_M	7zfb_M	7zfb_N	7oaq_AAA	7oap_AAA	7zxu_A	7zfe_Y	7zfe_X	7zfe_Z	7zfe_W
Folded	7zyi_K
Folded	8cwu_B
Folded	8cwv_B
Folded	8cxn_E	8cxn_D	8cxn_F
Folded	8cxq_E	8cxq_D	8cxq_F
Folded	8cy7_E	8cy7_D	8cy7_F
Folded	8cy9_E	8cy9_D	8cy9_F
Folded	8cya_E	8cya_D	8cya_F	8cyj_A
Folded	8cyb_D
Folded	8cyc_E	8cyc_D	8cyc_F
Folded	8cyd_E	8cyd_D	8cyd_F
Folded	8cyj_B
Folded	8cyj_C
Folded	8cyj_D
Folded	8fd0_C	8fd0_D
Short	1g9e_A
Short	1hcv_A
Short	1ol0_A	1ol0_B
Short	1vhp_A
Short	2xv6_B	2xv6_D	2xxc_B	2xxm_B	2xt1_B
Short	3b9v_A	3b9v_C	3b9v_B	3b9v_D
Short	3zkx_C
Short	4ksd_B
Short	4orz_C
Short	4pfe_A	4pfe_B
Short	4zg1_A	4zg1_C	4zg1_B	4zg1_E	4zg1_D	4zg1_F
Short	5c3l_D
Short	5dfz_E
Short	5dxw_A
Short	5f21_B
Short	5ip4_A	5ip4_B
Short	5l21_B
Short	5my6_B
Short	5o2u_B	5o2u_D
Short	5ocl_A	5ocl_C	5ocl_F	5ocl_H
Short	5omn_C
Short	5vxl_B
Short	6dyx_D
Short	6gwn_B	6gwp_B	6gwq_B	7aqg_B
Short	6itc_C
Short	6jsz_D
Short	6mxt_N
Short	6ni2_A
Short	6oq7_C	6oq5_E
Short	6qtl_A	6qtl_E	6qtl_D	6qtl_H
Short	6qtl_C	6qtl_B	6qtl_G	6qtl_F
Short	6ssi_I	6ssi_H	6ssi_J	6ssi_G	6ssi_F
Short	6tyl_C	6tyl_H	6ukt_C
Short	6ui1_D
Short	6ul6_C	6ui1_B
Short	6vbg_C	6vbg_D
Short	6xw5_C	6xw5_D
Short	6y0e_A	6y0e_B	6xzf_B
Short	7a29_E	7a29_D	7a29_F	7a25_E	7a25_D	7a25_F
Short	7cz0_H	7cz0_E	7cz0_G	7cz0_F
Short	7d2z_A
Short	7d30_A
Short	7d5u_D	7d5b_D	4bfb_E	4bfb_D	7n4n_D	3zkx_B	7f1g_D	3zlq_C	3zlq_D	3zks_D	3zkq_D	4bel_E	4bel_D
Short	7kji_A
Short	7kqy_A	7kqy_C	7kqy_B	7kqy_E	7kqy_D	7kqy_F
Short	7l1v_S
Short	7lzp_G	7lzp_H
Short	7mfu_B	7mfu_E
Short	7mfv_B	7kgk_B
Short	7n9v_B	7n9v_E	7n9v_F	7n9v_H	7n9v_J	7n9v_L
Short	7ngh_D
Short	7nik_F
Short	7ocy_C
Short	7p5v_G	7p5v_I	7p5v_H	7p5v_K	7p5v_J	7p5v_L				7oan_H
Short	7p6k_I	7p6k_H	7p6k_G
Short	7p78_H	7p78_B	7p78_D	7p79_H	7p79_B	7p79_D	7p77_A	7p77_D	7p77_H
Short	7rnn_C
Short	7sl8_B	7sla_B
Short	7w1s_B
[truncated: 11 more columns]
