# Supplementary material for: Structural basis for selectivity and antagonism in extracellular GPCR-nanobodies
Source: Nat Commun. 2024 May 30;15:4611. doi: 10.1038/s41467-024-49000-x (PMC11139983; doi:10.1038/s41467-024-49000-x)
Supplement: Supplementary file 5 — Supplementary Data 2 [file 41467_2024_49000_MOESM5_ESM.xlsx]

## Sheet: Sheet1
Name	Target	Epitope	CDR3 Conformation	PDBID_ChainID	Redundant PDBs
Nb80	B2AR	Intracellular	Extended	4ldo_B	4lde_B	4qkx_B	6n48_B	7bts_B	7bu6_B	7bu7_B	6h7o_C	6h7o_D	6h7n_C	6h7n_D	6h7m_C	6h7m_D	6h7l_C	6h7l_D	4ldl_B
Nb9-8	M2AR	Intracellular	Extended	4mqs_B	4mqt_B
Nb7	CX3R1	Intracellular	Extended	4xt1_C	5wb2_A	5wb1_A
Nb60	B2AR	Intracellular	Extended	5jqh_C	5jqh_D
Nb.AT110i1	AT1R	Intracellular	Extended	6do1_C	6do1_E	6do1_D	6do1_F	6os0_D	6os1_D
Nb80	B1AR	Intracellular	Extended	6ibl_C	6ibl_D	3p0g_B	6h7j_C	6h7j_D
Nb6	NTSR1	Intracellular	Extended	7ul2_D	7ul5_D	6vi4_C	6vi4_D
JN241	APLNR	Extracellular	Extended	6knm_A
VUN701	ACKR3	Extracellular	Extended	8uek_A
Nb29	ADRA1A	Extracellular	Extended	7ym8_D	7ymh_D
NbE	OPRM1	Extracellular	Extended	8qot_B
Nb39	ORPK1	Intracellular	Folded	6b73_C	6b73_D	5c1m_B
Nb6	SUCNR1	Intracellular	Folded	6z10_B	6rnk_B	6ibb_B	6ibb_D
Nb2	RHO	Extracellular	Folded	8fd0_C	8fd0_D
Nb71	B2AR	Intracellular	Short	6mxt_N
Sb51	OX2R	Extracellular	Short	7l1v_S
