# Supplementary material for: Structural basis for selectivity and antagonism in extracellular GPCR-nanobodies
Source: Nat Commun. 2024 May 30;15:4611. doi: 10.1038/s41467-024-49000-x (PMC11139983; doi:10.1038/s41467-024-49000-x)
Supplement: Supplementary file 6 — Supplementary Data 3 [file 41467_2024_49000_MOESM6_ESM.xlsx]

## Sheet: PrimerList
Oligonucleotide Primers List
	Mutagenesis/Cloning Primers
	Name	Oligonucleotide Sequence	PCR Method
	VUN701_BsaI	GCGCGGTCTCATGGTCAAGTTCAACTGGTGGAGAGCGG	Taq Polymerase
	VUN701_HindIII	GCGCAAGCTTAGCTGCTAACGGTCACTTGGG	Taq Polymerase
	VUN701_GSGS_BsaI	GCGCGGTCTCATGGTGGCAGCGGTAGCCAAGTTCAACTGGTGGAGAGCGGCGGC	Taq Polymerase
	VUN701_dCDR1_for	GGTAGCCACCTGATGGGTTGGTACCGTCAGG	Q5 Mutagenesis
	VUN701_dCDR1_rev	GCTGCCGCTACCGCTCGCCGCGCA	Q5 Mutagenesis
	VUN701_D56A_for	TAGCGGTGGCGCCACCAACTATG	Q5 Mutagenesis
	VUN701_D56A_rev	CCGCTGGTCGCAACCACC	Q5 Mutagenesis
	VUN701_dCDR3_for	GCGGATTACTATTGCCGTGCGCAGGGTAGCGGTGGCGATTACTGGGGTCAGGGCACC	Q5 Mutagenesis
	VUN701_dCDR3_rev	GGTGCCCTGACCCCAGTAATCGCCACCGCTACCCTGCGCACGGCAATAGTAATCCGC	Q5 Mutagenesis
	VUN701_T28A_for	GCGAGCGGTAGCGCCTTCAGCCTGC	QuikChange Mutagenesis
	VUN701_T28A_rev	GCAGGCTGAAGGCGCTACCGCTCGC	QuikChange Mutagenesis
	VUN701_F29A_for	CGAGCGGTAGCACCGCCAGCCTGCACCTGA	QuikChange Mutagenesis
	VUN701_F29A_rev	TCAGGTGCAGGCTGGCGGTGCTACCGCTCG	QuikChange Mutagenesis
	VUN701_S30A_for	GCGGTAGCACCTTCGCCCTGCACCTGATGG	QuikChange Mutagenesis
	VUN701_S30A_rev	CCATCAGGTGCAGGGCGAAGGTGCTACCGC	QuikChange Mutagenesis
	VUN701_L31A_for	GGTAGCACCTTCAGCGCGCACCTGATGGGTTG	QuikChange Mutagenesis
	VUN701_L31A_rev	CAACCCATCAGGTGCGCGCTGAAGGTGCTACC	QuikChange Mutagenesis
	VUN701_H32A_for	TAGCACCTTCAGCCTGGCCCTGATGGGTTGGTAC	QuikChange Mutagenesis
	VUN701_H32A_rev	GTACCAACCCATCAGGGCCAGGCTGAAGGTGCTA	QuikChange Mutagenesis
	VUN701_K100A_for	TTGCCGTGCGCAGCAAGCGATTGGTCGTGACACC	QuikChange Mutagenesis
	VUN701_K100A_rev	GGTGTCACGACCAATCGCTTGCTGCGCACGGCAA	QuikChange Mutagenesis
	VUN701_I101A_for	GCCGTGCGCAGCAAAAGGCTGGTCGTGACACCT	QuikChange Mutagenesis
	VUN701_I101A_rev	AGGTGTCACGACCAGCCTTTTGCTGCGCACGGC	QuikChange Mutagenesis
	VUN701_G102A_for	GTGCGCAGCAAAAGATTGCTCGTGACACCTTTCG	QuikChange Mutagenesis
	VUN701_G102A_rev	CGAAAGGTGTCACGAGCAATCTTTTGCTGCGCAC	QuikChange Mutagenesis
	VUN701_R103A_for	CGTGCGCAGCAAAAGATTGGTGCTGACACCTTTCGTG	QuikChange Mutagenesis
	VUN701_R103A_rev	CACGAAAGGTGTCAGCACCAATCTTTTGCTGCGCACG	QuikChange Mutagenesis
	VUN701_D104A_for	AGCAAAAGATTGGTCGTGCCACCTTTCGTGATTACTG	QuikChange Mutagenesis
	VUN701_D104A_rev	CAGTAATCACGAAAGGTGGCACGACCAATCTTTTGCT	QuikChange Mutagenesis
	VUN701_T105A_for	CAAAAGATTGGTCGTGACGCCTTTCGTGATTACTGGG	QuikChange Mutagenesis
	VUN701_T105A_rev	CCCAGTAATCACGAAAGGCGTCACGACCAATCTTTTG	QuikChange Mutagenesis
	VUN701_F106A_for	AAAGATTGGTCGTGACACCGCTCGTGATTACTGGGGTCAG	QuikChange Mutagenesis
	VUN701_F106A_rev	CTGACCCCAGTAATCACGAGCGGTGTCACGACCAATCTTT	QuikChange Mutagenesis
	VUN701_R107A_for	AAGATTGGTCGTGACACCTTTGCTGATTACTGGGGTCAG	QuikChange Mutagenesis
	VUN701_R107A_rev	CTGACCCCAGTAATCAGCAAAGGTGTCACGACCAATCTT	QuikChange Mutagenesis
	pcDNA3-RLuc8_ACKR3_insert_for	CGATGATGACGCCAGCATCGATATGGATTTGCATCTGTTCGATTATTCAG	HiFi Assembly
	pcDNA3-RLuc8_ACKR3_insert_rev	GGAAGCCATACCGGTATCGATTTTGGTAGATTGTTCAAGTGCG	HiFi Assembly
	pcDNA3-Rluc8_vector_amplif_for	ATCGATACCGGTATGGCTTCC	HiFi Assembly
	pcDNA3-Rluc8_vector_amplif_rev	ATCGATGCTGGCGTCATCATCG	HiFi Assembly
	hACKR3_D30A_for	CGATTGCATTGTGGTCGCCACAGTTATGTGTCCTA	QuikChange Mutagenesis
	hACKR3_D30A_rev	TAGGACACATAACTGTGGCGACCACAATGCAATCG	QuikChange Mutagenesis
	hACKR3_K40A_for	GACACAGTTATGTGTCCTAATATGCCAAATGCGTCAGTTCTGCTTTAC	QuikChange Mutagenesis
	hACKR3_K40A_rev	GTAAAGCAGAACTGACGCATTTGGCATATTAGGACACATAACTGTGTC	QuikChange Mutagenesis
	hACKR3_D179A_for	TTTTGTGTTTCCTTGCCAGCCACATACTACCTGAAAACC	QuikChange Mutagenesis
	hACKR3_D179A_rev	GGTTTTCAGGTAGTATGTGGCTGGCAAGGAAACACAAAA	QuikChange Mutagenesis
	hACKR3_E193A_for	TCTGCCAGTAACAATGCGACGTACTGTCGCTCC	QuikChange Mutagenesis
	hACKR3_E193A_rev	GGAGCGACAGTACGTCGCATTGTTACTGGCAGA	QuikChange Mutagenesis
	hACKR3_R197A_for	CAATGAGACCTACTGTGCGTCCTTCTACCCCGAG	QuikChange Mutagenesis
	hACKR3_R197A_rev	CTCGGGGTAGAAGGACGCACAGTAGGTCTCATTG	QuikChange Mutagenesis
	hACKR3_F199A_for	GACGTACTGTCGCTCCGCCTACCCTGAGCATAGC	QuikChange Mutagenesis
	hACKR3_F199A_rev	GCTATGCTCAGGGTAGGCGGAGCGACAGTACGTC	QuikChange Mutagenesis
	hACKR3_E202A_for	GTCCTTCTACCCCGCGCACAGCATCAAGG	QuikChange Mutagenesis
	hACKR3_E202A_rev	CCTTGATGCTGTGCGCGGGGTAGAAGGAC	QuikChange Mutagenesis
	hACKR3_K206A_for	CCCGAGCACAGCATCGCGGAGTGGCTGATCGG	QuikChange Mutagenesis
	hACKR3_K206A_rev	CCGATCAGCCACTCCGCGATGCTGTGCTCGGG	QuikChange Mutagenesis
	hACKR3_E213A_for	GCTCATCGGCATGGCGCTTGTGTCCGTGG	QuikChange Mutagenesis
	hACKR3_E213A_rev	CCACGGACACAAGCGCCATGCCGATGAGC	QuikChange Mutagenesis
	hACKR3_A271C_for	GCTGGCTGCCATACCACGTTTGCGTGCTGCTGGATATCTTT	QuikChange Mutagenesis
	hACKR3_A271C_rev	AAAGATATCCAGCAGCACGCAAACGTGGTATGGCAGCCAGC	QuikChange Mutagenesis
	hACKR3_D275A_for	CGTTGCAGTGCTGCTGGCTATCTTTTCCATACTCC	QuikChange Mutagenesis
	hACKR3_D275A_rev	GGAGTATGGAAAAGATAGCCAGCAGCACTGCAACG	QuikChange Mutagenesis
	hACKR3_F285A_for	TTCCATACTCCATTATATCCCAGCTACCTGCCGCCTGGAAC	QuikChange Mutagenesis
	hACKR3_F285A_rev	GTTCCAGGCGGCAGGTAGCTGGGATATAATGGAGTATGGAA	QuikChange Mutagenesis
	hACKR3_R288A_for	TTATATCCCATTTACCTGCGCCCTGGAACATGCCCTTTTT	QuikChange Mutagenesis
	hACKR3_R288A_rev	AAAAAGGGCATGTTCCAGGGCGCAGGTAAATGGGATATAA	QuikChange Mutagenesis
	hACKR3_E290A_for	ATTTACCTGCCGCCTGGCACATGCCCTTTTTACAG	QuikChange Mutagenesis
	hACKR3_E290A_rev	CTGTAAAAAGGGCATGTGCCAGGCGGCAGGTAAAT	QuikChange Mutagenesis
	hACKR3_L293C_for	GCCGCCTGGAACATGCCTGTTTTACAGCACTGCACG	QuikChange Mutagenesis
	hACKR3_L293C_rev	CGTGCAGTGCTGTAAAACAGGCATGTTCCAGGCGGC	QuikChange Mutagenesis
	hACKR3_F294A_for	GCCTGGAACATGCCCTTGCTACAGCACTGCACGTG	QuikChange Mutagenesis
	hACKR3_F294A_rev	CACGTGCAGTGCTGTAGCAAGGGCATGTTCCAGGC	QuikChange Mutagenesis
	pcDNA3-RLuc8_CXCR3A_insert_for	CGATGATGACGCCAGCATCGATATGGTCCTTGAGGTGAGTGAC	HiFi Assembly
	pcDNA3-RLuc8_CXCR3A_insert_rev	GGAAGCCATACCGGTATCGATCAAGCCCGAGTAGGAGGCCTC	HiFi Assembly
	hCXCR3A_R288F_for	TGGGCGCTTTGGCCTTCAACTGTGGCCGAG	QuikChange Mutagenesis
	hCXCR3A_R288F_rev	CTCGGCCACAGTTGAAGGCCAAAGCGCCCA	QuikChange Mutagenesis
	hCXCR3A_ECL3swap_for	CCATTTACCTGTGGCCGAGAAAGC	Q5 Mutagenesis
	hCXCR3A_ECL3swap_rev	GATATAATGCAGGTCCATGAGGATG	Q5 Mutagenesis
	pcDNA3-RLuc8_CXCR4_insert_for	CGATGATGACGCCAGCATCGATATGGAGGGAATCAGTATCTAC	HiFi Assembly
	pcDNA3-RLuc8_CXCR4_insert_rev	GGAAGCCATACCGGTATCGATGGAAGAATGGAACGAGGAGCT	HiFi Assembly
	hCXCR4_Q272F_for	CATTTATACTCCTGGAAATTATCAAGTTCGGCTGCGAGTTCGAGAACA	QuikChange Mutagenesis
	hCXCR4_Q272F_rev	TGTTCTCGAACTCGCAGCCGAACTTGATAATTTCCAGGAGTATAAATG	QuikChange Mutagenesis
	hCXCR4_ECL3swap_for	CCATTTACCTGCGAGTTCGAGAAC	Q5 Mutagenesis
	hCXCR4_ECL3swap_rev	GATATAATGCAGGAGTATAAATGAGTCAATG	Q5 Mutagenesis
	Sequencing Primers
	Name	Oligonucleotide Sequence	PCR Method
	T7_promoter	TAATACGACTCACTATAGGG	N/A
	CMVF	CGCAAATGGGCGGTAGGCGTG	N/A
	Rluc_Rev	GATCATGCGTTTGCGTTGCTC	N/A
