# Supplementary material for: Structural basis for selectivity and antagonism in extracellular GPCR-nanobodies
Source: Nat Commun. 2024 May 30;15:4611. doi: 10.1038/s41467-024-49000-x (PMC11139983; doi:10.1038/s41467-024-49000-x)
Supplement: Supplementary file 7 — Supplementary Data 4 [file 41467_2024_49000_MOESM7_ESM.zip]

Archive with 4 entries (4 files):
- ACKR3-VUN701_input.pdb
- __MACOSX/._ACKR3-VUN701_input.pdb
- ACKR3-CXCL12_input.pdb
- __MACOSX/._ACKR3-CXCL12_input.pdb
