# Supplementary material for: Structural basis for selectivity and antagonism in extracellular GPCR-nanobodies
Source: Nat Commun. 2024 May 30;15:4611. doi: 10.1038/s41467-024-49000-x (PMC11139983; doi:10.1038/s41467-024-49000-x)
Supplement: Supplementary file 7 — Supplementary Data 4 [file 41467_2024_49000_MOESM7_ESM.zip › ACKR3-VUN701_input.pdb]

ATOM      1  N   GLN     1      48.344  25.529  55.300  1.00  0.00      PROA N
ATOM      2  HT1 GLN     1      47.669  25.343  56.070  1.00  0.00      PROA H
ATOM      3  HT2 GLN     1      49.316  25.541  55.678  1.00  0.00      PROA H
ATOM      4  HT3 GLN     1      48.262  24.748  54.608  1.00  0.00      PROA H
ATOM      5  CA  GLN     1      48.028  26.820  54.619  1.00  0.00      PROA C
ATOM      6  HA  GLN     1      47.967  27.596  55.363  1.00  0.00      PROA H
ATOM      7  CB  GLN     1      49.167  27.115  53.603  1.00  0.00      PROA C
ATOM      8  HB1 GLN     1      49.109  26.412  52.740  1.00  0.00      PROA H
ATOM      9  HB2 GLN     1      50.147  26.937  54.108  1.00  0.00      PROA H
ATOM     10  CG  GLN     1      49.189  28.560  53.069  1.00  0.00      PROA C
ATOM     11  HG1 GLN     1      49.117  29.291  53.893  1.00  0.00      PROA H
ATOM     12  HG2 GLN     1      48.322  28.668  52.388  1.00  0.00      PROA H
ATOM     13  CD  GLN     1      50.480  28.827  52.272  1.00  0.00      PROA C
ATOM     14  OE1 GLN     1      51.203  27.889  51.926  1.00  0.00      PROA O
ATOM     15  NE2 GLN     1      50.781  30.109  51.987  1.00  0.00      PROA N
ATOM     16 HE21 GLN     1      51.620  30.316  51.480  1.00  0.00      PROA H
ATOM     17 HE22 GLN     1      50.150  30.851  52.192  1.00  0.00      PROA H
ATOM     18  C   GLN     1      46.683  26.690  53.944  1.00  0.00      PROA C
ATOM     19  O   GLN     1      46.417  25.624  53.400  1.00  0.00      PROA O
ATOM     20  N   VAL     2      45.792  27.704  54.002  1.00  0.00      PROA N
ATOM     21  HN  VAL     2      45.957  28.544  54.500  1.00  0.00      PROA H
ATOM     22  CA  VAL     2      44.512  27.678  53.302  1.00  0.00      PROA C
ATOM     23  HA  VAL     2      44.093  26.688  53.390  1.00  0.00      PROA H
ATOM     24  CB  VAL     2      43.515  28.676  53.904  1.00  0.00      PROA C
ATOM     25  HB  VAL     2      43.951  29.694  53.843  1.00  0.00      PROA H
ATOM     26  CG1 VAL     2      42.162  28.695  53.161  1.00  0.00      PROA C
ATOM     27 HG11 VAL     2      41.682  27.693  53.207  1.00  0.00      PROA H
ATOM     28 HG12 VAL     2      42.282  28.994  52.101  1.00  0.00      PROA H
ATOM     29 HG13 VAL     2      41.483  29.431  53.646  1.00  0.00      PROA H
ATOM     30  CG2 VAL     2      43.263  28.351  55.390  1.00  0.00      PROA C
ATOM     31 HG21 VAL     2      44.191  28.414  55.989  1.00  0.00      PROA H
ATOM     32 HG22 VAL     2      42.825  27.335  55.495  1.00  0.00      PROA H
ATOM     33 HG23 VAL     2      42.536  29.084  55.804  1.00  0.00      PROA H
ATOM     34  C   VAL     2      44.719  27.948  51.816  1.00  0.00      PROA C
ATOM     35  O   VAL     2      45.462  28.862  51.450  1.00  0.00      PROA O
ATOM     36  N   GLN     3      44.096  27.150  50.936  1.00  0.00      PROA N
ATOM     37  HN  GLN     3      43.559  26.367  51.270  1.00  0.00      PROA H
ATOM     38  CA  GLN     3      44.107  27.330  49.506  1.00  0.00      PROA C
ATOM     39  HA  GLN     3      44.605  28.260  49.255  1.00  0.00      PROA H
ATOM     40  CB  GLN     3      44.819  26.161  48.783  1.00  0.00      PROA C
ATOM     41  HB1 GLN     3      44.591  26.194  47.694  1.00  0.00      PROA H
ATOM     42  HB2 GLN     3      44.426  25.206  49.200  1.00  0.00      PROA H
ATOM     43  CG  GLN     3      46.352  26.202  48.972  1.00  0.00      PROA C
ATOM     44  HG1 GLN     3      46.591  26.122  50.052  1.00  0.00      PROA H
ATOM     45  HG2 GLN     3      46.717  27.184  48.600  1.00  0.00      PROA H
ATOM     46  CD  GLN     3      47.046  25.070  48.205  1.00  0.00      PROA C
ATOM     47  OE1 GLN     3      46.439  24.164  47.632  1.00  0.00      PROA O
ATOM     48  NE2 GLN     3      48.391  25.200  48.089  1.00  0.00      PROA N
ATOM     49 HE21 GLN     3      48.884  24.455  47.641  1.00  0.00      PROA H
ATOM     50 HE22 GLN     3      48.866  25.940  48.553  1.00  0.00      PROA H
ATOM     51  C   GLN     3      42.691  27.447  49.000  1.00  0.00      PROA C
ATOM     52  O   GLN     3      41.802  26.695  49.404  1.00  0.00      PROA O
ATOM     53  N   LEU     4      42.460  28.406  48.092  1.00  0.00      PROA N
ATOM     54  HN  LEU     4      43.187  29.027  47.815  1.00  0.00      PROA H
ATOM     55  CA  LEU     4      41.188  28.625  47.455  1.00  0.00      PROA C
ATOM     56  HA  LEU     4      40.423  28.009  47.902  1.00  0.00      PROA H
ATOM     57  CB  LEU     4      40.804  30.112  47.567  1.00  0.00      PROA C
ATOM     58  HB1 LEU     4      39.906  30.308  46.953  1.00  0.00      PROA H
ATOM     59  HB2 LEU     4      41.640  30.717  47.154  1.00  0.00      PROA H
ATOM     60  CG  LEU     4      40.519  30.601  49.000  1.00  0.00      PROA C
ATOM     61  HG  LEU     4      41.400  30.374  49.645  1.00  0.00      PROA H
ATOM     62  CD1 LEU     4      40.284  32.109  48.999  1.00  0.00      PROA C
ATOM     63 HD11 LEU     4      39.412  32.364  48.359  1.00  0.00      PROA H
ATOM     64 HD12 LEU     4      41.169  32.642  48.605  1.00  0.00      PROA H
ATOM     65 HD13 LEU     4      40.085  32.469  50.027  1.00  0.00      PROA H
ATOM     66  CD2 LEU     4      39.286  29.933  49.607  1.00  0.00      PROA C
ATOM     67 HD21 LEU     4      39.416  28.836  49.644  1.00  0.00      PROA H
ATOM     68 HD22 LEU     4      38.386  30.169  49.000  1.00  0.00      PROA H
ATOM     69 HD23 LEU     4      39.118  30.302  50.639  1.00  0.00      PROA H
ATOM     70  C   LEU     4      41.292  28.223  45.998  1.00  0.00      PROA C
ATOM     71  O   LEU     4      42.247  28.571  45.309  1.00  0.00      PROA O
ATOM     72  N   VAL     5      40.329  27.408  45.527  1.00  0.00      PROA N
ATOM     73  HN  VAL     5      39.595  27.095  46.130  1.00  0.00      PROA H
ATOM     74  CA  VAL     5      40.308  26.903  44.164  1.00  0.00      PROA C
ATOM     75  HA  VAL     5      41.088  27.374  43.580  1.00  0.00      PROA H
ATOM     76  CB  VAL     5      40.502  25.382  44.109  1.00  0.00      PROA C
ATOM     77  HB  VAL     5      39.674  24.884  44.664  1.00  0.00      PROA H
ATOM     78  CG1 VAL     5      40.512  24.870  42.653  1.00  0.00      PROA C
ATOM     79 HG11 VAL     5      41.345  25.336  42.086  1.00  0.00      PROA H
ATOM     80 HG12 VAL     5      39.551  25.084  42.143  1.00  0.00      PROA H
ATOM     81 HG13 VAL     5      40.678  23.768  42.641  1.00  0.00      PROA H
ATOM     82  CG2 VAL     5      41.832  24.991  44.780  1.00  0.00      PROA C
ATOM     83 HG21 VAL     5      41.855  25.296  45.845  1.00  0.00      PROA H
ATOM     84 HG22 VAL     5      42.681  25.467  44.250  1.00  0.00      PROA H
ATOM     85 HG23 VAL     5      41.961  23.888  44.731  1.00  0.00      PROA H
ATOM     86  C   VAL     5      38.986  27.285  43.516  1.00  0.00      PROA C
ATOM     87  O   VAL     5      37.913  26.797  43.877  1.00  0.00      PROA O
ATOM     88  N   GLU     6      39.053  28.174  42.504  1.00  0.00      PROA N
ATOM     89  HN  GLU     6      39.902  28.691  42.351  1.00  0.00      PROA H
ATOM     90  CA  GLU     6      37.925  28.601  41.701  1.00  0.00      PROA C
ATOM     91  HA  GLU     6      37.037  28.599  42.321  1.00  0.00      PROA H
ATOM     92  CB  GLU     6      38.143  30.034  41.150  1.00  0.00      PROA C
ATOM     93  HB1 GLU     6      37.284  30.306  40.492  1.00  0.00      PROA H
ATOM     94  HB2 GLU     6      39.074  30.072  40.546  1.00  0.00      PROA H
ATOM     95  CG  GLU     6      38.201  31.107  42.259  1.00  0.00      PROA C
ATOM     96  HG1 GLU     6      37.638  30.763  43.145  1.00  0.00      PROA H
ATOM     97  HG2 GLU     6      37.734  32.044  41.889  1.00  0.00      PROA H
ATOM     98  CD  GLU     6      39.606  31.497  42.699  1.00  0.00      PROA C
ATOM     99  OE1 GLU     6      39.751  32.672  43.126  1.00  0.00      PROA O
ATOM    100  OE2 GLU     6      40.546  30.666  42.598  1.00  0.00      PROA O
ATOM    101  C   GLU     6      37.642  27.686  40.522  1.00  0.00      PROA C
ATOM    102  O   GLU     6      38.523  27.051  39.946  1.00  0.00      PROA O
ATOM    103  N   SER     7      36.372  27.618  40.097  1.00  0.00      PROA N
ATOM    104  HN  SER     7      35.646  28.076  40.620  1.00  0.00      PROA H
ATOM    105  CA  SER     7      35.931  26.829  38.963  1.00  0.00      PROA C
ATOM    106  HA  SER     7      36.675  26.883  38.182  1.00  0.00      PROA H
ATOM    107  CB  SER     7      35.685  25.355  39.362  1.00  0.00      PROA C
ATOM    108  HB1 SER     7      36.631  24.931  39.772  1.00  0.00      PROA H
ATOM    109  HB2 SER     7      35.377  24.739  38.490  1.00  0.00      PROA H
ATOM    110  OG  SER     7      34.671  25.283  40.358  1.00  0.00      PROA O
ATOM    111  HG1 SER     7      35.037  25.739  41.126  1.00  0.00      PROA H
ATOM    112  C   SER     7      34.646  27.413  38.401  1.00  0.00      PROA C
ATOM    113  O   SER     7      33.982  28.221  39.047  1.00  0.00      PROA O
ATOM    114  N   GLY     8      34.303  27.031  37.155  1.00  0.00      PROA N
ATOM    115  HN  GLY     8      34.866  26.383  36.643  1.00  0.00      PROA H
ATOM    116  CA  GLY     8      33.052  27.429  36.509  1.00  0.00      PROA C
ATOM    117  HA1 GLY     8      32.308  27.635  37.263  1.00  0.00      PROA H
ATOM    118  HA2 GLY     8      32.751  26.606  35.877  1.00  0.00      PROA H
ATOM    119  C   GLY     8      33.120  28.648  35.614  1.00  0.00      PROA C
ATOM    120  O   GLY     8      32.118  28.995  34.998  1.00  0.00      PROA O
ATOM    121  N   GLY     9      34.291  29.299  35.476  1.00  0.00      PROA N
ATOM    122  HN  GLY     9      35.068  29.036  36.032  1.00  0.00      PROA H
ATOM    123  CA  GLY     9      34.522  30.336  34.473  1.00  0.00      PROA C
ATOM    124  HA1 GLY     9      35.512  30.734  34.623  1.00  0.00      PROA H
ATOM    125  HA2 GLY     9      33.762  31.087  34.615  1.00  0.00      PROA H
ATOM    126  C   GLY     9      34.431  29.861  33.035  1.00  0.00      PROA C
ATOM    127  O   GLY     9      34.369  28.661  32.747  1.00  0.00      PROA O
ATOM    128  N   GLY    10      34.437  30.807  32.072  1.00  0.00      PROA N
ATOM    129  HN  GLY    10      34.502  31.773  32.328  1.00  0.00      PROA H
ATOM    130  CA  GLY    10      34.350  30.463  30.660  1.00  0.00      PROA C
ATOM    131  HA1 GLY    10      33.770  29.558  30.538  1.00  0.00      PROA H
ATOM    132  HA2 GLY    10      35.361  30.367  30.297  1.00  0.00      PROA H
ATOM    133  C   GLY    10      33.664  31.522  29.846  1.00  0.00      PROA C
ATOM    134  O   GLY    10      33.439  32.639  30.306  1.00  0.00      PROA O
ATOM    135  N   LEU    11      33.353  31.183  28.583  1.00  0.00      PROA N
ATOM    136  HN  LEU    11      33.614  30.286  28.238  1.00  0.00      PROA H
ATOM    137  CA  LEU    11      32.676  32.022  27.618  1.00  0.00      PROA C
ATOM    138  HA  LEU    11      32.838  33.058  27.876  1.00  0.00      PROA H
ATOM    139  CB  LEU    11      33.255  31.758  26.203  1.00  0.00      PROA C
ATOM    140  HB1 LEU    11      33.125  30.679  25.965  1.00  0.00      PROA H
ATOM    141  HB2 LEU    11      34.348  31.960  26.221  1.00  0.00      PROA H
ATOM    142  CG  LEU    11      32.634  32.579  25.058  1.00  0.00      PROA C
ATOM    143  HG  LEU    11      31.523  32.472  25.071  1.00  0.00      PROA H
ATOM    144  CD1 LEU    11      32.976  34.061  25.176  1.00  0.00      PROA C
ATOM    145 HD11 LEU    11      34.075  34.210  25.114  1.00  0.00      PROA H
ATOM    146 HD12 LEU    11      32.616  34.484  26.132  1.00  0.00      PROA H
ATOM    147 HD13 LEU    11      32.496  34.618  24.346  1.00  0.00      PROA H
ATOM    148  CD2 LEU    11      33.134  32.070  23.705  1.00  0.00      PROA C
ATOM    149 HD21 LEU    11      32.856  31.004  23.571  1.00  0.00      PROA H
ATOM    150 HD22 LEU    11      34.239  32.163  23.645  1.00  0.00      PROA H
ATOM    151 HD23 LEU    11      32.679  32.661  22.879  1.00  0.00      PROA H
ATOM    152  C   LEU    11      31.172  31.771  27.621  1.00  0.00      PROA C
ATOM    153  O   LEU    11      30.705  30.634  27.562  1.00  0.00      PROA O
ATOM    154  N   VAL    12      30.364  32.846  27.670  1.00  0.00      PROA N
ATOM    155  HN  VAL    12      30.744  33.773  27.735  1.00  0.00      PROA H
ATOM    156  CA  VAL    12      28.912  32.741  27.683  1.00  0.00      PROA C
ATOM    157  HA  VAL    12      28.624  31.844  27.154  1.00  0.00      PROA H
ATOM    158  CB  VAL    12      28.371  32.668  29.119  1.00  0.00      PROA C
ATOM    159  HB  VAL    12      28.875  31.802  29.615  1.00  0.00      PROA H
ATOM    160  CG1 VAL    12      28.722  33.939  29.909  1.00  0.00      PROA C
ATOM    161 HG11 VAL    12      28.009  34.760  29.678  1.00  0.00      PROA H
ATOM    162 HG12 VAL    12      29.751  34.291  29.703  1.00  0.00      PROA H
ATOM    163 HG13 VAL    12      28.663  33.709  30.992  1.00  0.00      PROA H
ATOM    164  CG2 VAL    12      26.854  32.404  29.198  1.00  0.00      PROA C
ATOM    165 HG21 VAL    12      26.571  31.526  28.585  1.00  0.00      PROA H
ATOM    166 HG22 VAL    12      26.284  33.296  28.858  1.00  0.00      PROA H
ATOM    167 HG23 VAL    12      26.573  32.211  30.258  1.00  0.00      PROA H
ATOM    168  C   VAL    12      28.331  33.896  26.892  1.00  0.00      PROA C
ATOM    169  O   VAL    12      28.908  34.973  26.800  1.00  0.00      PROA O
ATOM    170  N   GLN    13      27.178  33.688  26.220  1.00  0.00      PROA N
ATOM    171  HN  GLN    13      26.697  32.819  26.271  1.00  0.00      PROA H
ATOM    172  CA  GLN    13      26.470  34.742  25.522  1.00  0.00      PROA C
ATOM    173  HA  GLN    13      27.201  35.342  24.999  1.00  0.00      PROA H
ATOM    174  CB  GLN    13      25.494  34.147  24.475  1.00  0.00      PROA C
ATOM    175  HB1 GLN    13      24.864  34.960  24.043  1.00  0.00      PROA H
ATOM    176  HB2 GLN    13      24.809  33.431  24.987  1.00  0.00      PROA H
ATOM    177  CG  GLN    13      26.240  33.421  23.329  1.00  0.00      PROA C
ATOM    178  HG1 GLN    13      26.786  32.545  23.739  1.00  0.00      PROA H
ATOM    179  HG2 GLN    13      26.969  34.129  22.881  1.00  0.00      PROA H
ATOM    180  CD  GLN    13      25.277  32.952  22.238  1.00  0.00      PROA C
ATOM    181  OE1 GLN    13      24.057  32.994  22.352  1.00  0.00      PROA O
ATOM    182  NE2 GLN    13      25.835  32.482  21.105  1.00  0.00      PROA N
ATOM    183 HE21 GLN    13      25.206  32.190  20.398  1.00  0.00      PROA H
ATOM    184 HE22 GLN    13      26.819  32.579  20.960  1.00  0.00      PROA H
ATOM    185  C   GLN    13      25.743  35.700  26.453  1.00  0.00      PROA C
ATOM    186  O   GLN    13      25.281  35.319  27.528  1.00  0.00      PROA O
ATOM    187  N   ALA    14      25.589  36.978  26.046  1.00  0.00      PROA N
ATOM    188  HN  ALA    14      26.054  37.301  25.219  1.00  0.00      PROA H
ATOM    189  CA  ALA    14      24.794  37.959  26.749  1.00  0.00      PROA C
ATOM    190  HA  ALA    14      25.241  38.104  27.723  1.00  0.00      PROA H
ATOM    191  CB  ALA    14      24.835  39.288  25.976  1.00  0.00      PROA C
ATOM    192  HB1 ALA    14      24.430  39.140  24.951  1.00  0.00      PROA H
ATOM    193  HB2 ALA    14      25.886  39.637  25.869  1.00  0.00      PROA H
ATOM    194  HB3 ALA    14      24.241  40.071  26.488  1.00  0.00      PROA H
ATOM    195  C   ALA    14      23.351  37.503  26.975  1.00  0.00      PROA C
ATOM    196  O   ALA    14      22.710  36.902  26.121  1.00  0.00      PROA O
ATOM    197  N   GLY    15      22.821  37.730  28.189  1.00  0.00      PROA N
ATOM    198  HN  GLY    15      23.334  38.295  28.847  1.00  0.00      PROA H
ATOM    199  CA  GLY    15      21.559  37.176  28.656  1.00  0.00      PROA C
ATOM    200  HA1 GLY    15      20.880  37.115  27.819  1.00  0.00      PROA H
ATOM    201  HA2 GLY    15      21.202  37.838  29.430  1.00  0.00      PROA H
ATOM    202  C   GLY    15      21.654  35.791  29.266  1.00  0.00      PROA C
ATOM    203  O   GLY    15      20.708  35.337  29.908  1.00  0.00      PROA O
ATOM    204  N   GLY    16      22.789  35.075  29.081  1.00  0.00      PROA N
ATOM    205  HN  GLY    16      23.542  35.438  28.524  1.00  0.00      PROA H
ATOM    206  CA  GLY    16      23.011  33.745  29.653  1.00  0.00      PROA C
ATOM    207  HA1 GLY    16      23.909  33.355  29.197  1.00  0.00      PROA H
ATOM    208  HA2 GLY    16      22.145  33.132  29.435  1.00  0.00      PROA H
ATOM    209  C   GLY    16      23.230  33.711  31.153  1.00  0.00      PROA C
ATOM    210  O   GLY    16      23.152  34.720  31.855  1.00  0.00      PROA O
ATOM    211  N   SER    17      23.546  32.511  31.675  1.00  0.00      PROA N
ATOM    212  HN  SER    17      23.498  31.691  31.116  1.00  0.00      PROA H
ATOM    213  CA  SER    17      23.836  32.310  33.080  1.00  0.00      PROA C
ATOM    214  HA  SER    17      24.070  33.258  33.531  1.00  0.00      PROA H
ATOM    215  CB  SER    17      22.653  31.659  33.840  1.00  0.00      PROA C
ATOM    216  HB1 SER    17      21.755  32.309  33.735  1.00  0.00      PROA H
ATOM    217  HB2 SER    17      22.875  31.569  34.925  1.00  0.00      PROA H
ATOM    218  OG  SER    17      22.342  30.383  33.291  1.00  0.00      PROA O
ATOM    219  HG1 SER    17      23.154  29.869  33.359  1.00  0.00      PROA H
ATOM    220  C   SER    17      25.069  31.445  33.242  1.00  0.00      PROA C
ATOM    221  O   SER    17      25.388  30.632  32.369  1.00  0.00      PROA O
ATOM    222  N   LEU    18      25.775  31.612  34.374  1.00  0.00      PROA N
ATOM    223  HN  LEU    18      25.479  32.291  35.053  1.00  0.00      PROA H
ATOM    224  CA  LEU    18      26.997  30.913  34.684  1.00  0.00      PROA C
ATOM    225  HA  LEU    18      26.995  29.950  34.201  1.00  0.00      PROA H
ATOM    226  CB  LEU    18      28.217  31.755  34.240  1.00  0.00      PROA C
ATOM    227  HB1 LEU    18      28.321  32.645  34.900  1.00  0.00      PROA H
ATOM    228  HB2 LEU    18      28.022  32.125  33.208  1.00  0.00      PROA H
ATOM    229  CG  LEU    18      29.559  31.003  34.203  1.00  0.00      PROA C
ATOM    230  HG  LEU    18      29.727  30.487  35.179  1.00  0.00      PROA H
ATOM    231  CD1 LEU    18      29.586  29.963  33.077  1.00  0.00      PROA C
ATOM    232 HD11 LEU    18      29.465  30.464  32.093  1.00  0.00      PROA H
ATOM    233 HD12 LEU    18      28.779  29.215  33.199  1.00  0.00      PROA H
ATOM    234 HD13 LEU    18      30.559  29.429  33.073  1.00  0.00      PROA H
ATOM    235  CD2 LEU    18      30.705  31.999  33.993  1.00  0.00      PROA C
ATOM    236 HD21 LEU    18      30.724  32.745  34.815  1.00  0.00      PROA H
ATOM    237 HD22 LEU    18      30.578  32.530  33.025  1.00  0.00      PROA H
ATOM    238 HD23 LEU    18      31.674  31.459  33.979  1.00  0.00      PROA H
ATOM    239  C   LEU    18      27.038  30.693  36.183  1.00  0.00      PROA C
ATOM    240  O   LEU    18      26.532  31.502  36.957  1.00  0.00      PROA O
ATOM    241  N   ARG    19      27.624  29.584  36.646  1.00  0.00      PROA N
ATOM    242  HN  ARG    19      27.968  28.890  36.024  1.00  0.00      PROA H
ATOM    243  CA  ARG    19      27.836  29.371  38.060  1.00  0.00      PROA C
ATOM    244  HA  ARG    19      27.467  30.200  38.644  1.00  0.00      PROA H
ATOM    245  CB  ARG    19      27.119  28.091  38.530  1.00  0.00      PROA C
ATOM    246  HB1 ARG    19      27.531  27.218  37.973  1.00  0.00      PROA H
ATOM    247  HB2 ARG    19      26.045  28.183  38.242  1.00  0.00      PROA H
ATOM    248  CG  ARG    19      27.205  27.821  40.046  1.00  0.00      PROA C
ATOM    249  HG1 ARG    19      26.838  28.720  40.590  1.00  0.00      PROA H
ATOM    250  HG2 ARG    19      28.266  27.657  40.337  1.00  0.00      PROA H
ATOM    251  CD  ARG    19      26.348  26.603  40.396  1.00  0.00      PROA C
ATOM    252  HD1 ARG    19      26.715  25.724  39.815  1.00  0.00      PROA H
ATOM    253  HD2 ARG    19      25.290  26.825  40.115  1.00  0.00      PROA H
ATOM    254  NE  ARG    19      26.427  26.310  41.865  1.00  0.00      PROA N
ATOM    255  HE  ARG    19      27.122  26.775  42.415  1.00  0.00      PROA H
ATOM    256  CZ  ARG    19      25.664  25.393  42.452  1.00  0.00      PROA C
ATOM    257  NH1 ARG    19      24.795  24.674  41.770  1.00  0.00      PROA N
ATOM    258 HH11 ARG    19      24.667  24.868  40.802  1.00  0.00      PROA H
ATOM    259 HH12 ARG    19      24.168  24.066  42.259  1.00  0.00      PROA H
ATOM    260  NH2 ARG    19      25.745  25.179  43.738  1.00  0.00      PROA N
ATOM    261 HH21 ARG    19      25.194  24.504  44.193  1.00  0.00      PROA H
ATOM    262 HH22 ARG    19      26.564  25.566  44.238  1.00  0.00      PROA H
ATOM    263  C   ARG    19      29.311  29.262  38.347  1.00  0.00      PROA C
ATOM    264  O   ARG    19      29.989  28.359  37.865  1.00  0.00      PROA O
ATOM    265  N   LEU    20      29.837  30.169  39.180  1.00  0.00      PROA N
ATOM    266  HN  LEU    20      29.287  30.942  39.491  1.00  0.00      PROA H
ATOM    267  CA  LEU    20      31.178  30.062  39.708  1.00  0.00      PROA C
ATOM    268  HA  LEU    20      31.785  29.459  39.047  1.00  0.00      PROA H
ATOM    269  CB  LEU    20      31.835  31.449  39.872  1.00  0.00      PROA C
ATOM    270  HB1 LEU    20      32.888  31.311  40.200  1.00  0.00      PROA H
ATOM    271  HB2 LEU    20      31.301  32.018  40.664  1.00  0.00      PROA H
ATOM    272  CG  LEU    20      31.848  32.305  38.592  1.00  0.00      PROA C
ATOM    273  HG  LEU    20      30.796  32.532  38.299  1.00  0.00      PROA H
ATOM    274  CD1 LEU    20      32.583  33.620  38.865  1.00  0.00      PROA C
ATOM    275 HD11 LEU    20      33.630  33.405  39.173  1.00  0.00      PROA H
ATOM    276 HD12 LEU    20      32.085  34.176  39.687  1.00  0.00      PROA H
ATOM    277 HD13 LEU    20      32.603  34.253  37.954  1.00  0.00      PROA H
ATOM    278  CD2 LEU    20      32.519  31.581  37.423  1.00  0.00      PROA C
ATOM    279 HD21 LEU    20      31.985  30.638  37.185  1.00  0.00      PROA H
ATOM    280 HD22 LEU    20      33.572  31.341  37.679  1.00  0.00      PROA H
ATOM    281 HD23 LEU    20      32.515  32.219  36.515  1.00  0.00      PROA H
ATOM    282  C   LEU    20      31.150  29.355  41.045  1.00  0.00      PROA C
ATOM    283  O   LEU    20      30.236  29.542  41.845  1.00  0.00      PROA O
ATOM    284  N   SER    21      32.161  28.513  41.304  1.00  0.00      PROA N
ATOM    285  HN  SER    21      32.865  28.350  40.612  1.00  0.00      PROA H
ATOM    286  CA  SER    21      32.274  27.747  42.526  1.00  0.00      PROA C
ATOM    287  HA  SER    21      31.621  28.154  43.289  1.00  0.00      PROA H
ATOM    288  CB  SER    21      31.924  26.262  42.304  1.00  0.00      PROA C
ATOM    289  HB1 SER    21      32.284  25.641  43.155  1.00  0.00      PROA H
ATOM    290  HB2 SER    21      32.389  25.912  41.359  1.00  0.00      PROA H
ATOM    291  OG  SER    21      30.517  26.090  42.185  1.00  0.00      PROA O
ATOM    292  HG1 SER    21      30.191  26.286  43.099  1.00  0.00      PROA H
ATOM    293  C   SER    21      33.681  27.843  43.058  1.00  0.00      PROA C
ATOM    294  O   SER    21      34.658  27.688  42.323  1.00  0.00      PROA O
ATOM    295  N   CYS    22      33.827  28.142  44.363  1.00  0.00      PROA N
ATOM    296  HN  CYS    22      33.019  28.333  44.927  1.00  0.00      PROA H
ATOM    297  CA  CYS    22      35.118  28.243  45.012  1.00  0.00      PROA C
ATOM    298  HA  CYS    22      35.889  27.872  44.356  1.00  0.00      PROA H
ATOM    299  CB  CYS    22      35.450  29.708  45.391  1.00  0.00      PROA C
ATOM    300  HB1 CYS    22      34.533  30.168  45.822  1.00  0.00      PROA H
ATOM    301  HB2 CYS    22      35.658  30.246  44.442  1.00  0.00      PROA H
ATOM    302  SG  CYS    22      36.845  29.953  46.550  1.00  0.00      PROA S
ATOM    303  C   CYS    22      35.131  27.359  46.231  1.00  0.00      PROA C
ATOM    304  O   CYS    22      34.268  27.457  47.101  1.00  0.00      PROA O
ATOM    305  N   ALA    23      36.128  26.459  46.305  1.00  0.00      PROA N
ATOM    306  HN  ALA    23      36.806  26.392  45.565  1.00  0.00      PROA H
ATOM    307  CA  ALA    23      36.310  25.579  47.436  1.00  0.00      PROA C
ATOM    308  HA  ALA    23      35.491  25.690  48.130  1.00  0.00      PROA H
ATOM    309  CB  ALA    23      36.389  24.119  46.939  1.00  0.00      PROA C
ATOM    310  HB1 ALA    23      37.224  24.003  46.214  1.00  0.00      PROA H
ATOM    311  HB2 ALA    23      35.442  23.851  46.428  1.00  0.00      PROA H
ATOM    312  HB3 ALA    23      36.552  23.422  47.788  1.00  0.00      PROA H
ATOM    313  C   ALA    23      37.557  25.944  48.219  1.00  0.00      PROA C
ATOM    314  O   ALA    23      38.641  26.108  47.658  1.00  0.00      PROA O
ATOM    315  N   ALA    24      37.421  26.097  49.551  1.00  0.00      PROA N
ATOM    316  HN  ALA    24      36.527  26.045  50.003  1.00  0.00      PROA H
ATOM    317  CA  ALA    24      38.543  26.298  50.433  1.00  0.00      PROA C
ATOM    318  HA  ALA    24      39.365  26.719  49.873  1.00  0.00      PROA H
ATOM    319  CB  ALA    24      38.156  27.279  51.551  1.00  0.00      PROA C
ATOM    320  HB1 ALA    24      37.408  26.828  52.231  1.00  0.00      PROA H
ATOM    321  HB2 ALA    24      37.696  28.186  51.102  1.00  0.00      PROA H
ATOM    322  HB3 ALA    24      39.043  27.590  52.140  1.00  0.00      PROA H
ATOM    323  C   ALA    24      39.043  24.986  51.017  1.00  0.00      PROA C
ATOM    324  O   ALA    24      38.274  24.148  51.484  1.00  0.00      PROA O
ATOM    325  N   SER    25      40.368  24.775  50.964  1.00  0.00      PROA N
ATOM    326  HN  SER    25      40.965  25.443  50.511  1.00  0.00      PROA H
ATOM    327  CA  SER    25      41.010  23.577  51.471  1.00  0.00      PROA C
ATOM    328  HA  SER    25      40.329  23.049  52.130  1.00  0.00      PROA H
ATOM    329  CB  SER    25      41.447  22.635  50.313  1.00  0.00      PROA C
ATOM    330  HB1 SER    25      40.536  22.375  49.726  1.00  0.00      PROA H
ATOM    331  HB2 SER    25      41.864  21.691  50.717  1.00  0.00      PROA H
ATOM    332  OG  SER    25      42.401  23.238  49.432  1.00  0.00      PROA O
ATOM    333  HG1 SER    25      41.925  23.957  49.001  1.00  0.00      PROA H
ATOM    334  C   SER    25      42.218  23.961  52.305  1.00  0.00      PROA C
ATOM    335  O   SER    25      42.704  25.091  52.234  1.00  0.00      PROA O
ATOM    336  N   GLY    26      42.727  23.020  53.134  1.00  0.00      PROA N
ATOM    337  HN  GLY    26      42.345  22.096  53.130  1.00  0.00      PROA H
ATOM    338  CA  GLY    26      43.743  23.317  54.138  1.00  0.00      PROA C
ATOM    339  HA1 GLY    26      44.148  24.308  53.999  1.00  0.00      PROA H
ATOM    340  HA2 GLY    26      44.485  22.550  54.054  1.00  0.00      PROA H
ATOM    341  C   GLY    26      43.182  23.243  55.527  1.00  0.00      PROA C
ATOM    342  O   GLY    26      41.979  23.106  55.703  1.00  0.00      PROA O
ATOM    343  N   SER    27      44.068  23.271  56.551  1.00  0.00      PROA N
ATOM    344  HN  SER    27      45.036  23.406  56.385  1.00  0.00      PROA H
ATOM    345  CA  SER    27      43.759  23.140  57.978  1.00  0.00      PROA C
ATOM    346  HA  SER    27      43.681  22.084  58.198  1.00  0.00      PROA H
ATOM    347  CB  SER    27      44.886  23.758  58.848  1.00  0.00      PROA C
ATOM    348  HB1 SER    27      44.785  23.435  59.912  1.00  0.00      PROA H
ATOM    349  HB2 SER    27      44.824  24.868  58.820  1.00  0.00      PROA H
ATOM    350  OG  SER    27      46.170  23.364  58.350  1.00  0.00      PROA O
ATOM    351  HG1 SER    27      46.323  22.506  58.773  1.00  0.00      PROA H
ATOM    352  C   SER    27      42.443  23.760  58.387  1.00  0.00      PROA C
ATOM    353  O   SER    27      42.270  24.972  58.319  1.00  0.00      PROA O
ATOM    354  N   THR    28      41.480  22.903  58.774  1.00  0.00      PROA N
ATOM    355  HN  THR    28      41.656  21.928  58.862  1.00  0.00      PROA H
ATOM    356  CA  THR    28      40.086  23.208  59.030  1.00  0.00      PROA C
ATOM    357  HA  THR    28      39.618  23.536  58.107  1.00  0.00      PROA H
ATOM    358  CB  THR    28      39.380  21.947  59.540  1.00  0.00      PROA C
ATOM    359  HB  THR    28      38.470  22.193  60.121  1.00  0.00      PROA H
ATOM    360  OG1 THR    28      40.271  21.148  60.316  1.00  0.00      PROA O
ATOM    361  HG1 THR    28      40.457  21.675  61.097  1.00  0.00      PROA H
ATOM    362  CG2 THR    28      38.902  21.057  58.388  1.00  0.00      PROA C
ATOM    363 HG21 THR    28      39.746  20.752  57.738  1.00  0.00      PROA H
ATOM    364 HG22 THR    28      38.148  21.596  57.778  1.00  0.00      PROA H
ATOM    365 HG23 THR    28      38.417  20.145  58.808  1.00  0.00      PROA H
ATOM    366  C   THR    28      39.897  24.310  60.054  1.00  0.00      PROA C
ATOM    367  O   THR    28      40.168  24.122  61.243  1.00  0.00      PROA O
ATOM    368  N   PHE    29      39.422  25.486  59.613  1.00  0.00      PROA N
ATOM    369  HN  PHE    29      39.347  25.699  58.637  1.00  0.00      PROA H
ATOM    370  CA  PHE    29      39.030  26.541  60.508  1.00  0.00      PROA C
ATOM    371  HA  PHE    29      38.740  26.134  61.466  1.00  0.00      PROA H
ATOM    372  CB  PHE    29      40.148  27.592  60.671  1.00  0.00      PROA C
ATOM    373  HB1 PHE    29      39.788  28.420  61.319  1.00  0.00      PROA H
ATOM    374  HB2 PHE    29      40.394  27.994  59.660  1.00  0.00      PROA H
ATOM    375  CG  PHE    29      41.411  27.020  61.275  1.00  0.00      PROA C
ATOM    376  CD1 PHE    29      41.454  26.665  62.632  1.00  0.00      PROA C
ATOM    377  HD1 PHE    29      40.550  26.721  63.224  1.00  0.00      PROA H
ATOM    378  CE1 PHE    29      42.655  26.237  63.215  1.00  0.00      PROA C
ATOM    379  HE1 PHE    29      42.679  25.950  64.252  1.00  0.00      PROA H
ATOM    380  CZ  PHE    29      43.828  26.162  62.451  1.00  0.00      PROA C
ATOM    381  HZ  PHE    29      44.762  25.824  62.890  1.00  0.00      PROA H
ATOM    382  CD2 PHE    29      42.596  26.938  60.519  1.00  0.00      PROA C
ATOM    383  HD2 PHE    29      42.582  27.199  59.468  1.00  0.00      PROA H
ATOM    384  CE2 PHE    29      43.796  26.518  61.100  1.00  0.00      PROA C
ATOM    385  HE2 PHE    29      44.697  26.459  60.501  1.00  0.00      PROA H
ATOM    386  C   PHE    29      37.812  27.210  59.916  1.00  0.00      PROA C
ATOM    387  O   PHE    29      37.743  27.449  58.709  1.00  0.00      PROA O
ATOM    388  N   SER    30      36.791  27.521  60.741  1.00  0.00      PROA N
ATOM    389  HN  SER    30      36.816  27.356  61.727  1.00  0.00      PROA H
ATOM    390  CA  SER    30      35.592  28.194  60.268  1.00  0.00      PROA C
ATOM    391  HA  SER    30      35.154  27.581  59.492  1.00  0.00      PROA H
ATOM    392  CB  SER    30      34.531  28.397  61.377  1.00  0.00      PROA C
ATOM    393  HB1 SER    30      33.556  28.708  60.944  1.00  0.00      PROA H
ATOM    394  HB2 SER    30      34.869  29.210  62.055  1.00  0.00      PROA H
ATOM    395  OG  SER    30      34.345  27.205  62.145  1.00  0.00      PROA O
ATOM    396  HG1 SER    30      33.976  26.527  61.563  1.00  0.00      PROA H
ATOM    397  C   SER    30      35.910  29.550  59.661  1.00  0.00      PROA C
ATOM    398  O   SER    30      36.374  30.490  60.307  1.00  0.00      PROA O
ATOM    399  N   LEU    31      35.705  29.675  58.343  1.00  0.00      PROA N
ATOM    400  HN  LEU    31      35.484  28.872  57.797  1.00  0.00      PROA H
ATOM    401  CA  LEU    31      35.859  30.926  57.654  1.00  0.00      PROA C
ATOM    402  HA  LEU    31      36.823  31.346  57.916  1.00  0.00      PROA H
ATOM    403  CB  LEU    31      35.815  30.682  56.132  1.00  0.00      PROA C
ATOM    404  HB1 LEU    31      35.855  31.646  55.580  1.00  0.00      PROA H
ATOM    405  HB2 LEU    31      34.858  30.174  55.880  1.00  0.00      PROA H
ATOM    406  CG  LEU    31      36.975  29.793  55.631  1.00  0.00      PROA C
ATOM    407  HG  LEU    31      37.026  28.860  56.243  1.00  0.00      PROA H
ATOM    408  CD1 LEU    31      36.732  29.362  54.182  1.00  0.00      PROA C
ATOM    409 HD11 LEU    31      36.658  30.251  53.525  1.00  0.00      PROA H
ATOM    410 HD12 LEU    31      35.787  28.786  54.097  1.00  0.00      PROA H
ATOM    411 HD13 LEU    31      37.568  28.721  53.830  1.00  0.00      PROA H
ATOM    412  CD2 LEU    31      38.326  30.516  55.760  1.00  0.00      PROA C
ATOM    413 HD21 LEU    31      38.615  30.609  56.827  1.00  0.00      PROA H
ATOM    414 HD22 LEU    31      38.270  31.528  55.313  1.00  0.00      PROA H
ATOM    415 HD23 LEU    31      39.114  29.949  55.218  1.00  0.00      PROA H
ATOM    416  C   LEU    31      34.803  31.906  58.135  1.00  0.00      PROA C
ATOM    417  O   LEU    31      33.627  31.576  58.280  1.00  0.00      PROA O
ATOM    418  N   HSD    32      35.188  33.140  58.455  1.00  0.00      PROA N
ATOM    419  HN  HSD    32      36.130  33.443  58.302  1.00  0.00      PROA H
ATOM    420  CA  HSD    32      34.245  34.137  58.897  1.00  0.00      PROA C
ATOM    421  HA  HSD    32      33.535  33.692  59.586  1.00  0.00      PROA H
ATOM    422  CB  HSD    32      35.039  35.230  59.645  1.00  0.00      PROA C
ATOM    423  HB1 HSD    32      35.889  35.571  59.014  1.00  0.00      PROA H
ATOM    424  HB2 HSD    32      35.459  34.802  60.581  1.00  0.00      PROA H
ATOM    425  ND1 HSD    32      33.138  36.411  60.832  1.00  0.00      PROA N
ATOM    426  HD1 HSD    32      32.819  35.670  61.426  1.00  0.00      PROA H
ATOM    427  CG  HSD    32      34.212  36.418  59.973  1.00  0.00      PROA C
ATOM    428  CE1 HSD    32      32.561  37.630  60.737  1.00  0.00      PROA C
ATOM    429  HE1 HSD    32      31.668  37.914  61.297  1.00  0.00      PROA H
ATOM    430  NE2 HSD    32      33.204  38.414  59.897  1.00  0.00      PROA N
ATOM    431  CD2 HSD    32      34.256  37.660  59.429  1.00  0.00      PROA C
ATOM    432  HD2 HSD    32      34.945  38.061  58.699  1.00  0.00      PROA H
ATOM    433  C   HSD    32      33.430  34.680  57.721  1.00  0.00      PROA C
ATOM    434  O   HSD    32      32.200  34.634  57.698  1.00  0.00      PROA O
ATOM    435  N   LEU    33      34.130  35.099  56.654  1.00  0.00      PROA N
ATOM    436  HN  LEU    33      35.123  35.033  56.655  1.00  0.00      PROA H
ATOM    437  CA  LEU    33      33.534  35.671  55.471  1.00  0.00      PROA C
ATOM    438  HA  LEU    33      32.463  35.541  55.484  1.00  0.00      PROA H
ATOM    439  CB  LEU    33      33.884  37.174  55.399  1.00  0.00      PROA C
ATOM    440  HB1 LEU    33      34.974  37.288  55.233  1.00  0.00      PROA H
ATOM    441  HB2 LEU    33      33.655  37.627  56.390  1.00  0.00      PROA H
ATOM    442  CG  LEU    33      33.149  37.995  54.324  1.00  0.00      PROA C
ATOM    443  HG  LEU    33      33.148  37.433  53.362  1.00  0.00      PROA H
ATOM    444  CD1 LEU    33      31.703  38.279  54.744  1.00  0.00      PROA C
ATOM    445 HD11 LEU    33      31.695  38.864  55.690  1.00  0.00      PROA H
ATOM    446 HD12 LEU    33      31.148  37.336  54.906  1.00  0.00      PROA H
ATOM    447 HD13 LEU    33      31.185  38.877  53.969  1.00  0.00      PROA H
ATOM    448  CD2 LEU    33      33.884  39.321  54.090  1.00  0.00      PROA C
ATOM    449 HD21 LEU    33      34.928  39.135  53.762  1.00  0.00      PROA H
ATOM    450 HD22 LEU    33      33.911  39.910  55.033  1.00  0.00      PROA H
ATOM    451 HD23 LEU    33      33.356  39.914  53.314  1.00  0.00      PROA H
ATOM    452  C   LEU    33      34.080  34.960  54.250  1.00  0.00      PROA C
ATOM    453  O   LEU    33      35.264  34.628  54.195  1.00  0.00      PROA O
ATOM    454  N   MET    34      33.229  34.705  53.244  1.00  0.00      PROA N
ATOM    455  HN  MET    34      32.243  34.852  53.343  1.00  0.00      PROA H
ATOM    456  CA  MET    34      33.680  34.315  51.927  1.00  0.00      PROA C
ATOM    457  HA  MET    34      34.744  34.483  51.838  1.00  0.00      PROA H
ATOM    458  CB  MET    34      33.367  32.836  51.623  1.00  0.00      PROA C
ATOM    459  HB1 MET    34      33.645  32.618  50.570  1.00  0.00      PROA H
ATOM    460  HB2 MET    34      32.273  32.665  51.740  1.00  0.00      PROA H
ATOM    461  CG  MET    34      34.134  31.868  52.542  1.00  0.00      PROA C
ATOM    462  HG1 MET    34      33.805  32.048  53.589  1.00  0.00      PROA H
ATOM    463  HG2 MET    34      35.216  32.125  52.495  1.00  0.00      PROA H
ATOM    464  SD  MET    34      33.876  30.114  52.124  1.00  0.00      PROA S
ATOM    465  CE  MET    34      35.028  29.980  50.718  1.00  0.00      PROA C
ATOM    466  HE1 MET    34      36.087  30.043  51.049  1.00  0.00      PROA H
ATOM    467  HE2 MET    34      34.866  30.792  49.978  1.00  0.00      PROA H
ATOM    468  HE3 MET    34      34.896  29.008  50.195  1.00  0.00      PROA H
ATOM    469  C   MET    34      33.010  35.205  50.905  1.00  0.00      PROA C
ATOM    470  O   MET    34      31.887  35.660  51.107  1.00  0.00      PROA O
ATOM    471  N   GLY    35      33.669  35.503  49.774  1.00  0.00      PROA N
ATOM    472  HN  GLY    35      34.589  35.139  49.603  1.00  0.00      PROA H
ATOM    473  CA  GLY    35      33.073  36.364  48.771  1.00  0.00      PROA C
ATOM    474  HA1 GLY    35      33.180  37.385  49.103  1.00  0.00      PROA H
ATOM    475  HA2 GLY    35      32.043  36.074  48.621  1.00  0.00      PROA H
ATOM    476  C   GLY    35      33.746  36.260  47.443  1.00  0.00      PROA C
ATOM    477  O   GLY    35      34.849  35.737  47.309  1.00  0.00      PROA O
ATOM    478  N   TRP    36      33.075  36.815  46.430  1.00  0.00      PROA N
ATOM    479  HN  TRP    36      32.181  37.235  46.602  1.00  0.00      PROA H
ATOM    480  CA  TRP    36      33.549  36.921  45.079  1.00  0.00      PROA C
ATOM    481  HA  TRP    36      34.482  36.384  44.969  1.00  0.00      PROA H
ATOM    482  CB  TRP    36      32.500  36.347  44.107  1.00  0.00      PROA C
ATOM    483  HB1 TRP    36      32.712  36.669  43.065  1.00  0.00      PROA H
ATOM    484  HB2 TRP    36      31.500  36.752  44.390  1.00  0.00      PROA H
ATOM    485  CG  TRP    36      32.463  34.852  44.138  1.00  0.00      PROA C
ATOM    486  CD1 TRP    36      31.630  34.085  44.912  1.00  0.00      PROA C
ATOM    487  HD1 TRP    36      30.904  34.495  45.605  1.00  0.00      PROA H
ATOM    488  NE1 TRP    36      31.867  32.753  44.657  1.00  0.00      PROA N
ATOM    489  HE1 TRP    36      31.409  31.979  45.048  1.00  0.00      PROA H
ATOM    490  CE2 TRP    36      32.884  32.637  43.746  1.00  0.00      PROA C
ATOM    491  CD2 TRP    36      33.309  33.941  43.409  1.00  0.00      PROA C
ATOM    492  CE3 TRP    36      34.380  34.106  42.524  1.00  0.00      PROA C
ATOM    493  HE3 TRP    36      34.744  35.088  42.262  1.00  0.00      PROA H
ATOM    494  CZ3 TRP    36      34.992  32.973  41.979  1.00  0.00      PROA C
ATOM    495  HZ3 TRP    36      35.818  33.098  41.287  1.00  0.00      PROA H
ATOM    496  CZ2 TRP    36      33.477  31.516  43.184  1.00  0.00      PROA C
ATOM    497  HZ2 TRP    36      33.122  30.528  43.421  1.00  0.00      PROA H
ATOM    498  CH2 TRP    36      34.548  31.693  42.299  1.00  0.00      PROA C
ATOM    499  HH2 TRP    36      35.032  30.830  41.853  1.00  0.00      PROA H
ATOM    500  C   TRP    36      33.839  38.360  44.740  1.00  0.00      PROA C
ATOM    501  O   TRP    36      33.082  39.273  45.075  1.00  0.00      PROA O
ATOM    502  N   TYR    37      34.974  38.577  44.069  1.00  0.00      PROA N
ATOM    503  HN  TYR    37      35.579  37.805  43.865  1.00  0.00      PROA H
ATOM    504  CA  TYR    37      35.460  39.859  43.638  1.00  0.00      PROA C
ATOM    505  HA  TYR    37      34.699  40.619  43.763  1.00  0.00      PROA H
ATOM    506  CB  TYR    37      36.762  40.234  44.391  1.00  0.00      PROA C
ATOM    507  HB1 TYR    37      37.235  41.116  43.913  1.00  0.00      PROA H
ATOM    508  HB2 TYR    37      37.466  39.376  44.367  1.00  0.00      PROA H
ATOM    509  CG  TYR    37      36.493  40.562  45.835  1.00  0.00      PROA C
ATOM    510  CD1 TYR    37      36.555  41.894  46.258  1.00  0.00      PROA C
ATOM    511  HD1 TYR    37      36.785  42.680  45.552  1.00  0.00      PROA H
ATOM    512  CE1 TYR    37      36.306  42.227  47.588  1.00  0.00      PROA C
ATOM    513  HE1 TYR    37      36.398  43.265  47.851  1.00  0.00      PROA H
ATOM    514  CZ  TYR    37      35.991  41.238  48.530  1.00  0.00      PROA C
ATOM    515  OH  TYR    37      35.740  41.600  49.875  1.00  0.00      PROA O
ATOM    516  HH  TYR    37      35.503  42.547  49.821  1.00  0.00      PROA H
ATOM    517  CD2 TYR    37      36.237  39.563  46.793  1.00  0.00      PROA C
ATOM    518  HD2 TYR    37      36.229  38.526  46.492  1.00  0.00      PROA H
ATOM    519  CE2 TYR    37      35.957  39.901  48.127  1.00  0.00      PROA C
ATOM    520  HE2 TYR    37      35.711  39.131  48.840  1.00  0.00      PROA H
ATOM    521  C   TYR    37      35.778  39.743  42.164  1.00  0.00      PROA C
ATOM    522  O   TYR    37      36.133  38.671  41.684  1.00  0.00      PROA O
ATOM    523  N   ARG    38      35.672  40.836  41.395  1.00  0.00      PROA N
ATOM    524  HN  ARG    38      35.349  41.703  41.782  1.00  0.00      PROA H
ATOM    525  CA  ARG    38      36.014  40.806  39.992  1.00  0.00      PROA C
ATOM    526  HA  ARG    38      36.560  39.905  39.770  1.00  0.00      PROA H
ATOM    527  CB  ARG    38      34.763  40.854  39.090  1.00  0.00      PROA C
ATOM    528  HB1 ARG    38      34.070  40.060  39.447  1.00  0.00      PROA H
ATOM    529  HB2 ARG    38      35.046  40.593  38.049  1.00  0.00      PROA H
ATOM    530  CG  ARG    38      33.997  42.185  39.076  1.00  0.00      PROA C
ATOM    531  HG1 ARG    38      34.650  42.987  38.662  1.00  0.00      PROA H
ATOM    532  HG2 ARG    38      33.735  42.471  40.121  1.00  0.00      PROA H
ATOM    533  CD  ARG    38      32.731  42.060  38.229  1.00  0.00      PROA C
ATOM    534  HD1 ARG    38      32.065  41.274  38.650  1.00  0.00      PROA H
ATOM    535  HD2 ARG    38      32.992  41.831  37.170  1.00  0.00      PROA H
ATOM    536  NE  ARG    38      32.038  43.369  38.297  1.00  0.00      PROA N
ATOM    537  HE  ARG    38      32.504  44.183  38.723  1.00  0.00      PROA H
ATOM    538  CZ  ARG    38      30.900  43.674  37.701  1.00  0.00      PROA C
ATOM    539  NH1 ARG    38      30.177  42.772  37.082  1.00  0.00      PROA N
ATOM    540 HH11 ARG    38      30.512  41.840  37.041  1.00  0.00      PROA H
ATOM    541 HH12 ARG    38      29.317  43.004  36.616  1.00  0.00      PROA H
ATOM    542  NH2 ARG    38      30.515  44.927  37.770  1.00  0.00      PROA N
ATOM    543 HH21 ARG    38      31.192  45.531  38.228  1.00  0.00      PROA H
ATOM    544 HH22 ARG    38      29.650  45.191  37.373  1.00  0.00      PROA H
ATOM    545  C   ARG    38      36.961  41.926  39.661  1.00  0.00      PROA C
ATOM    546  O   ARG    38      37.013  42.962  40.319  1.00  0.00      PROA O
ATOM    547  N   GLN    39      37.776  41.717  38.618  1.00  0.00      PROA N
ATOM    548  HN  GLN    39      37.793  40.819  38.166  1.00  0.00      PROA H
ATOM    549  CA  GLN    39      38.694  42.710  38.142  1.00  0.00      PROA C
ATOM    550  HA  GLN    39      38.448  43.690  38.529  1.00  0.00      PROA H
ATOM    551  CB  GLN    39      40.123  42.328  38.583  1.00  0.00      PROA C
ATOM    552  HB1 GLN    39      40.439  41.383  38.088  1.00  0.00      PROA H
ATOM    553  HB2 GLN    39      40.092  42.137  39.680  1.00  0.00      PROA H
ATOM    554  CG  GLN    39      41.132  43.447  38.289  1.00  0.00      PROA C
ATOM    555  HG1 GLN    39      40.723  44.404  38.681  1.00  0.00      PROA H
ATOM    556  HG2 GLN    39      41.267  43.545  37.194  1.00  0.00      PROA H
ATOM    557  CD  GLN    39      42.476  43.197  38.968  1.00  0.00      PROA C
ATOM    558  OE1 GLN    39      42.723  42.199  39.655  1.00  0.00      PROA O
ATOM    559  NE2 GLN    39      43.372  44.200  38.848  1.00  0.00      PROA N
ATOM    560 HE21 GLN    39      43.134  44.975  38.253  1.00  0.00      PROA H
ATOM    561 HE22 GLN    39      44.301  44.060  39.175  1.00  0.00      PROA H
ATOM    562  C   GLN    39      38.560  42.782  36.636  1.00  0.00      PROA C
ATOM    563  O   GLN    39      38.977  41.891  35.898  1.00  0.00      PROA O
ATOM    564  N   ALA    40      37.940  43.858  36.128  1.00  0.00      PROA N
ATOM    565  HN  ALA    40      37.521  44.531  36.725  1.00  0.00      PROA H
ATOM    566  CA  ALA    40      37.902  44.143  34.709  1.00  0.00      PROA C
ATOM    567  HA  ALA    40      37.659  43.222  34.206  1.00  0.00      PROA H
ATOM    568  CB  ALA    40      36.811  45.185  34.438  1.00  0.00      PROA C
ATOM    569  HB1 ALA    40      37.034  46.118  34.996  1.00  0.00      PROA H
ATOM    570  HB2 ALA    40      35.829  44.785  34.766  1.00  0.00      PROA H
ATOM    571  HB3 ALA    40      36.751  45.411  33.351  1.00  0.00      PROA H
ATOM    572  C   ALA    40      39.244  44.624  34.172  1.00  0.00      PROA C
ATOM    573  O   ALA    40      39.993  45.218  34.946  1.00  0.00      PROA O
ATOM    574  N   PRO    41      39.639  44.392  32.914  1.00  0.00      PROA N
ATOM    575  CD  PRO    41      38.837  43.676  31.918  1.00  0.00      PROA C
ATOM    576  HD1 PRO    41      38.026  44.343  31.545  1.00  0.00      PROA H
ATOM    577  HD2 PRO    41      38.406  42.741  32.340  1.00  0.00      PROA H
ATOM    578  CA  PRO    41      40.895  44.871  32.351  1.00  0.00      PROA C
ATOM    579  HA  PRO    41      41.687  44.315  32.831  1.00  0.00      PROA H
ATOM    580  CB  PRO    41      40.807  44.515  30.861  1.00  0.00      PROA C
ATOM    581  HB1 PRO    41      41.793  44.206  30.498  1.00  0.00      PROA H
ATOM    582  HB2 PRO    41      40.432  45.375  30.265  1.00  0.00      PROA H
ATOM    583  CG  PRO    41      39.812  43.357  30.784  1.00  0.00      PROA C
ATOM    584  HG1 PRO    41      39.307  43.294  29.798  1.00  0.00      PROA H
ATOM    585  HG2 PRO    41      40.312  42.391  31.010  1.00  0.00      PROA H
ATOM    586  C   PRO    41      41.193  46.345  32.603  1.00  0.00      PROA C
ATOM    587  O   PRO    41      40.359  47.206  32.295  1.00  0.00      PROA O
ATOM    588  N   GLY    42      42.379  46.626  33.180  1.00  0.00      PROA N
ATOM    589  HN  GLY    42      43.003  45.896  33.465  1.00  0.00      PROA H
ATOM    590  CA  GLY    42      42.794  47.981  33.503  1.00  0.00      PROA C
ATOM    591  HA1 GLY    42      42.619  48.601  32.640  1.00  0.00      PROA H
ATOM    592  HA2 GLY    42      43.835  47.933  33.743  1.00  0.00      PROA H
ATOM    593  C   GLY    42      42.119  48.618  34.700  1.00  0.00      PROA C
ATOM    594  O   GLY    42      42.408  49.763  35.049  1.00  0.00      PROA O
ATOM    595  N   LYS    43      41.216  47.894  35.393  1.00  0.00      PROA N
ATOM    596  HN  LYS    43      40.974  46.961  35.115  1.00  0.00      PROA H
ATOM    597  CA  LYS    43      40.556  48.368  36.584  1.00  0.00      PROA C
ATOM    598  HA  LYS    43      40.765  49.417  36.701  1.00  0.00      PROA H
ATOM    599  CB  LYS    43      39.017  48.197  36.477  1.00  0.00      PROA C
ATOM    600  HB1 LYS    43      38.532  48.521  37.429  1.00  0.00      PROA H
ATOM    601  HB2 LYS    43      38.781  47.119  36.345  1.00  0.00      PROA H
ATOM    602  CG  LYS    43      38.409  48.993  35.306  1.00  0.00      PROA C
ATOM    603  HG1 LYS    43      38.650  48.475  34.353  1.00  0.00      PROA H
ATOM    604  HG2 LYS    43      38.888  49.991  35.215  1.00  0.00      PROA H
ATOM    605  CD  LYS    43      36.890  49.158  35.475  1.00  0.00      PROA C
ATOM    606  HD1 LYS    43      36.693  49.687  36.441  1.00  0.00      PROA H
ATOM    607  HD2 LYS    43      36.433  48.148  35.547  1.00  0.00      PROA H
ATOM    608  CE  LYS    43      36.265  49.940  34.327  1.00  0.00      PROA C
ATOM    609  HE1 LYS    43      36.457  49.442  33.352  1.00  0.00      PROA H
ATOM    610  HE2 LYS    43      36.719  50.942  34.331  1.00  0.00      PROA H
ATOM    611  NZ  LYS    43      34.814  50.116  34.524  1.00  0.00      PROA N
ATOM    612  HZ1 LYS    43      34.618  50.621  35.423  1.00  0.00      PROA H
ATOM    613  HZ2 LYS    43      34.347  49.188  34.586  1.00  0.00      PROA H
ATOM    614  HZ3 LYS    43      34.409  50.647  33.729  1.00  0.00      PROA H
ATOM    615  C   LYS    43      41.075  47.714  37.851  1.00  0.00      PROA C
ATOM    616  O   LYS    43      41.695  46.651  37.861  1.00  0.00      PROA O
ATOM    617  N   GLN    44      40.802  48.356  38.999  1.00  0.00      PROA N
ATOM    618  HN  GLN    44      40.367  49.252  38.992  1.00  0.00      PROA H
ATOM    619  CA  GLN    44      40.990  47.757  40.296  1.00  0.00      PROA C
ATOM    620  HA  GLN    44      41.967  47.288  40.296  1.00  0.00      PROA H
ATOM    621  CB  GLN    44      40.979  48.825  41.416  1.00  0.00      PROA C
ATOM    622  HB1 GLN    44      41.045  48.332  42.415  1.00  0.00      PROA H
ATOM    623  HB2 GLN    44      40.011  49.367  41.392  1.00  0.00      PROA H
ATOM    624  CG  GLN    44      42.132  49.848  41.260  1.00  0.00      PROA C
ATOM    625  HG1 GLN    44      41.965  50.458  40.353  1.00  0.00      PROA H
ATOM    626  HG2 GLN    44      43.088  49.300  41.133  1.00  0.00      PROA H
ATOM    627  CD  GLN    44      42.259  50.774  42.481  1.00  0.00      PROA C
ATOM    628  OE1 GLN    44      41.576  50.657  43.494  1.00  0.00      PROA O
ATOM    629  NE2 GLN    44      43.219  51.721  42.433  1.00  0.00      PROA N
ATOM    630 HE21 GLN    44      43.243  52.375  43.182  1.00  0.00      PROA H
ATOM    631 HE22 GLN    44      43.751  51.862  41.606  1.00  0.00      PROA H
ATOM    632  C   GLN    44      39.987  46.643  40.577  1.00  0.00      PROA C
ATOM    633  O   GLN    44      38.917  46.524  39.985  1.00  0.00      PROA O
ATOM    634  N   ARG    45      40.355  45.753  41.510  1.00  0.00      PROA N
ATOM    635  HN  ARG    45      41.187  45.873  42.039  1.00  0.00      PROA H
ATOM    636  CA  ARG    45      39.494  44.681  41.949  1.00  0.00      PROA C
ATOM    637  HA  ARG    45      39.052  44.218  41.077  1.00  0.00      PROA H
ATOM    638  CB  ARG    45      40.340  43.640  42.709  1.00  0.00      PROA C
ATOM    639  HB1 ARG    45      40.748  44.097  43.644  1.00  0.00      PROA H
ATOM    640  HB2 ARG    45      41.180  43.365  42.038  1.00  0.00      PROA H
ATOM    641  CG  ARG    45      39.563  42.366  43.059  1.00  0.00      PROA C
ATOM    642  HG1 ARG    45      39.065  41.969  42.148  1.00  0.00      PROA H
ATOM    643  HG2 ARG    45      38.763  42.644  43.785  1.00  0.00      PROA H
ATOM    644  CD  ARG    45      40.415  41.271  43.702  1.00  0.00      PROA C
ATOM    645  HD1 ARG    45      39.796  40.383  43.940  1.00  0.00      PROA H
ATOM    646  HD2 ARG    45      40.857  41.670  44.622  1.00  0.00      PROA H
ATOM    647  NE  ARG    45      41.515  40.882  42.768  1.00  0.00      PROA N
ATOM    648  HE  ARG    45      41.471  41.185  41.821  1.00  0.00      PROA H
ATOM    649  CZ  ARG    45      42.561  40.135  43.085  1.00  0.00      PROA C
ATOM    650  NH1 ARG    45      42.738  39.641  44.293  1.00  0.00      PROA N
ATOM    651 HH11 ARG    45      42.049  39.811  44.993  1.00  0.00      PROA H
ATOM    652 HH12 ARG    45      43.548  39.094  44.453  1.00  0.00      PROA H
ATOM    653  NH2 ARG    45      43.478  39.905  42.173  1.00  0.00      PROA N
ATOM    654 HH21 ARG    45      43.310  40.202  41.234  1.00  0.00      PROA H
ATOM    655 HH22 ARG    45      44.200  39.259  42.381  1.00  0.00      PROA H
ATOM    656  C   ARG    45      38.357  45.177  42.826  1.00  0.00      PROA C
ATOM    657  O   ARG    45      38.580  45.844  43.830  1.00  0.00      PROA O
ATOM    658  N   GLU    46      37.105  44.858  42.458  1.00  0.00      PROA N
ATOM    659  HN  GLU    46      36.942  44.315  41.628  1.00  0.00      PROA H
ATOM    660  CA  GLU    46      35.907  45.316  43.137  1.00  0.00      PROA C
ATOM    661  HA  GLU    46      36.186  45.913  43.992  1.00  0.00      PROA H
ATOM    662  CB  GLU    46      35.015  46.186  42.203  1.00  0.00      PROA C
ATOM    663  HB1 GLU    46      35.624  47.051  41.865  1.00  0.00      PROA H
ATOM    664  HB2 GLU    46      34.155  46.590  42.783  1.00  0.00      PROA H
ATOM    665  CG  GLU    46      34.458  45.457  40.954  1.00  0.00      PROA C
ATOM    666  HG1 GLU    46      33.831  44.601  41.279  1.00  0.00      PROA H
ATOM    667  HG2 GLU    46      35.301  45.063  40.351  1.00  0.00      PROA H
ATOM    668  CD  GLU    46      33.593  46.325  40.025  1.00  0.00      PROA C
ATOM    669  OE1 GLU    46      32.985  45.693  39.114  1.00  0.00      PROA O
ATOM    670  OE2 GLU    46      33.523  47.573  40.156  1.00  0.00      PROA O
ATOM    671  C   GLU    46      35.135  44.134  43.698  1.00  0.00      PROA C
ATOM    672  O   GLU    46      35.238  43.002  43.225  1.00  0.00      PROA O
ATOM    673  N   VAL    47      34.379  44.357  44.795  1.00  0.00      PROA N
ATOM    674  HN  VAL    47      34.331  45.258  45.210  1.00  0.00      PROA H
ATOM    675  CA  VAL    47      33.501  43.351  45.366  1.00  0.00      PROA C
ATOM    676  HA  VAL    47      34.061  42.429  45.434  1.00  0.00      PROA H
ATOM    677  CB  VAL    47      33.081  43.737  46.774  1.00  0.00      PROA C
ATOM    678  HB  VAL    47      34.015  43.962  47.331  1.00  0.00      PROA H
ATOM    679  CG1 VAL    47      32.222  45.003  46.789  1.00  0.00      PROA C
ATOM    680 HG11 VAL    47      31.247  44.840  46.277  1.00  0.00      PROA H
ATOM    681 HG12 VAL    47      32.724  45.884  46.344  1.00  0.00      PROA H
ATOM    682 HG13 VAL    47      32.069  45.246  47.851  1.00  0.00      PROA H
ATOM    683  CG2 VAL    47      32.362  42.594  47.513  1.00  0.00      PROA C
ATOM    684 HG21 VAL    47      32.967  41.664  47.466  1.00  0.00      PROA H
ATOM    685 HG22 VAL    47      31.361  42.400  47.073  1.00  0.00      PROA H
ATOM    686 HG23 VAL    47      32.223  42.858  48.586  1.00  0.00      PROA H
ATOM    687  C   VAL    47      32.304  43.058  44.481  1.00  0.00      PROA C
ATOM    688  O   VAL    47      31.721  43.950  43.873  1.00  0.00      PROA O
ATOM    689  N   VAL    48      31.912  41.780  44.364  1.00  0.00      PROA N
ATOM    690  HN  VAL    48      32.442  41.040  44.782  1.00  0.00      PROA H
ATOM    691  CA  VAL    48      30.740  41.363  43.609  1.00  0.00      PROA C
ATOM    692  HA  VAL    48      30.344  42.200  43.048  1.00  0.00      PROA H
ATOM    693  CB  VAL    48      31.056  40.213  42.645  1.00  0.00      PROA C
ATOM    694  HB  VAL    48      31.511  39.362  43.197  1.00  0.00      PROA H
ATOM    695  CG1 VAL    48      29.798  39.709  41.920  1.00  0.00      PROA C
ATOM    696 HG11 VAL    48      29.345  40.533  41.329  1.00  0.00      PROA H
ATOM    697 HG12 VAL    48      29.041  39.309  42.623  1.00  0.00      PROA H
ATOM    698 HG13 VAL    48      30.075  38.900  41.210  1.00  0.00      PROA H
ATOM    699  CG2 VAL    48      32.065  40.691  41.594  1.00  0.00      PROA C
ATOM    700 HG21 VAL    48      33.012  41.026  42.063  1.00  0.00      PROA H
ATOM    701 HG22 VAL    48      31.640  41.545  41.023  1.00  0.00      PROA H
ATOM    702 HG23 VAL    48      32.290  39.870  40.883  1.00  0.00      PROA H
ATOM    703  C   VAL    48      29.667  40.939  44.594  1.00  0.00      PROA C
ATOM    704  O   VAL    48      28.562  41.483  44.603  1.00  0.00      PROA O
ATOM    705  N   ALA    49      29.993  39.975  45.480  1.00  0.00      PROA N
ATOM    706  HN  ALA    49      30.899  39.558  45.457  1.00  0.00      PROA H
ATOM    707  CA  ALA    49      29.101  39.543  46.529  1.00  0.00      PROA C
ATOM    708  HA  ALA    49      28.614  40.414  46.939  1.00  0.00      PROA H
ATOM    709  CB  ALA    49      28.067  38.550  45.961  1.00  0.00      PROA C
ATOM    710  HB1 ALA    49      28.573  37.672  45.508  1.00  0.00      PROA H
ATOM    711  HB2 ALA    49      27.468  39.050  45.171  1.00  0.00      PROA H
ATOM    712  HB3 ALA    49      27.374  38.205  46.757  1.00  0.00      PROA H
ATOM    713  C   ALA    49      29.873  38.882  47.664  1.00  0.00      PROA C
ATOM    714  O   ALA    49      30.920  38.276  47.438  1.00  0.00      PROA O
ATOM    715  N   THR    50      29.372  38.968  48.912  1.00  0.00      PROA N
ATOM    716  HN  THR    50      28.537  39.499  49.068  1.00  0.00      PROA H
ATOM    717  CA  THR    50      30.030  38.386  50.077  1.00  0.00      PROA C
ATOM    718  HA  THR    50      30.723  37.624  49.759  1.00  0.00      PROA H
ATOM    719  CB  THR    50      30.762  39.395  50.972  1.00  0.00      PROA C
ATOM    720  HB  THR    50      31.210  38.880  51.851  1.00  0.00      PROA H
ATOM    721  OG1 THR    50      29.897  40.422  51.435  1.00  0.00      PROA O
ATOM    722  HG1 THR    50      29.209  39.984  51.947  1.00  0.00      PROA H
ATOM    723  CG2 THR    50      31.903  40.088  50.218  1.00  0.00      PROA C
ATOM    724 HG21 THR    50      31.519  40.639  49.337  1.00  0.00      PROA H
ATOM    725 HG22 THR    50      32.658  39.352  49.877  1.00  0.00      PROA H
ATOM    726 HG23 THR    50      32.410  40.817  50.886  1.00  0.00      PROA H
ATOM    727  C   THR    50      28.996  37.688  50.932  1.00  0.00      PROA C
ATOM    728  O   THR    50      27.848  38.119  51.008  1.00  0.00      PROA O
ATOM    729  N   SER    51      29.388  36.601  51.616  1.00  0.00      PROA N
ATOM    730  HN  SER    51      30.334  36.270  51.523  1.00  0.00      PROA H
ATOM    731  CA  SER    51      28.552  35.818  52.501  1.00  0.00      PROA C
ATOM    732  HA  SER    51      27.665  36.382  52.746  1.00  0.00      PROA H
ATOM    733  CB  SER    51      28.120  34.483  51.842  1.00  0.00      PROA C
ATOM    734  HB1 SER    51      29.030  33.923  51.528  1.00  0.00      PROA H
ATOM    735  HB2 SER    51      27.532  34.710  50.924  1.00  0.00      PROA H
ATOM    736  OG  SER    51      27.343  33.661  52.719  1.00  0.00      PROA O
ATOM    737  HG1 SER    51      26.567  34.173  52.979  1.00  0.00      PROA H
ATOM    738  C   SER    51      29.276  35.535  53.805  1.00  0.00      PROA C
ATOM    739  O   SER    51      30.332  34.895  53.861  1.00  0.00      PROA O
ATOM    740  N   GLY    52      28.705  36.021  54.928  1.00  0.00      PROA N
ATOM    741  HN  GLY    52      27.849  36.540  54.845  1.00  0.00      PROA H
ATOM    742  CA  GLY    52      29.148  35.699  56.278  1.00  0.00      PROA C
ATOM    743  HA1 GLY    52      28.660  36.392  56.947  1.00  0.00      PROA H
ATOM    744  HA2 GLY    52      30.225  35.767  56.317  1.00  0.00      PROA H
ATOM    745  C   GLY    52      28.752  34.307  56.698  1.00  0.00      PROA C
ATOM    746  O   GLY    52      27.809  33.722  56.179  1.00  0.00      PROA O
ATOM    747  N   SER    53      29.432  33.739  57.710  1.00  0.00      PROA N
ATOM    748  HN  SER    53      30.237  34.176  58.124  1.00  0.00      PROA H
ATOM    749  CA  SER    53      29.130  32.390  58.174  1.00  0.00      PROA C
ATOM    750  HA  SER    53      29.062  31.726  57.322  1.00  0.00      PROA H
ATOM    751  CB  SER    53      30.229  31.853  59.116  1.00  0.00      PROA C
ATOM    752  HB1 SER    53      31.209  31.931  58.604  1.00  0.00      PROA H
ATOM    753  HB2 SER    53      30.053  30.789  59.384  1.00  0.00      PROA H
ATOM    754  OG  SER    53      30.323  32.634  60.294  1.00  0.00      PROA O
ATOM    755  HG1 SER    53      29.587  32.381  60.869  1.00  0.00      PROA H
ATOM    756  C   SER    53      27.794  32.313  58.885  1.00  0.00      PROA C
ATOM    757  O   SER    53      27.222  31.235  59.003  1.00  0.00      PROA O
ATOM    758  N   GLY    54      27.237  33.468  59.319  1.00  0.00      PROA N
ATOM    759  HN  GLY    54      27.751  34.322  59.260  1.00  0.00      PROA H
ATOM    760  CA  GLY    54      25.888  33.596  59.865  1.00  0.00      PROA C
ATOM    761  HA1 GLY    54      25.849  34.551  60.369  1.00  0.00      PROA H
ATOM    762  HA2 GLY    54      25.706  32.771  60.538  1.00  0.00      PROA H
ATOM    763  C   GLY    54      24.765  33.596  58.840  1.00  0.00      PROA C
ATOM    764  O   GLY    54      23.591  33.613  59.199  1.00  0.00      PROA O
ATOM    765  N   GLY    55      25.089  33.606  57.526  1.00  0.00      PROA N
ATOM    766  HN  GLY    55      26.051  33.593  57.248  1.00  0.00      PROA H
ATOM    767  CA  GLY    55      24.100  33.562  56.449  1.00  0.00      PROA C
ATOM    768  HA1 GLY    55      23.158  33.194  56.832  1.00  0.00      PROA H
ATOM    769  HA2 GLY    55      24.496  32.927  55.674  1.00  0.00      PROA H
ATOM    770  C   GLY    55      23.827  34.890  55.789  1.00  0.00      PROA C
ATOM    771  O   GLY    55      23.193  34.937  54.736  1.00  0.00      PROA O
ATOM    772  N   ASP    56      24.292  36.009  56.365  1.00  0.00      PROA N
ATOM    773  HN  ASP    56      24.743  35.962  57.255  1.00  0.00      PROA H
ATOM    774  CA  ASP    56      24.118  37.334  55.801  1.00  0.00      PROA C
ATOM    775  HA  ASP    56      23.063  37.488  55.614  1.00  0.00      PROA H
ATOM    776  CB  ASP    56      24.612  38.407  56.793  1.00  0.00      PROA C
ATOM    777  HB1 ASP    56      24.436  39.426  56.418  1.00  0.00      PROA H
ATOM    778  HB2 ASP    56      25.710  38.310  56.940  1.00  0.00      PROA H
ATOM    779  CG  ASP    56      23.922  38.251  58.152  1.00  0.00      PROA C
ATOM    780  OD1 ASP    56      22.672  38.372  58.231  1.00  0.00      PROA O
ATOM    781  OD2 ASP    56      24.708  38.062  59.114  1.00  0.00      PROA O
ATOM    782  C   ASP    56      24.855  37.469  54.471  1.00  0.00      PROA C
ATOM    783  O   ASP    56      25.984  36.992  54.328  1.00  0.00      PROA O
ATOM    784  N   THR    57      24.231  38.116  53.467  1.00  0.00      PROA N
ATOM    785  HN  THR    57      23.334  38.528  53.601  1.00  0.00      PROA H
ATOM    786  CA  THR    57      24.818  38.302  52.150  1.00  0.00      PROA C
ATOM    787  HA  THR    57      25.864  38.057  52.212  1.00  0.00      PROA H
ATOM    788  CB  THR    57      24.182  37.456  51.042  1.00  0.00      PROA C
ATOM    789  HB  THR    57      24.658  37.679  50.059  1.00  0.00      PROA H
ATOM    790  OG1 THR    57      22.788  37.688  50.911  1.00  0.00      PROA O
ATOM    791  HG1 THR    57      22.411  37.391  51.747  1.00  0.00      PROA H
ATOM    792  CG2 THR    57      24.367  35.957  51.339  1.00  0.00      PROA C
ATOM    793 HG21 THR    57      23.906  35.657  52.302  1.00  0.00      PROA H
ATOM    794 HG22 THR    57      25.448  35.709  51.377  1.00  0.00      PROA H
ATOM    795 HG23 THR    57      23.906  35.348  50.530  1.00  0.00      PROA H
ATOM    796  C   THR    57      24.784  39.762  51.756  1.00  0.00      PROA C
ATOM    797  O   THR    57      23.876  40.502  52.127  1.00  0.00      PROA O
ATOM    798  N   ASN    58      25.818  40.226  51.033  1.00  0.00      PROA N
ATOM    799  HN  ASN    58      26.600  39.638  50.833  1.00  0.00      PROA H
ATOM    800  CA  ASN    58      25.892  41.562  50.484  1.00  0.00      PROA C
ATOM    801  HA  ASN    58      24.912  42.020  50.519  1.00  0.00      PROA H
ATOM    802  CB  ASN    58      26.926  42.403  51.283  1.00  0.00      PROA C
ATOM    803  HB1 ASN    58      27.955  42.056  51.067  1.00  0.00      PROA H
ATOM    804  HB2 ASN    58      26.727  42.263  52.368  1.00  0.00      PROA H
ATOM    805  CG  ASN    58      26.810  43.887  50.963  1.00  0.00      PROA C
ATOM    806  OD1 ASN    58      25.879  44.347  50.308  1.00  0.00      PROA O
ATOM    807  ND2 ASN    58      27.784  44.690  51.445  1.00  0.00      PROA N
ATOM    808 HD21 ASN    58      27.685  45.656  51.221  1.00  0.00      PROA H
ATOM    809 HD22 ASN    58      28.517  44.314  52.005  1.00  0.00      PROA H
ATOM    810  C   ASN    58      26.271  41.473  49.012  1.00  0.00      PROA C
ATOM    811  O   ASN    58      27.007  40.577  48.604  1.00  0.00      PROA O
ATOM    812  N   TYR    59      25.774  42.418  48.194  1.00  0.00      PROA N
ATOM    813  HN  TYR    59      25.276  43.203  48.576  1.00  0.00      PROA H
ATOM    814  CA  TYR    59      25.932  42.423  46.757  1.00  0.00      PROA C
ATOM    815  HA  TYR    59      26.738  41.762  46.463  1.00  0.00      PROA H
ATOM    816  CB  TYR    59      24.615  42.041  46.029  1.00  0.00      PROA C
ATOM    817  HB1 TYR    59      24.737  42.136  44.928  1.00  0.00      PROA H
ATOM    818  HB2 TYR    59      23.805  42.726  46.362  1.00  0.00      PROA H
ATOM    819  CG  TYR    59      24.192  40.631  46.338  1.00  0.00      PROA C
ATOM    820  CD1 TYR    59      24.579  39.579  45.492  1.00  0.00      PROA C
ATOM    821  HD1 TYR    59      25.202  39.785  44.633  1.00  0.00      PROA H
ATOM    822  CE1 TYR    59      24.158  38.269  45.749  1.00  0.00      PROA C
ATOM    823  HE1 TYR    59      24.472  37.472  45.093  1.00  0.00      PROA H
ATOM    824  CZ  TYR    59      23.331  38.005  46.846  1.00  0.00      PROA C
ATOM    825  OH  TYR    59      22.902  36.693  47.102  1.00  0.00      PROA O
ATOM    826  HH  TYR    59      22.484  36.678  47.973  1.00  0.00      PROA H
ATOM    827  CD2 TYR    59      23.353  40.351  47.432  1.00  0.00      PROA C
ATOM    828  HD2 TYR    59      23.043  41.153  48.086  1.00  0.00      PROA H
ATOM    829  CE2 TYR    59      22.932  39.040  47.693  1.00  0.00      PROA C
ATOM    830  HE2 TYR    59      22.302  38.835  48.549  1.00  0.00      PROA H
ATOM    831  C   TYR    59      26.302  43.813  46.289  1.00  0.00      PROA C
ATOM    832  O   TYR    59      25.753  44.811  46.733  1.00  0.00      PROA O
ATOM    833  N   ALA    60      27.235  43.932  45.331  1.00  0.00      PROA N
ATOM    834  HN  ALA    60      27.726  43.139  44.967  1.00  0.00      PROA H
ATOM    835  CA  ALA    60      27.459  45.194  44.653  1.00  0.00      PROA C
ATOM    836  HA  ALA    60      27.609  45.959  45.402  1.00  0.00      PROA H
ATOM    837  CB  ALA    60      28.705  45.082  43.762  1.00  0.00      PROA C
ATOM    838  HB1 ALA    60      28.580  44.285  42.998  1.00  0.00      PROA H
ATOM    839  HB2 ALA    60      29.576  44.806  44.389  1.00  0.00      PROA H
ATOM    840  HB3 ALA    60      28.942  46.032  43.248  1.00  0.00      PROA H
ATOM    841  C   ALA    60      26.267  45.664  43.832  1.00  0.00      PROA C
ATOM    842  O   ALA    60      25.557  44.866  43.227  1.00  0.00      PROA O
ATOM    843  N   ASP    61      26.036  46.985  43.753  1.00  0.00      PROA N
ATOM    844  HN  ASP    61      26.586  47.637  44.268  1.00  0.00      PROA H
ATOM    845  CA  ASP    61      24.877  47.580  43.109  1.00  0.00      PROA C
ATOM    846  HA  ASP    61      23.986  47.193  43.586  1.00  0.00      PROA H
ATOM    847  CB  ASP    61      24.940  49.119  43.278  1.00  0.00      PROA C
ATOM    848  HB1 ASP    61      24.173  49.603  42.637  1.00  0.00      PROA H
ATOM    849  HB2 ASP    61      25.944  49.499  43.008  1.00  0.00      PROA H
ATOM    850  CG  ASP    61      24.621  49.535  44.715  1.00  0.00      PROA C
ATOM    851  OD1 ASP    61      23.829  48.812  45.370  1.00  0.00      PROA O
ATOM    852  OD2 ASP    61      25.037  50.658  45.111  1.00  0.00      PROA O
ATOM    853  C   ASP    61      24.748  47.189  41.638  1.00  0.00      PROA C
ATOM    854  O   ASP    61      23.672  46.939  41.116  1.00  0.00      PROA O
ATOM    855  N   SER    62      25.895  47.035  40.951  1.00  0.00      PROA N
ATOM    856  HN  SER    62      26.758  47.148  41.440  1.00  0.00      PROA H
ATOM    857  CA  SER    62      25.969  46.599  39.564  1.00  0.00      PROA C
ATOM    858  HA  SER    62      25.364  47.277  38.982  1.00  0.00      PROA H
ATOM    859  CB  SER    62      27.437  46.692  39.059  1.00  0.00      PROA C
ATOM    860  HB1 SER    62      27.774  47.751  39.108  1.00  0.00      PROA H
ATOM    861  HB2 SER    62      27.516  46.343  38.007  1.00  0.00      PROA H
ATOM    862  OG  SER    62      28.298  45.927  39.895  1.00  0.00      PROA O
ATOM    863  HG1 SER    62      29.161  46.350  39.987  1.00  0.00      PROA H
ATOM    864  C   SER    62      25.428  45.185  39.281  1.00  0.00      PROA C
ATOM    865  O   SER    62      25.078  44.871  38.142  1.00  0.00      PROA O
ATOM    866  N   VAL    63      25.365  44.301  40.298  1.00  0.00      PROA N
ATOM    867  HN  VAL    63      25.637  44.593  41.217  1.00  0.00      PROA H
ATOM    868  CA  VAL    63      24.938  42.921  40.129  1.00  0.00      PROA C
ATOM    869  HA  VAL    63      24.623  42.761  39.109  1.00  0.00      PROA H
ATOM    870  CB  VAL    63      26.061  41.932  40.452  1.00  0.00      PROA C
ATOM    871  HB  VAL    63      25.697  40.902  40.232  1.00  0.00      PROA H
ATOM    872  CG1 VAL    63      27.285  42.210  39.560  1.00  0.00      PROA C
ATOM    873 HG11 VAL    63      27.684  43.230  39.728  1.00  0.00      PROA H
ATOM    874 HG12 VAL    63      27.020  42.088  38.488  1.00  0.00      PROA H
ATOM    875 HG13 VAL    63      28.094  41.488  39.796  1.00  0.00      PROA H
ATOM    876  CG2 VAL    63      26.483  41.970  41.930  1.00  0.00      PROA C
ATOM    877 HG21 VAL    63      25.646  41.704  42.606  1.00  0.00      PROA H
ATOM    878 HG22 VAL    63      26.867  42.973  42.204  1.00  0.00      PROA H
ATOM    879 HG23 VAL    63      27.305  41.240  42.093  1.00  0.00      PROA H
ATOM    880  C   VAL    63      23.718  42.576  40.956  1.00  0.00      PROA C
ATOM    881  O   VAL    63      23.172  41.475  40.842  1.00  0.00      PROA O
ATOM    882  N   LYS    64      23.215  43.518  41.777  1.00  0.00      PROA N
ATOM    883  HN  LYS    64      23.647  44.418  41.804  1.00  0.00      PROA H
ATOM    884  CA  LYS    64      22.068  43.345  42.640  1.00  0.00      PROA C
ATOM    885  HA  LYS    64      22.295  42.554  43.342  1.00  0.00      PROA H
ATOM    886  CB  LYS    64      21.831  44.666  43.412  1.00  0.00      PROA C
ATOM    887  HB1 LYS    64      21.424  45.438  42.720  1.00  0.00      PROA H
ATOM    888  HB2 LYS    64      22.832  45.030  43.749  1.00  0.00      PROA H
ATOM    889  CG  LYS    64      20.945  44.547  44.658  1.00  0.00      PROA C
ATOM    890  HG1 LYS    64      21.334  43.720  45.294  1.00  0.00      PROA H
ATOM    891  HG2 LYS    64      19.906  44.299  44.348  1.00  0.00      PROA H
ATOM    892  CD  LYS    64      20.982  45.856  45.466  1.00  0.00      PROA C
ATOM    893  HD1 LYS    64      20.556  46.663  44.828  1.00  0.00      PROA H
ATOM    894  HD2 LYS    64      22.053  46.118  45.656  1.00  0.00      PROA H
ATOM    895  CE  LYS    64      20.239  45.772  46.797  1.00  0.00      PROA C
ATOM    896  HE1 LYS    64      20.600  44.906  47.391  1.00  0.00      PROA H
ATOM    897  HE2 LYS    64      19.146  45.661  46.611  1.00  0.00      PROA H
ATOM    898  NZ  LYS    64      20.473  47.003  47.579  1.00  0.00      PROA N
ATOM    899  HZ1 LYS    64      20.155  47.830  47.039  1.00  0.00      PROA H
ATOM    900  HZ2 LYS    64      21.495  47.128  47.779  1.00  0.00      PROA H
ATOM    901  HZ3 LYS    64      19.988  46.960  48.503  1.00  0.00      PROA H
ATOM    902  C   LYS    64      20.830  42.922  41.852  1.00  0.00      PROA C
ATOM    903  O   LYS    64      20.481  43.469  40.813  1.00  0.00      PROA O
ATOM    904  N   GLY    65      20.153  41.867  42.329  1.00  0.00      PROA N
ATOM    905  HN  GLY    65      20.424  41.439  43.191  1.00  0.00      PROA H
ATOM    906  CA  GLY    65      19.001  41.306  41.636  1.00  0.00      PROA C
ATOM    907  HA1 GLY    65      18.369  42.102  41.272  1.00  0.00      PROA H
ATOM    908  HA2 GLY    65      18.502  40.721  42.369  1.00  0.00      PROA H
ATOM    909  C   GLY    65      19.289  40.377  40.474  1.00  0.00      PROA C
ATOM    910  O   GLY    65      18.384  39.679  40.014  1.00  0.00      PROA O
ATOM    911  N   ARG    66      20.551  40.303  39.995  1.00  0.00      PROA N
ATOM    912  HN  ARG    66      21.276  40.897  40.356  1.00  0.00      PROA H
ATOM    913  CA  ARG    66      20.925  39.404  38.924  1.00  0.00      PROA C
ATOM    914  HA  ARG    66      20.049  38.993  38.439  1.00  0.00      PROA H
ATOM    915  CB  ARG    66      21.769  40.161  37.874  1.00  0.00      PROA C
ATOM    916  HB1 ARG    66      22.098  39.460  37.077  1.00  0.00      PROA H
ATOM    917  HB2 ARG    66      22.683  40.575  38.357  1.00  0.00      PROA H
ATOM    918  CG  ARG    66      20.995  41.310  37.215  1.00  0.00      PROA C
ATOM    919  HG1 ARG    66      20.779  42.100  37.970  1.00  0.00      PROA H
ATOM    920  HG2 ARG    66      20.013  40.917  36.866  1.00  0.00      PROA H
ATOM    921  CD  ARG    66      21.723  41.922  36.020  1.00  0.00      PROA C
ATOM    922  HD1 ARG    66      21.109  42.745  35.594  1.00  0.00      PROA H
ATOM    923  HD2 ARG    66      21.882  41.146  35.236  1.00  0.00      PROA H
ATOM    924  NE  ARG    66      23.024  42.509  36.492  1.00  0.00      PROA N
ATOM    925  HE  ARG    66      23.035  43.316  37.077  1.00  0.00      PROA H
ATOM    926  CZ  ARG    66      24.218  42.084  36.093  1.00  0.00      PROA C
ATOM    927  NH1 ARG    66      24.394  41.015  35.360  1.00  0.00      PROA N
ATOM    928 HH11 ARG    66      25.313  40.867  34.940  1.00  0.00      PROA H
ATOM    929 HH12 ARG    66      23.643  40.413  35.124  1.00  0.00      PROA H
ATOM    930  NH2 ARG    66      25.305  42.766  36.386  1.00  0.00      PROA N
ATOM    931 HH21 ARG    66      25.269  43.489  37.077  1.00  0.00      PROA H
ATOM    932 HH22 ARG    66      26.181  42.415  36.008  1.00  0.00      PROA H
ATOM    933  C   ARG    66      21.717  38.223  39.421  1.00  0.00      PROA C
ATOM    934  O   ARG    66      21.553  37.109  38.920  1.00  0.00      PROA O
ATOM    935  N   PHE    67      22.617  38.433  40.399  1.00  0.00      PROA N
ATOM    936  HN  PHE    67      22.758  39.348  40.774  1.00  0.00      PROA H
ATOM    937  CA  PHE    67      23.505  37.403  40.895  1.00  0.00      PROA C
ATOM    938  HA  PHE    67      23.431  36.527  40.268  1.00  0.00      PROA H
ATOM    939  CB  PHE    67      24.993  37.874  40.939  1.00  0.00      PROA C
ATOM    940  HB1 PHE    67      25.618  37.084  41.405  1.00  0.00      PROA H
ATOM    941  HB2 PHE    67      25.049  38.799  41.559  1.00  0.00      PROA H
ATOM    942  CG  PHE    67      25.631  38.201  39.601  1.00  0.00      PROA C
ATOM    943  CD1 PHE    67      24.968  38.117  38.362  1.00  0.00      PROA C
ATOM    944  HD1 PHE    67      23.965  37.750  38.295  1.00  0.00      PROA H
ATOM    945  CE1 PHE    67      25.593  38.493  37.173  1.00  0.00      PROA C
ATOM    946  HE1 PHE    67      25.056  38.416  36.238  1.00  0.00      PROA H
ATOM    947  CZ  PHE    67      26.911  38.950  37.193  1.00  0.00      PROA C
ATOM    948  HZ  PHE    67      27.387  39.247  36.270  1.00  0.00      PROA H
ATOM    949  CD2 PHE    67      26.975  38.622  39.593  1.00  0.00      PROA C
ATOM    950  HD2 PHE    67      27.514  38.677  40.527  1.00  0.00      PROA H
ATOM    951  CE2 PHE    67      27.610  39.002  38.403  1.00  0.00      PROA C
ATOM    952  HE2 PHE    67      28.639  39.332  38.414  1.00  0.00      PROA H
ATOM    953  C   PHE    67      23.064  36.958  42.279  1.00  0.00      PROA C
ATOM    954  O   PHE    67      22.425  37.696  43.024  1.00  0.00      PROA O
ATOM    955  N   THR    68      23.384  35.707  42.654  1.00  0.00      PROA N
ATOM    956  HN  THR    68      23.866  35.114  42.005  1.00  0.00      PROA H
ATOM    957  CA  THR    68      23.009  35.119  43.932  1.00  0.00      PROA C
ATOM    958  HA  THR    68      22.777  35.903  44.639  1.00  0.00      PROA H
ATOM    959  CB  THR    68      21.812  34.177  43.824  1.00  0.00      PROA C
ATOM    960  HB  THR    68      22.066  33.301  43.186  1.00  0.00      PROA H
ATOM    961  OG1 THR    68      20.708  34.834  43.223  1.00  0.00      PROA O
ATOM    962  HG1 THR    68      20.935  35.772  43.273  1.00  0.00      PROA H
ATOM    963  CG2 THR    68      21.323  33.707  45.198  1.00  0.00      PROA C
ATOM    964 HG21 THR    68      21.018  34.569  45.831  1.00  0.00      PROA H
ATOM    965 HG22 THR    68      22.110  33.129  45.727  1.00  0.00      PROA H
ATOM    966 HG23 THR    68      20.434  33.050  45.076  1.00  0.00      PROA H
ATOM    967  C   THR    68      24.204  34.359  44.468  1.00  0.00      PROA C
ATOM    968  O   THR    68      24.730  33.458  43.818  1.00  0.00      PROA O
ATOM    969  N   ILE    69      24.692  34.737  45.666  1.00  0.00      PROA N
ATOM    970  HN  ILE    69      24.283  35.499  46.170  1.00  0.00      PROA H
ATOM    971  CA  ILE    69      25.766  34.040  46.344  1.00  0.00      PROA C
ATOM    972  HA  ILE    69      26.325  33.476  45.613  1.00  0.00      PROA H
ATOM    973  CB  ILE    69      26.734  35.007  47.045  1.00  0.00      PROA C
ATOM    974  HB  ILE    69      26.983  35.803  46.303  1.00  0.00      PROA H
ATOM    975  CG2 ILE    69      26.113  35.698  48.282  1.00  0.00      PROA C
ATOM    976 HG21 ILE    69      25.988  34.968  49.109  1.00  0.00      PROA H
ATOM    977 HG22 ILE    69      25.121  36.122  48.042  1.00  0.00      PROA H
ATOM    978 HG23 ILE    69      26.763  36.525  48.640  1.00  0.00      PROA H
ATOM    979  CG1 ILE    69      28.058  34.306  47.412  1.00  0.00      PROA C
ATOM    980 HG11 ILE    69      28.446  33.796  46.502  1.00  0.00      PROA H
ATOM    981 HG12 ILE    69      27.857  33.532  48.185  1.00  0.00      PROA H
ATOM    982  CD  ILE    69      29.122  35.276  47.935  1.00  0.00      PROA C
ATOM    983  HD1 ILE    69      28.843  35.659  48.938  1.00  0.00      PROA H
ATOM    984  HD2 ILE    69      29.230  36.140  47.247  1.00  0.00      PROA H
ATOM    985  HD3 ILE    69      30.104  34.767  48.013  1.00  0.00      PROA H
ATOM    986  C   ILE    69      25.183  33.017  47.292  1.00  0.00      PROA C
ATOM    987  O   ILE    69      24.212  33.281  47.995  1.00  0.00      PROA O
ATOM    988  N   SER    70      25.747  31.800  47.322  1.00  0.00      PROA N
ATOM    989  HN  SER    70      26.455  31.555  46.653  1.00  0.00      PROA H
ATOM    990  CA  SER    70      25.350  30.774  48.262  1.00  0.00      PROA C
ATOM    991  HA  SER    70      24.785  31.215  49.071  1.00  0.00      PROA H
ATOM    992  CB  SER    70      24.501  29.650  47.619  1.00  0.00      PROA C
ATOM    993  HB1 SER    70      23.553  30.111  47.246  1.00  0.00      PROA H
ATOM    994  HB2 SER    70      24.241  28.883  48.378  1.00  0.00      PROA H
ATOM    995  OG  SER    70      25.170  29.009  46.531  1.00  0.00      PROA O
ATOM    996  HG1 SER    70      26.007  28.659  46.860  1.00  0.00      PROA H
ATOM    997  C   SER    70      26.578  30.174  48.889  1.00  0.00      PROA C
ATOM    998  O   SER    70      27.616  30.007  48.250  1.00  0.00      PROA O
ATOM    999  N   ARG    71      26.497  29.802  50.174  1.00  0.00      PROA N
ATOM   1000  HN  ARG    71      25.640  29.864  50.676  1.00  0.00      PROA H
ATOM   1001  CA  ARG    71      27.638  29.370  50.938  1.00  0.00      PROA C
ATOM   1002  HA  ARG    71      28.467  29.125  50.289  1.00  0.00      PROA H
ATOM   1003  CB  ARG    71      28.074  30.498  51.891  1.00  0.00      PROA C
ATOM   1004  HB1 ARG    71      27.219  30.780  52.547  1.00  0.00      PROA H
ATOM   1005  HB2 ARG    71      28.336  31.397  51.286  1.00  0.00      PROA H
ATOM   1006  CG  ARG    71      29.278  30.141  52.768  1.00  0.00      PROA C
ATOM   1007  HG1 ARG    71      30.120  29.812  52.115  1.00  0.00      PROA H
ATOM   1008  HG2 ARG    71      28.999  29.281  53.419  1.00  0.00      PROA H
ATOM   1009  CD  ARG    71      29.713  31.335  53.613  1.00  0.00      PROA C
ATOM   1010  HD1 ARG    71      28.842  31.783  54.145  1.00  0.00      PROA H
ATOM   1011  HD2 ARG    71      30.228  32.097  52.989  1.00  0.00      PROA H
ATOM   1012  NE  ARG    71      30.666  30.769  54.599  1.00  0.00      PROA N
ATOM   1013  HE  ARG    71      30.662  29.783  54.724  1.00  0.00      PROA H
ATOM   1014  CZ  ARG    71      31.351  31.450  55.493  1.00  0.00      PROA C
ATOM   1015  NH1 ARG    71      31.428  32.754  55.522  1.00  0.00      PROA N
ATOM   1016 HH11 ARG    71      30.889  33.285  54.872  1.00  0.00      PROA H
ATOM   1017 HH12 ARG    71      31.942  33.177  56.260  1.00  0.00      PROA H
ATOM   1018  NH2 ARG    71      32.007  30.730  56.375  1.00  0.00      PROA N
ATOM   1019 HH21 ARG    71      31.827  29.759  56.358  1.00  0.00      PROA H
ATOM   1020 HH22 ARG    71      32.577  31.172  57.079  1.00  0.00      PROA H
ATOM   1021  C   ARG    71      27.293  28.110  51.697  1.00  0.00      PROA C
ATOM   1022  O   ARG    71      26.250  28.034  52.348  1.00  0.00      PROA O
ATOM   1023  N   ASP    72      28.164  27.090  51.590  1.00  0.00      PROA N
ATOM   1024  HN  ASP    72      28.980  27.179  51.011  1.00  0.00      PROA H
ATOM   1025  CA  ASP    72      28.054  25.839  52.306  1.00  0.00      PROA C
ATOM   1026  HA  ASP    72      27.134  25.811  52.874  1.00  0.00      PROA H
ATOM   1027  CB  ASP    72      28.061  24.659  51.294  1.00  0.00      PROA C
ATOM   1028  HB1 ASP    72      29.035  24.636  50.771  1.00  0.00      PROA H
ATOM   1029  HB2 ASP    72      27.253  24.840  50.561  1.00  0.00      PROA H
ATOM   1030  CG  ASP    72      27.851  23.285  51.897  1.00  0.00      PROA C
ATOM   1031  OD1 ASP    72      28.265  23.066  53.057  1.00  0.00      PROA O
ATOM   1032  OD2 ASP    72      27.382  22.380  51.145  1.00  0.00      PROA O
ATOM   1033  C   ASP    72      29.205  25.811  53.295  1.00  0.00      PROA C
ATOM   1034  O   ASP    72      30.380  25.692  52.940  1.00  0.00      PROA O
ATOM   1035  N   ASN    73      28.880  25.991  54.587  1.00  0.00      PROA N
ATOM   1036  HN  ASN    73      27.923  26.047  54.843  1.00  0.00      PROA H
ATOM   1037  CA  ASN    73      29.828  26.002  55.678  1.00  0.00      PROA C
ATOM   1038  HA  ASN    73      30.639  26.669  55.414  1.00  0.00      PROA H
ATOM   1039  CB  ASN    73      29.118  26.481  56.971  1.00  0.00      PROA C
ATOM   1040  HB1 ASN    73      29.750  26.244  57.847  1.00  0.00      PROA H
ATOM   1041  HB2 ASN    73      28.159  25.939  57.086  1.00  0.00      PROA H
ATOM   1042  CG  ASN    73      28.886  27.995  56.953  1.00  0.00      PROA C
ATOM   1043  OD1 ASN    73      29.608  28.786  56.349  1.00  0.00      PROA O
ATOM   1044  ND2 ASN    73      27.791  28.407  57.623  1.00  0.00      PROA N
ATOM   1045 HD21 ASN    73      27.591  29.389  57.672  1.00  0.00      PROA H
ATOM   1046 HD22 ASN    73      27.217  27.749  58.101  1.00  0.00      PROA H
ATOM   1047  C   ASN    73      30.509  24.663  55.911  1.00  0.00      PROA C
ATOM   1048  O   ASN    73      31.690  24.635  56.233  1.00  0.00      PROA O
ATOM   1049  N   ASP    74      29.783  23.541  55.737  1.00  0.00      PROA N
ATOM   1050  HN  ASP    74      28.854  23.555  55.355  1.00  0.00      PROA H
ATOM   1051  CA  ASP    74      30.306  22.208  55.969  1.00  0.00      PROA C
ATOM   1052  HA  ASP    74      30.825  22.205  56.920  1.00  0.00      PROA H
ATOM   1053  CB  ASP    74      29.141  21.183  56.016  1.00  0.00      PROA C
ATOM   1054  HB1 ASP    74      29.548  20.164  56.134  1.00  0.00      PROA H
ATOM   1055  HB2 ASP    74      28.573  21.235  55.061  1.00  0.00      PROA H
ATOM   1056  CG  ASP    74      28.176  21.437  57.173  1.00  0.00      PROA C
ATOM   1057  OD1 ASP    74      28.615  21.935  58.247  1.00  0.00      PROA O
ATOM   1058  OD2 ASP    74      26.985  21.049  57.021  1.00  0.00      PROA O
ATOM   1059  C   ASP    74      31.337  21.814  54.911  1.00  0.00      PROA C
ATOM   1060  O   ASP    74      32.331  21.148  55.203  1.00  0.00      PROA O
ATOM   1061  N   LYS    75      31.161  22.274  53.656  1.00  0.00      PROA N
ATOM   1062  HN  LYS    75      30.292  22.738  53.442  1.00  0.00      PROA H
ATOM   1063  CA  LYS    75      32.084  21.978  52.580  1.00  0.00      PROA C
ATOM   1064  HA  LYS    75      32.645  21.080  52.800  1.00  0.00      PROA H
ATOM   1065  CB  LYS    75      31.308  21.755  51.266  1.00  0.00      PROA C
ATOM   1066  HB1 LYS    75      32.017  21.565  50.433  1.00  0.00      PROA H
ATOM   1067  HB2 LYS    75      30.715  22.669  51.021  1.00  0.00      PROA H
ATOM   1068  CG  LYS    75      30.355  20.562  51.349  1.00  0.00      PROA C
ATOM   1069  HG1 LYS    75      29.574  20.784  52.117  1.00  0.00      PROA H
ATOM   1070  HG2 LYS    75      30.906  19.656  51.687  1.00  0.00      PROA H
ATOM   1071  CD  LYS    75      29.690  20.316  49.990  1.00  0.00      PROA C
ATOM   1072  HD1 LYS    75      30.438  19.878  49.294  1.00  0.00      PROA H
ATOM   1073  HD2 LYS    75      29.384  21.308  49.580  1.00  0.00      PROA H
ATOM   1074  CE  LYS    75      28.490  19.390  50.129  1.00  0.00      PROA C
ATOM   1075  HE1 LYS    75      28.423  19.118  51.196  1.00  0.00      PROA H
ATOM   1076  HE2 LYS    75      28.616  18.457  49.546  1.00  0.00      PROA H
ATOM   1077  NZ  LYS    75      27.248  20.078  49.722  1.00  0.00      PROA N
ATOM   1078  HZ1 LYS    75      27.342  20.363  48.730  1.00  0.00      PROA H
ATOM   1079  HZ2 LYS    75      27.156  20.977  50.299  1.00  0.00      PROA H
ATOM   1080  HZ3 LYS    75      26.407  19.478  49.828  1.00  0.00      PROA H
ATOM   1081  C   LYS    75      33.102  23.076  52.371  1.00  0.00      PROA C
ATOM   1082  O   LYS    75      34.007  22.945  51.543  1.00  0.00      PROA O
ATOM   1083  N   ASN    76      33.023  24.177  53.151  1.00  0.00      PROA N
ATOM   1084  HN  ASN    76      32.351  24.193  53.891  1.00  0.00      PROA H
ATOM   1085  CA  ASN    76      33.808  25.389  52.967  1.00  0.00      PROA C
ATOM   1086  HA  ASN    76      33.303  26.170  53.516  1.00  0.00      PROA H
ATOM   1087  CB  ASN    76      35.236  25.224  53.545  1.00  0.00      PROA C
ATOM   1088  HB1 ASN    76      35.830  26.143  53.385  1.00  0.00      PROA H
ATOM   1089  HB2 ASN    76      35.742  24.380  53.029  1.00  0.00      PROA H
ATOM   1090  CG  ASN    76      35.194  24.978  55.050  1.00  0.00      PROA C
ATOM   1091  OD1 ASN    76      34.788  25.809  55.870  1.00  0.00      PROA O
ATOM   1092  ND2 ASN    76      35.680  23.780  55.455  1.00  0.00      PROA N
ATOM   1093 HD21 ASN    76      35.649  23.614  56.434  1.00  0.00      PROA H
ATOM   1094 HD22 ASN    76      36.031  23.124  54.790  1.00  0.00      PROA H
ATOM   1095  C   ASN    76      33.822  25.906  51.526  1.00  0.00      PROA C
ATOM   1096  O   ASN    76      34.857  26.256  50.954  1.00  0.00      PROA O
ATOM   1097  N   THR    77      32.630  25.948  50.900  1.00  0.00      PROA N
ATOM   1098  HN  THR    77      31.816  25.594  51.360  1.00  0.00      PROA H
ATOM   1099  CA  THR    77      32.483  26.383  49.522  1.00  0.00      PROA C
ATOM   1100  HA  THR    77      33.443  26.712  49.163  1.00  0.00      PROA H
ATOM   1101  CB  THR    77      31.983  25.305  48.571  1.00  0.00      PROA C
ATOM   1102  HB  THR    77      31.908  25.694  47.525  1.00  0.00      PROA H
ATOM   1103  OG1 THR    77      30.724  24.776  48.964  1.00  0.00      PROA O
ATOM   1104  HG1 THR    77      30.074  25.458  48.775  1.00  0.00      PROA H
ATOM   1105  CG2 THR    77      32.966  24.131  48.569  1.00  0.00      PROA C
ATOM   1106 HG21 THR    77      32.877  23.537  49.501  1.00  0.00      PROA H
ATOM   1107 HG22 THR    77      34.007  24.447  48.433  1.00  0.00      PROA H
ATOM   1108 HG23 THR    77      32.727  23.490  47.713  1.00  0.00      PROA H
ATOM   1109  C   THR    77      31.571  27.578  49.406  1.00  0.00      PROA C
ATOM   1110  O   THR    77      30.577  27.708  50.128  1.00  0.00      PROA O
ATOM   1111  N   VAL    78      31.900  28.486  48.472  1.00  0.00      PROA N
ATOM   1112  HN  VAL    78      32.737  28.369  47.935  1.00  0.00      PROA H
ATOM   1113  CA  VAL    78      31.069  29.620  48.134  1.00  0.00      PROA C
ATOM   1114  HA  VAL    78      30.094  29.481  48.580  1.00  0.00      PROA H
ATOM   1115  CB  VAL    78      31.660  30.930  48.667  1.00  0.00      PROA C
ATOM   1116  HB  VAL    78      31.880  30.775  49.751  1.00  0.00      PROA H
ATOM   1117  CG1 VAL    78      32.972  31.335  47.968  1.00  0.00      PROA C
ATOM   1118 HG11 VAL    78      32.775  31.667  46.929  1.00  0.00      PROA H
ATOM   1119 HG12 VAL    78      33.696  30.496  47.951  1.00  0.00      PROA H
ATOM   1120 HG13 VAL    78      33.434  32.195  48.495  1.00  0.00      PROA H
ATOM   1121  CG2 VAL    78      30.636  32.067  48.559  1.00  0.00      PROA C
ATOM   1122 HG21 VAL    78      29.665  31.771  49.008  1.00  0.00      PROA H
ATOM   1123 HG22 VAL    78      30.473  32.349  47.497  1.00  0.00      PROA H
ATOM   1124 HG23 VAL    78      31.016  32.960  49.103  1.00  0.00      PROA H
ATOM   1125  C   VAL    78      30.822  29.637  46.636  1.00  0.00      PROA C
ATOM   1126  O   VAL    78      31.744  29.648  45.816  1.00  0.00      PROA O
ATOM   1127  N   ASP    79      29.542  29.653  46.243  1.00  0.00      PROA N
ATOM   1128  HN  ASP    79      28.813  29.678  46.927  1.00  0.00      PROA H
ATOM   1129  CA  ASP    79      29.126  29.630  44.865  1.00  0.00      PROA C
ATOM   1130  HA  ASP    79      29.982  29.502  44.221  1.00  0.00      PROA H
ATOM   1131  CB  ASP    79      28.100  28.504  44.595  1.00  0.00      PROA C
ATOM   1132  HB1 ASP    79      27.750  28.561  43.544  1.00  0.00      PROA H
ATOM   1133  HB2 ASP    79      27.236  28.614  45.271  1.00  0.00      PROA H
ATOM   1134  CG  ASP    79      28.668  27.117  44.799  1.00  0.00      PROA C
ATOM   1135  OD1 ASP    79      29.884  26.913  44.569  1.00  0.00      PROA O
ATOM   1136  OD2 ASP    79      27.830  26.197  45.007  1.00  0.00      PROA O
ATOM   1137  C   ASP    79      28.490  30.960  44.510  1.00  0.00      PROA C
ATOM   1138  O   ASP    79      27.829  31.604  45.323  1.00  0.00      PROA O
ATOM   1139  N   LEU    80      28.691  31.408  43.264  1.00  0.00      PROA N
ATOM   1140  HN  LEU    80      29.264  30.863  42.649  1.00  0.00      PROA H
ATOM   1141  CA  LEU    80      28.028  32.564  42.721  1.00  0.00      PROA C
ATOM   1142  HA  LEU    80      27.318  32.967  43.432  1.00  0.00      PROA H
ATOM   1143  CB  LEU    80      29.081  33.632  42.367  1.00  0.00      PROA C
ATOM   1144  HB1 LEU    80      29.754  33.234  41.579  1.00  0.00      PROA H
ATOM   1145  HB2 LEU    80      29.701  33.799  43.269  1.00  0.00      PROA H
ATOM   1146  CG  LEU    80      28.525  34.991  41.921  1.00  0.00      PROA C
ATOM   1147  HG  LEU    80      27.765  34.820  41.123  1.00  0.00      PROA H
ATOM   1148  CD1 LEU    80      27.874  35.739  43.091  1.00  0.00      PROA C
ATOM   1149 HD11 LEU    80      28.629  35.938  43.881  1.00  0.00      PROA H
ATOM   1150 HD12 LEU    80      27.043  35.149  43.527  1.00  0.00      PROA H
ATOM   1151 HD13 LEU    80      27.472  36.710  42.736  1.00  0.00      PROA H
ATOM   1152  CD2 LEU    80      29.653  35.844  41.333  1.00  0.00      PROA C
ATOM   1153 HD21 LEU    80      30.118  35.331  40.464  1.00  0.00      PROA H
ATOM   1154 HD22 LEU    80      30.435  36.028  42.099  1.00  0.00      PROA H
ATOM   1155 HD23 LEU    80      29.244  36.817  40.990  1.00  0.00      PROA H
ATOM   1156  C   LEU    80      27.252  32.164  41.483  1.00  0.00      PROA C
ATOM   1157  O   LEU    80      27.804  31.898  40.415  1.00  0.00      PROA O
ATOM   1158  N   GLN    81      25.918  32.143  41.593  1.00  0.00      PROA N
ATOM   1159  HN  GLN    81      25.476  32.267  42.483  1.00  0.00      PROA H
ATOM   1160  CA  GLN    81      25.041  31.990  40.466  1.00  0.00      PROA C
ATOM   1161  HA  GLN    81      25.493  31.317  39.748  1.00  0.00      PROA H
ATOM   1162  CB  GLN    81      23.682  31.415  40.917  1.00  0.00      PROA C
ATOM   1163  HB1 GLN    81      23.234  32.076  41.689  1.00  0.00      PROA H
ATOM   1164  HB2 GLN    81      23.877  30.445  41.411  1.00  0.00      PROA H
ATOM   1165  CG  GLN    81      22.676  31.177  39.775  1.00  0.00      PROA C
ATOM   1166  HG1 GLN    81      22.467  32.145  39.281  1.00  0.00      PROA H
ATOM   1167  HG2 GLN    81      21.731  30.774  40.192  1.00  0.00      PROA H
ATOM   1168  CD  GLN    81      23.217  30.177  38.754  1.00  0.00      PROA C
ATOM   1169  OE1 GLN    81      23.794  29.150  39.117  1.00  0.00      PROA O
ATOM   1170  NE2 GLN    81      22.992  30.474  37.455  1.00  0.00      PROA N
ATOM   1171 HE21 GLN    81      22.500  31.308  37.193  1.00  0.00      PROA H
ATOM   1172 HE22 GLN    81      23.355  29.859  36.765  1.00  0.00      PROA H
ATOM   1173  C   GLN    81      24.840  33.334  39.791  1.00  0.00      PROA C
ATOM   1174  O   GLN    81      24.298  34.282  40.365  1.00  0.00      PROA O
ATOM   1175  N   MET    82      25.286  33.443  38.535  1.00  0.00      PROA N
ATOM   1176  HN  MET    82      25.760  32.674  38.101  1.00  0.00      PROA H
ATOM   1177  CA  MET    82      25.246  34.665  37.773  1.00  0.00      PROA C
ATOM   1178  HA  MET    82      24.966  35.496  38.404  1.00  0.00      PROA H
ATOM   1179  CB  MET    82      26.615  34.947  37.105  1.00  0.00      PROA C
ATOM   1180  HB1 MET    82      26.557  35.909  36.550  1.00  0.00      PROA H
ATOM   1181  HB2 MET    82      26.827  34.136  36.370  1.00  0.00      PROA H
ATOM   1182  CG  MET    82      27.789  35.013  38.102  1.00  0.00      PROA C
ATOM   1183  HG1 MET    82      27.728  34.142  38.789  1.00  0.00      PROA H
ATOM   1184  HG2 MET    82      27.681  35.929  38.724  1.00  0.00      PROA H
ATOM   1185  SD  MET    82      29.422  34.967  37.302  1.00  0.00      PROA S
ATOM   1186  CE  MET    82      29.536  36.696  36.775  1.00  0.00      PROA C
ATOM   1187  HE1 MET    82      29.676  37.374  37.641  1.00  0.00      PROA H
ATOM   1188  HE2 MET    82      28.622  37.028  36.252  1.00  0.00      PROA H
ATOM   1189  HE3 MET    82      30.395  36.839  36.086  1.00  0.00      PROA H
ATOM   1190  C   MET    82      24.207  34.498  36.694  1.00  0.00      PROA C
ATOM   1191  O   MET    82      24.318  33.624  35.836  1.00  0.00      PROA O
ATOM   1192  N   ASN    83      23.141  35.321  36.712  1.00  0.00      PROA N
ATOM   1193  HN  ASN    83      23.015  36.008  37.429  1.00  0.00      PROA H
ATOM   1194  CA  ASN    83      22.087  35.257  35.711  1.00  0.00      PROA C
ATOM   1195  HA  ASN    83      22.296  34.496  34.973  1.00  0.00      PROA H
ATOM   1196  CB  ASN    83      20.727  34.967  36.372  1.00  0.00      PROA C
ATOM   1197  HB1 ASN    83      19.928  34.840  35.608  1.00  0.00      PROA H
ATOM   1198  HB2 ASN    83      20.498  35.827  37.025  1.00  0.00      PROA H
ATOM   1199  CG  ASN    83      20.782  33.698  37.212  1.00  0.00      PROA C
ATOM   1200  OD1 ASN    83      21.157  32.627  36.754  1.00  0.00      PROA O
ATOM   1201  ND2 ASN    83      20.370  33.777  38.499  1.00  0.00      PROA N
ATOM   1202 HD21 ASN    83      20.440  32.962  39.067  1.00  0.00      PROA H
ATOM   1203 HD22 ASN    83      20.159  34.677  38.883  1.00  0.00      PROA H
ATOM   1204  C   ASN    83      21.973  36.570  34.951  1.00  0.00      PROA C
ATOM   1205  O   ASN    83      22.373  37.625  35.438  1.00  0.00      PROA O
ATOM   1206  N   ASN    84      21.399  36.544  33.724  1.00  0.00      PROA N
ATOM   1207  HN  ASN    84      21.034  35.685  33.359  1.00  0.00      PROA H
ATOM   1208  CA  ASN    84      21.253  37.708  32.854  1.00  0.00      PROA C
ATOM   1209  HA  ASN    84      21.021  37.322  31.870  1.00  0.00      PROA H
ATOM   1210  CB  ASN    84      20.065  38.564  33.341  1.00  0.00      PROA C
ATOM   1211  HB1 ASN    84      20.349  39.041  34.300  1.00  0.00      PROA H
ATOM   1212  HB2 ASN    84      19.196  37.884  33.474  1.00  0.00      PROA H
ATOM   1213  CG  ASN    84      19.645  39.622  32.339  1.00  0.00      PROA C
ATOM   1214  OD1 ASN    84      19.874  39.493  31.142  1.00  0.00      PROA O
ATOM   1215  ND2 ASN    84      19.029  40.726  32.827  1.00  0.00      PROA N
ATOM   1216 HD21 ASN    84      18.647  41.346  32.149  1.00  0.00      PROA H
ATOM   1217 HD22 ASN    84      18.719  40.750  33.770  1.00  0.00      PROA H
ATOM   1218  C   ASN    84      22.549  38.505  32.696  1.00  0.00      PROA C
ATOM   1219  O   ASN    84      22.661  39.688  33.028  1.00  0.00      PROA O
ATOM   1220  N   LEU    85      23.591  37.776  32.272  1.00  0.00      PROA N
ATOM   1221  HN  LEU    85      23.442  36.815  32.040  1.00  0.00      PROA H
ATOM   1222  CA  LEU    85      24.928  38.273  32.067  1.00  0.00      PROA C
ATOM   1223  HA  LEU    85      25.241  38.752  32.987  1.00  0.00      PROA H
ATOM   1224  CB  LEU    85      25.886  37.104  31.748  1.00  0.00      PROA C
ATOM   1225  HB1 LEU    85      26.819  37.470  31.265  1.00  0.00      PROA H
ATOM   1226  HB2 LEU    85      25.382  36.425  31.023  1.00  0.00      PROA H
ATOM   1227  CG  LEU    85      26.279  36.313  33.005  1.00  0.00      PROA C
ATOM   1228  HG  LEU    85      25.376  36.152  33.643  1.00  0.00      PROA H
ATOM   1229  CD1 LEU    85      26.850  34.948  32.641  1.00  0.00      PROA C
ATOM   1230 HD11 LEU    85      27.847  35.101  32.179  1.00  0.00      PROA H
ATOM   1231 HD12 LEU    85      26.192  34.415  31.923  1.00  0.00      PROA H
ATOM   1232 HD13 LEU    85      26.980  34.325  33.552  1.00  0.00      PROA H
ATOM   1233  CD2 LEU    85      27.343  37.068  33.803  1.00  0.00      PROA C
ATOM   1234 HD21 LEU    85      26.925  37.986  34.265  1.00  0.00      PROA H
ATOM   1235 HD22 LEU    85      28.187  37.359  33.140  1.00  0.00      PROA H
ATOM   1236 HD23 LEU    85      27.739  36.400  34.593  1.00  0.00      PROA H
ATOM   1237  C   LEU    85      25.026  39.317  30.978  1.00  0.00      PROA C
ATOM   1238  O   LEU    85      24.447  39.191  29.897  1.00  0.00      PROA O
ATOM   1239  N   LYS    86      25.788  40.385  31.240  1.00  0.00      PROA N
ATOM   1240  HN  LYS    86      26.207  40.496  32.151  1.00  0.00      PROA H
ATOM   1241  CA  LYS    86      25.951  41.475  30.302  1.00  0.00      PROA C
ATOM   1242  HA  LYS    86      25.348  41.290  29.430  1.00  0.00      PROA H
ATOM   1243  CB  LYS    86      25.525  42.809  30.940  1.00  0.00      PROA C
ATOM   1244  HB1 LYS    86      25.537  43.601  30.162  1.00  0.00      PROA H
ATOM   1245  HB2 LYS    86      26.261  43.093  31.730  1.00  0.00      PROA H
ATOM   1246  CG  LYS    86      24.132  42.802  31.573  1.00  0.00      PROA C
ATOM   1247  HG1 LYS    86      24.094  42.038  32.385  1.00  0.00      PROA H
ATOM   1248  HG2 LYS    86      23.375  42.525  30.803  1.00  0.00      PROA H
ATOM   1249  CD  LYS    86      23.826  44.183  32.161  1.00  0.00      PROA C
ATOM   1250  HD1 LYS    86      23.931  44.933  31.343  1.00  0.00      PROA H
ATOM   1251  HD2 LYS    86      24.603  44.413  32.927  1.00  0.00      PROA H
ATOM   1252  CE  LYS    86      22.435  44.232  32.773  1.00  0.00      PROA C
ATOM   1253  HE1 LYS    86      22.358  43.471  33.582  1.00  0.00      PROA H
ATOM   1254  HE2 LYS    86      21.667  44.014  31.996  1.00  0.00      PROA H
ATOM   1255  NZ  LYS    86      22.177  45.565  33.355  1.00  0.00      PROA N
ATOM   1256  HZ1 LYS    86      22.215  46.312  32.622  1.00  0.00      PROA H
ATOM   1257  HZ2 LYS    86      22.897  45.770  34.074  1.00  0.00      PROA H
ATOM   1258  HZ3 LYS    86      21.251  45.570  33.823  1.00  0.00      PROA H
ATOM   1259  C   LYS    86      27.404  41.564  29.866  1.00  0.00      PROA C
ATOM   1260  O   LYS    86      28.266  41.097  30.608  1.00  0.00      PROA O
ATOM   1261  N   PRO    87      27.765  42.108  28.691  1.00  0.00      PROA N
ATOM   1262  CD  PRO    87      26.828  42.616  27.683  1.00  0.00      PROA C
ATOM   1263  HD1 PRO    87      26.428  43.602  28.019  1.00  0.00      PROA H
ATOM   1264  HD2 PRO    87      25.997  41.901  27.503  1.00  0.00      PROA H
ATOM   1265  CA  PRO    87      29.156  42.336  28.282  1.00  0.00      PROA C
ATOM   1266  HA  PRO    87      29.582  41.364  28.099  1.00  0.00      PROA H
ATOM   1267  CB  PRO    87      29.056  43.162  26.993  1.00  0.00      PROA C
ATOM   1268  HB1 PRO    87      29.877  42.920  26.285  1.00  0.00      PROA H
ATOM   1269  HB2 PRO    87      29.079  44.252  27.222  1.00  0.00      PROA H
ATOM   1270  CG  PRO    87      27.682  42.793  26.425  1.00  0.00      PROA C
ATOM   1271  HG1 PRO    87      27.289  43.573  25.744  1.00  0.00      PROA H
ATOM   1272  HG2 PRO    87      27.742  41.829  25.871  1.00  0.00      PROA H
ATOM   1273  C   PRO    87      30.049  42.966  29.340  1.00  0.00      PROA C
ATOM   1274  O   PRO    87      31.212  42.582  29.469  1.00  0.00      PROA O
ATOM   1275  N   GLU    88      29.496  43.896  30.146  1.00  0.00      PROA N
ATOM   1276  HN  GLU    88      28.529  44.179  30.049  1.00  0.00      PROA H
ATOM   1277  CA  GLU    88      30.186  44.581  31.218  1.00  0.00      PROA C
ATOM   1278  HA  GLU    88      31.119  44.955  30.825  1.00  0.00      PROA H
ATOM   1279  CB  GLU    88      29.343  45.757  31.757  1.00  0.00      PROA C
ATOM   1280  HB1 GLU    88      29.954  46.322  32.500  1.00  0.00      PROA H
ATOM   1281  HB2 GLU    88      28.441  45.360  32.277  1.00  0.00      PROA H
ATOM   1282  CG  GLU    88      28.909  46.755  30.662  1.00  0.00      PROA C
ATOM   1283  HG1 GLU    88      29.752  47.034  30.002  1.00  0.00      PROA H
ATOM   1284  HG2 GLU    88      28.498  47.655  31.144  1.00  0.00      PROA H
ATOM   1285  CD  GLU    88      27.738  46.279  29.831  1.00  0.00      PROA C
ATOM   1286  OE1 GLU    88      27.593  46.760  28.686  1.00  0.00      PROA O
ATOM   1287  OE2 GLU    88      26.982  45.398  30.308  1.00  0.00      PROA O
ATOM   1288  C   GLU    88      30.523  43.704  32.411  1.00  0.00      PROA C
ATOM   1289  O   GLU    88      31.353  44.080  33.234  1.00  0.00      PROA O
ATOM   1290  N   ASP    89      29.942  42.489  32.526  1.00  0.00      PROA N
ATOM   1291  HN  ASP    89      29.241  42.194  31.871  1.00  0.00      PROA H
ATOM   1292  CA  ASP    89      30.303  41.538  33.568  1.00  0.00      PROA C
ATOM   1293  HA  ASP    89      30.562  42.077  34.466  1.00  0.00      PROA H
ATOM   1294  CB  ASP    89      29.095  40.594  33.858  1.00  0.00      PROA C
ATOM   1295  HB1 ASP    89      29.395  39.843  34.620  1.00  0.00      PROA H
ATOM   1296  HB2 ASP    89      28.816  40.050  32.932  1.00  0.00      PROA H
ATOM   1297  CG  ASP    89      27.847  41.292  34.394  1.00  0.00      PROA C
ATOM   1298  OD1 ASP    89      27.946  42.158  35.304  1.00  0.00      PROA O
ATOM   1299  OD2 ASP    89      26.730  40.841  34.014  1.00  0.00      PROA O
ATOM   1300  C   ASP    89      31.556  40.701  33.206  1.00  0.00      PROA C
ATOM   1301  O   ASP    89      32.028  39.891  34.008  1.00  0.00      PROA O
ATOM   1302  N   THR    90      32.144  40.901  32.002  1.00  0.00      PROA N
ATOM   1303  HN  THR    90      31.734  41.542  31.357  1.00  0.00      PROA H
ATOM   1304  CA  THR    90      33.421  40.326  31.574  1.00  0.00      PROA C
ATOM   1305  HA  THR    90      33.343  39.255  31.681  1.00  0.00      PROA H
ATOM   1306  CB  THR    90      33.717  40.673  30.112  1.00  0.00      PROA C
ATOM   1307  HB  THR    90      33.745  41.783  29.991  1.00  0.00      PROA H
ATOM   1308  OG1 THR    90      32.703  40.159  29.254  1.00  0.00      PROA O
ATOM   1309  HG1 THR    90      32.017  40.850  29.215  1.00  0.00      PROA H
ATOM   1310  CG2 THR    90      35.053  40.113  29.610  1.00  0.00      PROA C
ATOM   1311 HG21 THR    90      35.152  39.038  29.852  1.00  0.00      PROA H
ATOM   1312 HG22 THR    90      35.894  40.670  30.068  1.00  0.00      PROA H
ATOM   1313 HG23 THR    90      35.126  40.235  28.507  1.00  0.00      PROA H
ATOM   1314  C   THR    90      34.598  40.769  32.440  1.00  0.00      PROA C
ATOM   1315  O   THR    90      34.942  41.948  32.479  1.00  0.00      PROA O
ATOM   1316  N   ALA    91      35.224  39.835  33.183  1.00  0.00      PROA N
ATOM   1317  HN  ALA    91      34.958  38.876  33.140  1.00  0.00      PROA H
ATOM   1318  CA  ALA    91      36.281  40.146  34.117  1.00  0.00      PROA C
ATOM   1319  HA  ALA    91      37.038  40.738  33.620  1.00  0.00      PROA H
ATOM   1320  CB  ALA    91      35.708  40.908  35.333  1.00  0.00      PROA C
ATOM   1321  HB1 ALA    91      34.918  40.304  35.825  1.00  0.00      PROA H
ATOM   1322  HB2 ALA    91      35.249  41.862  34.996  1.00  0.00      PROA H
ATOM   1323  HB3 ALA    91      36.491  41.144  36.077  1.00  0.00      PROA H
ATOM   1324  C   ALA    91      36.943  38.859  34.584  1.00  0.00      PROA C
ATOM   1325  O   ALA    91      36.431  37.759  34.353  1.00  0.00      PROA O
ATOM   1326  N   ASP    92      38.085  38.976  35.287  1.00  0.00      PROA N
ATOM   1327  HN  ASP    92      38.600  39.829  35.307  1.00  0.00      PROA H
ATOM   1328  CA  ASP    92      38.622  37.893  36.090  1.00  0.00      PROA C
ATOM   1329  HA  ASP    92      38.384  36.945  35.626  1.00  0.00      PROA H
ATOM   1330  CB  ASP    92      40.155  38.010  36.240  1.00  0.00      PROA C
ATOM   1331  HB1 ASP    92      40.542  37.207  36.905  1.00  0.00      PROA H
ATOM   1332  HB2 ASP    92      40.414  39.001  36.667  1.00  0.00      PROA H
ATOM   1333  CG  ASP    92      40.847  37.871  34.895  1.00  0.00      PROA C
ATOM   1334  OD1 ASP    92      40.443  37.010  34.065  1.00  0.00      PROA O
ATOM   1335  OD2 ASP    92      41.833  38.629  34.714  1.00  0.00      PROA O
ATOM   1336  C   ASP    92      37.966  37.911  37.469  1.00  0.00      PROA C
ATOM   1337  O   ASP    92      37.915  38.941  38.142  1.00  0.00      PROA O
ATOM   1338  N   TYR    93      37.419  36.761  37.909  1.00  0.00      PROA N
ATOM   1339  HN  TYR    93      37.464  35.934  37.338  1.00  0.00      PROA H
ATOM   1340  CA  TYR    93      36.695  36.630  39.156  1.00  0.00      PROA C
ATOM   1341  HA  TYR    93      36.521  37.604  39.586  1.00  0.00      PROA H
ATOM   1342  CB  TYR    93      35.339  35.899  38.961  1.00  0.00      PROA C
ATOM   1343  HB1 TYR    93      34.942  35.529  39.929  1.00  0.00      PROA H
ATOM   1344  HB2 TYR    93      35.481  35.032  38.278  1.00  0.00      PROA H
ATOM   1345  CG  TYR    93      34.307  36.811  38.353  1.00  0.00      PROA C
ATOM   1346  CD1 TYR    93      33.244  37.311  39.131  1.00  0.00      PROA C
ATOM   1347  HD1 TYR    93      33.175  37.044  40.176  1.00  0.00      PROA H
ATOM   1348  CE1 TYR    93      32.280  38.152  38.560  1.00  0.00      PROA C
ATOM   1349  HE1 TYR    93      31.464  38.531  39.157  1.00  0.00      PROA H
ATOM   1350  CZ  TYR    93      32.385  38.515  37.214  1.00  0.00      PROA C
ATOM   1351  OH  TYR    93      31.467  39.411  36.640  1.00  0.00      PROA O
ATOM   1352  HH  TYR    93      31.681  39.480  35.688  1.00  0.00      PROA H
ATOM   1353  CD2 TYR    93      34.359  37.135  36.987  1.00  0.00      PROA C
ATOM   1354  HD2 TYR    93      35.146  36.726  36.371  1.00  0.00      PROA H
ATOM   1355  CE2 TYR    93      33.412  37.996  36.424  1.00  0.00      PROA C
ATOM   1356  HE2 TYR    93      33.483  38.266  35.381  1.00  0.00      PROA H
ATOM   1357  C   TYR    93      37.522  35.862  40.159  1.00  0.00      PROA C
ATOM   1358  O   TYR    93      37.972  34.760  39.879  1.00  0.00      PROA O
ATOM   1359  N   TYR    94      37.731  36.424  41.356  1.00  0.00      PROA N
ATOM   1360  HN  TYR    94      37.303  37.309  41.550  1.00  0.00      PROA H
ATOM   1361  CA  TYR    94      38.565  35.863  42.398  1.00  0.00      PROA C
ATOM   1362  HA  TYR    94      39.008  34.925  42.090  1.00  0.00      PROA H
ATOM   1363  CB  TYR    94      39.666  36.869  42.835  1.00  0.00      PROA C
ATOM   1364  HB1 TYR    94      40.284  36.428  43.647  1.00  0.00      PROA H
ATOM   1365  HB2 TYR    94      39.194  37.804  43.204  1.00  0.00      PROA H
ATOM   1366  CG  TYR    94      40.567  37.238  41.689  1.00  0.00      PROA C
ATOM   1367  CD1 TYR    94      41.802  36.586  41.529  1.00  0.00      PROA C
ATOM   1368  HD1 TYR    94      42.085  35.802  42.220  1.00  0.00      PROA H
ATOM   1369  CE1 TYR    94      42.645  36.918  40.460  1.00  0.00      PROA C
ATOM   1370  HE1 TYR    94      43.583  36.397  40.321  1.00  0.00      PROA H
ATOM   1371  CZ  TYR    94      42.254  37.898  39.545  1.00  0.00      PROA C
ATOM   1372  OH  TYR    94      43.095  38.224  38.472  1.00  0.00      PROA O
ATOM   1373  HH  TYR    94      42.547  38.449  37.711  1.00  0.00      PROA H
ATOM   1374  CD2 TYR    94      40.215  38.263  40.790  1.00  0.00      PROA C
ATOM   1375  HD2 TYR    94      39.281  38.794  40.914  1.00  0.00      PROA H
ATOM   1376  CE2 TYR    94      41.046  38.576  39.711  1.00  0.00      PROA C
ATOM   1377  HE2 TYR    94      40.757  39.338  39.005  1.00  0.00      PROA H
ATOM   1378  C   TYR    94      37.700  35.596  43.605  1.00  0.00      PROA C
ATOM   1379  O   TYR    94      36.897  36.448  43.994  1.00  0.00      PROA O
ATOM   1380  N   CYS    95      37.828  34.425  44.250  1.00  0.00      PROA N
ATOM   1381  HN  CYS    95      38.402  33.677  43.881  1.00  0.00      PROA H
ATOM   1382  CA  CYS    95      37.247  34.243  45.561  1.00  0.00      PROA C
ATOM   1383  HA  CYS    95      36.399  34.902  45.656  1.00  0.00      PROA H
ATOM   1384  CB  CYS    95      36.678  32.821  45.774  1.00  0.00      PROA C
ATOM   1385  HB1 CYS    95      35.957  32.634  44.945  1.00  0.00      PROA H
ATOM   1386  HB2 CYS    95      36.114  32.786  46.728  1.00  0.00      PROA H
ATOM   1387  SG  CYS    95      37.888  31.480  45.735  1.00  0.00      PROA S
ATOM   1388  C   CYS    95      38.187  34.678  46.677  1.00  0.00      PROA C
ATOM   1389  O   CYS    95      39.405  34.511  46.627  1.00  0.00      PROA O
ATOM   1390  N   ARG    96      37.610  35.284  47.726  1.00  0.00      PROA N
ATOM   1391  HN  ARG    96      36.626  35.482  47.690  1.00  0.00      PROA H
ATOM   1392  CA  ARG    96      38.303  35.658  48.934  1.00  0.00      PROA C
ATOM   1393  HA  ARG    96      39.346  35.383  48.877  1.00  0.00      PROA H
ATOM   1394  CB  ARG    96      38.170  37.178  49.183  1.00  0.00      PROA C
ATOM   1395  HB1 ARG    96      37.085  37.420  49.212  1.00  0.00      PROA H
ATOM   1396  HB2 ARG    96      38.597  37.700  48.298  1.00  0.00      PROA H
ATOM   1397  CG  ARG    96      38.846  37.736  50.462  1.00  0.00      PROA C
ATOM   1398  HG1 ARG    96      39.951  37.689  50.339  1.00  0.00      PROA H
ATOM   1399  HG2 ARG    96      38.577  37.103  51.333  1.00  0.00      PROA H
ATOM   1400  CD  ARG    96      38.392  39.181  50.732  1.00  0.00      PROA C
ATOM   1401  HD1 ARG    96      37.278  39.204  50.724  1.00  0.00      PROA H
ATOM   1402  HD2 ARG    96      38.778  39.847  49.932  1.00  0.00      PROA H
ATOM   1403  NE  ARG    96      38.881  39.680  52.058  1.00  0.00      PROA N
ATOM   1404  HE  ARG    96      39.571  39.178  52.606  1.00  0.00      PROA H
ATOM   1405  CZ  ARG    96      38.403  40.754  52.681  1.00  0.00      PROA C
ATOM   1406  NH1 ARG    96      37.347  41.418  52.282  1.00  0.00      PROA N
ATOM   1407 HH11 ARG    96      36.851  41.113  51.471  1.00  0.00      PROA H
ATOM   1408 HH12 ARG    96      37.108  42.206  52.832  1.00  0.00      PROA H
ATOM   1409  NH2 ARG    96      39.005  41.206  53.757  1.00  0.00      PROA N
ATOM   1410 HH21 ARG    96      39.870  40.764  54.044  1.00  0.00      PROA H
ATOM   1411 HH22 ARG    96      38.747  42.069  54.218  1.00  0.00      PROA H
ATOM   1412  C   ARG    96      37.673  34.905  50.085  1.00  0.00      PROA C
ATOM   1413  O   ARG    96      36.450  34.782  50.171  1.00  0.00      PROA O
ATOM   1414  N   ALA    97      38.502  34.392  51.004  1.00  0.00      PROA N
ATOM   1415  HN  ALA    97      39.496  34.454  50.876  1.00  0.00      PROA H
ATOM   1416  CA  ALA    97      38.040  33.845  52.251  1.00  0.00      PROA C
ATOM   1417  HA  ALA    97      36.991  34.065  52.394  1.00  0.00      PROA H
ATOM   1418  CB  ALA    97      38.268  32.330  52.278  1.00  0.00      PROA C
ATOM   1419  HB1 ALA    97      39.343  32.094  52.138  1.00  0.00      PROA H
ATOM   1420  HB2 ALA    97      37.689  31.860  51.454  1.00  0.00      PROA H
ATOM   1421  HB3 ALA    97      37.930  31.901  53.239  1.00  0.00      PROA H
ATOM   1422  C   ALA    97      38.771  34.507  53.393  1.00  0.00      PROA C
ATOM   1423  O   ALA    97      39.988  34.671  53.361  1.00  0.00      PROA O
ATOM   1424  N   GLN    98      38.034  34.913  54.433  1.00  0.00      PROA N
ATOM   1425  HN  GLN    98      37.041  34.805  54.414  1.00  0.00      PROA H
ATOM   1426  CA  GLN    98      38.574  35.602  55.570  1.00  0.00      PROA C
ATOM   1427  HA  GLN    98      39.626  35.810  55.435  1.00  0.00      PROA H
ATOM   1428  CB  GLN    98      37.816  36.924  55.781  1.00  0.00      PROA C
ATOM   1429  HB1 GLN    98      36.766  36.725  56.079  1.00  0.00      PROA H
ATOM   1430  HB2 GLN    98      37.807  37.472  54.808  1.00  0.00      PROA H
ATOM   1431  CG  GLN    98      38.497  37.804  56.836  1.00  0.00      PROA C
ATOM   1432  HG1 GLN    98      39.555  37.977  56.543  1.00  0.00      PROA H
ATOM   1433  HG2 GLN    98      38.473  37.286  57.813  1.00  0.00      PROA H
ATOM   1434  CD  GLN    98      37.768  39.131  56.990  1.00  0.00      PROA C
ATOM   1435  OE1 GLN    98      36.594  39.158  57.356  1.00  0.00      PROA O
ATOM   1436  NE2 GLN    98      38.477  40.252  56.735  1.00  0.00      PROA N
ATOM   1437 HE21 GLN    98      38.011  41.128  56.817  1.00  0.00      PROA H
ATOM   1438 HE22 GLN    98      39.405  40.180  56.369  1.00  0.00      PROA H
ATOM   1439  C   GLN    98      38.419  34.725  56.791  1.00  0.00      PROA C
ATOM   1440  O   GLN    98      37.339  34.210  57.085  1.00  0.00      PROA O
ATOM   1441  N   GLN    99      39.501  34.545  57.560  1.00  0.00      PROA N
ATOM   1442  HN  GLN    99      40.369  34.976  57.287  1.00  0.00      PROA H
ATOM   1443  CA  GLN    99      39.512  33.698  58.726  1.00  0.00      PROA C
ATOM   1444  HA  GLN    99      38.592  33.136  58.818  1.00  0.00      PROA H
ATOM   1445  CB  GLN    99      40.692  32.716  58.598  1.00  0.00      PROA C
ATOM   1446  HB1 GLN    99      41.629  33.309  58.468  1.00  0.00      PROA H
ATOM   1447  HB2 GLN    99      40.541  32.117  57.670  1.00  0.00      PROA H
ATOM   1448  CG  GLN    99      40.828  31.771  59.801  1.00  0.00      PROA C
ATOM   1449  HG1 GLN    99      39.930  31.115  59.840  1.00  0.00      PROA H
ATOM   1450  HG2 GLN    99      40.880  32.361  60.739  1.00  0.00      PROA H
ATOM   1451  CD  GLN    99      42.103  30.949  59.732  1.00  0.00      PROA C
ATOM   1452  OE1 GLN    99      43.071  31.159  59.005  1.00  0.00      PROA O
ATOM   1453  NE2 GLN    99      42.149  29.922  60.606  1.00  0.00      PROA N
ATOM   1454 HE21 GLN    99      42.878  29.259  60.424  1.00  0.00      PROA H
ATOM   1455 HE22 GLN    99      41.273  29.643  60.999  1.00  0.00      PROA H
ATOM   1456  C   GLN    99      39.676  34.528  59.982  1.00  0.00      PROA C
ATOM   1457  O   GLN    99      40.578  35.354  60.072  1.00  0.00      PROA O
ATOM   1458  N   LYS   100      38.803  34.332  60.997  1.00  0.00      PROA N
ATOM   1459  HN  LYS   100      38.043  33.695  60.924  1.00  0.00      PROA H
ATOM   1460  CA  LYS   100      39.017  34.894  62.321  1.00  0.00      PROA C
ATOM   1461  HA  LYS   100      39.296  35.936  62.211  1.00  0.00      PROA H
ATOM   1462  CB  LYS   100      37.714  34.809  63.173  1.00  0.00      PROA C
ATOM   1463  HB1 LYS   100      37.531  33.757  63.484  1.00  0.00      PROA H
ATOM   1464  HB2 LYS   100      36.865  35.110  62.522  1.00  0.00      PROA H
ATOM   1465  CG  LYS   100      37.744  35.724  64.401  1.00  0.00      PROA C
ATOM   1466  HG1 LYS   100      38.068  36.735  64.063  1.00  0.00      PROA H
ATOM   1467  HG2 LYS   100      38.527  35.357  65.105  1.00  0.00      PROA H
ATOM   1468  CD  LYS   100      36.412  35.871  65.165  1.00  0.00      PROA C
ATOM   1469  HD1 LYS   100      36.184  34.906  65.670  1.00  0.00      PROA H
ATOM   1470  HD2 LYS   100      35.591  36.105  64.449  1.00  0.00      PROA H
ATOM   1471  CE  LYS   100      36.546  37.014  66.187  1.00  0.00      PROA C
ATOM   1472  HE1 LYS   100      36.640  37.975  65.637  1.00  0.00      PROA H
ATOM   1473  HE2 LYS   100      37.461  36.837  66.790  1.00  0.00      PROA H
ATOM   1474  NZ  LYS   100      35.445  37.131  67.149  1.00  0.00      PROA N
ATOM   1475  HZ1 LYS   100      35.607  36.584  68.012  1.00  0.00      PROA H
ATOM   1476  HZ2 LYS   100      34.504  36.875  66.786  1.00  0.00      PROA H
ATOM   1477  HZ3 LYS   100      35.277  38.134  67.437  1.00  0.00      PROA H
ATOM   1478  C   LYS   100      40.181  34.191  63.031  1.00  0.00      PROA C
ATOM   1479  O   LYS   100      40.214  32.967  63.182  1.00  0.00      PROA O
ATOM   1480  N   ILE   101      41.204  34.962  63.461  1.00  0.00      PROA N
ATOM   1481  HN  ILE   101      41.218  35.943  63.250  1.00  0.00      PROA H
ATOM   1482  CA  ILE   101      42.344  34.434  64.203  1.00  0.00      PROA C
ATOM   1483  HA  ILE   101      42.174  33.392  64.423  1.00  0.00      PROA H
ATOM   1484  CB  ILE   101      43.660  34.556  63.414  1.00  0.00      PROA C
ATOM   1485  HB  ILE   101      44.493  34.116  64.015  1.00  0.00      PROA H
ATOM   1486  CG2 ILE   101      43.544  33.724  62.112  1.00  0.00      PROA C
ATOM   1487 HG21 ILE   101      42.845  34.211  61.399  1.00  0.00      PROA H
ATOM   1488 HG22 ILE   101      43.175  32.705  62.327  1.00  0.00      PROA H
ATOM   1489 HG23 ILE   101      44.534  33.657  61.612  1.00  0.00      PROA H
ATOM   1490  CG1 ILE   101      44.039  36.031  63.134  1.00  0.00      PROA C
ATOM   1491 HG11 ILE   101      44.294  36.517  64.101  1.00  0.00      PROA H
ATOM   1492 HG12 ILE   101      43.167  36.553  62.692  1.00  0.00      PROA H
ATOM   1493  CD  ILE   101      45.213  36.221  62.171  1.00  0.00      PROA C
ATOM   1494  HD1 ILE   101      44.928  35.953  61.138  1.00  0.00      PROA H
ATOM   1495  HD2 ILE   101      46.074  35.592  62.455  1.00  0.00      PROA H
ATOM   1496  HD3 ILE   101      45.546  37.281  62.165  1.00  0.00      PROA H
ATOM   1497  C   ILE   101      42.478  35.085  65.577  1.00  0.00      PROA C
ATOM   1498  O   ILE   101      43.201  34.586  66.432  1.00  0.00      PROA O
ATOM   1499  N   GLY   102      41.743  36.184  65.857  1.00  0.00      PROA N
ATOM   1500  HN  GLY   102      41.191  36.588  65.129  1.00  0.00      PROA H
ATOM   1501  CA  GLY   102      41.594  36.764  67.186  1.00  0.00      PROA C
ATOM   1502  HA1 GLY   102      42.429  37.420  67.364  1.00  0.00      PROA H
ATOM   1503  HA2 GLY   102      41.491  35.970  67.914  1.00  0.00      PROA H
ATOM   1504  C   GLY   102      40.339  37.584  67.228  1.00  0.00      PROA C
ATOM   1505  O   GLY   102      39.585  37.593  66.267  1.00  0.00      PROA O
ATOM   1506  N   ARG   103      40.070  38.319  68.326  1.00  0.00      PROA N
ATOM   1507  HN  ARG   103      40.708  38.311  69.088  1.00  0.00      PROA H
ATOM   1508  CA  ARG   103      38.802  39.003  68.593  1.00  0.00      PROA C
ATOM   1509  HA  ARG   103      38.006  38.272  68.644  1.00  0.00      PROA H
ATOM   1510  CB  ARG   103      38.894  39.720  69.971  1.00  0.00      PROA C
ATOM   1511  HB1 ARG   103      39.531  40.629  69.888  1.00  0.00      PROA H
ATOM   1512  HB2 ARG   103      39.384  39.025  70.692  1.00  0.00      PROA H
ATOM   1513  CG  ARG   103      37.529  40.116  70.573  1.00  0.00      PROA C
ATOM   1514  HG1 ARG   103      36.856  39.230  70.610  1.00  0.00      PROA H
ATOM   1515  HG2 ARG   103      37.053  40.864  69.893  1.00  0.00      PROA H
ATOM   1516  CD  ARG   103      37.633  40.756  71.968  1.00  0.00      PROA C
ATOM   1517  HD1 ARG   103      36.649  41.189  72.260  1.00  0.00      PROA H
ATOM   1518  HD2 ARG   103      38.409  41.555  71.939  1.00  0.00      PROA H
ATOM   1519  NE  ARG   103      38.018  39.706  72.972  1.00  0.00      PROA N
ATOM   1520  HE  ARG   103      37.758  38.731  72.847  1.00  0.00      PROA H
ATOM   1521  CZ  ARG   103      38.654  39.908  74.125  1.00  0.00      PROA C
ATOM   1522  NH1 ARG   103      39.037  41.088  74.551  1.00  0.00      PROA N
ATOM   1523 HH11 ARG   103      38.864  41.862  73.970  1.00  0.00      PROA H
ATOM   1524 HH12 ARG   103      39.535  41.138  75.406  1.00  0.00      PROA H
ATOM   1525  NH2 ARG   103      38.888  38.885  74.921  1.00  0.00      PROA N
ATOM   1526 HH21 ARG   103      38.620  37.966  74.567  1.00  0.00      PROA H
ATOM   1527 HH22 ARG   103      39.489  38.941  75.709  1.00  0.00      PROA H
ATOM   1528  C   ARG   103      38.404  39.966  67.478  1.00  0.00      PROA C
ATOM   1529  O   ARG   103      37.280  39.880  66.997  1.00  0.00      PROA O
ATOM   1530  N   ASP   104      39.361  40.770  66.980  1.00  0.00      PROA N
ATOM   1531  HN  ASP   104      40.250  40.804  67.411  1.00  0.00      PROA H
ATOM   1532  CA  ASP   104      39.167  41.668  65.857  1.00  0.00      PROA C
ATOM   1533  HA  ASP   104      38.230  41.448  65.362  1.00  0.00      PROA H
ATOM   1534  CB  ASP   104      39.195  43.140  66.330  1.00  0.00      PROA C
ATOM   1535  HB1 ASP   104      39.108  43.826  65.463  1.00  0.00      PROA H
ATOM   1536  HB2 ASP   104      40.134  43.354  66.878  1.00  0.00      PROA H
ATOM   1537  CG  ASP   104      38.022  43.457  67.246  1.00  0.00      PROA C
ATOM   1538  OD1 ASP   104      36.859  43.255  66.820  1.00  0.00      PROA O
ATOM   1539  OD2 ASP   104      38.317  44.008  68.338  1.00  0.00      PROA O
ATOM   1540  C   ASP   104      40.281  41.488  64.827  1.00  0.00      PROA C
ATOM   1541  O   ASP   104      40.629  42.423  64.108  1.00  0.00      PROA O
ATOM   1542  N   THR   105      40.905  40.294  64.741  1.00  0.00      PROA N
ATOM   1543  HN  THR   105      40.586  39.533  65.296  1.00  0.00      PROA H
ATOM   1544  CA  THR   105      42.023  40.070  63.831  1.00  0.00      PROA C
ATOM   1545  HA  THR   105      42.198  40.957  63.240  1.00  0.00      PROA H
ATOM   1546  CB  THR   105      43.316  39.712  64.550  1.00  0.00      PROA C
ATOM   1547  HB  THR   105      43.257  38.691  64.992  1.00  0.00      PROA H
ATOM   1548  OG1 THR   105      43.535  40.615  65.620  1.00  0.00      PROA O
ATOM   1549  HG1 THR   105      44.392  40.364  65.974  1.00  0.00      PROA H
ATOM   1550  CG2 THR   105      44.530  39.814  63.620  1.00  0.00      PROA C
ATOM   1551 HG21 THR   105      44.632  40.838  63.201  1.00  0.00      PROA H
ATOM   1552 HG22 THR   105      44.438  39.103  62.773  1.00  0.00      PROA H
ATOM   1553 HG23 THR   105      45.467  39.570  64.165  1.00  0.00      PROA H
ATOM   1554  C   THR   105      41.681  38.974  62.858  1.00  0.00      PROA C
ATOM   1555  O   THR   105      41.234  37.890  63.238  1.00  0.00      PROA O
ATOM   1556  N   PHE   106      41.898  39.254  61.562  1.00  0.00      PROA N
ATOM   1557  HN  PHE   106      42.301  40.122  61.296  1.00  0.00      PROA H
ATOM   1558  CA  PHE   106      41.500  38.407  60.467  1.00  0.00      PROA C
ATOM   1559  HA  PHE   106      41.227  37.438  60.852  1.00  0.00      PROA H
ATOM   1560  CB  PHE   106      40.317  39.017  59.659  1.00  0.00      PROA C
ATOM   1561  HB1 PHE   106      40.073  38.388  58.786  1.00  0.00      PROA H
ATOM   1562  HB2 PHE   106      40.558  40.045  59.313  1.00  0.00      PROA H
ATOM   1563  CG  PHE   106      39.121  39.083  60.560  1.00  0.00      PROA C
ATOM   1564  CD1 PHE   106      38.216  38.012  60.644  1.00  0.00      PROA C
ATOM   1565  HD1 PHE   106      38.278  37.190  59.951  1.00  0.00      PROA H
ATOM   1566  CE1 PHE   106      37.294  37.954  61.692  1.00  0.00      PROA C
ATOM   1567  HE1 PHE   106      36.581  37.149  61.752  1.00  0.00      PROA H
ATOM   1568  CZ  PHE   106      37.326  38.935  62.687  1.00  0.00      PROA C
ATOM   1569  HZ  PHE   106      36.684  38.855  63.551  1.00  0.00      PROA H
ATOM   1570  CD2 PHE   106      38.949  40.185  61.411  1.00  0.00      PROA C
ATOM   1571  HD2 PHE   106      39.578  41.055  61.305  1.00  0.00      PROA H
ATOM   1572  CE2 PHE   106      38.084  40.097  62.500  1.00  0.00      PROA C
ATOM   1573  HE2 PHE   106      37.985  40.930  63.180  1.00  0.00      PROA H
ATOM   1574  C   PHE   106      42.671  38.181  59.547  1.00  0.00      PROA C
ATOM   1575  O   PHE   106      43.525  39.050  59.387  1.00  0.00      PROA O
ATOM   1576  N   ARG   107      42.726  36.997  58.921  1.00  0.00      PROA N
ATOM   1577  HN  ARG   107      42.094  36.267  59.189  1.00  0.00      PROA H
ATOM   1578  CA  ARG   107      43.639  36.732  57.832  1.00  0.00      PROA C
ATOM   1579  HA  ARG   107      44.258  37.598  57.637  1.00  0.00      PROA H
ATOM   1580  CB  ARG   107      44.551  35.520  58.122  1.00  0.00      PROA C
ATOM   1581  HB1 ARG   107      43.933  34.598  58.224  1.00  0.00      PROA H
ATOM   1582  HB2 ARG   107      45.049  35.697  59.098  1.00  0.00      PROA H
ATOM   1583  CG  ARG   107      45.647  35.325  57.058  1.00  0.00      PROA C
ATOM   1584  HG1 ARG   107      46.243  36.258  56.951  1.00  0.00      PROA H
ATOM   1585  HG2 ARG   107      45.148  35.132  56.078  1.00  0.00      PROA H
ATOM   1586  CD  ARG   107      46.551  34.122  57.329  1.00  0.00      PROA C
ATOM   1587  HD1 ARG   107      47.112  33.853  56.409  1.00  0.00      PROA H
ATOM   1588  HD2 ARG   107      45.898  33.291  57.661  1.00  0.00      PROA H
ATOM   1589  NE  ARG   107      47.537  34.439  58.405  1.00  0.00      PROA N
ATOM   1590  HE  ARG   107      47.992  35.346  58.435  1.00  0.00      PROA H
ATOM   1591  CZ  ARG   107      47.906  33.582  59.356  1.00  0.00      PROA C
ATOM   1592  NH1 ARG   107      47.513  32.329  59.396  1.00  0.00      PROA N
ATOM   1593 HH11 ARG   107      46.910  32.018  58.682  1.00  0.00      PROA H
ATOM   1594 HH12 ARG   107      47.878  31.736  60.099  1.00  0.00      PROA H
ATOM   1595  NH2 ARG   107      48.697  33.990  60.313  1.00  0.00      PROA N
ATOM   1596 HH21 ARG   107      49.001  33.429  61.076  1.00  0.00      PROA H
ATOM   1597 HH22 ARG   107      49.138  34.880  60.150  1.00  0.00      PROA H
ATOM   1598  C   ARG   107      42.838  36.474  56.577  1.00  0.00      PROA C
ATOM   1599  O   ARG   107      41.879  35.700  56.574  1.00  0.00      PROA O
ATOM   1600  N   ASP   108      43.224  37.155  55.485  1.00  0.00      PROA N
ATOM   1601  HN  ASP   108      43.992  37.784  55.540  1.00  0.00      PROA H
ATOM   1602  CA  ASP   108      42.620  37.013  54.184  1.00  0.00      PROA C
ATOM   1603  HA  ASP   108      41.626  36.596  54.286  1.00  0.00      PROA H
ATOM   1604  CB  ASP   108      42.561  38.393  53.483  1.00  0.00      PROA C
ATOM   1605  HB1 ASP   108      42.312  38.258  52.407  1.00  0.00      PROA H
ATOM   1606  HB2 ASP   108      43.528  38.920  53.579  1.00  0.00      PROA H
ATOM   1607  CG  ASP   108      41.456  39.215  54.106  1.00  0.00      PROA C
ATOM   1608  OD1 ASP   108      40.339  38.665  54.270  1.00  0.00      PROA O
ATOM   1609  OD2 ASP   108      41.633  40.450  54.297  1.00  0.00      PROA O
ATOM   1610  C   ASP   108      43.384  36.029  53.327  1.00  0.00      PROA C
ATOM   1611  O   ASP   108      44.615  35.995  53.317  1.00  0.00      PROA O
ATOM   1612  N   TYR   109      42.638  35.208  52.577  1.00  0.00      PROA N
ATOM   1613  HN  TYR   109      41.643  35.207  52.710  1.00  0.00      PROA H
ATOM   1614  CA  TYR   109      43.149  34.304  51.585  1.00  0.00      PROA C
ATOM   1615  HA  TYR   109      44.207  34.467  51.440  1.00  0.00      PROA H
ATOM   1616  CB  TYR   109      42.866  32.833  51.965  1.00  0.00      PROA C
ATOM   1617  HB1 TYR   109      43.312  32.140  51.219  1.00  0.00      PROA H
ATOM   1618  HB2 TYR   109      41.768  32.661  52.012  1.00  0.00      PROA H
ATOM   1619  CG  TYR   109      43.441  32.519  53.323  1.00  0.00      PROA C
ATOM   1620  CD1 TYR   109      44.798  32.177  53.465  1.00  0.00      PROA C
ATOM   1621  HD1 TYR   109      45.443  32.173  52.600  1.00  0.00      PROA H
ATOM   1622  CE1 TYR   109      45.304  31.801  54.717  1.00  0.00      PROA C
ATOM   1623  HE1 TYR   109      46.331  31.518  54.816  1.00  0.00      PROA H
ATOM   1624  CZ  TYR   109      44.459  31.740  55.829  1.00  0.00      PROA C
ATOM   1625  OH  TYR   109      44.946  31.222  57.047  1.00  0.00      PROA O
ATOM   1626  HH  TYR   109      44.184  31.164  57.655  1.00  0.00      PROA H
ATOM   1627  CD2 TYR   109      42.617  32.514  54.464  1.00  0.00      PROA C
ATOM   1628  HD2 TYR   109      41.578  32.802  54.374  1.00  0.00      PROA H
ATOM   1629  CE2 TYR   109      43.126  32.134  55.712  1.00  0.00      PROA C
ATOM   1630  HE2 TYR   109      42.486  32.127  56.577  1.00  0.00      PROA H
ATOM   1631  C   TYR   109      42.466  34.638  50.281  1.00  0.00      PROA C
ATOM   1632  O   TYR   109      41.269  34.917  50.246  1.00  0.00      PROA O
ATOM   1633  N   TRP   110      43.220  34.634  49.175  1.00  0.00      PROA N
ATOM   1634  HN  TRP   110      44.180  34.396  49.222  1.00  0.00      PROA H
ATOM   1635  CA  TRP   110      42.738  34.924  47.846  1.00  0.00      PROA C
ATOM   1636  HA  TRP   110      41.664  35.055  47.846  1.00  0.00      PROA H
ATOM   1637  CB  TRP   110      43.426  36.196  47.280  1.00  0.00      PROA C
ATOM   1638  HB1 TRP   110      43.205  36.278  46.191  1.00  0.00      PROA H
ATOM   1639  HB2 TRP   110      44.527  36.070  47.408  1.00  0.00      PROA H
ATOM   1640  CG  TRP   110      42.990  37.461  47.960  1.00  0.00      PROA C
ATOM   1641  CD1 TRP   110      43.572  38.019  49.073  1.00  0.00      PROA C
ATOM   1642  HD1 TRP   110      44.425  37.585  49.587  1.00  0.00      PROA H
ATOM   1643  NE1 TRP   110      42.898  39.172  49.420  1.00  0.00      PROA N
ATOM   1644  HE1 TRP   110      43.084  39.758  50.183  1.00  0.00      PROA H
ATOM   1645  CE2 TRP   110      41.870  39.385  48.524  1.00  0.00      PROA C
ATOM   1646  CD2 TRP   110      41.887  38.315  47.594  1.00  0.00      PROA C
ATOM   1647  CE3 TRP   110      40.929  38.274  46.575  1.00  0.00      PROA C
ATOM   1648  HE3 TRP   110      40.897  37.457  45.869  1.00  0.00      PROA H
ATOM   1649  CZ3 TRP   110      39.994  39.310  46.483  1.00  0.00      PROA C
ATOM   1650  HZ3 TRP   110      39.220  39.267  45.728  1.00  0.00      PROA H
ATOM   1651  CZ2 TRP   110      40.950  40.423  48.413  1.00  0.00      PROA C
ATOM   1652  HZ2 TRP   110      40.949  41.256  49.096  1.00  0.00      PROA H
ATOM   1653  CH2 TRP   110      40.001  40.370  47.385  1.00  0.00      PROA C
ATOM   1654  HH2 TRP   110      39.265  41.167  47.287  1.00  0.00      PROA H
ATOM   1655  C   TRP   110      43.032  33.733  46.966  1.00  0.00      PROA C
ATOM   1656  O   TRP   110      44.116  33.149  47.044  1.00  0.00      PROA O
ATOM   1657  N   GLY   111      42.049  33.334  46.132  1.00  0.00      PROA N
ATOM   1658  HN  GLY   111      41.130  33.741  46.162  1.00  0.00      PROA H
ATOM   1659  CA  GLY   111      42.282  32.366  45.071  1.00  0.00      PROA C
ATOM   1660  HA1 GLY   111      41.322  32.013  44.739  1.00  0.00      PROA H
ATOM   1661  HA2 GLY   111      42.881  31.553  45.453  1.00  0.00      PROA H
ATOM   1662  C   GLY   111      43.016  32.956  43.889  1.00  0.00      PROA C
ATOM   1663  O   GLY   111      43.303  34.153  43.813  1.00  0.00      PROA O
ATOM   1664  N   GLN   112      43.329  32.108  42.902  1.00  0.00      PROA N
ATOM   1665  HN  GLN   112      43.032  31.156  42.956  1.00  0.00      PROA H
ATOM   1666  CA  GLN   112      44.080  32.504  41.722  1.00  0.00      PROA C
ATOM   1667  HA  GLN   112      44.814  33.246  42.004  1.00  0.00      PROA H
ATOM   1668  CB  GLN   112      44.805  31.274  41.124  1.00  0.00      PROA C
ATOM   1669  HB1 GLN   112      45.315  31.566  40.176  1.00  0.00      PROA H
ATOM   1670  HB2 GLN   112      44.043  30.501  40.870  1.00  0.00      PROA H
ATOM   1671  CG  GLN   112      45.850  30.655  42.087  1.00  0.00      PROA C
ATOM   1672  HG1 GLN   112      46.321  29.775  41.607  1.00  0.00      PROA H
ATOM   1673  HG2 GLN   112      45.334  30.302  43.004  1.00  0.00      PROA H
ATOM   1674  CD  GLN   112      46.954  31.642  42.485  1.00  0.00      PROA C
ATOM   1675  OE1 GLN   112      47.602  32.247  41.634  1.00  0.00      PROA O
ATOM   1676  NE2 GLN   112      47.253  31.781  43.792  1.00  0.00      PROA N
ATOM   1677 HE21 GLN   112      47.966  32.443  44.009  1.00  0.00      PROA H
ATOM   1678 HE22 GLN   112      46.713  31.325  44.501  1.00  0.00      PROA H
ATOM   1679  C   GLN   112      43.202  33.149  40.663  1.00  0.00      PROA C
ATOM   1680  O   GLN   112      43.695  33.791  39.735  1.00  0.00      PROA O
ATOM   1681  N   GLY   113      41.873  33.010  40.820  1.00  0.00      PROA N
ATOM   1682  HN  GLY   113      41.509  32.493  41.605  1.00  0.00      PROA H
ATOM   1683  CA  GLY   113      40.902  33.596  39.925  1.00  0.00      PROA C
ATOM   1684  HA1 GLY   113      41.295  34.515  39.512  1.00  0.00      PROA H
ATOM   1685  HA2 GLY   113      40.027  33.763  40.528  1.00  0.00      PROA H
ATOM   1686  C   GLY   113      40.512  32.705  38.776  1.00  0.00      PROA C
ATOM   1687  O   GLY   113      41.155  31.720  38.422  1.00  0.00      PROA O
ATOM   1688  N   THR   114      39.375  33.044  38.152  1.00  0.00      PROA N
ATOM   1689  HN  THR   114      38.842  33.800  38.546  1.00  0.00      PROA H
ATOM   1690  CA  THR   114      38.845  32.374  36.973  1.00  0.00      PROA C
ATOM   1691  HA  THR   114      39.667  31.909  36.454  1.00  0.00      PROA H
ATOM   1692  CB  THR   114      37.794  31.307  37.320  1.00  0.00      PROA C
ATOM   1693  HB  THR   114      38.246  30.610  38.061  1.00  0.00      PROA H
ATOM   1694  OG1 THR   114      37.402  30.522  36.202  1.00  0.00      PROA O
ATOM   1695  HG1 THR   114      38.173  30.049  35.879  1.00  0.00      PROA H
ATOM   1696  CG2 THR   114      36.515  31.885  37.954  1.00  0.00      PROA C
ATOM   1697 HG21 THR   114      35.999  32.589  37.268  1.00  0.00      PROA H
ATOM   1698 HG22 THR   114      36.751  32.425  38.895  1.00  0.00      PROA H
ATOM   1699 HG23 THR   114      35.802  31.068  38.194  1.00  0.00      PROA H
ATOM   1700  C   THR   114      38.296  33.410  36.018  1.00  0.00      PROA C
ATOM   1701  O   THR   114      37.677  34.387  36.425  1.00  0.00      PROA O
ATOM   1702  N   GLN   115      38.529  33.255  34.703  1.00  0.00      PROA N
ATOM   1703  HN  GLN   115      39.050  32.497  34.337  1.00  0.00      PROA H
ATOM   1704  CA  GLN   115      38.081  34.232  33.735  1.00  0.00      PROA C
ATOM   1705  HA  GLN   115      38.151  35.226  34.158  1.00  0.00      PROA H
ATOM   1706  CB  GLN   115      39.009  34.175  32.506  1.00  0.00      PROA C
ATOM   1707  HB1 GLN   115      38.895  33.185  32.017  1.00  0.00      PROA H
ATOM   1708  HB2 GLN   115      40.060  34.283  32.867  1.00  0.00      PROA H
ATOM   1709  CG  GLN   115      38.723  35.269  31.461  1.00  0.00      PROA C
ATOM   1710  HG1 GLN   115      38.664  36.253  31.972  1.00  0.00      PROA H
ATOM   1711  HG2 GLN   115      37.754  35.055  30.967  1.00  0.00      PROA H
ATOM   1712  CD  GLN   115      39.812  35.304  30.392  1.00  0.00      PROA C
ATOM   1713  OE1 GLN   115      39.823  34.505  29.456  1.00  0.00      PROA O
ATOM   1714  NE2 GLN   115      40.778  36.248  30.508  1.00  0.00      PROA N
ATOM   1715 HE21 GLN   115      40.807  36.811  31.343  1.00  0.00      PROA H
ATOM   1716 HE22 GLN   115      41.354  36.411  29.712  1.00  0.00      PROA H
ATOM   1717  C   GLN   115      36.630  34.007  33.319  1.00  0.00      PROA C
ATOM   1718  O   GLN   115      36.198  32.875  33.105  1.00  0.00      PROA O
ATOM   1719  N   VAL   116      35.841  35.094  33.204  1.00  0.00      PROA N
ATOM   1720  HN  VAL   116      36.180  35.993  33.490  1.00  0.00      PROA H
ATOM   1721  CA  VAL   116      34.490  35.065  32.676  1.00  0.00      PROA C
ATOM   1722  HA  VAL   116      34.267  34.081  32.288  1.00  0.00      PROA H
ATOM   1723  CB  VAL   116      33.450  35.439  33.729  1.00  0.00      PROA C
ATOM   1724  HB  VAL   116      33.708  36.432  34.162  1.00  0.00      PROA H
ATOM   1725  CG1 VAL   116      32.034  35.507  33.126  1.00  0.00      PROA C
ATOM   1726 HG11 VAL   116      31.806  34.580  32.559  1.00  0.00      PROA H
ATOM   1727 HG12 VAL   116      31.919  36.387  32.460  1.00  0.00      PROA H
ATOM   1728 HG13 VAL   116      31.290  35.599  33.947  1.00  0.00      PROA H
ATOM   1729  CG2 VAL   116      33.467  34.405  34.870  1.00  0.00      PROA C
ATOM   1730 HG21 VAL   116      34.458  34.372  35.367  1.00  0.00      PROA H
ATOM   1731 HG22 VAL   116      33.223  33.395  34.484  1.00  0.00      PROA H
ATOM   1732 HG23 VAL   116      32.710  34.685  35.635  1.00  0.00      PROA H
ATOM   1733  C   VAL   116      34.427  36.039  31.516  1.00  0.00      PROA C
ATOM   1734  O   VAL   116      34.770  37.213  31.655  1.00  0.00      PROA O
ATOM   1735  N   THR   117      34.016  35.567  30.320  1.00  0.00      PROA N
ATOM   1736  HN  THR   117      33.773  34.598  30.206  1.00  0.00      PROA H
ATOM   1737  CA  THR   117      33.903  36.390  29.121  1.00  0.00      PROA C
ATOM   1738  HA  THR   117      34.086  37.423  29.358  1.00  0.00      PROA H
ATOM   1739  CB  THR   117      34.865  35.950  28.018  1.00  0.00      PROA C
ATOM   1740  HB  THR   117      34.651  34.896  27.716  1.00  0.00      PROA H
ATOM   1741  OG1 THR   117      36.200  36.017  28.499  1.00  0.00      PROA O
ATOM   1742  HG1 THR   117      36.165  35.577  29.357  1.00  0.00      PROA H
ATOM   1743  CG2 THR   117      34.798  36.861  26.790  1.00  0.00      PROA C
ATOM   1744 HG21 THR   117      35.066  37.905  27.059  1.00  0.00      PROA H
ATOM   1745 HG22 THR   117      33.783  36.847  26.342  1.00  0.00      PROA H
ATOM   1746 HG23 THR   117      35.526  36.512  26.025  1.00  0.00      PROA H
ATOM   1747  C   THR   117      32.487  36.323  28.620  1.00  0.00      PROA C
ATOM   1748  O   THR   117      31.953  35.240  28.402  1.00  0.00      PROA O
ATOM   1749  N   VAL   118      31.829  37.485  28.441  1.00  0.00      PROA N
ATOM   1750  HN  VAL   118      32.263  38.362  28.651  1.00  0.00      PROA H
ATOM   1751  CA  VAL   118      30.461  37.563  27.958  1.00  0.00      PROA C
ATOM   1752  HA  VAL   118      30.042  36.577  27.894  1.00  0.00      PROA H
ATOM   1753  CB  VAL   118      29.557  38.399  28.868  1.00  0.00      PROA C
ATOM   1754  HB  VAL   118      29.904  39.454  28.884  1.00  0.00      PROA H
ATOM   1755  CG1 VAL   118      28.097  38.344  28.374  1.00  0.00      PROA C
ATOM   1756 HG11 VAL   118      27.786  37.289  28.211  1.00  0.00      PROA H
ATOM   1757 HG12 VAL   118      27.972  38.908  27.427  1.00  0.00      PROA H
ATOM   1758 HG13 VAL   118      27.425  38.783  29.143  1.00  0.00      PROA H
ATOM   1759  CG2 VAL   118      29.618  37.873  30.315  1.00  0.00      PROA C
ATOM   1760 HG21 VAL   118      30.649  37.931  30.719  1.00  0.00      PROA H
ATOM   1761 HG22 VAL   118      29.268  36.821  30.353  1.00  0.00      PROA H
ATOM   1762 HG23 VAL   118      28.959  38.492  30.961  1.00  0.00      PROA H
ATOM   1763  C   VAL   118      30.474  38.132  26.554  1.00  0.00      PROA C
ATOM   1764  O   VAL   118      30.755  39.312  26.343  1.00  0.00      PROA O
ATOM   1765  N   SER   119      30.190  37.288  25.543  1.00  0.00      PROA N
ATOM   1766  HN  SER   119      29.959  36.324  25.701  1.00  0.00      PROA H
ATOM   1767  CA  SER   119      30.094  37.722  24.166  1.00  0.00      PROA C
ATOM   1768  HA  SER   119      30.853  38.468  23.974  1.00  0.00      PROA H
ATOM   1769  CB  SER   119      30.304  36.555  23.157  1.00  0.00      PROA C
ATOM   1770  HB1 SER   119      31.314  36.121  23.319  1.00  0.00      PROA H
ATOM   1771  HB2 SER   119      30.244  36.923  22.106  1.00  0.00      PROA H
ATOM   1772  OG  SER   119      29.342  35.521  23.346  1.00  0.00      PROA O
ATOM   1773  HG1 SER   119      28.508  35.989  23.179  1.00  0.00      PROA H
ATOM   1774  C   SER   119      28.748  38.367  23.912  1.00  0.00      PROA C
ATOM   1775  O   SER   119      27.689  37.791  24.183  1.00  0.00      PROA O
ATOM   1776  N   SER   120      28.763  39.582  23.338  1.00  0.00      PROA N
ATOM   1777  HN  SER   120      29.584  40.144  23.226  1.00  0.00      PROA H
ATOM   1778  CA  SER   120      27.603  40.081  22.635  1.00  0.00      PROA C
ATOM   1779  HA  SER   120      26.765  40.105  23.314  1.00  0.00      PROA H
ATOM   1780  CB  SER   120      27.838  41.512  22.099  1.00  0.00      PROA C
ATOM   1781  HB1 SER   120      27.843  42.244  22.940  1.00  0.00      PROA H
ATOM   1782  HB2 SER   120      27.014  41.744  21.404  1.00  0.00      PROA H
ATOM   1783  OG  SER   120      29.061  41.609  21.374  1.00  0.00      PROA O
ATOM   1784  HG1 SER   120      29.036  40.862  20.766  1.00  0.00      PROA H
ATOM   1785  C   SER   120      27.212  39.158  21.443  1.00  0.00      PROA C
ATOM   1786  OT1 SER   120      27.890  38.117  21.223  1.00  0.00      PROA O
ATOM   1787  OT2 SER   120      26.226  39.510  20.743  1.00  0.00      PROA O
TER
ATOM   1788  N   MET     1       6.031  36.051  59.055  1.00  0.00      PROB N
ATOM   1789  HT1 MET     1       5.723  36.284  58.085  1.00  0.00      PROB H
ATOM   1790  HT2 MET     1       5.365  35.411  59.533  1.00  0.00      PROB H
ATOM   1791  HT3 MET     1       6.978  35.618  59.035  1.00  0.00      PROB H
ATOM   1792  CA  MET     1       6.114  37.293  59.860  1.00  0.00      PROB C
ATOM   1793  HA  MET     1       5.127  37.730  59.935  1.00  0.00      PROB H
ATOM   1794  CB  MET     1       6.687  36.908  61.255  1.00  0.00      PROB C
ATOM   1795  HB1 MET     1       7.796  36.816  61.236  1.00  0.00      PROB H
ATOM   1796  HB2 MET     1       6.277  35.913  61.549  1.00  0.00      PROB H
ATOM   1797  CG  MET     1       6.276  37.882  62.375  1.00  0.00      PROB C
ATOM   1798  HG1 MET     1       5.173  37.994  62.403  1.00  0.00      PROB H
ATOM   1799  HG2 MET     1       6.700  38.884  62.134  1.00  0.00      PROB H
ATOM   1800  SD  MET     1       6.877  37.390  64.019  1.00  0.00      PROB S
ATOM   1801  CE  MET     1       5.830  35.936  64.341  1.00  0.00      PROB C
ATOM   1802  HE1 MET     1       5.999  35.114  63.616  1.00  0.00      PROB H
ATOM   1803  HE2 MET     1       4.757  36.214  64.352  1.00  0.00      PROB H
ATOM   1804  HE3 MET     1       6.068  35.515  65.348  1.00  0.00      PROB H
ATOM   1805  C   MET     1       6.995  38.222  59.081  1.00  0.00      PROB C
ATOM   1806  O   MET     1       8.188  37.988  58.985  1.00  0.00      PROB O
ATOM   1807  N   ASP     2       6.418  39.267  58.465  1.00  0.00      PROB N
ATOM   1808  HN  ASP     2       5.434  39.417  58.458  1.00  0.00      PROB H
ATOM   1809  CA  ASP     2       7.127  40.301  57.730  1.00  0.00      PROB C
ATOM   1810  HA  ASP     2       7.588  39.863  56.853  1.00  0.00      PROB H
ATOM   1811  CB  ASP     2       6.129  41.417  57.340  1.00  0.00      PROB C
ATOM   1812  HB1 ASP     2       6.595  42.428  57.333  1.00  0.00      PROB H
ATOM   1813  HB2 ASP     2       5.263  41.446  58.029  1.00  0.00      PROB H
ATOM   1814  CG  ASP     2       5.620  41.226  55.931  1.00  0.00      PROB C
ATOM   1815  OD1 ASP     2       6.414  40.841  55.047  1.00  0.00      PROB O
ATOM   1816  OD2 ASP     2       4.432  41.570  55.748  1.00  0.00      PROB O
ATOM   1817  C   ASP     2       8.235  40.928  58.543  1.00  0.00      PROB C
ATOM   1818  O   ASP     2       7.992  41.711  59.459  1.00  0.00      PROB O
ATOM   1819  N   LEU     3       9.494  40.589  58.215  1.00  0.00      PROB N
ATOM   1820  HN  LEU     3       9.670  39.893  57.522  1.00  0.00      PROB H
ATOM   1821  CA  LEU     3      10.634  41.092  58.937  1.00  0.00      PROB C
ATOM   1822  HA  LEU     3      10.352  41.287  59.966  1.00  0.00      PROB H
ATOM   1823  CB  LEU     3      11.785  40.049  58.948  1.00  0.00      PROB C
ATOM   1824  HB1 LEU     3      12.524  40.246  58.144  1.00  0.00      PROB H
ATOM   1825  HB2 LEU     3      11.344  39.048  58.729  1.00  0.00      PROB H
ATOM   1826  CG  LEU     3      12.515  39.963  60.311  1.00  0.00      PROB C
ATOM   1827  HG  LEU     3      12.190  40.807  60.967  1.00  0.00      PROB H
ATOM   1828  CD1 LEU     3      12.182  38.659  61.046  1.00  0.00      PROB C
ATOM   1829 HD11 LEU     3      12.561  37.849  60.417  1.00  0.00      PROB H
ATOM   1830 HD12 LEU     3      11.091  38.516  61.189  1.00  0.00      PROB H
ATOM   1831 HD13 LEU     3      12.724  38.564  62.008  1.00  0.00      PROB H
ATOM   1832  CD2 LEU     3      14.035  40.059  60.126  1.00  0.00      PROB C
ATOM   1833 HD21 LEU     3      14.310  41.034  59.676  1.00  0.00      PROB H
ATOM   1834 HD22 LEU     3      14.412  39.229  59.491  1.00  0.00      PROB H
ATOM   1835 HD23 LEU     3      14.535  39.986  61.117  1.00  0.00      PROB H
ATOM   1836  C   LEU     3      11.030  42.429  58.352  1.00  0.00      PROB C
ATOM   1837  O   LEU     3      12.057  42.571  57.694  1.00  0.00      PROB O
ATOM   1838  N   HSD     4      10.212  43.466  58.617  1.00  0.00      PROB N
ATOM   1839  HN  HSD     4       9.307  43.279  59.009  1.00  0.00      PROB H
ATOM   1840  CA  HSD     4      10.583  44.852  58.452  1.00  0.00      PROB C
ATOM   1841  HA  HSD     4      11.156  44.958  57.537  1.00  0.00      PROB H
ATOM   1842  CB  HSD     4       9.323  45.746  58.365  1.00  0.00      PROB C
ATOM   1843  HB1 HSD     4       9.548  46.777  58.701  1.00  0.00      PROB H
ATOM   1844  HB2 HSD     4       8.545  45.333  59.043  1.00  0.00      PROB H
ATOM   1845  ND1 HSD     4       9.342  46.529  55.955  1.00  0.00      PROB N
ATOM   1846  HD1 HSD     4      10.225  46.995  55.973  1.00  0.00      PROB H
ATOM   1847  CG  HSD     4       8.748  45.828  56.983  1.00  0.00      PROB C
ATOM   1848  CE1 HSD     4       8.494  46.506  54.908  1.00  0.00      PROB C
ATOM   1849  HE1 HSD     4       8.727  46.898  53.918  1.00  0.00      PROB H
ATOM   1850  NE2 HSD     4       7.387  45.883  55.208  1.00  0.00      PROB N
ATOM   1851  CD2 HSD     4       7.547  45.416  56.498  1.00  0.00      PROB C
ATOM   1852  HD2 HSD     4       6.773  44.823  56.971  1.00  0.00      PROB H
ATOM   1853  C   HSD     4      11.487  45.315  59.590  1.00  0.00      PROB C
ATOM   1854  O   HSD     4      11.039  45.916  60.561  1.00  0.00      PROB O
ATOM   1855  N   LEU     5      12.795  45.017  59.494  1.00  0.00      PROB N
ATOM   1856  HN  LEU     5      13.125  44.399  58.779  1.00  0.00      PROB H
ATOM   1857  CA  LEU     5      13.767  45.538  60.425  1.00  0.00      PROB C
ATOM   1858  HA  LEU     5      13.356  46.412  60.916  1.00  0.00      PROB H
ATOM   1859  CB  LEU     5      14.135  44.493  61.526  1.00  0.00      PROB C
ATOM   1860  HB1 LEU     5      15.238  44.356  61.573  1.00  0.00      PROB H
ATOM   1861  HB2 LEU     5      13.702  43.505  61.254  1.00  0.00      PROB H
ATOM   1862  CG  LEU     5      13.645  44.853  62.955  1.00  0.00      PROB C
ATOM   1863  HG  LEU     5      13.588  45.961  63.040  1.00  0.00      PROB H
ATOM   1864  CD1 LEU     5      12.272  44.277  63.297  1.00  0.00      PROB C
ATOM   1865 HD11 LEU     5      12.295  43.167  63.257  1.00  0.00      PROB H
ATOM   1866 HD12 LEU     5      11.497  44.650  62.601  1.00  0.00      PROB H
ATOM   1867 HD13 LEU     5      12.013  44.579  64.336  1.00  0.00      PROB H
ATOM   1868  CD2 LEU     5      14.591  44.317  64.035  1.00  0.00      PROB C
ATOM   1869 HD21 LEU     5      15.638  44.649  63.895  1.00  0.00      PROB H
ATOM   1870 HD22 LEU     5      14.566  43.233  63.974  1.00  0.00      PROB H
ATOM   1871 HD23 LEU     5      14.243  44.580  65.056  1.00  0.00      PROB H
ATOM   1872  C   LEU     5      14.993  46.060  59.681  1.00  0.00      PROB C
ATOM   1873  O   LEU     5      15.850  45.319  59.208  1.00  0.00      PROB O
ATOM   1874  N   PHE     6      15.103  47.399  59.611  1.00  0.00      PROB N
ATOM   1875  HN  PHE     6      14.278  47.927  59.763  1.00  0.00      PROB H
ATOM   1876  CA  PHE     6      16.338  48.164  59.609  1.00  0.00      PROB C
ATOM   1877  HA  PHE     6      16.013  49.194  59.662  1.00  0.00      PROB H
ATOM   1878  CB  PHE     6      17.200  47.932  60.884  1.00  0.00      PROB C
ATOM   1879  HB1 PHE     6      18.070  48.622  60.912  1.00  0.00      PROB H
ATOM   1880  HB2 PHE     6      17.568  46.885  60.898  1.00  0.00      PROB H
ATOM   1881  CG  PHE     6      16.393  48.175  62.138  1.00  0.00      PROB C
ATOM   1882  CD1 PHE     6      15.889  49.446  62.431  1.00  0.00      PROB C
ATOM   1883  HD1 PHE     6      16.169  50.258  61.786  1.00  0.00      PROB H
ATOM   1884  CE1 PHE     6      15.059  49.661  63.539  1.00  0.00      PROB C
ATOM   1885  HE1 PHE     6      14.637  50.633  63.738  1.00  0.00      PROB H
ATOM   1886  CZ  PHE     6      14.816  48.618  64.436  1.00  0.00      PROB C
ATOM   1887  HZ  PHE     6      14.204  48.789  65.309  1.00  0.00      PROB H
ATOM   1888  CD2 PHE     6      16.168  47.145  63.060  1.00  0.00      PROB C
ATOM   1889  HD2 PHE     6      16.574  46.166  62.853  1.00  0.00      PROB H
ATOM   1890  CE2 PHE     6      15.420  47.378  64.225  1.00  0.00      PROB C
ATOM   1891  HE2 PHE     6      15.274  46.601  64.958  1.00  0.00      PROB H
ATOM   1892  C   PHE     6      17.161  48.209  58.340  1.00  0.00      PROB C
ATOM   1893  O   PHE     6      18.281  47.714  58.229  1.00  0.00      PROB O
ATOM   1894  N   ASP     7      16.635  48.957  57.358  1.00  0.00      PROB N
ATOM   1895  HN  ASP     7      15.657  49.118  57.339  1.00  0.00      PROB H
ATOM   1896  CA  ASP     7      17.383  49.792  56.443  1.00  0.00      PROB C
ATOM   1897  HA  ASP     7      18.188  49.225  55.999  1.00  0.00      PROB H
ATOM   1898  CB  ASP     7      16.390  50.271  55.338  1.00  0.00      PROB C
ATOM   1899  HB1 ASP     7      15.641  50.953  55.787  1.00  0.00      PROB H
ATOM   1900  HB2 ASP     7      15.848  49.396  54.932  1.00  0.00      PROB H
ATOM   1901  CG  ASP     7      17.035  51.007  54.167  1.00  0.00      PROB C
ATOM   1902  OD1 ASP     7      18.290  50.988  54.095  1.00  0.00      PROB O
ATOM   1903  OD2 ASP     7      16.279  51.590  53.352  1.00  0.00      PROB O
ATOM   1904  C   ASP     7      17.973  50.983  57.213  1.00  0.00      PROB C
ATOM   1905  O   ASP     7      17.209  51.720  57.824  1.00  0.00      PROB O
ATOM   1906  N   TYR     8      19.316  51.147  57.208  1.00  0.00      PROB N
ATOM   1907  HN  TYR     8      19.859  50.353  56.980  1.00  0.00      PROB H
ATOM   1908  CA  TYR     8      20.089  52.368  57.415  1.00  0.00      PROB C
ATOM   1909  HA  TYR     8      20.070  52.913  56.477  1.00  0.00      PROB H
ATOM   1910  CB  TYR     8      19.659  53.348  58.562  1.00  0.00      PROB C
ATOM   1911  HB1 TYR     8      20.530  53.912  58.959  1.00  0.00      PROB H
ATOM   1912  HB2 TYR     8      19.218  52.738  59.377  1.00  0.00      PROB H
ATOM   1913  CG  TYR     8      18.655  54.397  58.132  1.00  0.00      PROB C
ATOM   1914  CD1 TYR     8      19.011  55.406  57.222  1.00  0.00      PROB C
ATOM   1915  HD1 TYR     8      20.018  55.470  56.835  1.00  0.00      PROB H
ATOM   1916  CE1 TYR     8      18.058  56.334  56.789  1.00  0.00      PROB C
ATOM   1917  HE1 TYR     8      18.346  57.049  56.047  1.00  0.00      PROB H
ATOM   1918  CZ  TYR     8      16.745  56.291  57.275  1.00  0.00      PROB C
ATOM   1919  OH  TYR     8      15.775  57.187  56.788  1.00  0.00      PROB O
ATOM   1920  HH  TYR     8      16.219  57.741  56.149  1.00  0.00      PROB H
ATOM   1921  CD2 TYR     8      17.357  54.419  58.677  1.00  0.00      PROB C
ATOM   1922  HD2 TYR     8      17.079  53.670  59.403  1.00  0.00      PROB H
ATOM   1923  CE2 TYR     8      16.394  55.331  58.224  1.00  0.00      PROB C
ATOM   1924  HE2 TYR     8      15.381  55.273  58.590  1.00  0.00      PROB H
ATOM   1925  C   TYR     8      21.542  51.955  57.599  1.00  0.00      PROB C
ATOM   1926  O   TYR     8      22.162  52.119  58.642  1.00  0.00      PROB O
ATOM   1927  N   SER     9      22.155  51.391  56.553  1.00  0.00      PROB N
ATOM   1928  HN  SER     9      21.651  50.998  55.787  1.00  0.00      PROB H
ATOM   1929  CA  SER     9      23.579  51.547  56.355  1.00  0.00      PROB C
ATOM   1930  HA  SER     9      24.069  51.966  57.226  1.00  0.00      PROB H
ATOM   1931  CB  SER     9      24.297  50.241  55.967  1.00  0.00      PROB C
ATOM   1932  HB1 SER     9      23.903  49.809  55.025  1.00  0.00      PROB H
ATOM   1933  HB2 SER     9      24.159  49.494  56.769  1.00  0.00      PROB H
ATOM   1934  OG  SER     9      25.699  50.434  55.898  1.00  0.00      PROB O
ATOM   1935  HG1 SER     9      25.931  51.015  55.153  1.00  0.00      PROB H
ATOM   1936  C   SER     9      23.729  52.513  55.215  1.00  0.00      PROB C
ATOM   1937  O   SER     9      23.304  52.248  54.089  1.00  0.00      PROB O
ATOM   1938  N   GLU    10      24.373  53.676  55.461  1.00  0.00      PROB N
ATOM   1939  HN  GLU    10      24.620  53.956  56.393  1.00  0.00      PROB H
ATOM   1940  CA  GLU    10      24.922  54.477  54.384  1.00  0.00      PROB C
ATOM   1941  HA  GLU    10      24.080  54.849  53.829  1.00  0.00      PROB H
ATOM   1942  CB  GLU    10      25.707  55.709  54.905  1.00  0.00      PROB C
ATOM   1943  HB1 GLU    10      26.297  56.177  54.080  1.00  0.00      PROB H
ATOM   1944  HB2 GLU    10      26.429  55.377  55.682  1.00  0.00      PROB H
ATOM   1945  CG  GLU    10      24.762  56.780  55.505  1.00  0.00      PROB C
ATOM   1946  HG1 GLU    10      24.233  56.390  56.394  1.00  0.00      PROB H
ATOM   1947  HG2 GLU    10      24.016  57.064  54.733  1.00  0.00      PROB H
ATOM   1948  CD  GLU    10      25.474  58.071  55.891  1.00  0.00      PROB C
ATOM   1949  OE1 GLU    10      24.796  59.121  55.876  1.00  0.00      PROB O
ATOM   1950  OE2 GLU    10      26.694  58.018  56.163  1.00  0.00      PROB O
ATOM   1951  C   GLU    10      25.797  53.616  53.472  1.00  0.00      PROB C
ATOM   1952  O   GLU    10      26.603  52.829  53.978  1.00  0.00      PROB O
ATOM   1953  N   PRO    11      25.648  53.697  52.149  1.00  0.00      PROB N
ATOM   1954  CD  PRO    11      24.640  54.500  51.452  1.00  0.00      PROB C
ATOM   1955  HD1 PRO    11      24.758  55.570  51.730  1.00  0.00      PROB H
ATOM   1956  HD2 PRO    11      23.626  54.127  51.725  1.00  0.00      PROB H
ATOM   1957  CA  PRO    11      26.437  52.901  51.245  1.00  0.00      PROB C
ATOM   1958  HA  PRO    11      26.521  51.874  51.576  1.00  0.00      PROB H
ATOM   1959  CB  PRO    11      25.707  53.023  49.900  1.00  0.00      PROB C
ATOM   1960  HB1 PRO    11      24.962  52.234  49.888  1.00  0.00      PROB H
ATOM   1961  HB2 PRO    11      26.351  52.920  49.003  1.00  0.00      PROB H
ATOM   1962  CG  PRO    11      24.899  54.310  49.958  1.00  0.00      PROB C
ATOM   1963  HG1 PRO    11      25.536  55.119  49.560  1.00  0.00      PROB H
ATOM   1964  HG2 PRO    11      23.957  54.267  49.373  1.00  0.00      PROB H
ATOM   1965  C   PRO    11      27.821  53.451  51.162  1.00  0.00      PROB C
ATOM   1966  O   PRO    11      28.112  54.298  50.322  1.00  0.00      PROB O
ATOM   1967  N   GLY    12      28.731  52.918  52.005  1.00  0.00      PROB N
ATOM   1968  HN  GLY    12      28.462  52.411  52.828  1.00  0.00      PROB H
ATOM   1969  CA  GLY    12      30.142  52.997  51.742  1.00  0.00      PROB C
ATOM   1970  HA1 GLY    12      30.679  52.518  52.547  1.00  0.00      PROB H
ATOM   1971  HA2 GLY    12      30.386  54.018  51.619  1.00  0.00      PROB H
ATOM   1972  C   GLY    12      30.450  52.302  50.460  1.00  0.00      PROB C
ATOM   1973  O   GLY    12      30.465  51.080  50.387  1.00  0.00      PROB O
ATOM   1974  N   ASN    13      30.680  53.074  49.372  1.00  0.00      PROB N
ATOM   1975  HN  ASN    13      30.525  54.060  49.421  1.00  0.00      PROB H
ATOM   1976  CA  ASN    13      31.036  52.547  48.070  1.00  0.00      PROB C
ATOM   1977  HA  ASN    13      30.264  51.847  47.767  1.00  0.00      PROB H
ATOM   1978  CB  ASN    13      31.135  53.726  47.068  1.00  0.00      PROB C
ATOM   1979  HB1 ASN    13      32.052  54.328  47.206  1.00  0.00      PROB H
ATOM   1980  HB2 ASN    13      30.273  54.366  47.290  1.00  0.00      PROB H
ATOM   1981  CG  ASN    13      30.953  53.341  45.613  1.00  0.00      PROB C
ATOM   1982  OD1 ASN    13      30.486  52.253  45.287  1.00  0.00      PROB O
ATOM   1983  ND2 ASN    13      31.343  54.252  44.697  1.00  0.00      PROB N
ATOM   1984 HD21 ASN    13      31.981  54.964  44.977  1.00  0.00      PROB H
ATOM   1985 HD22 ASN    13      31.297  53.990  43.740  1.00  0.00      PROB H
ATOM   1986  C   ASN    13      32.365  51.824  48.185  1.00  0.00      PROB C
ATOM   1987  O   ASN    13      33.428  52.440  48.250  1.00  0.00      PROB O
ATOM   1988  N   PHE    14      32.338  50.483  48.230  1.00  0.00      PROB N
ATOM   1989  HN  PHE    14      31.454  50.018  48.201  1.00  0.00      PROB H
ATOM   1990  CA  PHE    14      33.461  49.652  48.624  1.00  0.00      PROB C
ATOM   1991  HA  PHE    14      33.936  50.109  49.486  1.00  0.00      PROB H
ATOM   1992  CB  PHE    14      32.964  48.215  48.956  1.00  0.00      PROB C
ATOM   1993  HB1 PHE    14      33.358  47.462  48.241  1.00  0.00      PROB H
ATOM   1994  HB2 PHE    14      31.856  48.171  48.927  1.00  0.00      PROB H
ATOM   1995  CG  PHE    14      33.382  47.843  50.348  1.00  0.00      PROB C
ATOM   1996  CD1 PHE    14      34.461  46.984  50.548  1.00  0.00      PROB C
ATOM   1997  HD1 PHE    14      34.910  46.584  49.681  1.00  0.00      PROB H
ATOM   1998  CE1 PHE    14      34.943  46.667  51.814  1.00  0.00      PROB C
ATOM   1999  HE1 PHE    14      35.778  45.991  51.958  1.00  0.00      PROB H
ATOM   2000  CZ  PHE    14      34.343  47.280  52.904  1.00  0.00      PROB C
ATOM   2001  HZ  PHE    14      34.657  46.992  53.885  1.00  0.00      PROB H
ATOM   2002  CD2 PHE    14      32.723  48.364  51.468  1.00  0.00      PROB C
ATOM   2003  HD2 PHE    14      31.848  48.981  51.337  1.00  0.00      PROB H
ATOM   2004  CE2 PHE    14      33.231  48.121  52.747  1.00  0.00      PROB C
ATOM   2005  HE2 PHE    14      32.747  48.553  53.610  1.00  0.00      PROB H
ATOM   2006  C   PHE    14      34.539  49.602  47.563  1.00  0.00      PROB C
ATOM   2007  O   PHE    14      35.610  49.051  47.781  1.00  0.00      PROB O
ATOM   2008  N   SER    15      34.304  50.216  46.395  1.00  0.00      PROB N
ATOM   2009  HN  SER    15      33.416  50.636  46.195  1.00  0.00      PROB H
ATOM   2010  CA  SER    15      35.259  50.387  45.323  1.00  0.00      PROB C
ATOM   2011  HA  SER    15      35.751  49.443  45.146  1.00  0.00      PROB H
ATOM   2012  CB  SER    15      34.524  50.822  44.029  1.00  0.00      PROB C
ATOM   2013  HB1 SER    15      33.902  49.963  43.674  1.00  0.00      PROB H
ATOM   2014  HB2 SER    15      35.235  51.081  43.216  1.00  0.00      PROB H
ATOM   2015  OG  SER    15      33.661  51.931  44.293  1.00  0.00      PROB O
ATOM   2016  HG1 SER    15      34.190  52.746  44.284  1.00  0.00      PROB H
ATOM   2017  C   SER    15      36.373  51.377  45.609  1.00  0.00      PROB C
ATOM   2018  O   SER    15      37.404  51.311  44.953  1.00  0.00      PROB O
ATOM   2019  N   ASP    16      36.221  52.283  46.599  1.00  0.00      PROB N
ATOM   2020  HN  ASP    16      35.391  52.278  47.154  1.00  0.00      PROB H
ATOM   2021  CA  ASP    16      37.132  53.398  46.833  1.00  0.00      PROB C
ATOM   2022  HA  ASP    16      37.864  53.431  46.036  1.00  0.00      PROB H
ATOM   2023  CB  ASP    16      36.381  54.758  46.854  1.00  0.00      PROB C
ATOM   2024  HB1 ASP    16      37.073  55.576  47.152  1.00  0.00      PROB H
ATOM   2025  HB2 ASP    16      35.553  54.710  47.588  1.00  0.00      PROB H
ATOM   2026  CG  ASP    16      35.792  55.119  45.496  1.00  0.00      PROB C
ATOM   2027  OD1 ASP    16      36.406  54.860  44.427  1.00  0.00      PROB O
ATOM   2028  OD2 ASP    16      34.665  55.695  45.516  1.00  0.00      PROB O
ATOM   2029  C   ASP    16      37.965  53.225  48.102  1.00  0.00      PROB C
ATOM   2030  O   ASP    16      38.351  54.195  48.759  1.00  0.00      PROB O
ATOM   2031  N   ILE    17      38.319  51.976  48.472  1.00  0.00      PROB N
ATOM   2032  HN  ILE    17      37.995  51.183  47.956  1.00  0.00      PROB H
ATOM   2033  CA  ILE    17      39.352  51.740  49.482  1.00  0.00      PROB C
ATOM   2034  HA  ILE    17      39.195  52.457  50.281  1.00  0.00      PROB H
ATOM   2035  CB  ILE    17      39.299  50.344  50.133  1.00  0.00      PROB C
ATOM   2036  HB  ILE    17      39.497  49.565  49.364  1.00  0.00      PROB H
ATOM   2037  CG2 ILE    17      40.366  50.224  51.252  1.00  0.00      PROB C
ATOM   2038 HG21 ILE    17      40.200  50.984  52.048  1.00  0.00      PROB H
ATOM   2039 HG22 ILE    17      41.392  50.349  50.851  1.00  0.00      PROB H
ATOM   2040 HG23 ILE    17      40.334  49.217  51.721  1.00  0.00      PROB H
ATOM   2041  CG1 ILE    17      37.885  50.087  50.704  1.00  0.00      PROB C
ATOM   2042 HG11 ILE    17      37.105  50.289  49.939  1.00  0.00      PROB H
ATOM   2043 HG12 ILE    17      37.742  50.778  51.534  1.00  0.00      PROB H
ATOM   2044  CD  ILE    17      37.638  48.715  51.306  1.00  0.00      PROB C
ATOM   2045  HD1 ILE    17      38.371  48.483  52.087  1.00  0.00      PROB H
ATOM   2046  HD2 ILE    17      37.746  47.922  50.548  1.00  0.00      PROB H
ATOM   2047  HD3 ILE    17      36.625  48.685  51.765  1.00  0.00      PROB H
ATOM   2048  C   ILE    17      40.731  52.081  48.922  1.00  0.00      PROB C
ATOM   2049  O   ILE    17      41.561  51.249  48.553  1.00  0.00      PROB O
ATOM   2050  N   SER    18      41.034  53.395  48.882  1.00  0.00      PROB N
ATOM   2051  HN  SER    18      40.315  54.079  49.056  1.00  0.00      PROB H
ATOM   2052  CA  SER    18      42.389  53.893  48.843  1.00  0.00      PROB C
ATOM   2053  HA  SER    18      42.913  53.400  48.035  1.00  0.00      PROB H
ATOM   2054  CB  SER    18      42.469  55.436  48.644  1.00  0.00      PROB C
ATOM   2055  HB1 SER    18      41.964  55.706  47.699  1.00  0.00      PROB H
ATOM   2056  HB2 SER    18      43.520  55.768  48.545  1.00  0.00      PROB H
ATOM   2057  OG  SER    18      41.833  56.163  49.694  1.00  0.00      PROB O
ATOM   2058  HG1 SER    18      42.048  55.666  50.504  1.00  0.00      PROB H
ATOM   2059  C   SER    18      43.066  53.524  50.143  1.00  0.00      PROB C
ATOM   2060  O   SER    18      42.848  54.148  51.177  1.00  0.00      PROB O
ATOM   2061  N   TRP    19      43.925  52.493  50.113  1.00  0.00      PROB N
ATOM   2062  HN  TRP    19      44.019  51.941  49.290  1.00  0.00      PROB H
ATOM   2063  CA  TRP    19      44.706  52.075  51.245  1.00  0.00      PROB C
ATOM   2064  HA  TRP    19      44.036  51.755  52.029  1.00  0.00      PROB H
ATOM   2065  CB  TRP    19      45.565  50.856  50.831  1.00  0.00      PROB C
ATOM   2066  HB1 TRP    19      46.225  50.612  51.687  1.00  0.00      PROB H
ATOM   2067  HB2 TRP    19      46.197  51.138  49.955  1.00  0.00      PROB H
ATOM   2068  CG  TRP    19      44.775  49.624  50.481  1.00  0.00      PROB C
ATOM   2069  CD1 TRP    19      44.147  49.389  49.285  1.00  0.00      PROB C
ATOM   2070  HD1 TRP    19      44.169  50.058  48.430  1.00  0.00      PROB H
ATOM   2071  NE1 TRP    19      43.445  48.214  49.360  1.00  0.00      PROB N
ATOM   2072  HE1 TRP    19      42.831  47.893  48.677  1.00  0.00      PROB H
ATOM   2073  CE2 TRP    19      43.590  47.657  50.601  1.00  0.00      PROB C
ATOM   2074  CD2 TRP    19      44.480  48.481  51.318  1.00  0.00      PROB C
ATOM   2075  CE3 TRP    19      44.904  48.071  52.574  1.00  0.00      PROB C
ATOM   2076  HE3 TRP    19      45.631  48.643  53.123  1.00  0.00      PROB H
ATOM   2077  CZ3 TRP    19      44.425  46.862  53.090  1.00  0.00      PROB C
ATOM   2078  HZ3 TRP    19      44.805  46.506  54.036  1.00  0.00      PROB H
ATOM   2079  CZ2 TRP    19      43.038  46.510  51.155  1.00  0.00      PROB C
ATOM   2080  HZ2 TRP    19      42.326  45.940  50.616  1.00  0.00      PROB H
ATOM   2081  CH2 TRP    19      43.465  46.110  52.425  1.00  0.00      PROB C
ATOM   2082  HH2 TRP    19      43.065  45.220  52.903  1.00  0.00      PROB H
ATOM   2083  C   TRP    19      45.573  53.235  51.741  1.00  0.00      PROB C
ATOM   2084  O   TRP    19      46.482  53.639  51.018  1.00  0.00      PROB O
ATOM   2085  N   PRO    20      45.372  53.840  52.910  1.00  0.00      PROB N
ATOM   2086  CD  PRO    20      44.356  53.454  53.892  1.00  0.00      PROB C
ATOM   2087  HD1 PRO    20      44.524  52.409  54.233  1.00  0.00      PROB H
ATOM   2088  HD2 PRO    20      43.333  53.552  53.463  1.00  0.00      PROB H
ATOM   2089  CA  PRO    20      46.038  55.097  53.240  1.00  0.00      PROB C
ATOM   2090  HA  PRO    20      46.030  55.757  52.386  1.00  0.00      PROB H
ATOM   2091  CB  PRO    20      45.226  55.641  54.432  1.00  0.00      PROB C
ATOM   2092  HB1 PRO    20      44.483  56.337  54.022  1.00  0.00      PROB H
ATOM   2093  HB2 PRO    20      45.822  56.199  55.183  1.00  0.00      PROB H
ATOM   2094  CG  PRO    20      44.529  54.429  55.048  1.00  0.00      PROB C
ATOM   2095  HG1 PRO    20      45.220  53.959  55.781  1.00  0.00      PROB H
ATOM   2096  HG2 PRO    20      43.565  54.674  55.544  1.00  0.00      PROB H
ATOM   2097  C   PRO    20      47.486  54.907  53.601  1.00  0.00      PROB C
ATOM   2098  O   PRO    20      48.105  55.862  54.039  1.00  0.00      PROB O
ATOM   2099  N   CYS    21      48.063  53.710  53.428  1.00  0.00      PROB N
ATOM   2100  HN  CYS    21      47.545  52.988  52.987  1.00  0.00      PROB H
ATOM   2101  CA  CYS    21      49.375  53.377  53.890  1.00  0.00      PROB C
ATOM   2102  HA  CYS    21      49.807  54.221  54.408  1.00  0.00      PROB H
ATOM   2103  CB  CYS    21      49.269  52.180  54.873  1.00  0.00      PROB C
ATOM   2104  HB1 CYS    21      50.278  51.756  55.051  1.00  0.00      PROB H
ATOM   2105  HB2 CYS    21      48.638  51.381  54.428  1.00  0.00      PROB H
ATOM   2106  SG  CYS    21      48.530  52.706  56.454  1.00  0.00      PROB S
ATOM   2107  C   CYS    21      50.314  53.071  52.739  1.00  0.00      PROB C
ATOM   2108  O   CYS    21      50.317  51.980  52.168  1.00  0.00      PROB O
ATOM   2109  N   ASN    22      51.227  54.033  52.475  1.00  0.00      PROB N
ATOM   2110  HN  ASN    22      51.067  54.953  52.846  1.00  0.00      PROB H
ATOM   2111  CA  ASN    22      52.384  53.869  51.607  1.00  0.00      PROB C
ATOM   2112  HA  ASN    22      52.190  53.107  50.864  1.00  0.00      PROB H
ATOM   2113  CB  ASN    22      52.712  55.211  50.893  1.00  0.00      PROB C
ATOM   2114  HB1 ASN    22      53.766  55.225  50.551  1.00  0.00      PROB H
ATOM   2115  HB2 ASN    22      52.505  56.046  51.587  1.00  0.00      PROB H
ATOM   2116  CG  ASN    22      51.820  55.508  49.694  1.00  0.00      PROB C
ATOM   2117  OD1 ASN    22      50.919  54.749  49.348  1.00  0.00      PROB O
ATOM   2118  ND2 ASN    22      52.048  56.711  49.087  1.00  0.00      PROB N
ATOM   2119 HD21 ASN    22      51.515  56.898  48.266  1.00  0.00      PROB H
ATOM   2120 HD22 ASN    22      52.748  57.351  49.386  1.00  0.00      PROB H
ATOM   2121  C   ASN    22      53.621  53.415  52.406  1.00  0.00      PROB C
ATOM   2122  O   ASN    22      54.735  53.322  51.888  1.00  0.00      PROB O
ATOM   2123  N   SER    23      53.460  53.107  53.701  1.00  0.00      PROB N
ATOM   2124  HN  SER    23      52.552  53.182  54.091  1.00  0.00      PROB H
ATOM   2125  CA  SER    23      54.516  52.678  54.594  1.00  0.00      PROB C
ATOM   2126  HA  SER    23      55.480  52.840  54.134  1.00  0.00      PROB H
ATOM   2127  CB  SER    23      54.463  53.501  55.916  1.00  0.00      PROB C
ATOM   2128  HB1 SER    23      53.403  53.565  56.250  1.00  0.00      PROB H
ATOM   2129  HB2 SER    23      54.830  54.531  55.718  1.00  0.00      PROB H
ATOM   2130  OG  SER    23      55.215  52.948  56.991  1.00  0.00      PROB O
ATOM   2131  HG1 SER    23      56.153  53.040  56.770  1.00  0.00      PROB H
ATOM   2132  C   SER    23      54.419  51.199  54.902  1.00  0.00      PROB C
ATOM   2133  O   SER    23      53.353  50.681  55.201  1.00  0.00      PROB O
ATOM   2134  N   SER    24      55.570  50.512  54.941  1.00  0.00      PROB N
ATOM   2135  HN  SER    24      56.452  50.897  54.673  1.00  0.00      PROB H
ATOM   2136  CA  SER    24      55.732  49.106  55.290  1.00  0.00      PROB C
ATOM   2137  HA  SER    24      55.100  48.516  54.645  1.00  0.00      PROB H
ATOM   2138  CB  SER    24      57.204  48.683  55.068  1.00  0.00      PROB C
ATOM   2139  HB1 SER    24      57.406  48.652  53.971  1.00  0.00      PROB H
ATOM   2140  HB2 SER    24      57.420  47.669  55.474  1.00  0.00      PROB H
ATOM   2141  OG  SER    24      58.080  49.650  55.644  1.00  0.00      PROB O
ATOM   2142  HG1 SER    24      58.089  49.552  56.623  1.00  0.00      PROB H
ATOM   2143  C   SER    24      55.384  48.734  56.719  1.00  0.00      PROB C
ATOM   2144  O   SER    24      55.278  47.547  57.034  1.00  0.00      PROB O
ATOM   2145  N   ASP    25      55.204  49.734  57.599  1.00  0.00      PROB N
ATOM   2146  HN  ASP    25      55.339  50.683  57.325  1.00  0.00      PROB H
ATOM   2147  CA  ASP    25      54.991  49.524  59.016  1.00  0.00      PROB C
ATOM   2148  HA  ASP    25      55.301  48.528  59.276  1.00  0.00      PROB H
ATOM   2149  CB  ASP    25      55.829  50.552  59.818  1.00  0.00      PROB C
ATOM   2150  HB1 ASP    25      55.627  50.455  60.904  1.00  0.00      PROB H
ATOM   2151  HB2 ASP    25      55.583  51.587  59.499  1.00  0.00      PROB H
ATOM   2152  CG  ASP    25      57.330  50.367  59.590  1.00  0.00      PROB C
ATOM   2153  OD1 ASP    25      57.804  49.251  59.239  1.00  0.00      PROB O
ATOM   2154  OD2 ASP    25      58.044  51.383  59.797  1.00  0.00      PROB O
ATOM   2155  C   ASP    25      53.514  49.619  59.407  1.00  0.00      PROB C
ATOM   2156  O   ASP    25      53.112  49.416  60.549  1.00  0.00      PROB O
ATOM   2157  N   CYS    26      52.617  49.881  58.446  1.00  0.00      PROB N
ATOM   2158  HN  CYS    26      52.935  50.033  57.516  1.00  0.00      PROB H
ATOM   2159  CA  CYS    26      51.197  49.969  58.707  1.00  0.00      PROB C
ATOM   2160  HA  CYS    26      51.033  50.269  59.734  1.00  0.00      PROB H
ATOM   2161  CB  CYS    26      50.600  51.054  57.784  1.00  0.00      PROB C
ATOM   2162  HB1 CYS    26      50.965  50.818  56.761  1.00  0.00      PROB H
ATOM   2163  HB2 CYS    26      51.034  52.035  58.083  1.00  0.00      PROB H
ATOM   2164  SG  CYS    26      48.785  51.160  57.723  1.00  0.00      PROB S
ATOM   2165  C   CYS    26      50.511  48.620  58.523  1.00  0.00      PROB C
ATOM   2166  O   CYS    26      50.491  48.031  57.441  1.00  0.00      PROB O
ATOM   2167  N   ILE    27      49.914  48.114  59.620  1.00  0.00      PROB N
ATOM   2168  HN  ILE    27      49.954  48.592  60.495  1.00  0.00      PROB H
ATOM   2169  CA  ILE    27      49.168  46.879  59.625  1.00  0.00      PROB C
ATOM   2170  HA  ILE    27      49.454  46.269  58.780  1.00  0.00      PROB H
ATOM   2171  CB  ILE    27      49.414  46.083  60.908  1.00  0.00      PROB C
ATOM   2172  HB  ILE    27      49.173  46.737  61.781  1.00  0.00      PROB H
ATOM   2173  CG2 ILE    27      48.505  44.837  60.958  1.00  0.00      PROB C
ATOM   2174 HG21 ILE    27      48.720  44.162  60.101  1.00  0.00      PROB H
ATOM   2175 HG22 ILE    27      47.430  45.110  60.954  1.00  0.00      PROB H
ATOM   2176 HG23 ILE    27      48.695  44.287  61.900  1.00  0.00      PROB H
ATOM   2177  CG1 ILE    27      50.904  45.678  61.044  1.00  0.00      PROB C
ATOM   2178 HG11 ILE    27      51.564  46.461  60.613  1.00  0.00      PROB H
ATOM   2179 HG12 ILE    27      51.060  44.746  60.466  1.00  0.00      PROB H
ATOM   2180  CD  ILE    27      51.343  45.425  62.489  1.00  0.00      PROB C
ATOM   2181  HD1 ILE    27      50.624  44.743  62.990  1.00  0.00      PROB H
ATOM   2182  HD2 ILE    27      51.364  46.377  63.057  1.00  0.00      PROB H
ATOM   2183  HD3 ILE    27      52.344  44.942  62.505  1.00  0.00      PROB H
ATOM   2184  C   ILE    27      47.701  47.216  59.467  1.00  0.00      PROB C
ATOM   2185  O   ILE    27      47.087  47.853  60.320  1.00  0.00      PROB O
ATOM   2186  N   VAL    28      47.082  46.770  58.358  1.00  0.00      PROB N
ATOM   2187  HN  VAL    28      47.569  46.286  57.637  1.00  0.00      PROB H
ATOM   2188  CA  VAL    28      45.664  46.950  58.154  1.00  0.00      PROB C
ATOM   2189  HA  VAL    28      45.343  47.866  58.633  1.00  0.00      PROB H
ATOM   2190  CB  VAL    28      45.303  47.045  56.681  1.00  0.00      PROB C
ATOM   2191  HB  VAL    28      45.658  46.142  56.128  1.00  0.00      PROB H
ATOM   2192  CG1 VAL    28      43.772  47.153  56.521  1.00  0.00      PROB C
ATOM   2193 HG11 VAL    28      43.367  47.944  57.185  1.00  0.00      PROB H
ATOM   2194 HG12 VAL    28      43.266  46.195  56.756  1.00  0.00      PROB H
ATOM   2195 HG13 VAL    28      43.505  47.415  55.476  1.00  0.00      PROB H
ATOM   2196  CG2 VAL    28      46.032  48.275  56.112  1.00  0.00      PROB C
ATOM   2197 HG21 VAL    28      47.095  48.038  55.913  1.00  0.00      PROB H
ATOM   2198 HG22 VAL    28      45.997  49.127  56.822  1.00  0.00      PROB H
ATOM   2199 HG23 VAL    28      45.570  48.595  55.162  1.00  0.00      PROB H
ATOM   2200  C   VAL    28      44.908  45.823  58.805  1.00  0.00      PROB C
ATOM   2201  O   VAL    28      45.133  44.653  58.504  1.00  0.00      PROB O
ATOM   2202  N   VAL    29      43.982  46.175  59.711  1.00  0.00      PROB N
ATOM   2203  HN  VAL    29      43.890  47.127  59.994  1.00  0.00      PROB H
ATOM   2204  CA  VAL    29      43.086  45.227  60.326  1.00  0.00      PROB C
ATOM   2205  HA  VAL    29      43.311  44.223  59.995  1.00  0.00      PROB H
ATOM   2206  CB  VAL    29      43.184  45.259  61.847  1.00  0.00      PROB C
ATOM   2207  HB  VAL    29      42.903  46.269  62.231  1.00  0.00      PROB H
ATOM   2208  CG1 VAL    29      42.264  44.192  62.440  1.00  0.00      PROB C
ATOM   2209 HG11 VAL    29      42.434  43.206  61.959  1.00  0.00      PROB H
ATOM   2210 HG12 VAL    29      41.195  44.465  62.324  1.00  0.00      PROB H
ATOM   2211 HG13 VAL    29      42.481  44.071  63.521  1.00  0.00      PROB H
ATOM   2212  CG2 VAL    29      44.622  44.936  62.293  1.00  0.00      PROB C
ATOM   2213 HG21 VAL    29      45.345  45.668  61.881  1.00  0.00      PROB H
ATOM   2214 HG22 VAL    29      44.908  43.918  61.954  1.00  0.00      PROB H
ATOM   2215 HG23 VAL    29      44.692  44.969  63.402  1.00  0.00      PROB H
ATOM   2216  C   VAL    29      41.679  45.545  59.850  1.00  0.00      PROB C
ATOM   2217  O   VAL    29      41.078  46.556  60.222  1.00  0.00      PROB O
ATOM   2218  N   ASP    30      41.134  44.664  58.984  1.00  0.00      PROB N
ATOM   2219  HN  ASP    30      41.656  43.883  58.650  1.00  0.00      PROB H
ATOM   2220  CA  ASP    30      39.757  44.725  58.522  1.00  0.00      PROB C
ATOM   2221  HA  ASP    30      39.517  45.759  58.293  1.00  0.00      PROB H
ATOM   2222  CB  ASP    30      39.625  43.811  57.253  1.00  0.00      PROB C
ATOM   2223  HB1 ASP    30      39.273  42.802  57.534  1.00  0.00      PROB H
ATOM   2224  HB2 ASP    30      40.631  43.721  56.792  1.00  0.00      PROB H
ATOM   2225  CG  ASP    30      38.730  44.342  56.138  1.00  0.00      PROB C
ATOM   2226  OD1 ASP    30      38.279  45.502  56.230  1.00  0.00      PROB O
ATOM   2227  OD2 ASP    30      38.588  43.620  55.103  1.00  0.00      PROB O
ATOM   2228  C   ASP    30      38.854  44.274  59.679  1.00  0.00      PROB C
ATOM   2229  O   ASP    30      39.015  43.184  60.232  1.00  0.00      PROB O
ATOM   2230  N   THR    31      37.915  45.126  60.125  1.00  0.00      PROB N
ATOM   2231  HN  THR    31      37.797  46.024  59.702  1.00  0.00      PROB H
ATOM   2232  CA  THR    31      36.974  44.763  61.172  1.00  0.00      PROB C
ATOM   2233  HA  THR    31      37.472  44.135  61.894  1.00  0.00      PROB H
ATOM   2234  CB  THR    31      36.381  45.966  61.911  1.00  0.00      PROB C
ATOM   2235  HB  THR    31      35.505  45.681  62.541  1.00  0.00      PROB H
ATOM   2236  OG1 THR    31      35.982  46.982  61.013  1.00  0.00      PROB O
ATOM   2237  HG1 THR    31      35.498  46.546  60.298  1.00  0.00      PROB H
ATOM   2238  CG2 THR    31      37.438  46.620  62.814  1.00  0.00      PROB C
ATOM   2239 HG21 THR    31      38.309  46.951  62.208  1.00  0.00      PROB H
ATOM   2240 HG22 THR    31      37.771  45.901  63.589  1.00  0.00      PROB H
ATOM   2241 HG23 THR    31      37.001  47.517  63.310  1.00  0.00      PROB H
ATOM   2242  C   THR    31      35.822  43.959  60.613  1.00  0.00      PROB C
ATOM   2243  O   THR    31      35.227  44.334  59.609  1.00  0.00      PROB O
ATOM   2244  N   VAL    32      35.402  42.878  61.310  1.00  0.00      PROB N
ATOM   2245  HN  VAL    32      35.934  42.540  62.077  1.00  0.00      PROB H
ATOM   2246  CA  VAL    32      34.151  42.166  61.074  1.00  0.00      PROB C
ATOM   2247  HA  VAL    32      34.307  41.492  60.238  1.00  0.00      PROB H
ATOM   2248  CB  VAL    32      33.713  41.377  62.311  1.00  0.00      PROB C
ATOM   2249  HB  VAL    32      33.668  42.057  63.194  1.00  0.00      PROB H
ATOM   2250  CG1 VAL    32      32.363  40.663  62.162  1.00  0.00      PROB C
ATOM   2251 HG11 VAL    32      32.173  40.368  61.108  1.00  0.00      PROB H
ATOM   2252 HG12 VAL    32      31.552  41.321  62.510  1.00  0.00      PROB H
ATOM   2253 HG13 VAL    32      32.336  39.743  62.784  1.00  0.00      PROB H
ATOM   2254  CG2 VAL    32      34.735  40.315  62.623  1.00  0.00      PROB C
ATOM   2255 HG21 VAL    32      35.656  40.798  63.003  1.00  0.00      PROB H
ATOM   2256 HG22 VAL    32      34.971  39.712  61.716  1.00  0.00      PROB H
ATOM   2257 HG23 VAL    32      34.368  39.626  63.416  1.00  0.00      PROB H
ATOM   2258  C   VAL    32      32.987  43.076  60.749  1.00  0.00      PROB C
ATOM   2259  O   VAL    32      32.582  43.907  61.572  1.00  0.00      PROB O
ATOM   2260  N   MET    33      32.394  42.904  59.560  1.00  0.00      PROB N
ATOM   2261  HN  MET    33      32.806  42.370  58.823  1.00  0.00      PROB H
ATOM   2262  CA  MET    33      31.098  43.456  59.307  1.00  0.00      PROB C
ATOM   2263  HA  MET    33      31.024  44.436  59.766  1.00  0.00      PROB H
ATOM   2264  CB  MET    33      30.833  43.630  57.810  1.00  0.00      PROB C
ATOM   2265  HB1 MET    33      29.779  43.969  57.660  1.00  0.00      PROB H
ATOM   2266  HB2 MET    33      30.954  42.647  57.300  1.00  0.00      PROB H
ATOM   2267  CG  MET    33      31.766  44.646  57.159  1.00  0.00      PROB C
ATOM   2268  HG1 MET    33      32.798  44.221  57.110  1.00  0.00      PROB H
ATOM   2269  HG2 MET    33      31.824  45.563  57.789  1.00  0.00      PROB H
ATOM   2270  SD  MET    33      31.127  45.023  55.513  1.00  0.00      PROB S
ATOM   2271  CE  MET    33      32.589  45.917  54.998  1.00  0.00      PROB C
ATOM   2272  HE1 MET    33      33.522  45.541  55.468  1.00  0.00      PROB H
ATOM   2273  HE2 MET    33      32.523  46.998  55.249  1.00  0.00      PROB H
ATOM   2274  HE3 MET    33      32.690  45.800  53.902  1.00  0.00      PROB H
ATOM   2275  C   MET    33      30.021  42.590  59.908  1.00  0.00      PROB C
ATOM   2276  O   MET    33      29.269  41.909  59.216  1.00  0.00      PROB O
ATOM   2277  N   CYS    34      29.880  42.618  61.237  1.00  0.00      PROB N
ATOM   2278  HN  CYS    34      30.626  42.965  61.803  1.00  0.00      PROB H
ATOM   2279  CA  CYS    34      28.597  42.370  61.837  1.00  0.00      PROB C
ATOM   2280  HA  CYS    34      28.118  41.605  61.259  1.00  0.00      PROB H
ATOM   2281  CB  CYS    34      28.698  41.898  63.302  1.00  0.00      PROB C
ATOM   2282  HB1 CYS    34      27.716  42.020  63.809  1.00  0.00      PROB H
ATOM   2283  HB2 CYS    34      29.445  42.526  63.832  1.00  0.00      PROB H
ATOM   2284  SG  CYS    34      29.183  40.148  63.382  1.00  0.00      PROB S
ATOM   2285  C   CYS    34      27.808  43.655  61.716  1.00  0.00      PROB C
ATOM   2286  O   CYS    34      28.345  44.696  62.113  1.00  0.00      PROB O
ATOM   2287  N   PRO    35      26.600  43.654  61.112  1.00  0.00      PROB N
ATOM   2288  CD  PRO    35      25.875  42.450  60.687  1.00  0.00      PROB C
ATOM   2289  HD1 PRO    35      26.038  41.595  61.380  1.00  0.00      PROB H
ATOM   2290  HD2 PRO    35      26.212  42.183  59.660  1.00  0.00      PROB H
ATOM   2291  CA  PRO    35      25.759  44.835  60.998  1.00  0.00      PROB C
ATOM   2292  HA  PRO    35      26.263  45.542  60.356  1.00  0.00      PROB H
ATOM   2293  CB  PRO    35      24.420  44.330  60.431  1.00  0.00      PROB C
ATOM   2294  HB1 PRO    35      24.403  44.530  59.334  1.00  0.00      PROB H
ATOM   2295  HB2 PRO    35      23.542  44.826  60.896  1.00  0.00      PROB H
ATOM   2296  CG  PRO    35      24.397  42.830  60.682  1.00  0.00      PROB C
ATOM   2297  HG1 PRO    35      23.945  42.624  61.677  1.00  0.00      PROB H
ATOM   2298  HG2 PRO    35      23.827  42.288  59.896  1.00  0.00      PROB H
ATOM   2299  C   PRO    35      25.622  45.526  62.317  1.00  0.00      PROB C
ATOM   2300  O   PRO    35      25.656  44.846  63.341  1.00  0.00      PROB O
ATOM   2301  N   ASN    36      25.537  46.862  62.300  1.00  0.00      PROB N
ATOM   2302  HN  ASN    36      25.369  47.310  61.432  1.00  0.00      PROB H
ATOM   2303  CA  ASN    36      25.633  47.734  63.443  1.00  0.00      PROB C
ATOM   2304  HA  ASN    36      26.683  47.902  63.648  1.00  0.00      PROB H
ATOM   2305  CB  ASN    36      24.915  49.058  63.093  1.00  0.00      PROB C
ATOM   2306  HB1 ASN    36      24.701  49.596  64.028  1.00  0.00      PROB H
ATOM   2307  HB2 ASN    36      23.935  48.845  62.627  1.00  0.00      PROB H
ATOM   2308  CG  ASN    36      25.774  49.919  62.163  1.00  0.00      PROB C
ATOM   2309  OD1 ASN    36      27.001  49.899  62.203  1.00  0.00      PROB O
ATOM   2310  ND2 ASN    36      25.123  50.727  61.306  1.00  0.00      PROB N
ATOM   2311 HD21 ASN    36      25.669  51.330  60.722  1.00  0.00      PROB H
ATOM   2312 HD22 ASN    36      24.133  50.777  61.291  1.00  0.00      PROB H
ATOM   2313  C   ASN    36      25.056  47.171  64.724  1.00  0.00      PROB C
ATOM   2314  O   ASN    36      23.843  47.007  64.847  1.00  0.00      PROB O
ATOM   2315  N   MET    37      25.933  46.897  65.718  1.00  0.00      PROB N
ATOM   2316  HN  MET    37      26.908  47.012  65.576  1.00  0.00      PROB H
ATOM   2317  CA  MET    37      25.573  46.410  67.013  1.00  0.00      PROB C
ATOM   2318  HA  MET    37      25.176  45.419  66.864  1.00  0.00      PROB H
ATOM   2319  CB  MET    37      26.850  46.203  67.881  1.00  0.00      PROB C
ATOM   2320  HB1 MET    37      27.354  47.193  67.950  1.00  0.00      PROB H
ATOM   2321  HB2 MET    37      27.515  45.466  67.407  1.00  0.00      PROB H
ATOM   2322  CG  MET    37      26.560  45.727  69.304  1.00  0.00      PROB C
ATOM   2323  HG1 MET    37      25.974  44.775  69.362  1.00  0.00      PROB H
ATOM   2324  HG2 MET    37      25.960  46.601  69.482  1.00  0.00      PROB H
ATOM   2325  SD  MET    37      27.763  45.933  70.635  1.00  0.00      PROB S
ATOM   2326  CE  MET    37      28.681  44.533  70.032  1.00  0.00      PROB C
ATOM   2327  HE1 MET    37      29.053  44.739  69.031  1.00  0.00      PROB H
ATOM   2328  HE2 MET    37      28.025  43.659  69.934  1.00  0.00      PROB H
ATOM   2329  HE3 MET    37      29.530  44.295  70.691  1.00  0.00      PROB H
ATOM   2330  C   MET    37      24.569  47.398  67.645  1.00  0.00      PROB C
ATOM   2331  O   MET    37      24.939  48.511  68.028  1.00  0.00      PROB O
ATOM   2332  N   PRO    38      23.324  47.049  67.764  1.00  0.00      PROB N
ATOM   2333  CD  PRO    38      22.868  45.681  67.325  1.00  0.00      PROB C
ATOM   2334  HD1 PRO    38      23.488  44.883  67.836  1.00  0.00      PROB H
ATOM   2335  HD2 PRO    38      22.801  45.507  66.236  1.00  0.00      PROB H
ATOM   2336  CA  PRO    38      22.281  48.044  68.083  1.00  0.00      PROB C
ATOM   2337  HA  PRO    38      22.220  48.866  67.409  1.00  0.00      PROB H
ATOM   2338  CB  PRO    38      21.088  47.053  67.952  1.00  0.00      PROB C
ATOM   2339  HB1 PRO    38      20.161  47.413  67.521  1.00  0.00      PROB H
ATOM   2340  HB2 PRO    38      20.805  47.056  68.960  1.00  0.00      PROB H
ATOM   2341  CG  PRO    38      21.438  45.571  67.621  1.00  0.00      PROB C
ATOM   2342  HG1 PRO    38      21.641  44.753  68.347  1.00  0.00      PROB H
ATOM   2343  HG2 PRO    38      20.623  44.924  67.285  1.00  0.00      PROB H
ATOM   2344  C   PRO    38      22.458  48.838  69.438  1.00  0.00      PROB C
ATOM   2345  O   PRO    38      22.437  48.299  70.426  1.00  0.00      PROB O
ATOM   2346  N   ASN    39      22.611  50.069  69.855  1.00  0.00      PROB N
ATOM   2347  HN  ASN    39      22.044  50.674  69.331  1.00  0.00      PROB H
ATOM   2348  CA  ASN    39      22.957  50.354  71.335  1.00  0.00      PROB C
ATOM   2349  HA  ASN    39      22.796  51.402  71.396  1.00  0.00      PROB H
ATOM   2350  CB  ASN    39      22.069  49.883  72.527  1.00  0.00      PROB C
ATOM   2351  HB1 ASN    39      22.135  50.361  73.517  1.00  0.00      PROB H
ATOM   2352  HB2 ASN    39      22.334  48.901  72.906  1.00  0.00      PROB H
ATOM   2353  CG  ASN    39      20.680  50.001  72.005  1.00  0.00      PROB C
ATOM   2354  OD1 ASN    39      20.160  50.904  71.348  1.00  0.00      PROB O
ATOM   2355  ND2 ASN    39      19.943  49.012  72.418  1.00  0.00      PROB N
ATOM   2356 HD21 ASN    39      19.045  48.932  71.974  1.00  0.00      PROB H
ATOM   2357 HD22 ASN    39      20.322  48.128  72.681  1.00  0.00      PROB H
ATOM   2358  C   ASN    39      24.385  50.134  71.834  1.00  0.00      PROB C
ATOM   2359  O   ASN    39      24.661  50.268  73.030  1.00  0.00      PROB O
ATOM   2360  N   LYS    40      25.353  49.878  70.936  1.00  0.00      PROB N
ATOM   2361  HN  LYS    40      25.109  49.644  69.994  1.00  0.00      PROB H
ATOM   2362  CA  LYS    40      26.771  49.901  71.278  1.00  0.00      PROB C
ATOM   2363  HA  LYS    40      26.992  49.114  71.988  1.00  0.00      PROB H
ATOM   2364  CB  LYS    40      27.624  49.699  70.000  1.00  0.00      PROB C
ATOM   2365  HB1 LYS    40      27.379  50.497  69.265  1.00  0.00      PROB H
ATOM   2366  HB2 LYS    40      27.322  48.737  69.537  1.00  0.00      PROB H
ATOM   2367  CG  LYS    40      29.142  49.683  70.236  1.00  0.00      PROB C
ATOM   2368  HG1 LYS    40      29.386  48.863  70.952  1.00  0.00      PROB H
ATOM   2369  HG2 LYS    40      29.450  50.640  70.714  1.00  0.00      PROB H
ATOM   2370  CD  LYS    40      29.962  49.497  68.946  1.00  0.00      PROB C
ATOM   2371  HD1 LYS    40      29.629  50.273  68.223  1.00  0.00      PROB H
ATOM   2372  HD2 LYS    40      29.737  48.491  68.522  1.00  0.00      PROB H
ATOM   2373  CE  LYS    40      31.467  49.622  69.223  1.00  0.00      PROB C
ATOM   2374  HE1 LYS    40      31.806  48.779  69.864  1.00  0.00      PROB H
ATOM   2375  HE2 LYS    40      31.674  50.583  69.744  1.00  0.00      PROB H
ATOM   2376  NZ  LYS    40      32.266  49.598  67.983  1.00  0.00      PROB N
ATOM   2377  HZ1 LYS    40      31.955  50.280  67.272  1.00  0.00      PROB H
ATOM   2378  HZ2 LYS    40      32.248  48.643  67.557  1.00  0.00      PROB H
ATOM   2379  HZ3 LYS    40      33.270  49.814  68.173  1.00  0.00      PROB H
ATOM   2380  C   LYS    40      27.185  51.208  71.939  1.00  0.00      PROB C
ATOM   2381  O   LYS    40      27.872  51.222  72.952  1.00  0.00      PROB O
ATOM   2382  N   SER    41      26.717  52.354  71.417  1.00  0.00      PROB N
ATOM   2383  HN  SER    41      26.162  52.345  70.591  1.00  0.00      PROB H
ATOM   2384  CA  SER    41      26.989  53.664  71.977  1.00  0.00      PROB C
ATOM   2385  HA  SER    41      28.055  53.800  72.049  1.00  0.00      PROB H
ATOM   2386  CB  SER    41      26.367  54.767  71.097  1.00  0.00      PROB C
ATOM   2387  HB1 SER    41      26.719  55.766  71.438  1.00  0.00      PROB H
ATOM   2388  HB2 SER    41      25.255  54.730  71.136  1.00  0.00      PROB H
ATOM   2389  OG  SER    41      26.757  54.563  69.742  1.00  0.00      PROB O
ATOM   2390  HG1 SER    41      26.425  55.322  69.235  1.00  0.00      PROB H
ATOM   2391  C   SER    41      26.466  53.808  73.367  1.00  0.00      PROB C
ATOM   2392  O   SER    41      27.132  54.274  74.283  1.00  0.00      PROB O
ATOM   2393  N   VAL    42      25.248  53.351  73.589  1.00  0.00      PROB N
ATOM   2394  HN  VAL    42      24.664  52.950  72.893  1.00  0.00      PROB H
ATOM   2395  CA  VAL    42      24.701  53.337  74.898  1.00  0.00      PROB C
ATOM   2396  HA  VAL    42      24.603  54.330  75.302  1.00  0.00      PROB H
ATOM   2397  CB  VAL    42      23.368  52.831  74.751  1.00  0.00      PROB C
ATOM   2398  HB  VAL    42      23.202  51.779  74.420  1.00  0.00      PROB H
ATOM   2399  CG1 VAL    42      23.017  52.865  76.251  1.00  0.00      PROB C
ATOM   2400 HG11 VAL    42      22.783  53.854  76.704  1.00  0.00      PROB H
ATOM   2401 HG12 VAL    42      23.240  52.131  77.062  1.00  0.00      PROB H
ATOM   2402 HG13 VAL    42      22.225  52.243  76.014  1.00  0.00      PROB H
ATOM   2403  CG2 VAL    42      22.690  53.682  73.611  1.00  0.00      PROB C
ATOM   2404 HG21 VAL    42      22.910  53.485  72.548  1.00  0.00      PROB H
ATOM   2405 HG22 VAL    42      22.777  54.781  73.773  1.00  0.00      PROB H
ATOM   2406 HG23 VAL    42      21.650  53.340  73.537  1.00  0.00      PROB H
ATOM   2407  C   VAL    42      25.449  52.532  75.931  1.00  0.00      PROB C
ATOM   2408  O   VAL    42      25.704  52.997  77.047  1.00  0.00      PROB O
ATOM   2409  N   LEU    43      25.841  51.321  75.552  1.00  0.00      PROB N
ATOM   2410  HN  LEU    43      25.544  50.975  74.660  1.00  0.00      PROB H
ATOM   2411  CA  LEU    43      26.650  50.492  76.393  1.00  0.00      PROB C
ATOM   2412  HA  LEU    43      26.112  50.289  77.309  1.00  0.00      PROB H
ATOM   2413  CB  LEU    43      26.901  49.179  75.622  1.00  0.00      PROB C
ATOM   2414  HB1 LEU    43      27.273  49.428  74.603  1.00  0.00      PROB H
ATOM   2415  HB2 LEU    43      25.929  48.652  75.491  1.00  0.00      PROB H
ATOM   2416  CG  LEU    43      27.906  48.221  76.278  1.00  0.00      PROB C
ATOM   2417  HG  LEU    43      28.866  48.759  76.456  1.00  0.00      PROB H
ATOM   2418  CD1 LEU    43      27.385  47.692  77.620  1.00  0.00      PROB C
ATOM   2419 HD11 LEU    43      26.441  47.128  77.462  1.00  0.00      PROB H
ATOM   2420 HD12 LEU    43      27.187  48.526  78.326  1.00  0.00      PROB H
ATOM   2421 HD13 LEU    43      28.135  47.014  78.073  1.00  0.00      PROB H
ATOM   2422  CD2 LEU    43      28.215  47.049  75.342  1.00  0.00      PROB C
ATOM   2423 HD21 LEU    43      28.640  47.424  74.387  1.00  0.00      PROB H
ATOM   2424 HD22 LEU    43      27.284  46.483  75.119  1.00  0.00      PROB H
ATOM   2425 HD23 LEU    43      28.945  46.365  75.820  1.00  0.00      PROB H
ATOM   2426  C   LEU    43      27.958  51.173  76.789  1.00  0.00      PROB C
ATOM   2427  O   LEU    43      28.301  51.256  77.966  1.00  0.00      PROB O
ATOM   2428  N   LEU    44      28.690  51.753  75.819  1.00  0.00      PROB N
ATOM   2429  HN  LEU    44      28.365  51.734  74.870  1.00  0.00      PROB H
ATOM   2430  CA  LEU    44      29.951  52.424  76.070  1.00  0.00      PROB C
ATOM   2431  HA  LEU    44      30.557  51.747  76.654  1.00  0.00      PROB H
ATOM   2432  CB  LEU    44      30.684  52.730  74.746  1.00  0.00      PROB C
ATOM   2433  HB1 LEU    44      31.620  53.293  74.966  1.00  0.00      PROB H
ATOM   2434  HB2 LEU    44      30.025  53.376  74.124  1.00  0.00      PROB H
ATOM   2435  CG  LEU    44      31.071  51.487  73.913  1.00  0.00      PROB C
ATOM   2436  HG  LEU    44      30.153  50.911  73.664  1.00  0.00      PROB H
ATOM   2437  CD1 LEU    44      31.741  51.931  72.608  1.00  0.00      PROB C
ATOM   2438 HD11 LEU    44      32.658  52.507  72.868  1.00  0.00      PROB H
ATOM   2439 HD12 LEU    44      31.060  52.578  72.019  1.00  0.00      PROB H
ATOM   2440 HD13 LEU    44      32.047  51.047  72.012  1.00  0.00      PROB H
ATOM   2441  CD2 LEU    44      32.017  50.538  74.655  1.00  0.00      PROB C
ATOM   2442 HD21 LEU    44      31.552  50.151  75.584  1.00  0.00      PROB H
ATOM   2443 HD22 LEU    44      32.964  51.060  74.911  1.00  0.00      PROB H
ATOM   2444 HD23 LEU    44      32.269  49.668  74.012  1.00  0.00      PROB H
ATOM   2445  C   LEU    44      29.843  53.675  76.929  1.00  0.00      PROB C
ATOM   2446  O   LEU    44      30.621  53.881  77.864  1.00  0.00      PROB O
ATOM   2447  N   TYR    45      28.825  54.529  76.692  1.00  0.00      PROB N
ATOM   2448  HN  TYR    45      28.198  54.364  75.928  1.00  0.00      PROB H
ATOM   2449  CA  TYR    45      28.517  55.652  77.555  1.00  0.00      PROB C
ATOM   2450  HA  TYR    45      29.427  56.217  77.702  1.00  0.00      PROB H
ATOM   2451  CB  TYR    45      27.407  56.565  76.963  1.00  0.00      PROB C
ATOM   2452  HB1 TYR    45      27.070  57.319  77.706  1.00  0.00      PROB H
ATOM   2453  HB2 TYR    45      26.542  55.935  76.658  1.00  0.00      PROB H
ATOM   2454  CG  TYR    45      27.908  57.329  75.761  1.00  0.00      PROB C
ATOM   2455  CD1 TYR    45      29.013  58.193  75.870  1.00  0.00      PROB C
ATOM   2456  HD1 TYR    45      29.518  58.307  76.818  1.00  0.00      PROB H
ATOM   2457  CE1 TYR    45      29.472  58.914  74.758  1.00  0.00      PROB C
ATOM   2458  HE1 TYR    45      30.321  59.575  74.857  1.00  0.00      PROB H
ATOM   2459  CZ  TYR    45      28.829  58.773  73.525  1.00  0.00      PROB C
ATOM   2460  OH  TYR    45      29.321  59.439  72.389  1.00  0.00      PROB O
ATOM   2461  HH  TYR    45      30.283  59.450  72.472  1.00  0.00      PROB H
ATOM   2462  CD2 TYR    45      27.242  57.245  74.524  1.00  0.00      PROB C
ATOM   2463  HD2 TYR    45      26.378  56.606  74.436  1.00  0.00      PROB H
ATOM   2464  CE2 TYR    45      27.710  57.947  73.406  1.00  0.00      PROB C
ATOM   2465  HE2 TYR    45      27.237  57.839  72.445  1.00  0.00      PROB H
ATOM   2466  C   TYR    45      28.155  55.163  78.929  1.00  0.00      PROB C
ATOM   2467  O   TYR    45      28.604  55.712  79.935  1.00  0.00      PROB O
ATOM   2468  N   THR    46      27.390  54.038  78.986  1.00  0.00      PROB N
ATOM   2469  HN  THR    46      26.916  53.689  78.178  1.00  0.00      PROB H
ATOM   2470  CA  THR    46      27.029  53.402  80.222  1.00  0.00      PROB C
ATOM   2471  HA  THR    46      26.620  54.296  80.520  1.00  0.00      PROB H
ATOM   2472  CB  THR    46      25.935  52.297  80.208  1.00  0.00      PROB C
ATOM   2473  HB  THR    46      26.365  51.436  79.665  1.00  0.00      PROB H
ATOM   2474  OG1 THR    46      24.742  52.661  79.519  1.00  0.00      PROB O
ATOM   2475  HG1 THR    46      25.005  53.018  78.656  1.00  0.00      PROB H
ATOM   2476  CG2 THR    46      25.471  51.814  81.608  1.00  0.00      PROB C
ATOM   2477 HG21 THR    46      24.917  52.574  82.188  1.00  0.00      PROB H
ATOM   2478 HG22 THR    46      26.316  51.470  82.234  1.00  0.00      PROB H
ATOM   2479 HG23 THR    46      24.729  51.002  81.496  1.00  0.00      PROB H
ATOM   2480  C   THR    46      28.222  52.951  81.093  1.00  0.00      PROB C
ATOM   2481  O   THR    46      28.458  53.218  82.280  1.00  0.00      PROB O
ATOM   2482  N   LEU    47      29.122  52.281  80.448  1.00  0.00      PROB N
ATOM   2483  HN  LEU    47      28.926  52.025  79.499  1.00  0.00      PROB H
ATOM   2484  CA  LEU    47      30.349  51.900  81.074  1.00  0.00      PROB C
ATOM   2485  HA  LEU    47      30.114  51.368  81.989  1.00  0.00      PROB H
ATOM   2486  CB  LEU    47      31.070  50.986  80.097  1.00  0.00      PROB C
ATOM   2487  HB1 LEU    47      32.105  50.800  80.452  1.00  0.00      PROB H
ATOM   2488  HB2 LEU    47      31.111  51.507  79.111  1.00  0.00      PROB H
ATOM   2489  CG  LEU    47      30.358  49.634  79.900  1.00  0.00      PROB C
ATOM   2490  HG  LEU    47      29.275  49.786  79.673  1.00  0.00      PROB H
ATOM   2491  CD1 LEU    47      31.004  48.932  78.715  1.00  0.00      PROB C
ATOM   2492 HD11 LEU    47      32.085  48.792  78.928  1.00  0.00      PROB H
ATOM   2493 HD12 LEU    47      30.900  49.538  77.791  1.00  0.00      PROB H
ATOM   2494 HD13 LEU    47      30.534  47.939  78.550  1.00  0.00      PROB H
ATOM   2495  CD2 LEU    47      30.454  48.744  81.142  1.00  0.00      PROB C
ATOM   2496 HD21 LEU    47      29.976  49.225  82.023  1.00  0.00      PROB H
ATOM   2497 HD22 LEU    47      31.520  48.555  81.380  1.00  0.00      PROB H
ATOM   2498 HD23 LEU    47      29.951  47.771  80.960  1.00  0.00      PROB H
ATOM   2499  C   LEU    47      31.206  53.080  81.503  1.00  0.00      PROB C
ATOM   2500  O   LEU    47      31.763  53.090  82.596  1.00  0.00      PROB O
ATOM   2501  N   SER    48      31.263  54.148  80.685  1.00  0.00      PROB N
ATOM   2502  HN  SER    48      30.789  54.126  79.805  1.00  0.00      PROB H
ATOM   2503  CA  SER    48      32.027  55.350  80.989  1.00  0.00      PROB C
ATOM   2504  HA  SER    48      33.061  55.073  81.113  1.00  0.00      PROB H
ATOM   2505  CB  SER    48      31.893  56.402  79.863  1.00  0.00      PROB C
ATOM   2506  HB1 SER    48      32.494  57.307  80.106  1.00  0.00      PROB H
ATOM   2507  HB2 SER    48      30.836  56.713  79.733  1.00  0.00      PROB H
ATOM   2508  OG  SER    48      32.353  55.879  78.620  1.00  0.00      PROB O
ATOM   2509  HG1 SER    48      31.757  55.152  78.366  1.00  0.00      PROB H
ATOM   2510  C   SER    48      31.623  56.020  82.278  1.00  0.00      PROB C
ATOM   2511  O   SER    48      32.445  56.342  83.129  1.00  0.00      PROB O
ATOM   2512  N   PHE    49      30.335  56.193  82.516  1.00  0.00      PROB N
ATOM   2513  HN  PHE    49      29.625  55.922  81.859  1.00  0.00      PROB H
ATOM   2514  CA  PHE    49      29.899  56.687  83.794  1.00  0.00      PROB C
ATOM   2515  HA  PHE    49      30.310  57.656  84.007  1.00  0.00      PROB H
ATOM   2516  CB  PHE    49      28.443  56.886  83.694  1.00  0.00      PROB C
ATOM   2517  HB1 PHE    49      28.008  56.864  84.720  1.00  0.00      PROB H
ATOM   2518  HB2 PHE    49      28.204  56.055  83.017  1.00  0.00      PROB H
ATOM   2519  CG  PHE    49      27.883  57.999  82.943  1.00  0.00      PROB C
ATOM   2520  CD1 PHE    49      27.858  59.204  83.563  1.00  0.00      PROB C
ATOM   2521  HD1 PHE    49      28.402  59.375  84.484  1.00  0.00      PROB H
ATOM   2522  CE1 PHE    49      27.182  60.193  82.898  1.00  0.00      PROB C
ATOM   2523  HE1 PHE    49      27.757  61.015  82.922  1.00  0.00      PROB H
ATOM   2524  CZ  PHE    49      26.514  60.093  81.687  1.00  0.00      PROB C
ATOM   2525  HZ  PHE    49      26.157  60.962  81.149  1.00  0.00      PROB H
ATOM   2526  CD2 PHE    49      27.265  57.849  81.687  1.00  0.00      PROB C
ATOM   2527  HD2 PHE    49      27.232  56.871  81.296  1.00  0.00      PROB H
ATOM   2528  CE2 PHE    49      26.631  58.910  81.025  1.00  0.00      PROB C
ATOM   2529  HE2 PHE    49      26.207  58.874  80.038  1.00  0.00      PROB H
ATOM   2530  C   PHE    49      30.160  55.779  85.004  1.00  0.00      PROB C
ATOM   2531  O   PHE    49      30.474  56.268  86.089  1.00  0.00      PROB O
ATOM   2532  N   ILE    50      30.018  54.439  84.864  1.00  0.00      PROB N
ATOM   2533  HN  ILE    50      29.708  54.028  84.006  1.00  0.00      PROB H
ATOM   2534  CA  ILE    50      30.406  53.491  85.902  1.00  0.00      PROB C
ATOM   2535  HA  ILE    50      29.915  53.798  86.814  1.00  0.00      PROB H
ATOM   2536  CB  ILE    50      29.958  52.059  85.588  1.00  0.00      PROB C
ATOM   2537  HB  ILE    50      30.417  51.737  84.623  1.00  0.00      PROB H
ATOM   2538  CG2 ILE    50      30.425  51.111  86.712  1.00  0.00      PROB C
ATOM   2539 HG21 ILE    50      30.113  51.497  87.704  1.00  0.00      PROB H
ATOM   2540 HG22 ILE    50      31.529  50.999  86.706  1.00  0.00      PROB H
ATOM   2541 HG23 ILE    50      29.984  50.101  86.579  1.00  0.00      PROB H
ATOM   2542  CG1 ILE    50      28.420  51.965  85.431  1.00  0.00      PROB C
ATOM   2543 HG11 ILE    50      28.051  52.800  84.800  1.00  0.00      PROB H
ATOM   2544 HG12 ILE    50      27.953  52.071  86.436  1.00  0.00      PROB H
ATOM   2545  CD  ILE    50      27.949  50.655  84.787  1.00  0.00      PROB C
ATOM   2546  HD1 ILE    50      28.252  49.779  85.399  1.00  0.00      PROB H
ATOM   2547  HD2 ILE    50      28.380  50.537  83.769  1.00  0.00      PROB H
ATOM   2548  HD3 ILE    50      26.840  50.646  84.708  1.00  0.00      PROB H
ATOM   2549  C   ILE    50      31.904  53.560  86.195  1.00  0.00      PROB C
ATOM   2550  O   ILE    50      32.341  53.583  87.340  1.00  0.00      PROB O
ATOM   2551  N   TYR    51      32.745  53.665  85.156  1.00  0.00      PROB N
ATOM   2552  HN  TYR    51      32.388  53.619  84.220  1.00  0.00      PROB H
ATOM   2553  CA  TYR    51      34.176  53.860  85.292  1.00  0.00      PROB C
ATOM   2554  HA  TYR    51      34.569  53.062  85.908  1.00  0.00      PROB H
ATOM   2555  CB  TYR    51      34.865  53.837  83.896  1.00  0.00      PROB C
ATOM   2556  HB1 TYR    51      35.787  54.450  83.910  1.00  0.00      PROB H
ATOM   2557  HB2 TYR    51      34.175  54.270  83.140  1.00  0.00      PROB H
ATOM   2558  CG  TYR    51      35.245  52.447  83.427  1.00  0.00      PROB C
ATOM   2559  CD1 TYR    51      36.556  52.180  82.980  1.00  0.00      PROB C
ATOM   2560  HD1 TYR    51      37.297  52.963  82.996  1.00  0.00      PROB H
ATOM   2561  CE1 TYR    51      36.915  50.907  82.509  1.00  0.00      PROB C
ATOM   2562  HE1 TYR    51      37.930  50.708  82.197  1.00  0.00      PROB H
ATOM   2563  CZ  TYR    51      35.950  49.897  82.432  1.00  0.00      PROB C
ATOM   2564  OH  TYR    51      36.277  48.612  81.950  1.00  0.00      PROB O
ATOM   2565  HH  TYR    51      35.468  48.091  81.958  1.00  0.00      PROB H
ATOM   2566  CD2 TYR    51      34.298  51.412  83.354  1.00  0.00      PROB C
ATOM   2567  HD2 TYR    51      33.285  51.575  83.686  1.00  0.00      PROB H
ATOM   2568  CE2 TYR    51      34.643  50.160  82.836  1.00  0.00      PROB C
ATOM   2569  HE2 TYR    51      33.890  49.399  82.749  1.00  0.00      PROB H
ATOM   2570  C   TYR    51      34.526  55.135  86.039  1.00  0.00      PROB C
ATOM   2571  O   TYR    51      35.338  55.135  86.959  1.00  0.00      PROB O
ATOM   2572  N   ILE    52      33.855  56.254  85.721  1.00  0.00      PROB N
ATOM   2573  HN  ILE    52      33.221  56.281  84.947  1.00  0.00      PROB H
ATOM   2574  CA  ILE    52      33.990  57.496  86.444  1.00  0.00      PROB C
ATOM   2575  HA  ILE    52      35.027  57.803  86.436  1.00  0.00      PROB H
ATOM   2576  CB  ILE    52      33.137  58.553  85.792  1.00  0.00      PROB C
ATOM   2577  HB  ILE    52      32.098  58.208  85.603  1.00  0.00      PROB H
ATOM   2578  CG2 ILE    52      33.018  59.723  86.769  1.00  0.00      PROB C
ATOM   2579 HG21 ILE    52      34.009  59.868  87.208  1.00  0.00      PROB H
ATOM   2580 HG22 ILE    52      32.362  59.617  87.649  1.00  0.00      PROB H
ATOM   2581 HG23 ILE    52      32.642  60.571  86.222  1.00  0.00      PROB H
ATOM   2582  CG1 ILE    52      33.773  58.910  84.421  1.00  0.00      PROB C
ATOM   2583 HG11 ILE    52      34.057  58.003  83.862  1.00  0.00      PROB H
ATOM   2584 HG12 ILE    52      34.694  59.501  84.583  1.00  0.00      PROB H
ATOM   2585  CD  ILE    52      32.845  59.693  83.524  1.00  0.00      PROB C
ATOM   2586  HD1 ILE    52      32.682  60.592  84.119  1.00  0.00      PROB H
ATOM   2587  HD2 ILE    52      31.861  59.218  83.345  1.00  0.00      PROB H
ATOM   2588  HD3 ILE    52      33.315  59.998  82.565  1.00  0.00      PROB H
ATOM   2589  C   ILE    52      33.642  57.370  87.891  1.00  0.00      PROB C
ATOM   2590  O   ILE    52      34.345  57.834  88.768  1.00  0.00      PROB O
ATOM   2591  N   PHE    53      32.574  56.667  88.206  1.00  0.00      PROB N
ATOM   2592  HN  PHE    53      31.980  56.264  87.514  1.00  0.00      PROB H
ATOM   2593  CA  PHE    53      32.294  56.347  89.553  1.00  0.00      PROB C
ATOM   2594  HA  PHE    53      32.129  57.262  90.121  1.00  0.00      PROB H
ATOM   2595  CB  PHE    53      31.071  55.473  89.443  1.00  0.00      PROB C
ATOM   2596  HB1 PHE    53      31.043  54.534  88.906  1.00  0.00      PROB H
ATOM   2597  HB2 PHE    53      30.370  56.043  88.791  1.00  0.00      PROB H
ATOM   2598  CG  PHE    53      30.638  55.233  90.843  1.00  0.00      PROB C
ATOM   2599  CD1 PHE    53      30.806  54.176  91.609  1.00  0.00      PROB C
ATOM   2600  HD1 PHE    53      30.879  53.468  90.840  1.00  0.00      PROB H
ATOM   2601  CE1 PHE    53      30.566  54.126  93.119  1.00  0.00      PROB C
ATOM   2602  HE1 PHE    53      30.367  53.508  93.993  1.00  0.00      PROB H
ATOM   2603  CZ  PHE    53      29.587  54.850  93.378  1.00  0.00      PROB C
ATOM   2604  HZ  PHE    53      29.155  54.973  94.315  1.00  0.00      PROB H
ATOM   2605  CD2 PHE    53      30.331  56.117  91.712  1.00  0.00      PROB C
ATOM   2606  HD2 PHE    53      30.695  57.021  91.679  1.00  0.00      PROB H
ATOM   2607  CE2 PHE    53      29.308  55.833  92.557  1.00  0.00      PROB C
ATOM   2608  HE2 PHE    53      28.714  56.379  93.203  1.00  0.00      PROB H
ATOM   2609  C   PHE    53      33.380  55.567  90.238  1.00  0.00      PROB C
ATOM   2610  O   PHE    53      33.785  55.889  91.342  1.00  0.00      PROB O
ATOM   2611  N   ILE    54      33.896  54.518  89.578  1.00  0.00      PROB N
ATOM   2612  HN  ILE    54      33.426  54.196  88.754  1.00  0.00      PROB H
ATOM   2613  CA  ILE    54      34.971  53.682  90.097  1.00  0.00      PROB C
ATOM   2614  HA  ILE    54      34.839  53.424  91.112  1.00  0.00      PROB H
ATOM   2615  CB  ILE    54      35.202  52.428  89.252  1.00  0.00      PROB C
ATOM   2616  HB  ILE    54      35.349  52.790  88.210  1.00  0.00      PROB H
ATOM   2617  CG2 ILE    54      36.461  51.677  89.721  1.00  0.00      PROB C
ATOM   2618 HG21 ILE    54      36.320  51.274  90.747  1.00  0.00      PROB H
ATOM   2619 HG22 ILE    54      37.352  52.334  89.715  1.00  0.00      PROB H
ATOM   2620 HG23 ILE    54      36.665  50.823  89.046  1.00  0.00      PROB H
ATOM   2621  CG1 ILE    54      33.999  51.443  89.227  1.00  0.00      PROB C
ATOM   2622 HG11 ILE    54      33.046  52.004  89.111  1.00  0.00      PROB H
ATOM   2623 HG12 ILE    54      33.948  50.886  90.189  1.00  0.00      PROB H
ATOM   2624  CD  ILE    54      34.095  50.406  88.105  1.00  0.00      PROB C
ATOM   2625  HD1 ILE    54      34.912  49.682  88.311  1.00  0.00      PROB H
ATOM   2626  HD2 ILE    54      34.298  50.902  87.134  1.00  0.00      PROB H
ATOM   2627  HD3 ILE    54      33.149  49.831  88.023  1.00  0.00      PROB H
ATOM   2628  C   ILE    54      36.163  54.482  90.386  1.00  0.00      PROB C
ATOM   2629  O   ILE    54      36.792  54.329  91.431  1.00  0.00      PROB O
ATOM   2630  N   PHE    55      36.438  55.434  89.513  1.00  0.00      PROB N
ATOM   2631  HN  PHE    55      35.854  55.540  88.706  1.00  0.00      PROB H
ATOM   2632  CA  PHE    55      37.523  56.333  89.701  1.00  0.00      PROB C
ATOM   2633  HA  PHE    55      38.396  55.751  89.858  1.00  0.00      PROB H
ATOM   2634  CB  PHE    55      37.643  57.178  88.428  1.00  0.00      PROB C
ATOM   2635  HB1 PHE    55      36.660  57.611  88.149  1.00  0.00      PROB H
ATOM   2636  HB2 PHE    55      38.014  56.561  87.600  1.00  0.00      PROB H
ATOM   2637  CG  PHE    55      38.594  58.269  88.588  1.00  0.00      PROB C
ATOM   2638  CD1 PHE    55      38.094  59.544  88.729  1.00  0.00      PROB C
ATOM   2639  HD1 PHE    55      37.038  59.793  88.715  1.00  0.00      PROB H
ATOM   2640  CE1 PHE    55      38.985  60.546  88.947  1.00  0.00      PROB C
ATOM   2641  HE1 PHE    55      38.429  61.437  88.992  1.00  0.00      PROB H
ATOM   2642  CZ  PHE    55      40.367  60.291  89.112  1.00  0.00      PROB C
ATOM   2643  HZ  PHE    55      41.155  61.007  89.303  1.00  0.00      PROB H
ATOM   2644  CD2 PHE    55      39.974  58.026  88.644  1.00  0.00      PROB C
ATOM   2645  HD2 PHE    55      40.342  57.037  88.560  1.00  0.00      PROB H
ATOM   2646  CE2 PHE    55      40.876  59.050  88.863  1.00  0.00      PROB C
ATOM   2647  HE2 PHE    55      41.953  58.936  88.854  1.00  0.00      PROB H
ATOM   2648  C   PHE    55      37.445  57.147  90.937  1.00  0.00      PROB C
ATOM   2649  O   PHE    55      38.336  57.190  91.775  1.00  0.00      PROB O
ATOM   2650  N   VAL    56      36.324  57.768  91.131  1.00  0.00      PROB N
ATOM   2651  HN  VAL    56      35.542  57.794  90.500  1.00  0.00      PROB H
ATOM   2652  CA  VAL    56      36.171  58.537  92.273  1.00  0.00      PROB C
ATOM   2653  HA  VAL    56      36.851  59.388  92.332  1.00  0.00      PROB H
ATOM   2654  CB  VAL    56      34.804  58.861  92.079  1.00  0.00      PROB C
ATOM   2655  HB  VAL    56      34.002  58.132  91.945  1.00  0.00      PROB H
ATOM   2656  CG1 VAL    56      34.604  59.814  93.111  1.00  0.00      PROB C
ATOM   2657 HG11 VAL    56      35.401  60.125  93.760  1.00  0.00      PROB H
ATOM   2658 HG12 VAL    56      34.298  59.461  94.056  1.00  0.00      PROB H
ATOM   2659 HG13 VAL    56      33.809  60.528  92.772  1.00  0.00      PROB H
ATOM   2660  CG2 VAL    56      34.748  59.621  90.866  1.00  0.00      PROB C
ATOM   2661 HG21 VAL    56      35.104  59.502  89.860  1.00  0.00      PROB H
ATOM   2662 HG22 VAL    56      35.596  60.243  91.222  1.00  0.00      PROB H
ATOM   2663 HG23 VAL    56      33.730  60.063  90.833  1.00  0.00      PROB H
ATOM   2664  C   VAL    56      36.256  57.843  93.534  1.00  0.00      PROB C
ATOM   2665  O   VAL    56      37.043  58.246  94.391  1.00  0.00      PROB O
ATOM   2666  N   ILE    57      35.472  56.760  93.584  1.00  0.00      PROB N
ATOM   2667  HN  ILE    57      34.750  56.626  92.888  1.00  0.00      PROB H
ATOM   2668  CA  ILE    57      35.391  55.874  94.693  1.00  0.00      PROB C
ATOM   2669  HA  ILE    57      34.973  56.377  95.431  1.00  0.00      PROB H
ATOM   2670  CB  ILE    57      34.307  54.929  94.619  1.00  0.00      PROB C
ATOM   2671  HB  ILE    57      34.395  54.273  93.741  1.00  0.00      PROB H
ATOM   2672  CG2 ILE    57      34.356  53.983  95.901  1.00  0.00      PROB C
ATOM   2673 HG21 ILE    57      34.642  54.599  96.774  1.00  0.00      PROB H
ATOM   2674 HG22 ILE    57      35.138  53.211  95.943  1.00  0.00      PROB H
ATOM   2675 HG23 ILE    57      33.403  53.455  96.128  1.00  0.00      PROB H
ATOM   2676  CG1 ILE    57      33.179  55.976  94.308  1.00  0.00      PROB C
ATOM   2677 HG11 ILE    57      32.393  55.244  94.120  1.00  0.00      PROB H
ATOM   2678 HG12 ILE    57      33.121  56.418  93.326  1.00  0.00      PROB H
ATOM   2679  CD  ILE    57      32.961  57.189  95.311  1.00  0.00      PROB C
ATOM   2680  HD1 ILE    57      33.501  58.055  95.195  1.00  0.00      PROB H
ATOM   2681  HD2 ILE    57      32.634  57.121  96.333  1.00  0.00      PROB H
ATOM   2682  HD3 ILE    57      32.085  57.596  95.780  1.00  0.00      PROB H
ATOM   2683  C   ILE    57      36.620  55.247  95.143  1.00  0.00      PROB C
ATOM   2684  O   ILE    57      37.093  55.262  96.283  1.00  0.00      PROB O
ATOM   2685  N   GLY    58      37.224  54.698  94.143  1.00  0.00      PROB N
ATOM   2686  HN  GLY    58      36.781  54.742  93.240  1.00  0.00      PROB H
ATOM   2687  CA  GLY    58      38.463  54.036  94.325  1.00  0.00      PROB C
ATOM   2688  HA1 GLY    58      38.702  53.649  93.356  1.00  0.00      PROB H
ATOM   2689  HA2 GLY    58      38.320  53.285  95.091  1.00  0.00      PROB H
ATOM   2690  C   GLY    58      39.542  54.980  94.775  1.00  0.00      PROB C
ATOM   2691  O   GLY    58      40.302  54.648  95.680  1.00  0.00      PROB O
ATOM   2692  N   MET    59      39.600  56.203  94.206  1.00  0.00      PROB N
ATOM   2693  HN  MET    59      38.931  56.496  93.514  1.00  0.00      PROB H
ATOM   2694  CA  MET    59      40.635  57.163  94.534  1.00  0.00      PROB C
ATOM   2695  HA  MET    59      41.599  56.707  94.428  1.00  0.00      PROB H
ATOM   2696  CB  MET    59      40.491  58.426  93.656  1.00  0.00      PROB C
ATOM   2697  HB1 MET    59      39.578  59.013  93.920  1.00  0.00      PROB H
ATOM   2698  HB2 MET    59      40.355  58.097  92.612  1.00  0.00      PROB H
ATOM   2699  CG  MET    59      41.720  59.339  93.741  1.00  0.00      PROB C
ATOM   2700  HG1 MET    59      41.827  59.599  94.804  1.00  0.00      PROB H
ATOM   2701  HG2 MET    59      41.533  60.279  93.178  1.00  0.00      PROB H
ATOM   2702  SD  MET    59      43.280  58.571  93.224  1.00  0.00      PROB S
ATOM   2703  CE  MET    59      42.911  58.520  91.458  1.00  0.00      PROB C
ATOM   2704  HE1 MET    59      43.104  59.505  90.984  1.00  0.00      PROB H
ATOM   2705  HE2 MET    59      41.857  58.255  91.258  1.00  0.00      PROB H
ATOM   2706  HE3 MET    59      43.533  57.758  90.954  1.00  0.00      PROB H
ATOM   2707  C   MET    59      40.624  57.621  95.933  1.00  0.00      PROB C
ATOM   2708  O   MET    59      41.585  57.566  96.696  1.00  0.00      PROB O
ATOM   2709  N   ILE    60      39.510  58.061  96.372  1.00  0.00      PROB N
ATOM   2710  HN  ILE    60      38.621  58.058  95.885  1.00  0.00      PROB H
ATOM   2711  CA  ILE    60      39.582  58.475  97.730  1.00  0.00      PROB C
ATOM   2712  HA  ILE    60      40.157  59.332  98.001  1.00  0.00      PROB H
ATOM   2713  CB  ILE    60      38.378  59.206  97.768  1.00  0.00      PROB C
ATOM   2714  HB  ILE    60      37.937  58.187  97.630  1.00  0.00      PROB H
ATOM   2715  CG2 ILE    60      38.182  59.677  99.070  1.00  0.00      PROB C
ATOM   2716 HG21 ILE    60      38.504  60.534  99.631  1.00  0.00      PROB H
ATOM   2717 HG22 ILE    60      38.237  58.754  99.589  1.00  0.00      PROB H
ATOM   2718 HG23 ILE    60      37.156  59.922  98.947  1.00  0.00      PROB H
ATOM   2719  CG1 ILE    60      37.874  60.475  96.985  1.00  0.00      PROB C
ATOM   2720 HG11 ILE    60      38.094  60.323  95.928  1.00  0.00      PROB H
ATOM   2721 HG12 ILE    60      38.326  61.349  97.511  1.00  0.00      PROB H
ATOM   2722  CD  ILE    60      36.434  61.031  96.932  1.00  0.00      PROB C
ATOM   2723  HD1 ILE    60      35.788  61.203  97.831  1.00  0.00      PROB H
ATOM   2724  HD2 ILE    60      35.856  60.418  96.213  1.00  0.00      PROB H
ATOM   2725  HD3 ILE    60      36.557  62.015  96.507  1.00  0.00      PROB H
ATOM   2726  C   ILE    60      39.652  57.273  98.798  1.00  0.00      PROB C
ATOM   2727  O   ILE    60      40.224  57.432  99.875  1.00  0.00      PROB O
ATOM   2728  N   ALA    61      38.908  56.135  98.566  1.00  0.00      PROB N
ATOM   2729  HN  ALA    61      38.284  56.042  97.785  1.00  0.00      PROB H
ATOM   2730  CA  ALA    61      38.753  55.086  99.550  1.00  0.00      PROB C
ATOM   2731  HA  ALA    61      38.426  55.518 100.489  1.00  0.00      PROB H
ATOM   2732  CB  ALA    61      37.700  54.044  99.093  1.00  0.00      PROB C
ATOM   2733  HB1 ALA    61      38.027  53.544  98.155  1.00  0.00      PROB H
ATOM   2734  HB2 ALA    61      36.720  54.530  98.890  1.00  0.00      PROB H
ATOM   2735  HB3 ALA    61      37.536  53.274  99.875  1.00  0.00      PROB H
ATOM   2736  C   ALA    61      40.125  54.509  99.778  1.00  0.00      PROB C
ATOM   2737  O   ALA    61      40.598  54.380 100.902  1.00  0.00      PROB O
ATOM   2738  N   ASN    62      40.863  54.279  98.676  1.00  0.00      PROB N
ATOM   2739  HN  ASN    62      40.494  54.465  97.763  1.00  0.00      PROB H
ATOM   2740  CA  ASN    62      42.221  53.799  98.755  1.00  0.00      PROB C
ATOM   2741  HA  ASN    62      42.237  53.030  99.516  1.00  0.00      PROB H
ATOM   2742  CB  ASN    62      42.650  53.174  97.410  1.00  0.00      PROB C
ATOM   2743  HB1 ASN    62      43.716  52.870  97.454  1.00  0.00      PROB H
ATOM   2744  HB2 ASN    62      42.494  53.885  96.576  1.00  0.00      PROB H
ATOM   2745  CG  ASN    62      41.835  51.901  97.193  1.00  0.00      PROB C
ATOM   2746  OD1 ASN    62      42.030  50.913  97.896  1.00  0.00      PROB O
ATOM   2747  ND2 ASN    62      40.875  51.925  96.240  1.00  0.00      PROB N
ATOM   2748 HD21 ASN    62      40.331  51.092  96.103  1.00  0.00      PROB H
ATOM   2749 HD22 ASN    62      40.694  52.796  95.784  1.00  0.00      PROB H
ATOM   2750  C   ASN    62      43.214  54.843  99.263  1.00  0.00      PROB C
ATOM   2751  O   ASN    62      44.141  54.517 100.002  1.00  0.00      PROB O
ATOM   2752  N   SER    63      43.012  56.144  98.955  1.00  0.00      PROB N
ATOM   2753  HN  SER    63      42.290  56.426  98.317  1.00  0.00      PROB H
ATOM   2754  CA  SER    63      43.804  57.204  99.566  1.00  0.00      PROB C
ATOM   2755  HA  SER    63      44.847  57.019  99.339  1.00  0.00      PROB H
ATOM   2756  CB  SER    63      43.434  58.590  99.020  1.00  0.00      PROB C
ATOM   2757  HB1 SER    63      43.998  59.387  99.552  1.00  0.00      PROB H
ATOM   2758  HB2 SER    63      42.343  58.787  99.138  1.00  0.00      PROB H
ATOM   2759  OG  SER    63      43.782  58.662  97.645  1.00  0.00      PROB O
ATOM   2760  HG1 SER    63      43.040  58.247  97.157  1.00  0.00      PROB H
ATOM   2761  C   SER    63      43.684  57.267 101.076  1.00  0.00      PROB C
ATOM   2762  O   SER    63      44.665  57.456 101.793  1.00  0.00      PROB O
ATOM   2763  N   VAL    64      42.453  57.104 101.605  1.00  0.00      PROB N
ATOM   2764  HN  VAL    64      41.649  56.999 101.007  1.00  0.00      PROB H
ATOM   2765  CA  VAL    64      42.204  56.967 103.032  1.00  0.00      PROB C
ATOM   2766  HA  VAL    64      42.663  57.815 103.521  1.00  0.00      PROB H
ATOM   2767  CB  VAL    64      40.706  56.974 103.359  1.00  0.00      PROB C
ATOM   2768  HB  VAL    64      40.190  56.208 102.733  1.00  0.00      PROB H
ATOM   2769  CG1 VAL    64      40.431  56.665 104.844  1.00  0.00      PROB C
ATOM   2770 HG11 VAL    64      41.038  57.323 105.500  1.00  0.00      PROB H
ATOM   2771 HG12 VAL    64      40.661  55.607 105.085  1.00  0.00      PROB H
ATOM   2772 HG13 VAL    64      39.357  56.841 105.071  1.00  0.00      PROB H
ATOM   2773  CG2 VAL    64      40.105  58.359 103.047  1.00  0.00      PROB C
ATOM   2774 HG21 VAL    64      40.229  58.624 101.978  1.00  0.00      PROB H
ATOM   2775 HG22 VAL    64      40.588  59.137 103.671  1.00  0.00      PROB H
ATOM   2776 HG23 VAL    64      39.017  58.349 103.277  1.00  0.00      PROB H
ATOM   2777  C   VAL    64      42.891  55.745 103.627  1.00  0.00      PROB C
ATOM   2778  O   VAL    64      43.546  55.854 104.666  1.00  0.00      PROB O
ATOM   2779  N   VAL    65      42.829  54.574 102.945  1.00  0.00      PROB N
ATOM   2780  HN  VAL    65      42.287  54.503 102.106  1.00  0.00      PROB H
ATOM   2781  CA  VAL    65      43.532  53.368 103.379  1.00  0.00      PROB C
ATOM   2782  HA  VAL    65      43.218  53.156 104.388  1.00  0.00      PROB H
ATOM   2783  CB  VAL    65      43.224  52.144 102.492  1.00  0.00      PROB C
ATOM   2784  HB  VAL    65      43.484  52.379 101.434  1.00  0.00      PROB H
ATOM   2785  CG1 VAL    65      44.014  50.896 102.937  1.00  0.00      PROB C
ATOM   2786 HG11 VAL    65      43.744  50.631 103.982  1.00  0.00      PROB H
ATOM   2787 HG12 VAL    65      45.109  51.050 102.869  1.00  0.00      PROB H
ATOM   2788 HG13 VAL    65      43.743  50.034 102.289  1.00  0.00      PROB H
ATOM   2789  CG2 VAL    65      41.733  51.762 102.554  1.00  0.00      PROB C
ATOM   2790 HG21 VAL    65      41.078  52.634 102.380  1.00  0.00      PROB H
ATOM   2791 HG22 VAL    65      41.491  51.330 103.546  1.00  0.00      PROB H
ATOM   2792 HG23 VAL    65      41.515  50.993 101.782  1.00  0.00      PROB H
ATOM   2793  C   VAL    65      45.040  53.570 103.460  1.00  0.00      PROB C
ATOM   2794  O   VAL    65      45.663  53.239 104.469  1.00  0.00      PROB O
ATOM   2795  N   VAL    66      45.669  54.165 102.424  1.00  0.00      PROB N
ATOM   2796  HN  VAL    66      45.146  54.411 101.603  1.00  0.00      PROB H
ATOM   2797  CA  VAL    66      47.090  54.481 102.414  1.00  0.00      PROB C
ATOM   2798  HA  VAL    66      47.635  53.570 102.625  1.00  0.00      PROB H
ATOM   2799  CB  VAL    66      47.531  55.020 101.048  1.00  0.00      PROB C
ATOM   2800  HB  VAL    66      46.844  55.841 100.731  1.00  0.00      PROB H
ATOM   2801  CG1 VAL    66      48.971  55.564 101.068  1.00  0.00      PROB C
ATOM   2802 HG11 VAL    66      49.661  54.811 101.503  1.00  0.00      PROB H
ATOM   2803 HG12 VAL    66      49.041  56.504 101.652  1.00  0.00      PROB H
ATOM   2804 HG13 VAL    66      49.309  55.775 100.030  1.00  0.00      PROB H
ATOM   2805  CG2 VAL    66      47.463  53.891 100.005  1.00  0.00      PROB C
ATOM   2806 HG21 VAL    66      46.430  53.504  99.901  1.00  0.00      PROB H
ATOM   2807 HG22 VAL    66      48.139  53.056 100.283  1.00  0.00      PROB H
ATOM   2808 HG23 VAL    66      47.783  54.282  99.015  1.00  0.00      PROB H
ATOM   2809  C   VAL    66      47.464  55.444 103.523  1.00  0.00      PROB C
ATOM   2810  O   VAL    66      48.381  55.184 104.302  1.00  0.00      PROB O
ATOM   2811  N   TRP    67      46.694  56.536 103.693  1.00  0.00      PROB N
ATOM   2812  HN  TRP    67      45.935  56.738 103.073  1.00  0.00      PROB H
ATOM   2813  CA  TRP    67      46.947  57.502 104.742  1.00  0.00      PROB C
ATOM   2814  HA  TRP    67      47.936  57.923 104.588  1.00  0.00      PROB H
ATOM   2815  CB  TRP    67      45.830  58.570 104.726  1.00  0.00      PROB C
ATOM   2816  HB1 TRP    67      44.820  58.139 104.722  1.00  0.00      PROB H
ATOM   2817  HB2 TRP    67      45.783  59.043 103.758  1.00  0.00      PROB H
ATOM   2818  CG  TRP    67      45.915  59.610 105.794  1.00  0.00      PROB C
ATOM   2819  CD1 TRP    67      47.008  60.344 106.068  1.00  0.00      PROB C
ATOM   2820  HD1 TRP    67      47.968  60.306 105.545  1.00  0.00      PROB H
ATOM   2821  NE1 TRP    67      46.662  61.326 106.918  1.00  0.00      PROB N
ATOM   2822  HE1 TRP    67      47.407  61.920 107.193  1.00  0.00      PROB H
ATOM   2823  CE2 TRP    67      45.473  61.164 107.406  1.00  0.00      PROB C
ATOM   2824  CD2 TRP    67      44.916  60.101 106.675  1.00  0.00      PROB C
ATOM   2825  CE3 TRP    67      43.622  59.743 106.897  1.00  0.00      PROB C
ATOM   2826  HE3 TRP    67      43.187  58.960 106.297  1.00  0.00      PROB H
ATOM   2827  CZ3 TRP    67      42.961  60.353 107.958  1.00  0.00      PROB C
ATOM   2828  HZ3 TRP    67      41.964  60.020 108.185  1.00  0.00      PROB H
ATOM   2829  CZ2 TRP    67      44.849  61.788 108.462  1.00  0.00      PROB C
ATOM   2830  HZ2 TRP    67      45.342  62.521 109.081  1.00  0.00      PROB H
ATOM   2831  CH2 TRP    67      43.566  61.336 108.745  1.00  0.00      PROB C
ATOM   2832  HH2 TRP    67      43.039  61.733 109.600  1.00  0.00      PROB H
ATOM   2833  C   TRP    67      46.930  56.944 106.140  1.00  0.00      PROB C
ATOM   2834  O   TRP    67      47.867  57.137 106.911  1.00  0.00      PROB O
ATOM   2835  N   VAL    68      45.862  56.197 106.471  1.00  0.00      PROB N
ATOM   2836  HN  VAL    68      45.116  56.061 105.814  1.00  0.00      PROB H
ATOM   2837  CA  VAL    68      45.683  55.578 107.770  1.00  0.00      PROB C
ATOM   2838  HA  VAL    68      45.765  56.356 108.518  1.00  0.00      PROB H
ATOM   2839  CB  VAL    68      44.300  54.935 107.886  1.00  0.00      PROB C
ATOM   2840  HB  VAL    68      44.112  54.299 106.987  1.00  0.00      PROB H
ATOM   2841  CG1 VAL    68      44.153  54.058 109.144  1.00  0.00      PROB C
ATOM   2842 HG11 VAL    68      44.449  54.617 110.058  1.00  0.00      PROB H
ATOM   2843 HG12 VAL    68      44.760  53.133 109.066  1.00  0.00      PROB H
ATOM   2844 HG13 VAL    68      43.088  53.754 109.262  1.00  0.00      PROB H
ATOM   2845  CG2 VAL    68      43.241  56.051 107.944  1.00  0.00      PROB C
ATOM   2846 HG21 VAL    68      43.268  56.679 107.031  1.00  0.00      PROB H
ATOM   2847 HG22 VAL    68      43.411  56.700 108.830  1.00  0.00      PROB H
ATOM   2848 HG23 VAL    68      42.231  55.605 108.028  1.00  0.00      PROB H
ATOM   2849  C   VAL    68      46.795  54.597 108.073  1.00  0.00      PROB C
ATOM   2850  O   VAL    68      47.347  54.581 109.171  1.00  0.00      PROB O
ATOM   2851  N   ASN    69      47.202  53.794 107.075  1.00  0.00      PROB N
ATOM   2852  HN  ASN    69      46.777  53.862 106.172  1.00  0.00      PROB H
ATOM   2853  CA  ASN    69      48.261  52.821 107.224  1.00  0.00      PROB C
ATOM   2854  HA  ASN    69      48.130  52.325 108.178  1.00  0.00      PROB H
ATOM   2855  CB  ASN    69      48.131  51.806 106.063  1.00  0.00      PROB C
ATOM   2856  HB1 ASN    69      49.081  51.279 105.876  1.00  0.00      PROB H
ATOM   2857  HB2 ASN    69      47.854  52.338 105.132  1.00  0.00      PROB H
ATOM   2858  CG  ASN    69      47.077  50.761 106.426  1.00  0.00      PROB C
ATOM   2859  OD1 ASN    69      47.265  49.937 107.323  1.00  0.00      PROB O
ATOM   2860  ND2 ASN    69      45.934  50.762 105.715  1.00  0.00      PROB N
ATOM   2861 HD21 ASN    69      45.728  51.576 105.166  1.00  0.00      PROB H
ATOM   2862 HD22 ASN    69      45.280  50.027 105.865  1.00  0.00      PROB H
ATOM   2863  C   ASN    69      49.665  53.420 107.318  1.00  0.00      PROB C
ATOM   2864  O   ASN    69      50.527  52.893 108.018  1.00  0.00      PROB O
ATOM   2865  N   ILE    70      49.930  54.562 106.661  1.00  0.00      PROB N
ATOM   2866  HN  ILE    70      49.256  54.955 106.031  1.00  0.00      PROB H
ATOM   2867  CA  ILE    70      51.158  55.322 106.878  1.00  0.00      PROB C
ATOM   2868  HA  ILE    70      52.000  54.642 106.823  1.00  0.00      PROB H
ATOM   2869  CB  ILE    70      51.334  56.365 105.781  1.00  0.00      PROB C
ATOM   2870  HB  ILE    70      50.389  56.949 105.681  1.00  0.00      PROB H
ATOM   2871  CG2 ILE    70      52.457  57.346 106.122  1.00  0.00      PROB C
ATOM   2872 HG21 ILE    70      53.439  56.830 106.212  1.00  0.00      PROB H
ATOM   2873 HG22 ILE    70      52.272  57.921 107.051  1.00  0.00      PROB H
ATOM   2874 HG23 ILE    70      52.523  58.078 105.295  1.00  0.00      PROB H
ATOM   2875  CG1 ILE    70      51.622  55.679 104.421  1.00  0.00      PROB C
ATOM   2876 HG11 ILE    70      50.873  54.877 104.254  1.00  0.00      PROB H
ATOM   2877 HG12 ILE    70      52.623  55.194 104.480  1.00  0.00      PROB H
ATOM   2878  CD  ILE    70      51.595  56.633 103.220  1.00  0.00      PROB C
ATOM   2879  HD1 ILE    70      52.470  57.319 103.246  1.00  0.00      PROB H
ATOM   2880  HD2 ILE    70      50.665  57.242 103.227  1.00  0.00      PROB H
ATOM   2881  HD3 ILE    70      51.642  56.052 102.274  1.00  0.00      PROB H
ATOM   2882  C   ILE    70      51.220  55.899 108.287  1.00  0.00      PROB C
ATOM   2883  O   ILE    70      52.221  55.819 108.995  1.00  0.00      PROB O
ATOM   2884  N   GLN    71      50.093  56.443 108.782  1.00  0.00      PROB N
ATOM   2885  HN  GLN    71      49.283  56.561 108.201  1.00  0.00      PROB H
ATOM   2886  CA  GLN    71      50.008  56.912 110.146  1.00  0.00      PROB C
ATOM   2887  HA  GLN    71      50.943  57.430 110.310  1.00  0.00      PROB H
ATOM   2888  CB  GLN    71      48.724  57.772 110.323  1.00  0.00      PROB C
ATOM   2889  HB1 GLN    71      48.664  58.162 111.372  1.00  0.00      PROB H
ATOM   2890  HB2 GLN    71      47.820  57.177 110.095  1.00  0.00      PROB H
ATOM   2891  CG  GLN    71      48.764  58.975 109.417  1.00  0.00      PROB C
ATOM   2892  HG1 GLN    71      47.914  59.673 109.583  1.00  0.00      PROB H
ATOM   2893  HG2 GLN    71      48.721  58.718 108.335  1.00  0.00      PROB H
ATOM   2894  CD  GLN    71      50.168  59.485 109.714  1.00  0.00      PROB C
ATOM   2895  OE1 GLN    71      50.793  59.521 110.777  1.00  0.00      PROB O
ATOM   2896  NE2 GLN    71      50.640  60.196 108.767  1.00  0.00      PROB N
ATOM   2897 HE21 GLN    71      50.965  61.118 108.984  1.00  0.00      PROB H
ATOM   2898 HE22 GLN    71      49.836  60.594 108.276  1.00  0.00      PROB H
ATOM   2899  C   GLN    71      50.113  55.902 111.231  1.00  0.00      PROB C
ATOM   2900  O   GLN    71      50.805  56.097 112.227  1.00  0.00      PROB O
ATOM   2901  N   ALA    72      49.491  54.744 111.036  1.00  0.00      PROB N
ATOM   2902  HN  ALA    72      48.926  54.594 110.219  1.00  0.00      PROB H
ATOM   2903  CA  ALA    72      49.613  53.656 111.976  1.00  0.00      PROB C
ATOM   2904  HA  ALA    72      49.383  54.036 112.964  1.00  0.00      PROB H
ATOM   2905  CB  ALA    72      48.595  52.577 111.595  1.00  0.00      PROB C
ATOM   2906  HB1 ALA    72      48.791  52.219 110.564  1.00  0.00      PROB H
ATOM   2907  HB2 ALA    72      47.571  53.007 111.621  1.00  0.00      PROB H
ATOM   2908  HB3 ALA    72      48.642  51.722 112.300  1.00  0.00      PROB H
ATOM   2909  C   ALA    72      51.029  53.088 112.078  1.00  0.00      PROB C
ATOM   2910  O   ALA    72      51.461  52.630 113.131  1.00  0.00      PROB O
ATOM   2911  N   LYS    73      51.837  53.174 111.010  1.00  0.00      PROB N
ATOM   2912  HN  LYS    73      51.505  53.501 110.124  1.00  0.00      PROB H
ATOM   2913  CA  LYS    73      53.224  52.766 111.059  1.00  0.00      PROB C
ATOM   2914  HA  LYS    73      53.284  51.759 111.444  1.00  0.00      PROB H
ATOM   2915  CB  LYS    73      53.740  52.742 109.624  1.00  0.00      PROB C
ATOM   2916  HB1 LYS    73      53.863  53.799 109.275  1.00  0.00      PROB H
ATOM   2917  HB2 LYS    73      53.005  52.272 108.940  1.00  0.00      PROB H
ATOM   2918  CG  LYS    73      55.004  51.915 109.478  1.00  0.00      PROB C
ATOM   2919  HG1 LYS    73      54.992  50.870 109.804  1.00  0.00      PROB H
ATOM   2920  HG2 LYS    73      55.723  52.322 110.228  1.00  0.00      PROB H
ATOM   2921  CD  LYS    73      55.449  52.000 108.032  1.00  0.00      PROB C
ATOM   2922  HD1 LYS    73      55.112  52.985 107.596  1.00  0.00      PROB H
ATOM   2923  HD2 LYS    73      54.892  51.356 107.325  1.00  0.00      PROB H
ATOM   2924  CE  LYS    73      56.922  51.795 108.038  1.00  0.00      PROB C
ATOM   2925  HE1 LYS    73      57.219  50.723 107.957  1.00  0.00      PROB H
ATOM   2926  HE2 LYS    73      57.612  52.283 108.769  1.00  0.00      PROB H
ATOM   2927  NZ  LYS    73      57.190  52.464 106.886  1.00  0.00      PROB N
ATOM   2928  HZ1 LYS    73      57.349  53.495 106.769  1.00  0.00      PROB H
ATOM   2929  HZ2 LYS    73      56.743  52.037 106.048  1.00  0.00      PROB H
ATOM   2930  HZ3 LYS    73      58.184  52.168 106.763  1.00  0.00      PROB H
ATOM   2931  C   LYS    73      54.090  53.635 111.991  1.00  0.00      PROB C
ATOM   2932  O   LYS    73      55.068  53.168 112.582  1.00  0.00      PROB O
ATOM   2933  N   THR    74      53.699  54.902 112.233  1.00  0.00      PROB N
ATOM   2934  HN  THR    74      52.940  55.291 111.718  1.00  0.00      PROB H
ATOM   2935  CA  THR    74      54.385  55.749 113.202  1.00  0.00      PROB C
ATOM   2936  HA  THR    74      55.445  55.552 113.128  1.00  0.00      PROB H
ATOM   2937  CB  THR    74      54.181  57.248 112.963  1.00  0.00      PROB C
ATOM   2938  HB  THR    74      54.804  57.840 113.672  1.00  0.00      PROB H
ATOM   2939  OG1 THR    74      52.845  57.663 113.138  1.00  0.00      PROB O
ATOM   2940  HG1 THR    74      52.286  57.047 112.630  1.00  0.00      PROB H
ATOM   2941  CG2 THR    74      54.559  57.656 111.541  1.00  0.00      PROB C
ATOM   2942 HG21 THR    74      53.966  57.106 110.775  1.00  0.00      PROB H
ATOM   2943 HG22 THR    74      55.630  57.450 111.352  1.00  0.00      PROB H
ATOM   2944 HG23 THR    74      54.403  58.738 111.386  1.00  0.00      PROB H
ATOM   2945  C   THR    74      54.010  55.401 114.633  1.00  0.00      PROB C
ATOM   2946  O   THR    74      54.776  55.672 115.558  1.00  0.00      PROB O
ATOM   2947  N   THR    75      52.856  54.741 114.861  1.00  0.00      PROB N
ATOM   2948  HN  THR    75      52.238  54.525 114.102  1.00  0.00      PROB H
ATOM   2949  CA  THR    75      52.356  54.386 116.192  1.00  0.00      PROB C
ATOM   2950  HA  THR    75      52.828  55.021 116.926  1.00  0.00      PROB H
ATOM   2951  CB  THR    75      50.835  54.557 116.337  1.00  0.00      PROB C
ATOM   2952  HB  THR    75      50.515  54.331 117.383  1.00  0.00      PROB H
ATOM   2953  OG1 THR    75      50.105  53.719 115.455  1.00  0.00      PROB O
ATOM   2954  HG1 THR    75      49.171  53.938 115.589  1.00  0.00      PROB H
ATOM   2955  CG2 THR    75      50.430  56.006 116.021  1.00  0.00      PROB C
ATOM   2956 HG21 THR    75      50.681  56.287 114.975  1.00  0.00      PROB H
ATOM   2957 HG22 THR    75      50.919  56.718 116.713  1.00  0.00      PROB H
ATOM   2958 HG23 THR    75      49.333  56.130 116.147  1.00  0.00      PROB H
ATOM   2959  C   THR    75      52.734  52.977 116.613  1.00  0.00      PROB C
ATOM   2960  O   THR    75      52.297  52.508 117.660  1.00  0.00      PROB O
ATOM   2961  N   GLY    76      53.576  52.268 115.830  1.00  0.00      PROB N
ATOM   2962  HN  GLY    76      53.853  52.657 114.957  1.00  0.00      PROB H
ATOM   2963  CA  GLY    76      54.201  50.998 116.226  1.00  0.00      PROB C
ATOM   2964  HA1 GLY    76      54.383  51.012 117.293  1.00  0.00      PROB H
ATOM   2965  HA2 GLY    76      55.114  50.906 115.659  1.00  0.00      PROB H
ATOM   2966  C   GLY    76      53.403  49.751 115.935  1.00  0.00      PROB C
ATOM   2967  O   GLY    76      53.908  48.635 116.026  1.00  0.00      PROB O
ATOM   2968  N   TYR    77      52.134  49.903 115.531  1.00  0.00      PROB N
ATOM   2969  HN  TYR    77      51.718  50.806 115.480  1.00  0.00      PROB H
ATOM   2970  CA  TYR    77      51.332  48.802 115.076  1.00  0.00      PROB C
ATOM   2971  HA  TYR    77      51.536  47.941 115.701  1.00  0.00      PROB H
ATOM   2972  CB  TYR    77      49.834  49.166 115.192  1.00  0.00      PROB C
ATOM   2973  HB1 TYR    77      49.232  48.418 114.697  1.00  0.00      PROB H
ATOM   2974  HB2 TYR    77      49.609  50.144 114.711  1.00  0.00      PROB H
ATOM   2975  CG  TYR    77      49.381  49.163 116.625  1.00  0.00      PROB C
ATOM   2976  CD1 TYR    77      49.046  47.971 117.307  1.00  0.00      PROB C
ATOM   2977  HD1 TYR    77      49.109  47.020 116.799  1.00  0.00      PROB H
ATOM   2978  CE1 TYR    77      48.652  48.012 118.656  1.00  0.00      PROB C
ATOM   2979  HE1 TYR    77      48.413  47.101 119.188  1.00  0.00      PROB H
ATOM   2980  CZ  TYR    77      48.560  49.248 119.311  1.00  0.00      PROB C
ATOM   2981  OH  TYR    77      48.157  49.333 120.653  1.00  0.00      PROB O
ATOM   2982  HH  TYR    77      48.107  48.438 120.984  1.00  0.00      PROB H
ATOM   2983  CD2 TYR    77      49.249  50.386 117.290  1.00  0.00      PROB C
ATOM   2984  HD2 TYR    77      49.480  51.303 116.764  1.00  0.00      PROB H
ATOM   2985  CE2 TYR    77      48.844  50.428 118.625  1.00  0.00      PROB C
ATOM   2986  HE2 TYR    77      48.765  51.380 119.127  1.00  0.00      PROB H
ATOM   2987  C   TYR    77      51.691  48.359 113.667  1.00  0.00      PROB C
ATOM   2988  O   TYR    77      51.904  49.160 112.755  1.00  0.00      PROB O
ATOM   2989  N   ASP    78      51.738  47.026 113.452  1.00  0.00      PROB N
ATOM   2990  HN  ASP    78      51.680  46.375 114.196  1.00  0.00      PROB H
ATOM   2991  CA  ASP    78      51.937  46.441 112.150  1.00  0.00      PROB C
ATOM   2992  HA  ASP    78      52.694  47.005 111.615  1.00  0.00      PROB H
ATOM   2993  CB  ASP    78      52.348  44.947 112.249  1.00  0.00      PROB C
ATOM   2994  HB1 ASP    78      52.290  44.444 111.261  1.00  0.00      PROB H
ATOM   2995  HB2 ASP    78      51.720  44.416 112.986  1.00  0.00      PROB H
ATOM   2996  CG  ASP    78      53.783  44.864 112.696  1.00  0.00      PROB C
ATOM   2997  OD1 ASP    78      54.556  45.804 112.371  1.00  0.00      PROB O
ATOM   2998  OD2 ASP    78      54.143  43.835 113.329  1.00  0.00      PROB O
ATOM   2999  C   ASP    78      50.677  46.580 111.350  1.00  0.00      PROB C
ATOM   3000  O   ASP    78      49.856  45.668 111.258  1.00  0.00      PROB O
ATOM   3001  N   THR    79      50.489  47.762 110.723  1.00  0.00      PROB N
ATOM   3002  HN  THR    79      50.980  48.575 111.044  1.00  0.00      PROB H
ATOM   3003  CA  THR    79      49.824  47.916 109.442  1.00  0.00      PROB C
ATOM   3004  HA  THR    79      48.761  47.965 109.629  1.00  0.00      PROB H
ATOM   3005  CB  THR    79      50.284  49.187 108.729  1.00  0.00      PROB C
ATOM   3006  HB  THR    79      51.336  49.408 109.031  1.00  0.00      PROB H
ATOM   3007  OG1 THR    79      49.469  50.279 109.109  1.00  0.00      PROB O
ATOM   3008  HG1 THR    79      48.626  50.167 108.642  1.00  0.00      PROB H
ATOM   3009  CG2 THR    79      50.255  49.145 107.192  1.00  0.00      PROB C
ATOM   3010 HG21 THR    79      49.270  48.813 106.812  1.00  0.00      PROB H
ATOM   3011 HG22 THR    79      51.039  48.474 106.791  1.00  0.00      PROB H
ATOM   3012 HG23 THR    79      50.473  50.164 106.808  1.00  0.00      PROB H
ATOM   3013  C   THR    79      50.059  46.709 108.582  1.00  0.00      PROB C
ATOM   3014  O   THR    79      51.195  46.354 108.269  1.00  0.00      PROB O
ATOM   3015  N   HSD    80      48.983  45.985 108.240  1.00  0.00      PROB N
ATOM   3016  HN  HSD    80      48.081  46.224 108.584  1.00  0.00      PROB H
ATOM   3017  CA  HSD    80      49.078  44.793 107.440  1.00  0.00      PROB C
ATOM   3018  HA  HSD    80      49.757  44.098 107.920  1.00  0.00      PROB H
ATOM   3019  CB  HSD    80      47.703  44.113 107.298  1.00  0.00      PROB C
ATOM   3020  HB1 HSD    80      47.718  43.284 106.563  1.00  0.00      PROB H
ATOM   3021  HB2 HSD    80      46.982  44.880 106.948  1.00  0.00      PROB H
ATOM   3022  ND1 HSD    80      47.637  42.433 109.216  1.00  0.00      PROB N
ATOM   3023  HD1 HSD    80      48.351  41.811 108.896  1.00  0.00      PROB H
ATOM   3024  CG  HSD    80      47.195  43.590 108.608  1.00  0.00      PROB C
ATOM   3025  CE1 HSD    80      46.886  42.266 110.336  1.00  0.00      PROB C
ATOM   3026  HE1 HSD    80      47.006  41.419 111.015  1.00  0.00      PROB H
ATOM   3027  NE2 HSD    80      46.002  43.234 110.480  1.00  0.00      PROB N
ATOM   3028  CD2 HSD    80      46.187  44.058 109.390  1.00  0.00      PROB C
ATOM   3029  HD2 HSD    80      45.570  44.940 109.270  1.00  0.00      PROB H
ATOM   3030  C   HSD    80      49.644  45.173 106.093  1.00  0.00      PROB C
ATOM   3031  O   HSD    80      48.975  45.799 105.279  1.00  0.00      PROB O
ATOM   3032  N   CYS    81      50.918  44.807 105.846  1.00  0.00      PROB N
ATOM   3033  HN  CYS    81      51.428  44.343 106.565  1.00  0.00      PROB H
ATOM   3034  CA  CYS    81      51.729  45.252 104.726  1.00  0.00      PROB C
ATOM   3035  HA  CYS    81      51.890  46.319 104.815  1.00  0.00      PROB H
ATOM   3036  CB  CYS    81      53.089  44.511 104.809  1.00  0.00      PROB C
ATOM   3037  HB1 CYS    81      52.910  43.427 104.634  1.00  0.00      PROB H
ATOM   3038  HB2 CYS    81      53.471  44.609 105.849  1.00  0.00      PROB H
ATOM   3039  SG  CYS    81      54.354  45.141 103.663  1.00  0.00      PROB S
ATOM   3040  HG1 CYS    81      54.796  43.938 103.316  1.00  0.00      PROB H
ATOM   3041  C   CYS    81      51.032  45.004 103.395  1.00  0.00      PROB C
ATOM   3042  O   CYS    81      51.074  45.812 102.470  1.00  0.00      PROB O
ATOM   3043  N   TYR    82      50.295  43.883 103.309  1.00  0.00      PROB N
ATOM   3044  HN  TYR    82      50.288  43.245 104.069  1.00  0.00      PROB H
ATOM   3045  CA  TYR    82      49.444  43.536 102.194  1.00  0.00      PROB C
ATOM   3046  HA  TYR    82      50.060  43.500 101.307  1.00  0.00      PROB H
ATOM   3047  CB  TYR    82      48.792  42.156 102.453  1.00  0.00      PROB C
ATOM   3048  HB1 TYR    82      48.260  41.812 101.540  1.00  0.00      PROB H
ATOM   3049  HB2 TYR    82      48.066  42.233 103.292  1.00  0.00      PROB H
ATOM   3050  CG  TYR    82      49.811  41.103 102.814  1.00  0.00      PROB C
ATOM   3051  CD1 TYR    82      50.828  40.751 101.911  1.00  0.00      PROB C
ATOM   3052  HD1 TYR    82      50.905  41.261 100.965  1.00  0.00      PROB H
ATOM   3053  CE1 TYR    82      51.761  39.759 102.238  1.00  0.00      PROB C
ATOM   3054  HE1 TYR    82      52.547  39.502 101.548  1.00  0.00      PROB H
ATOM   3055  CZ  TYR    82      51.672  39.088 103.459  1.00  0.00      PROB C
ATOM   3056  OH  TYR    82      52.582  38.065 103.773  1.00  0.00      PROB O
ATOM   3057  HH  TYR    82      52.264  37.649 104.585  1.00  0.00      PROB H
ATOM   3058  CD2 TYR    82      49.743  40.433 104.050  1.00  0.00      PROB C
ATOM   3059  HD2 TYR    82      48.967  40.681 104.759  1.00  0.00      PROB H
ATOM   3060  CE2 TYR    82      50.671  39.436 104.368  1.00  0.00      PROB C
ATOM   3061  HE2 TYR    82      50.614  38.941 105.322  1.00  0.00      PROB H
ATOM   3062  C   TYR    82      48.335  44.545 101.903  1.00  0.00      PROB C
ATOM   3063  O   TYR    82      48.146  44.928 100.755  1.00  0.00      PROB O
ATOM   3064  N   ILE    83      47.614  45.051 102.930  1.00  0.00      PROB N
ATOM   3065  HN  ILE    83      47.821  44.792 103.870  1.00  0.00      PROB H
ATOM   3066  CA  ILE    83      46.569  46.070 102.788  1.00  0.00      PROB C
ATOM   3067  HA  ILE    83      45.841  45.700 102.079  1.00  0.00      PROB H
ATOM   3068  CB  ILE    83      45.857  46.341 104.129  1.00  0.00      PROB C
ATOM   3069  HB  ILE    83      46.616  46.622 104.894  1.00  0.00      PROB H
ATOM   3070  CG2 ILE    83      44.866  47.519 104.007  1.00  0.00      PROB C
ATOM   3071 HG21 ILE    83      44.092  47.286 103.249  1.00  0.00      PROB H
ATOM   3072 HG22 ILE    83      45.371  48.461 103.711  1.00  0.00      PROB H
ATOM   3073 HG23 ILE    83      44.358  47.720 104.973  1.00  0.00      PROB H
ATOM   3074  CG1 ILE    83      45.139  45.061 104.633  1.00  0.00      PROB C
ATOM   3075 HG11 ILE    83      45.896  44.260 104.771  1.00  0.00      PROB H
ATOM   3076 HG12 ILE    83      44.427  44.722 103.847  1.00  0.00      PROB H
ATOM   3077  CD  ILE    83      44.375  45.238 105.953  1.00  0.00      PROB C
ATOM   3078  HD1 ILE    83      43.473  45.871 105.804  1.00  0.00      PROB H
ATOM   3079  HD2 ILE    83      45.009  45.731 106.721  1.00  0.00      PROB H
ATOM   3080  HD3 ILE    83      44.043  44.252 106.345  1.00  0.00      PROB H
ATOM   3081  C   ILE    83      47.103  47.370 102.196  1.00  0.00      PROB C
ATOM   3082  O   ILE    83      46.508  47.979 101.303  1.00  0.00      PROB O
ATOM   3083  N   LEU    84      48.279  47.825 102.671  1.00  0.00      PROB N
ATOM   3084  HN  LEU    84      48.745  47.324 103.397  1.00  0.00      PROB H
ATOM   3085  CA  LEU    84      48.937  48.997 102.140  1.00  0.00      PROB C
ATOM   3086  HA  LEU    84      48.222  49.807 102.158  1.00  0.00      PROB H
ATOM   3087  CB  LEU    84      50.144  49.373 103.031  1.00  0.00      PROB C
ATOM   3088  HB1 LEU    84      50.828  48.496 103.100  1.00  0.00      PROB H
ATOM   3089  HB2 LEU    84      49.775  49.582 104.060  1.00  0.00      PROB H
ATOM   3090  CG  LEU    84      50.962  50.584 102.544  1.00  0.00      PROB C
ATOM   3091  HG  LEU    84      51.346  50.381 101.515  1.00  0.00      PROB H
ATOM   3092  CD1 LEU    84      50.126  51.869 102.501  1.00  0.00      PROB C
ATOM   3093 HD11 LEU    84      49.759  52.121 103.518  1.00  0.00      PROB H
ATOM   3094 HD12 LEU    84      49.254  51.759 101.824  1.00  0.00      PROB H
ATOM   3095 HD13 LEU    84      50.748  52.715 102.134  1.00  0.00      PROB H
ATOM   3096  CD2 LEU    84      52.169  50.800 103.461  1.00  0.00      PROB C
ATOM   3097 HD21 LEU    84      52.819  49.901 103.462  1.00  0.00      PROB H
ATOM   3098 HD22 LEU    84      51.822  51.002 104.497  1.00  0.00      PROB H
ATOM   3099 HD23 LEU    84      52.756  51.675 103.106  1.00  0.00      PROB H
ATOM   3100  C   LEU    84      49.363  48.845 100.689  1.00  0.00      PROB C
ATOM   3101  O   LEU    84      49.079  49.700  99.853  1.00  0.00      PROB O
ATOM   3102  N   ASN    85      50.010  47.718 100.333  1.00  0.00      PROB N
ATOM   3103  HN  ASN    85      50.208  47.016 101.018  1.00  0.00      PROB H
ATOM   3104  CA  ASN    85      50.405  47.440  98.965  1.00  0.00      PROB C
ATOM   3105  HA  ASN    85      50.938  48.305  98.591  1.00  0.00      PROB H
ATOM   3106  CB  ASN    85      51.329  46.202  98.905  1.00  0.00      PROB C
ATOM   3107  HB1 ASN    85      51.406  45.840  97.859  1.00  0.00      PROB H
ATOM   3108  HB2 ASN    85      50.929  45.388  99.543  1.00  0.00      PROB H
ATOM   3109  CG  ASN    85      52.745  46.568  99.339  1.00  0.00      PROB C
ATOM   3110  OD1 ASN    85      53.581  46.927  98.512  1.00  0.00      PROB O
ATOM   3111  ND2 ASN    85      53.077  46.420 100.636  1.00  0.00      PROB N
ATOM   3112 HD21 ASN    85      52.369  46.153 101.294  1.00  0.00      PROB H
ATOM   3113 HD22 ASN    85      53.999  46.676 100.913  1.00  0.00      PROB H
ATOM   3114  C   ASN    85      49.224  47.280  98.012  1.00  0.00      PROB C
ATOM   3115  O   ASN    85      49.252  47.758  96.879  1.00  0.00      PROB O
ATOM   3116  N   LEU    86      48.147  46.615  98.469  1.00  0.00      PROB N
ATOM   3117  HN  LEU    86      48.153  46.199  99.383  1.00  0.00      PROB H
ATOM   3118  CA  LEU    86      46.908  46.479  97.735  1.00  0.00      PROB C
ATOM   3119  HA  LEU    86      47.150  46.068  96.765  1.00  0.00      PROB H
ATOM   3120  CB  LEU    86      46.017  45.485  98.516  1.00  0.00      PROB C
ATOM   3121  HB1 LEU    86      45.796  45.885  99.529  1.00  0.00      PROB H
ATOM   3122  HB2 LEU    86      46.618  44.553  98.650  1.00  0.00      PROB H
ATOM   3123  CG  LEU    86      44.700  45.068  97.845  1.00  0.00      PROB C
ATOM   3124  HG  LEU    86      43.946  45.877  97.993  1.00  0.00      PROB H
ATOM   3125  CD1 LEU    86      44.852  44.847  96.352  1.00  0.00      PROB C
ATOM   3126 HD11 LEU    86      45.794  44.298  96.153  1.00  0.00      PROB H
ATOM   3127 HD12 LEU    86      44.871  45.806  95.792  1.00  0.00      PROB H
ATOM   3128 HD13 LEU    86      43.995  44.253  95.969  1.00  0.00      PROB H
ATOM   3129  CD2 LEU    86      44.214  43.744  98.443  1.00  0.00      PROB C
ATOM   3130 HD21 LEU    86      44.242  43.796  99.550  1.00  0.00      PROB H
ATOM   3131 HD22 LEU    86      44.867  42.910  98.114  1.00  0.00      PROB H
ATOM   3132 HD23 LEU    86      43.170  43.542  98.119  1.00  0.00      PROB H
ATOM   3133  C   LEU    86      46.220  47.814  97.462  1.00  0.00      PROB C
ATOM   3134  O   LEU    86      45.883  48.137  96.327  1.00  0.00      PROB O
ATOM   3135  N   ALA    87      46.119  48.697  98.473  1.00  0.00      PROB N
ATOM   3136  HN  ALA    87      46.395  48.459  99.405  1.00  0.00      PROB H
ATOM   3137  CA  ALA    87      45.626  50.043  98.280  1.00  0.00      PROB C
ATOM   3138  HA  ALA    87      44.643  49.967  97.828  1.00  0.00      PROB H
ATOM   3139  CB  ALA    87      45.504  50.732  99.650  1.00  0.00      PROB C
ATOM   3140  HB1 ALA    87      46.491  50.782 100.158  1.00  0.00      PROB H
ATOM   3141  HB2 ALA    87      44.807  50.150 100.289  1.00  0.00      PROB H
ATOM   3142  HB3 ALA    87      45.092  51.758  99.537  1.00  0.00      PROB H
ATOM   3143  C   ALA    87      46.473  50.873  97.314  1.00  0.00      PROB C
ATOM   3144  O   ALA    87      45.954  51.657  96.522  1.00  0.00      PROB O
ATOM   3145  N   ILE    88      47.818  50.719  97.351  1.00  0.00      PROB N
ATOM   3146  HN  ILE    88      48.238  50.136  98.049  1.00  0.00      PROB H
ATOM   3147  CA  ILE    88      48.706  51.314  96.368  1.00  0.00      PROB C
ATOM   3148  HA  ILE    88      48.480  52.371  96.315  1.00  0.00      PROB H
ATOM   3149  CB  ILE    88      50.165  51.153  96.786  1.00  0.00      PROB C
ATOM   3150  HB  ILE    88      50.354  50.092  97.065  1.00  0.00      PROB H
ATOM   3151  CG2 ILE    88      51.101  51.497  95.622  1.00  0.00      PROB C
ATOM   3152 HG21 ILE    88      50.858  52.504  95.215  1.00  0.00      PROB H
ATOM   3153 HG22 ILE    88      51.076  50.759  94.798  1.00  0.00      PROB H
ATOM   3154 HG23 ILE    88      52.143  51.497  96.001  1.00  0.00      PROB H
ATOM   3155  CG1 ILE    88      50.474  52.033  98.025  1.00  0.00      PROB C
ATOM   3156 HG11 ILE    88      49.650  51.912  98.763  1.00  0.00      PROB H
ATOM   3157 HG12 ILE    88      50.502  53.102  97.721  1.00  0.00      PROB H
ATOM   3158  CD  ILE    88      51.781  51.659  98.738  1.00  0.00      PROB C
ATOM   3159  HD1 ILE    88      52.661  51.940  98.140  1.00  0.00      PROB H
ATOM   3160  HD2 ILE    88      51.844  50.566  98.921  1.00  0.00      PROB H
ATOM   3161  HD3 ILE    88      51.865  52.193  99.708  1.00  0.00      PROB H
ATOM   3162  C   ILE    88      48.463  50.790  94.963  1.00  0.00      PROB C
ATOM   3163  O   ILE    88      48.338  51.557  94.009  1.00  0.00      PROB O
ATOM   3164  N   ALA    89      48.315  49.462  94.790  1.00  0.00      PROB N
ATOM   3165  HN  ALA    89      48.433  48.832  95.562  1.00  0.00      PROB H
ATOM   3166  CA  ALA    89      47.961  48.863  93.524  1.00  0.00      PROB C
ATOM   3167  HA  ALA    89      48.701  49.152  92.790  1.00  0.00      PROB H
ATOM   3168  CB  ALA    89      47.956  47.327  93.665  1.00  0.00      PROB C
ATOM   3169  HB1 ALA    89      47.214  47.003  94.428  1.00  0.00      PROB H
ATOM   3170  HB2 ALA    89      48.957  46.971  93.988  1.00  0.00      PROB H
ATOM   3171  HB3 ALA    89      47.711  46.824  92.706  1.00  0.00      PROB H
ATOM   3172  C   ALA    89      46.626  49.357  92.991  1.00  0.00      PROB C
ATOM   3173  O   ALA    89      46.517  49.690  91.811  1.00  0.00      PROB O
ATOM   3174  N   ASP    90      45.591  49.456  93.842  1.00  0.00      PROB N
ATOM   3175  HN  ASP    90      45.680  49.142  94.794  1.00  0.00      PROB H
ATOM   3176  CA  ASP    90      44.275  49.957  93.495  1.00  0.00      PROB C
ATOM   3177  HA  ASP    90      43.940  49.426  92.615  1.00  0.00      PROB H
ATOM   3178  CB  ASP    90      43.263  49.685  94.637  1.00  0.00      PROB C
ATOM   3179  HB1 ASP    90      42.298  50.194  94.437  1.00  0.00      PROB H
ATOM   3180  HB2 ASP    90      43.681  50.057  95.593  1.00  0.00      PROB H
ATOM   3181  CG  ASP    90      42.943  48.197  94.807  1.00  0.00      PROB C
ATOM   3182  OD1 ASP    90      43.274  47.396  93.897  1.00  0.00      PROB O
ATOM   3183  OD2 ASP    90      42.282  47.852  95.825  1.00  0.00      PROB O
ATOM   3184  C   ASP    90      44.292  51.429  93.088  1.00  0.00      PROB C
ATOM   3185  O   ASP    90      43.621  51.831  92.141  1.00  0.00      PROB O
ATOM   3186  N   LEU    91      45.113  52.274  93.741  1.00  0.00      PROB N
ATOM   3187  HN  LEU    91      45.622  51.950  94.539  1.00  0.00      PROB H
ATOM   3188  CA  LEU    91      45.343  53.640  93.297  1.00  0.00      PROB C
ATOM   3189  HA  LEU    91      44.385  54.131  93.221  1.00  0.00      PROB H
ATOM   3190  CB  LEU    91      46.229  54.409  94.301  1.00  0.00      PROB C
ATOM   3191  HB1 LEU    91      46.616  55.348  93.843  1.00  0.00      PROB H
ATOM   3192  HB2 LEU    91      47.103  53.767  94.552  1.00  0.00      PROB H
ATOM   3193  CG  LEU    91      45.523  54.799  95.612  1.00  0.00      PROB C
ATOM   3194  HG  LEU    91      45.032  53.894  96.033  1.00  0.00      PROB H
ATOM   3195  CD1 LEU    91      46.549  55.311  96.624  1.00  0.00      PROB C
ATOM   3196 HD11 LEU    91      47.062  56.205  96.210  1.00  0.00      PROB H
ATOM   3197 HD12 LEU    91      47.310  54.534  96.842  1.00  0.00      PROB H
ATOM   3198 HD13 LEU    91      46.046  55.605  97.571  1.00  0.00      PROB H
ATOM   3199  CD2 LEU    91      44.449  55.873  95.401  1.00  0.00      PROB C
ATOM   3200 HD21 LEU    91      43.668  55.521  94.698  1.00  0.00      PROB H
ATOM   3201 HD22 LEU    91      44.912  56.795  94.988  1.00  0.00      PROB H
ATOM   3202 HD23 LEU    91      43.966  56.130  96.367  1.00  0.00      PROB H
ATOM   3203  C   LEU    91      45.952  53.755  91.907  1.00  0.00      PROB C
ATOM   3204  O   LEU    91      45.505  54.561  91.093  1.00  0.00      PROB O
ATOM   3205  N   TRP    92      46.958  52.921  91.574  1.00  0.00      PROB N
ATOM   3206  HN  TRP    92      47.296  52.256  92.242  1.00  0.00      PROB H
ATOM   3207  CA  TRP    92      47.546  52.910  90.247  1.00  0.00      PROB C
ATOM   3208  HA  TRP    92      47.887  53.914  90.029  1.00  0.00      PROB H
ATOM   3209  CB  TRP    92      48.765  51.953  90.186  1.00  0.00      PROB C
ATOM   3210  HB1 TRP    92      49.003  51.694  89.133  1.00  0.00      PROB H
ATOM   3211  HB2 TRP    92      48.497  51.012  90.714  1.00  0.00      PROB H
ATOM   3212  CG  TRP    92      50.020  52.506  90.781  1.00  0.00      PROB C
ATOM   3213  CD1 TRP    92      50.602  52.099  91.951  1.00  0.00      PROB C
ATOM   3214  HD1 TRP    92      50.219  51.306  92.580  1.00  0.00      PROB H
ATOM   3215  NE1 TRP    92      51.742  52.824  92.173  1.00  0.00      PROB N
ATOM   3216  HE1 TRP    92      52.353  52.726  92.928  1.00  0.00      PROB H
ATOM   3217  CE2 TRP    92      51.961  53.665  91.120  1.00  0.00      PROB C
ATOM   3218  CD2 TRP    92      50.916  53.471  90.198  1.00  0.00      PROB C
ATOM   3219  CE3 TRP    92      50.951  54.160  88.987  1.00  0.00      PROB C
ATOM   3220  HE3 TRP    92      50.107  54.154  88.316  1.00  0.00      PROB H
ATOM   3221  CZ3 TRP    92      52.098  54.911  88.669  1.00  0.00      PROB C
ATOM   3222  HZ3 TRP    92      52.063  55.570  87.811  1.00  0.00      PROB H
ATOM   3223  CZ2 TRP    92      52.946  54.607  90.891  1.00  0.00      PROB C
ATOM   3224  HZ2 TRP    92      53.631  54.915  91.627  1.00  0.00      PROB H
ATOM   3225  CH2 TRP    92      53.004  55.249  89.666  1.00  0.00      PROB C
ATOM   3226  HH2 TRP    92      53.712  56.062  89.526  1.00  0.00      PROB H
ATOM   3227  C   TRP    92      46.571  52.566  89.130  1.00  0.00      PROB C
ATOM   3228  O   TRP    92      46.496  53.284  88.133  1.00  0.00      PROB O
ATOM   3229  N   VAL    93      45.755  51.497  89.280  1.00  0.00      PROB N
ATOM   3230  HN  VAL    93      45.795  50.922  90.102  1.00  0.00      PROB H
ATOM   3231  CA  VAL    93      44.748  51.175  88.271  1.00  0.00      PROB C
ATOM   3232  HA  VAL    93      45.252  51.191  87.314  1.00  0.00      PROB H
ATOM   3233  CB  VAL    93      44.150  49.777  88.439  1.00  0.00      PROB C
ATOM   3234  HB  VAL    93      44.999  49.072  88.558  1.00  0.00      PROB H
ATOM   3235  CG1 VAL    93      43.235  49.666  89.669  1.00  0.00      PROB C
ATOM   3236 HG11 VAL    93      42.364  50.349  89.589  1.00  0.00      PROB H
ATOM   3237 HG12 VAL    93      43.794  49.895  90.595  1.00  0.00      PROB H
ATOM   3238 HG13 VAL    93      42.826  48.636  89.747  1.00  0.00      PROB H
ATOM   3239  CG2 VAL    93      43.373  49.347  87.182  1.00  0.00      PROB C
ATOM   3240 HG21 VAL    93      43.986  49.477  86.267  1.00  0.00      PROB H
ATOM   3241 HG22 VAL    93      42.440  49.941  87.084  1.00  0.00      PROB H
ATOM   3242 HG23 VAL    93      43.092  48.273  87.272  1.00  0.00      PROB H
ATOM   3243  C   VAL    93      43.677  52.239  88.153  1.00  0.00      PROB C
ATOM   3244  O   VAL    93      43.309  52.639  87.047  1.00  0.00      PROB O
ATOM   3245  N   VAL    94      43.200  52.778  89.293  1.00  0.00      PROB N
ATOM   3246  HN  VAL    94      43.524  52.456  90.185  1.00  0.00      PROB H
ATOM   3247  CA  VAL    94      42.203  53.820  89.330  1.00  0.00      PROB C
ATOM   3248  HA  VAL    94      41.369  53.478  88.737  1.00  0.00      PROB H
ATOM   3249  CB  VAL    94      41.703  54.043  90.754  1.00  0.00      PROB C
ATOM   3250  HB  VAL    94      42.570  54.113  91.450  1.00  0.00      PROB H
ATOM   3251  CG1 VAL    94      40.892  55.333  90.852  1.00  0.00      PROB C
ATOM   3252 HG11 VAL    94      40.247  55.420  89.960  1.00  0.00      PROB H
ATOM   3253 HG12 VAL    94      41.551  56.217  90.898  1.00  0.00      PROB H
ATOM   3254 HG13 VAL    94      40.248  55.324  91.756  1.00  0.00      PROB H
ATOM   3255  CG2 VAL    94      40.800  52.869  91.186  1.00  0.00      PROB C
ATOM   3256 HG21 VAL    94      41.347  51.904  91.163  1.00  0.00      PROB H
ATOM   3257 HG22 VAL    94      39.910  52.794  90.526  1.00  0.00      PROB H
ATOM   3258 HG23 VAL    94      40.447  53.038  92.224  1.00  0.00      PROB H
ATOM   3259  C   VAL    94      42.678  55.078  88.622  1.00  0.00      PROB C
ATOM   3260  O   VAL    94      41.952  55.658  87.824  1.00  0.00      PROB O
ATOM   3261  N   LEU    95      43.954  55.470  88.788  1.00  0.00      PROB N
ATOM   3262  HN  LEU    95      44.557  54.991  89.432  1.00  0.00      PROB H
ATOM   3263  CA  LEU    95      44.555  56.563  88.041  1.00  0.00      PROB C
ATOM   3264  HA  LEU    95      43.969  57.451  88.233  1.00  0.00      PROB H
ATOM   3265  CB  LEU    95      45.996  56.807  88.530  1.00  0.00      PROB C
ATOM   3266  HB1 LEU    95      46.568  57.424  87.801  1.00  0.00      PROB H
ATOM   3267  HB2 LEU    95      46.512  55.823  88.603  1.00  0.00      PROB H
ATOM   3268  CG  LEU    95      46.038  57.519  89.901  1.00  0.00      PROB C
ATOM   3269  HG  LEU    95      45.374  57.005  90.623  1.00  0.00      PROB H
ATOM   3270  CD1 LEU    95      47.401  57.440  90.494  1.00  0.00      PROB C
ATOM   3271 HD11 LEU    95      48.010  58.000  89.757  1.00  0.00      PROB H
ATOM   3272 HD12 LEU    95      47.698  56.371  90.588  1.00  0.00      PROB H
ATOM   3273 HD13 LEU    95      47.557  57.943  91.465  1.00  0.00      PROB H
ATOM   3274  CD2 LEU    95      45.733  59.009  89.786  1.00  0.00      PROB C
ATOM   3275 HD21 LEU    95      44.702  59.151  89.417  1.00  0.00      PROB H
ATOM   3276 HD22 LEU    95      46.439  59.501  89.081  1.00  0.00      PROB H
ATOM   3277 HD23 LEU    95      45.844  59.489  90.784  1.00  0.00      PROB H
ATOM   3278  C   LEU    95      44.542  56.408  86.524  1.00  0.00      PROB C
ATOM   3279  O   LEU    95      44.535  57.400  85.797  1.00  0.00      PROB O
ATOM   3280  N   THR    96      44.509  55.167  85.993  1.00  0.00      PROB N
ATOM   3281  HN  THR    96      44.540  54.372  86.598  1.00  0.00      PROB H
ATOM   3282  CA  THR    96      44.392  54.934  84.556  1.00  0.00      PROB C
ATOM   3283  HA  THR    96      44.949  55.709  84.048  1.00  0.00      PROB H
ATOM   3284  CB  THR    96      44.941  53.578  84.088  1.00  0.00      PROB C
ATOM   3285  HB  THR    96      44.990  53.567  82.972  1.00  0.00      PROB H
ATOM   3286  OG1 THR    96      44.145  52.470  84.490  1.00  0.00      PROB O
ATOM   3287  HG1 THR    96      43.946  52.587  85.439  1.00  0.00      PROB H
ATOM   3288  CG2 THR    96      46.365  53.338  84.605  1.00  0.00      PROB C
ATOM   3289 HG21 THR    96      46.399  53.342  85.713  1.00  0.00      PROB H
ATOM   3290 HG22 THR    96      47.052  54.120  84.223  1.00  0.00      PROB H
ATOM   3291 HG23 THR    96      46.723  52.345  84.257  1.00  0.00      PROB H
ATOM   3292  C   THR    96      42.970  55.055  84.042  1.00  0.00      PROB C
ATOM   3293  O   THR    96      42.767  55.240  82.846  1.00  0.00      PROB O
ATOM   3294  N   ILE    97      41.931  54.989  84.897  1.00  0.00      PROB N
ATOM   3295  HN  ILE    97      42.093  54.933  85.883  1.00  0.00      PROB H
ATOM   3296  CA  ILE    97      40.530  55.001  84.488  1.00  0.00      PROB C
ATOM   3297  HA  ILE    97      40.381  54.143  83.850  1.00  0.00      PROB H
ATOM   3298  CB  ILE    97      39.595  54.822  85.690  1.00  0.00      PROB C
ATOM   3299  HB  ILE    97      39.867  55.551  86.486  1.00  0.00      PROB H
ATOM   3300  CG2 ILE    97      38.136  55.088  85.282  1.00  0.00      PROB C
ATOM   3301 HG21 ILE    97      37.877  54.478  84.396  1.00  0.00      PROB H
ATOM   3302 HG22 ILE    97      37.958  56.159  85.050  1.00  0.00      PROB H
ATOM   3303 HG23 ILE    97      37.452  54.807  86.103  1.00  0.00      PROB H
ATOM   3304  CG1 ILE    97      39.752  53.403  86.289  1.00  0.00      PROB C
ATOM   3305 HG11 ILE    97      40.823  53.233  86.537  1.00  0.00      PROB H
ATOM   3306 HG12 ILE    97      39.461  52.656  85.517  1.00  0.00      PROB H
ATOM   3307  CD  ILE    97      38.919  53.156  87.552  1.00  0.00      PROB C
ATOM   3308  HD1 ILE    97      37.835  53.101  87.312  1.00  0.00      PROB H
ATOM   3309  HD2 ILE    97      39.072  53.969  88.296  1.00  0.00      PROB H
ATOM   3310  HD3 ILE    97      39.208  52.191  88.022  1.00  0.00      PROB H
ATOM   3311  C   ILE    97      40.122  56.175  83.595  1.00  0.00      PROB C
ATOM   3312  O   ILE    97      39.424  55.938  82.608  1.00  0.00      PROB O
ATOM   3313  N   PRO    98      40.539  57.420  83.785  1.00  0.00      PROB N
ATOM   3314  CD  PRO    98      41.174  57.888  85.002  1.00  0.00      PROB C
ATOM   3315  HD1 PRO    98      42.272  57.708  84.939  1.00  0.00      PROB H
ATOM   3316  HD2 PRO    98      40.772  57.432  85.934  1.00  0.00      PROB H
ATOM   3317  CA  PRO    98      40.222  58.522  82.873  1.00  0.00      PROB C
ATOM   3318  HA  PRO    98      39.149  58.619  82.827  1.00  0.00      PROB H
ATOM   3319  CB  PRO    98      40.872  59.750  83.493  1.00  0.00      PROB C
ATOM   3320  HB1 PRO    98      40.294  60.686  83.344  1.00  0.00      PROB H
ATOM   3321  HB2 PRO    98      41.919  59.917  83.142  1.00  0.00      PROB H
ATOM   3322  CG  PRO    98      40.930  59.364  84.952  1.00  0.00      PROB C
ATOM   3323  HG1 PRO    98      41.874  59.791  85.323  1.00  0.00      PROB H
ATOM   3324  HG2 PRO    98      40.015  59.655  85.520  1.00  0.00      PROB H
ATOM   3325  C   PRO    98      40.710  58.306  81.463  1.00  0.00      PROB C
ATOM   3326  O   PRO    98      40.013  58.710  80.538  1.00  0.00      PROB O
ATOM   3327  N   VAL    99      41.884  57.672  81.269  1.00  0.00      PROB N
ATOM   3328  HN  VAL    99      42.415  57.350  82.050  1.00  0.00      PROB H
ATOM   3329  CA  VAL    99      42.405  57.279  79.969  1.00  0.00      PROB C
ATOM   3330  HA  VAL    99      42.438  58.159  79.342  1.00  0.00      PROB H
ATOM   3331  CB  VAL    99      43.816  56.693  80.148  1.00  0.00      PROB C
ATOM   3332  HB  VAL    99      43.765  55.838  80.852  1.00  0.00      PROB H
ATOM   3333  CG1 VAL    99      44.434  56.149  78.855  1.00  0.00      PROB C
ATOM   3334 HG11 VAL    99      45.020  56.944  78.355  1.00  0.00      PROB H
ATOM   3335 HG12 VAL    99      43.685  55.739  78.153  1.00  0.00      PROB H
ATOM   3336 HG13 VAL    99      45.153  55.339  79.058  1.00  0.00      PROB H
ATOM   3337  CG2 VAL    99      44.770  57.748  80.742  1.00  0.00      PROB C
ATOM   3338 HG21 VAL    99      44.433  58.081  81.743  1.00  0.00      PROB H
ATOM   3339 HG22 VAL    99      44.833  58.633  80.072  1.00  0.00      PROB H
ATOM   3340 HG23 VAL    99      45.789  57.312  80.840  1.00  0.00      PROB H
ATOM   3341  C   VAL    99      41.472  56.279  79.278  1.00  0.00      PROB C
ATOM   3342  O   VAL    99      41.082  56.439  78.121  1.00  0.00      PROB O
ATOM   3343  N   TRP   100      41.007  55.249  80.011  1.00  0.00      PROB N
ATOM   3344  HN  TRP   100      41.307  55.140  80.956  1.00  0.00      PROB H
ATOM   3345  CA  TRP   100      40.018  54.303  79.524  1.00  0.00      PROB C
ATOM   3346  HA  TRP   100      40.396  53.880  78.601  1.00  0.00      PROB H
ATOM   3347  CB  TRP   100      39.817  53.162  80.547  1.00  0.00      PROB C
ATOM   3348  HB1 TRP   100      38.977  52.507  80.229  1.00  0.00      PROB H
ATOM   3349  HB2 TRP   100      39.534  53.614  81.524  1.00  0.00      PROB H
ATOM   3350  CG  TRP   100      41.029  52.297  80.739  1.00  0.00      PROB C
ATOM   3351  CD1 TRP   100      41.910  52.365  81.782  1.00  0.00      PROB C
ATOM   3352  HD1 TRP   100      41.836  53.063  82.599  1.00  0.00      PROB H
ATOM   3353  NE1 TRP   100      42.881  51.406  81.644  1.00  0.00      PROB N
ATOM   3354  HE1 TRP   100      43.637  51.286  82.255  1.00  0.00      PROB H
ATOM   3355  CE2 TRP   100      42.630  50.660  80.530  1.00  0.00      PROB C
ATOM   3356  CD2 TRP   100      41.473  51.203  79.915  1.00  0.00      PROB C
ATOM   3357  CE3 TRP   100      40.992  50.631  78.738  1.00  0.00      PROB C
ATOM   3358  HE3 TRP   100      40.140  51.039  78.217  1.00  0.00      PROB H
ATOM   3359  CZ3 TRP   100      41.628  49.492  78.238  1.00  0.00      PROB C
ATOM   3360  HZ3 TRP   100      41.277  49.044  77.317  1.00  0.00      PROB H
ATOM   3361  CZ2 TRP   100      43.272  49.542  80.026  1.00  0.00      PROB C
ATOM   3362  HZ2 TRP   100      44.148  49.125  80.497  1.00  0.00      PROB H
ATOM   3363  CH2 TRP   100      42.730  48.944  78.889  1.00  0.00      PROB C
ATOM   3364  HH2 TRP   100      43.197  48.057  78.487  1.00  0.00      PROB H
ATOM   3365  C   TRP   100      38.680  54.939  79.160  1.00  0.00      PROB C
ATOM   3366  O   TRP   100      38.083  54.611  78.137  1.00  0.00      PROB O
ATOM   3367  N   VAL   101      38.199  55.903  79.975  1.00  0.00      PROB N
ATOM   3368  HN  VAL   101      38.699  56.148  80.809  1.00  0.00      PROB H
ATOM   3369  CA  VAL   101      36.992  56.674  79.718  1.00  0.00      PROB C
ATOM   3370  HA  VAL   101      36.183  55.970  79.577  1.00  0.00      PROB H
ATOM   3371  CB  VAL   101      36.638  57.598  80.891  1.00  0.00      PROB C
ATOM   3372  HB  VAL   101      37.534  58.196  81.173  1.00  0.00      PROB H
ATOM   3373  CG1 VAL   101      35.491  58.568  80.549  1.00  0.00      PROB C
ATOM   3374 HG11 VAL   101      34.627  58.011  80.129  1.00  0.00      PROB H
ATOM   3375 HG12 VAL   101      35.816  59.337  79.819  1.00  0.00      PROB H
ATOM   3376 HG13 VAL   101      35.150  59.086  81.472  1.00  0.00      PROB H
ATOM   3377  CG2 VAL   101      36.211  56.755  82.103  1.00  0.00      PROB C
ATOM   3378 HG21 VAL   101      37.015  56.070  82.430  1.00  0.00      PROB H
ATOM   3379 HG22 VAL   101      35.307  56.155  81.856  1.00  0.00      PROB H
ATOM   3380 HG23 VAL   101      35.953  57.423  82.951  1.00  0.00      PROB H
ATOM   3381  C   VAL   101      37.068  57.447  78.415  1.00  0.00      PROB C
ATOM   3382  O   VAL   101      36.132  57.387  77.622  1.00  0.00      PROB O
ATOM   3383  N   VAL   102      38.214  58.109  78.108  1.00  0.00      PROB N
ATOM   3384  HN  VAL   102      38.954  58.171  78.780  1.00  0.00      PROB H
ATOM   3385  CA  VAL   102      38.448  58.763  76.822  1.00  0.00      PROB C
ATOM   3386  HA  VAL   102      37.681  59.509  76.684  1.00  0.00      PROB H
ATOM   3387  CB  VAL   102      39.815  59.452  76.765  1.00  0.00      PROB C
ATOM   3388  HB  VAL   102      40.611  58.744  77.092  1.00  0.00      PROB H
ATOM   3389  CG1 VAL   102      40.172  59.960  75.352  1.00  0.00      PROB C
ATOM   3390 HG11 VAL   102      39.342  60.573  74.943  1.00  0.00      PROB H
ATOM   3391 HG12 VAL   102      40.382  59.123  74.656  1.00  0.00      PROB H
ATOM   3392 HG13 VAL   102      41.079  60.604  75.404  1.00  0.00      PROB H
ATOM   3393  CG2 VAL   102      39.814  60.660  77.711  1.00  0.00      PROB C
ATOM   3394 HG21 VAL   102      39.641  60.358  78.763  1.00  0.00      PROB H
ATOM   3395 HG22 VAL   102      39.047  61.405  77.412  1.00  0.00      PROB H
ATOM   3396 HG23 VAL   102      40.809  61.139  77.642  1.00  0.00      PROB H
ATOM   3397  C   VAL   102      38.310  57.797  75.658  1.00  0.00      PROB C
ATOM   3398  O   VAL   102      37.648  58.084  74.661  1.00  0.00      PROB O
ATOM   3399  N   SER   103      38.873  56.583  75.783  1.00  0.00      PROB N
ATOM   3400  HN  SER   103      39.395  56.358  76.603  1.00  0.00      PROB H
ATOM   3401  CA  SER   103      38.689  55.539  74.792  1.00  0.00      PROB C
ATOM   3402  HA  SER   103      38.976  55.956  73.836  1.00  0.00      PROB H
ATOM   3403  CB  SER   103      39.608  54.334  75.102  1.00  0.00      PROB C
ATOM   3404  HB1 SER   103      39.295  53.838  76.047  1.00  0.00      PROB H
ATOM   3405  HB2 SER   103      40.650  54.704  75.242  1.00  0.00      PROB H
ATOM   3406  OG  SER   103      39.574  53.389  74.036  1.00  0.00      PROB O
ATOM   3407  HG1 SER   103      39.769  53.907  73.232  1.00  0.00      PROB H
ATOM   3408  C   SER   103      37.246  55.076  74.622  1.00  0.00      PROB C
ATOM   3409  O   SER   103      36.740  54.996  73.506  1.00  0.00      PROB O
ATOM   3410  N   LEU   104      36.510  54.819  75.720  1.00  0.00      PROB N
ATOM   3411  HN  LEU   104      36.925  54.911  76.626  1.00  0.00      PROB H
ATOM   3412  CA  LEU   104      35.120  54.392  75.688  1.00  0.00      PROB C
ATOM   3413  HA  LEU   104      35.058  53.488  75.097  1.00  0.00      PROB H
ATOM   3414  CB  LEU   104      34.619  54.107  77.127  1.00  0.00      PROB C
ATOM   3415  HB1 LEU   104      33.514  53.978  77.121  1.00  0.00      PROB H
ATOM   3416  HB2 LEU   104      34.865  54.997  77.750  1.00  0.00      PROB H
ATOM   3417  CG  LEU   104      35.210  52.862  77.822  1.00  0.00      PROB C
ATOM   3418  HG  LEU   104      36.319  52.864  77.704  1.00  0.00      PROB H
ATOM   3419  CD1 LEU   104      34.871  52.886  79.318  1.00  0.00      PROB C
ATOM   3420 HD11 LEU   104      33.766  52.886  79.445  1.00  0.00      PROB H
ATOM   3421 HD12 LEU   104      35.284  53.792  79.804  1.00  0.00      PROB H
ATOM   3422 HD13 LEU   104      35.284  51.984  79.819  1.00  0.00      PROB H
ATOM   3423  CD2 LEU   104      34.655  51.564  77.233  1.00  0.00      PROB C
ATOM   3424 HD21 LEU   104      34.893  51.496  76.152  1.00  0.00      PROB H
ATOM   3425 HD22 LEU   104      33.551  51.530  77.356  1.00  0.00      PROB H
ATOM   3426 HD23 LEU   104      35.100  50.684  77.743  1.00  0.00      PROB H
ATOM   3427  C   LEU   104      34.180  55.393  75.020  1.00  0.00      PROB C
ATOM   3428  O   LEU   104      33.359  55.054  74.164  1.00  0.00      PROB O
ATOM   3429  N   VAL   105      34.312  56.688  75.340  1.00  0.00      PROB N
ATOM   3430  HN  VAL   105      34.971  56.991  76.034  1.00  0.00      PROB H
ATOM   3431  CA  VAL   105      33.444  57.691  74.761  1.00  0.00      PROB C
ATOM   3432  HA  VAL   105      32.422  57.354  74.768  1.00  0.00      PROB H
ATOM   3433  CB  VAL   105      33.469  58.955  75.534  1.00  0.00      PROB C
ATOM   3434  HB  VAL   105      32.799  59.687  75.028  1.00  0.00      PROB H
ATOM   3435  CG1 VAL   105      33.025  58.807  77.010  1.00  0.00      PROB C
ATOM   3436 HG11 VAL   105      33.705  58.116  77.550  1.00  0.00      PROB H
ATOM   3437 HG12 VAL   105      31.984  58.442  77.058  1.00  0.00      PROB H
ATOM   3438 HG13 VAL   105      33.062  59.776  77.553  1.00  0.00      PROB H
ATOM   3439  CG2 VAL   105      34.869  59.489  75.508  1.00  0.00      PROB C
ATOM   3440 HG21 VAL   105      35.162  59.954  74.540  1.00  0.00      PROB H
ATOM   3441 HG22 VAL   105      35.689  58.922  75.958  1.00  0.00      PROB H
ATOM   3442 HG23 VAL   105      34.706  60.218  76.286  1.00  0.00      PROB H
ATOM   3443  C   VAL   105      33.787  58.010  73.320  1.00  0.00      PROB C
ATOM   3444  O   VAL   105      32.958  58.519  72.571  1.00  0.00      PROB O
ATOM   3445  N   GLN   106      35.016  57.678  72.873  1.00  0.00      PROB N
ATOM   3446  HN  GLN   106      35.736  57.387  73.509  1.00  0.00      PROB H
ATOM   3447  CA  GLN   106      35.390  57.684  71.467  1.00  0.00      PROB C
ATOM   3448  HA  GLN   106      34.765  58.381  70.925  1.00  0.00      PROB H
ATOM   3449  CB  GLN   106      36.858  58.142  71.321  1.00  0.00      PROB C
ATOM   3450  HB1 GLN   106      37.186  58.035  70.262  1.00  0.00      PROB H
ATOM   3451  HB2 GLN   106      37.502  57.484  71.951  1.00  0.00      PROB H
ATOM   3452  CG  GLN   106      37.054  59.614  71.746  1.00  0.00      PROB C
ATOM   3453  HG1 GLN   106      36.840  59.719  72.831  1.00  0.00      PROB H
ATOM   3454  HG2 GLN   106      36.355  60.258  71.174  1.00  0.00      PROB H
ATOM   3455  CD  GLN   106      38.496  60.033  71.491  1.00  0.00      PROB C
ATOM   3456  OE1 GLN   106      39.419  59.230  71.514  1.00  0.00      PROB O
ATOM   3457  NE2 GLN   106      38.719  61.340  71.233  1.00  0.00      PROB N
ATOM   3458 HE21 GLN   106      39.670  61.617  71.147  1.00  0.00      PROB H
ATOM   3459 HE22 GLN   106      37.956  61.966  71.366  1.00  0.00      PROB H
ATOM   3460  C   GLN   106      35.164  56.335  70.789  1.00  0.00      PROB C
ATOM   3461  O   GLN   106      35.886  55.932  69.879  1.00  0.00      PROB O
ATOM   3462  N   HSD   107      34.154  55.566  71.242  1.00  0.00      PROB N
ATOM   3463  HN  HSD   107      33.596  55.904  71.998  1.00  0.00      PROB H
ATOM   3464  CA  HSD   107      33.743  54.320  70.619  1.00  0.00      PROB C
ATOM   3465  HA  HSD   107      33.000  53.911  71.280  1.00  0.00      PROB H
ATOM   3466  CB  HSD   107      33.049  54.582  69.252  1.00  0.00      PROB C
ATOM   3467  HB1 HSD   107      32.760  53.628  68.770  1.00  0.00      PROB H
ATOM   3468  HB2 HSD   107      33.771  55.097  68.581  1.00  0.00      PROB H
ATOM   3469  ND1 HSD   107      30.597  55.023  69.843  1.00  0.00      PROB N
ATOM   3470  HD1 HSD   107      30.397  54.123  70.225  1.00  0.00      PROB H
ATOM   3471  CG  HSD   107      31.821  55.461  69.382  1.00  0.00      PROB C
ATOM   3472  CE1 HSD   107      29.752  56.086  69.804  1.00  0.00      PROB C
ATOM   3473  HE1 HSD   107      28.721  56.013  70.150  1.00  0.00      PROB H
ATOM   3474  NE2 HSD   107      30.331  57.174  69.326  1.00  0.00      PROB N
ATOM   3475  CD2 HSD   107      31.638  56.774  69.052  1.00  0.00      PROB C
ATOM   3476  HD2 HSD   107      32.354  57.467  68.630  1.00  0.00      PROB H
ATOM   3477  C   HSD   107      34.807  53.218  70.566  1.00  0.00      PROB C
ATOM   3478  O   HSD   107      34.825  52.414  69.628  1.00  0.00      PROB O
ATOM   3479  N   ASN   108      35.695  53.189  71.587  1.00  0.00      PROB N
ATOM   3480  HN  ASN   108      35.560  53.807  72.365  1.00  0.00      PROB H
ATOM   3481  CA  ASN   108      36.850  52.311  71.747  1.00  0.00      PROB C
ATOM   3482  HA  ASN   108      37.235  52.519  72.739  1.00  0.00      PROB H
ATOM   3483  CB  ASN   108      36.506  50.800  71.664  1.00  0.00      PROB C
ATOM   3484  HB1 ASN   108      37.436  50.192  71.677  1.00  0.00      PROB H
ATOM   3485  HB2 ASN   108      35.961  50.594  70.726  1.00  0.00      PROB H
ATOM   3486  CG  ASN   108      35.666  50.338  72.850  1.00  0.00      PROB C
ATOM   3487  OD1 ASN   108      35.540  50.985  73.887  1.00  0.00      PROB O
ATOM   3488  ND2 ASN   108      35.053  49.141  72.693  1.00  0.00      PROB N
ATOM   3489 HD21 ASN   108      34.700  48.690  73.521  1.00  0.00      PROB H
ATOM   3490 HD22 ASN   108      35.150  48.640  71.842  1.00  0.00      PROB H
ATOM   3491  C   ASN   108      38.053  52.658  70.877  1.00  0.00      PROB C
ATOM   3492  O   ASN   108      38.998  51.881  70.753  1.00  0.00      PROB O
ATOM   3493  N   GLN   109      38.101  53.871  70.305  1.00  0.00      PROB N
ATOM   3494  HN  GLN   109      37.323  54.497  70.349  1.00  0.00      PROB H
ATOM   3495  CA  GLN   109      39.300  54.403  69.691  1.00  0.00      PROB C
ATOM   3496  HA  GLN   109      39.708  53.620  69.066  1.00  0.00      PROB H
ATOM   3497  CB  GLN   109      38.986  55.624  68.793  1.00  0.00      PROB C
ATOM   3498  HB1 GLN   109      39.934  56.056  68.398  1.00  0.00      PROB H
ATOM   3499  HB2 GLN   109      38.494  56.395  69.428  1.00  0.00      PROB H
ATOM   3500  CG  GLN   109      38.065  55.284  67.596  1.00  0.00      PROB C
ATOM   3501  HG1 GLN   109      37.121  54.825  67.963  1.00  0.00      PROB H
ATOM   3502  HG2 GLN   109      38.561  54.556  66.925  1.00  0.00      PROB H
ATOM   3503  CD  GLN   109      37.731  56.558  66.815  1.00  0.00      PROB C
ATOM   3504  OE1 GLN   109      38.435  57.568  66.856  1.00  0.00      PROB O
ATOM   3505  NE2 GLN   109      36.627  56.540  66.043  1.00  0.00      PROB N
ATOM   3506 HE21 GLN   109      36.187  55.675  65.786  1.00  0.00      PROB H
ATOM   3507 HE22 GLN   109      36.341  57.394  65.616  1.00  0.00      PROB H
ATOM   3508  C   GLN   109      40.394  54.750  70.703  1.00  0.00      PROB C
ATOM   3509  O   GLN   109      40.143  54.940  71.893  1.00  0.00      PROB O
ATOM   3510  N   TRP   110      41.659  54.810  70.245  1.00  0.00      PROB N
ATOM   3511  HN  TRP   110      41.835  54.622  69.275  1.00  0.00      PROB H
ATOM   3512  CA  TRP   110      42.793  55.106  71.092  1.00  0.00      PROB C
ATOM   3513  HA  TRP   110      42.454  55.403  72.072  1.00  0.00      PROB H
ATOM   3514  CB  TRP   110      43.640  53.819  71.282  1.00  0.00      PROB C
ATOM   3515  HB1 TRP   110      44.142  53.543  70.328  1.00  0.00      PROB H
ATOM   3516  HB2 TRP   110      42.956  52.979  71.540  1.00  0.00      PROB H
ATOM   3517  CG  TRP   110      44.648  53.961  72.378  1.00  0.00      PROB C
ATOM   3518  CD1 TRP   110      45.920  54.440  72.230  1.00  0.00      PROB C
ATOM   3519  HD1 TRP   110      46.366  54.674  71.270  1.00  0.00      PROB H
ATOM   3520  NE1 TRP   110      46.506  54.584  73.462  1.00  0.00      PROB N
ATOM   3521  HE1 TRP   110      47.439  54.859  73.599  1.00  0.00      PROB H
ATOM   3522  CE2 TRP   110      45.626  54.169  74.436  1.00  0.00      PROB C
ATOM   3523  CD2 TRP   110      44.430  53.781  73.789  1.00  0.00      PROB C
ATOM   3524  CE3 TRP   110      43.340  53.352  74.550  1.00  0.00      PROB C
ATOM   3525  HE3 TRP   110      42.406  53.059  74.094  1.00  0.00      PROB H
ATOM   3526  CZ3 TRP   110      43.480  53.265  75.935  1.00  0.00      PROB C
ATOM   3527  HZ3 TRP   110      42.652  52.897  76.534  1.00  0.00      PROB H
ATOM   3528  CZ2 TRP   110      45.748  54.106  75.818  1.00  0.00      PROB C
ATOM   3529  HZ2 TRP   110      46.645  54.393  76.326  1.00  0.00      PROB H
ATOM   3530  CH2 TRP   110      44.668  53.619  76.559  1.00  0.00      PROB C
ATOM   3531  HH2 TRP   110      44.743  53.512  77.636  1.00  0.00      PROB H
ATOM   3532  C   TRP   110      43.648  56.249  70.506  1.00  0.00      PROB C
ATOM   3533  O   TRP   110      44.575  55.994  69.731  1.00  0.00      PROB O
ATOM   3534  N   PRO   111      43.430  57.505  70.899  1.00  0.00      PROB N
ATOM   3535  CD  PRO   111      42.322  57.932  71.764  1.00  0.00      PROB C
ATOM   3536  HD1 PRO   111      42.382  57.452  72.766  1.00  0.00      PROB H
ATOM   3537  HD2 PRO   111      41.349  57.673  71.283  1.00  0.00      PROB H
ATOM   3538  CA  PRO   111      44.143  58.641  70.315  1.00  0.00      PROB C
ATOM   3539  HA  PRO   111      44.361  58.460  69.270  1.00  0.00      PROB H
ATOM   3540  CB  PRO   111      43.158  59.801  70.539  1.00  0.00      PROB C
ATOM   3541  HB1 PRO   111      42.387  59.782  69.737  1.00  0.00      PROB H
ATOM   3542  HB2 PRO   111      43.644  60.797  70.534  1.00  0.00      PROB H
ATOM   3543  CG  PRO   111      42.496  59.450  71.869  1.00  0.00      PROB C
ATOM   3544  HG1 PRO   111      43.176  59.704  72.702  1.00  0.00      PROB H
ATOM   3545  HG2 PRO   111      41.545  59.985  72.034  1.00  0.00      PROB H
ATOM   3546  C   PRO   111      45.462  58.923  71.030  1.00  0.00      PROB C
ATOM   3547  O   PRO   111      46.241  59.759  70.587  1.00  0.00      PROB O
ATOM   3548  N   MET   112      45.771  58.258  72.157  1.00  0.00      PROB N
ATOM   3549  HN  MET   112      45.179  57.529  72.486  1.00  0.00      PROB H
ATOM   3550  CA  MET   112      46.850  58.659  73.045  1.00  0.00      PROB C
ATOM   3551  HA  MET   112      47.020  59.727  72.949  1.00  0.00      PROB H
ATOM   3552  CB  MET   112      46.449  58.331  74.503  1.00  0.00      PROB C
ATOM   3553  HB1 MET   112      47.315  58.498  75.188  1.00  0.00      PROB H
ATOM   3554  HB2 MET   112      46.093  57.289  74.597  1.00  0.00      PROB H
ATOM   3555  CG  MET   112      45.351  59.259  74.991  1.00  0.00      PROB C
ATOM   3556  HG1 MET   112      44.508  59.355  74.279  1.00  0.00      PROB H
ATOM   3557  HG2 MET   112      45.936  60.180  74.979  1.00  0.00      PROB H
ATOM   3558  SD  MET   112      44.741  59.003  76.670  1.00  0.00      PROB S
ATOM   3559  CE  MET   112      43.658  57.666  76.210  1.00  0.00      PROB C
ATOM   3560  HE1 MET   112      44.250  56.730  76.139  1.00  0.00      PROB H
ATOM   3561  HE2 MET   112      43.123  57.859  75.263  1.00  0.00      PROB H
ATOM   3562  HE3 MET   112      42.908  57.548  77.017  1.00  0.00      PROB H
ATOM   3563  C   MET   112      48.186  58.012  72.745  1.00  0.00      PROB C
ATOM   3564  O   MET   112      49.142  58.117  73.515  1.00  0.00      PROB O
ATOM   3565  N   GLY   113      48.300  57.339  71.588  1.00  0.00      PROB N
ATOM   3566  HN  GLY   113      47.494  57.258  71.006  1.00  0.00      PROB H
ATOM   3567  CA  GLY   113      49.537  56.718  71.139  1.00  0.00      PROB C
ATOM   3568  HA1 GLY   113      50.341  57.430  71.274  1.00  0.00      PROB H
ATOM   3569  HA2 GLY   113      49.399  56.468  70.097  1.00  0.00      PROB H
ATOM   3570  C   GLY   113      49.926  55.449  71.868  1.00  0.00      PROB C
ATOM   3571  O   GLY   113      49.323  55.030  72.860  1.00  0.00      PROB O
ATOM   3572  N   GLU   114      50.963  54.778  71.335  1.00  0.00      PROB N
ATOM   3573  HN  GLU   114      51.468  55.149  70.561  1.00  0.00      PROB H
ATOM   3574  CA  GLU   114      51.405  53.466  71.747  1.00  0.00      PROB C
ATOM   3575  HA  GLU   114      50.553  52.806  71.724  1.00  0.00      PROB H
ATOM   3576  CB  GLU   114      52.455  52.925  70.755  1.00  0.00      PROB C
ATOM   3577  HB1 GLU   114      53.377  53.543  70.797  1.00  0.00      PROB H
ATOM   3578  HB2 GLU   114      52.046  53.017  69.721  1.00  0.00      PROB H
ATOM   3579  CG  GLU   114      52.805  51.445  71.040  1.00  0.00      PROB C
ATOM   3580  HG1 GLU   114      51.870  50.848  71.021  1.00  0.00      PROB H
ATOM   3581  HG2 GLU   114      53.274  51.348  72.037  1.00  0.00      PROB H
ATOM   3582  CD  GLU   114      53.757  50.836  70.017  1.00  0.00      PROB C
ATOM   3583  OE1 GLU   114      54.749  50.196  70.470  1.00  0.00      PROB O
ATOM   3584  OE2 GLU   114      53.498  50.971  68.805  1.00  0.00      PROB O
ATOM   3585  C   GLU   114      51.926  53.395  73.165  1.00  0.00      PROB C
ATOM   3586  O   GLU   114      51.647  52.458  73.910  1.00  0.00      PROB O
ATOM   3587  N   LEU   115      52.690  54.410  73.608  1.00  0.00      PROB N
ATOM   3588  HN  LEU   115      52.928  55.164  73.006  1.00  0.00      PROB H
ATOM   3589  CA  LEU   115      53.231  54.425  74.953  1.00  0.00      PROB C
ATOM   3590  HA  LEU   115      53.818  53.529  75.093  1.00  0.00      PROB H
ATOM   3591  CB  LEU   115      54.131  55.661  75.137  1.00  0.00      PROB C
ATOM   3592  HB1 LEU   115      53.550  56.583  74.910  1.00  0.00      PROB H
ATOM   3593  HB2 LEU   115      54.974  55.607  74.410  1.00  0.00      PROB H
ATOM   3594  CG  LEU   115      54.729  55.812  76.544  1.00  0.00      PROB C
ATOM   3595  HG  LEU   115      53.912  55.872  77.305  1.00  0.00      PROB H
ATOM   3596  CD1 LEU   115      55.618  54.604  76.890  1.00  0.00      PROB C
ATOM   3597 HD11 LEU   115      56.498  54.565  76.213  1.00  0.00      PROB H
ATOM   3598 HD12 LEU   115      55.055  53.653  76.837  1.00  0.00      PROB H
ATOM   3599 HD13 LEU   115      55.975  54.637  77.929  1.00  0.00      PROB H
ATOM   3600  CD2 LEU   115      55.502  57.136  76.591  1.00  0.00      PROB C
ATOM   3601 HD21 LEU   115      54.849  58.001  76.364  1.00  0.00      PROB H
ATOM   3602 HD22 LEU   115      56.373  57.112  75.900  1.00  0.00      PROB H
ATOM   3603 HD23 LEU   115      55.845  57.323  77.609  1.00  0.00      PROB H
ATOM   3604  C   LEU   115      52.151  54.400  76.020  1.00  0.00      PROB C
ATOM   3605  O   LEU   115      52.176  53.603  76.952  1.00  0.00      PROB O
ATOM   3606  N   THR   116      51.109  55.235  75.855  1.00  0.00      PROB N
ATOM   3607  HN  THR   116      51.094  55.883  75.102  1.00  0.00      PROB H
ATOM   3608  CA  THR   116      49.960  55.274  76.751  1.00  0.00      PROB C
ATOM   3609  HA  THR   116      50.340  55.423  77.751  1.00  0.00      PROB H
ATOM   3610  CB  THR   116      49.008  56.422  76.410  1.00  0.00      PROB C
ATOM   3611  HB  THR   116      48.441  56.198  75.478  1.00  0.00      PROB H
ATOM   3612  OG1 THR   116      49.732  57.626  76.202  1.00  0.00      PROB O
ATOM   3613  HG1 THR   116      49.572  57.888  75.281  1.00  0.00      PROB H
ATOM   3614  CG2 THR   116      48.034  56.713  77.557  1.00  0.00      PROB C
ATOM   3615 HG21 THR   116      48.585  56.998  78.479  1.00  0.00      PROB H
ATOM   3616 HG22 THR   116      47.402  55.831  77.779  1.00  0.00      PROB H
ATOM   3617 HG23 THR   116      47.367  57.559  77.282  1.00  0.00      PROB H
ATOM   3618  C   THR   116      49.218  53.946  76.758  1.00  0.00      PROB C
ATOM   3619  O   THR   116      48.858  53.423  77.812  1.00  0.00      PROB O
ATOM   3620  N   CYS   117      49.014  53.330  75.569  1.00  0.00      PROB N
ATOM   3621  HN  CYS   117      49.304  53.785  74.729  1.00  0.00      PROB H
ATOM   3622  CA  CYS   117      48.410  52.009  75.391  1.00  0.00      PROB C
ATOM   3623  HA  CYS   117      47.396  52.022  75.765  1.00  0.00      PROB H
ATOM   3624  CB  CYS   117      48.401  51.717  73.849  1.00  0.00      PROB C
ATOM   3625  HB1 CYS   117      49.333  52.132  73.425  1.00  0.00      PROB H
ATOM   3626  HB2 CYS   117      47.576  52.307  73.413  1.00  0.00      PROB H
ATOM   3627  SG  CYS   117      48.244  50.019  73.201  1.00  0.00      PROB S
ATOM   3628  C   CYS   117      49.138  50.933  76.183  1.00  0.00      PROB C
ATOM   3629  O   CYS   117      48.549  50.239  77.013  1.00  0.00      PROB O
ATOM   3630  N   LYS   118      50.472  50.844  76.033  1.00  0.00      PROB N
ATOM   3631  HN  LYS   118      50.961  51.428  75.378  1.00  0.00      PROB H
ATOM   3632  CA  LYS   118      51.272  49.920  76.815  1.00  0.00      PROB C
ATOM   3633  HA  LYS   118      50.864  48.926  76.677  1.00  0.00      PROB H
ATOM   3634  CB  LYS   118      52.731  49.924  76.315  1.00  0.00      PROB C
ATOM   3635  HB1 LYS   118      53.398  49.372  77.018  1.00  0.00      PROB H
ATOM   3636  HB2 LYS   118      53.090  50.975  76.231  1.00  0.00      PROB H
ATOM   3637  CG  LYS   118      52.831  49.256  74.955  1.00  0.00      PROB C
ATOM   3638  HG1 LYS   118      52.162  49.773  74.225  1.00  0.00      PROB H
ATOM   3639  HG2 LYS   118      52.468  48.202  75.044  1.00  0.00      PROB H
ATOM   3640  CD  LYS   118      54.244  49.235  74.376  1.00  0.00      PROB C
ATOM   3641  HD1 LYS   118      54.952  48.812  75.121  1.00  0.00      PROB H
ATOM   3642  HD2 LYS   118      54.566  50.272  74.124  1.00  0.00      PROB H
ATOM   3643  CE  LYS   118      54.121  48.362  73.138  1.00  0.00      PROB C
ATOM   3644  HE1 LYS   118      53.298  48.795  72.531  1.00  0.00      PROB H
ATOM   3645  HE2 LYS   118      53.937  47.301  73.431  1.00  0.00      PROB H
ATOM   3646  NZ  LYS   118      55.258  48.387  72.282  1.00  0.00      PROB N
ATOM   3647  HZ1 LYS   118      56.120  48.565  72.842  1.00  0.00      PROB H
ATOM   3648  HZ2 LYS   118      55.182  49.149  71.542  1.00  0.00      PROB H
ATOM   3649  HZ3 LYS   118      55.377  47.482  71.789  1.00  0.00      PROB H
ATOM   3650  C   LYS   118      51.266  50.150  78.306  1.00  0.00      PROB C
ATOM   3651  O   LYS   118      51.047  49.222  79.080  1.00  0.00      PROB O
ATOM   3652  N   VAL   119      51.465  51.409  78.747  1.00  0.00      PROB N
ATOM   3653  HN  VAL   119      51.594  52.158  78.092  1.00  0.00      PROB H
ATOM   3654  CA  VAL   119      51.531  51.760  80.158  1.00  0.00      PROB C
ATOM   3655  HA  VAL   119      52.256  51.104  80.622  1.00  0.00      PROB H
ATOM   3656  CB  VAL   119      52.007  53.205  80.338  1.00  0.00      PROB C
ATOM   3657  HB  VAL   119      51.413  53.878  79.675  1.00  0.00      PROB H
ATOM   3658  CG1 VAL   119      51.877  53.702  81.790  1.00  0.00      PROB C
ATOM   3659 HG11 VAL   119      52.356  52.980  82.486  1.00  0.00      PROB H
ATOM   3660 HG12 VAL   119      50.816  53.837  82.081  1.00  0.00      PROB H
ATOM   3661 HG13 VAL   119      52.398  54.678  81.907  1.00  0.00      PROB H
ATOM   3662  CG2 VAL   119      53.486  53.313  79.936  1.00  0.00      PROB C
ATOM   3663 HG21 VAL   119      53.653  53.032  78.877  1.00  0.00      PROB H
ATOM   3664 HG22 VAL   119      54.120  52.674  80.587  1.00  0.00      PROB H
ATOM   3665 HG23 VAL   119      53.797  54.370  80.063  1.00  0.00      PROB H
ATOM   3666  C   VAL   119      50.235  51.504  80.911  1.00  0.00      PROB C
ATOM   3667  O   VAL   119      50.230  50.923  81.996  1.00  0.00      PROB O
ATOM   3668  N   THR   120      49.082  51.902  80.339  1.00  0.00      PROB N
ATOM   3669  HN  THR   120      49.094  52.329  79.432  1.00  0.00      PROB H
ATOM   3670  CA  THR   120      47.793  51.720  80.992  1.00  0.00      PROB C
ATOM   3671  HA  THR   120      47.915  52.031  82.019  1.00  0.00      PROB H
ATOM   3672  CB  THR   120      46.690  52.567  80.386  1.00  0.00      PROB C
ATOM   3673  HB  THR   120      45.719  52.380  80.910  1.00  0.00      PROB H
ATOM   3674  OG1 THR   120      46.536  52.301  79.001  1.00  0.00      PROB O
ATOM   3675  HG1 THR   120      47.339  52.597  78.551  1.00  0.00      PROB H
ATOM   3676  CG2 THR   120      47.039  54.057  80.541  1.00  0.00      PROB C
ATOM   3677 HG21 THR   120      47.623  54.429  79.674  1.00  0.00      PROB H
ATOM   3678 HG22 THR   120      47.630  54.234  81.461  1.00  0.00      PROB H
ATOM   3679 HG23 THR   120      46.110  54.652  80.623  1.00  0.00      PROB H
ATOM   3680  C   THR   120      47.350  50.276  81.086  1.00  0.00      PROB C
ATOM   3681  O   THR   120      46.841  49.832  82.117  1.00  0.00      PROB O
ATOM   3682  N   HSD   121      47.573  49.492  80.015  1.00  0.00      PROB N
ATOM   3683  HN  HSD   121      47.935  49.876  79.161  1.00  0.00      PROB H
ATOM   3684  CA  HSD   121      47.357  48.059  80.035  1.00  0.00      PROB C
ATOM   3685  HA  HSD   121      46.356  47.877  80.403  1.00  0.00      PROB H
ATOM   3686  CB  HSD   121      47.469  47.472  78.623  1.00  0.00      PROB C
ATOM   3687  HB1 HSD   121      47.662  46.376  78.654  1.00  0.00      PROB H
ATOM   3688  HB2 HSD   121      48.328  47.956  78.108  1.00  0.00      PROB H
ATOM   3689  ND1 HSD   121      45.418  46.689  77.333  1.00  0.00      PROB N
ATOM   3690  HD1 HSD   121      45.504  45.716  77.549  1.00  0.00      PROB H
ATOM   3691  CG  HSD   121      46.226  47.706  77.807  1.00  0.00      PROB C
ATOM   3692  CE1 HSD   121      44.536  47.250  76.475  1.00  0.00      PROB C
ATOM   3693  HE1 HSD   121      43.783  46.682  75.925  1.00  0.00      PROB H
ATOM   3694  NE2 HSD   121      44.714  48.547  76.378  1.00  0.00      PROB N
ATOM   3695  CD2 HSD   121      45.777  48.843  77.210  1.00  0.00      PROB C
ATOM   3696  HD2 HSD   121      46.123  49.864  77.305  1.00  0.00      PROB H
ATOM   3697  C   HSD   121      48.271  47.315  80.981  1.00  0.00      PROB C
ATOM   3698  O   HSD   121      47.835  46.421  81.702  1.00  0.00      PROB O
ATOM   3699  N   LEU   122      49.560  47.693  81.034  1.00  0.00      PROB N
ATOM   3700  HN  LEU   122      49.935  48.393  80.420  1.00  0.00      PROB H
ATOM   3701  CA  LEU   122      50.489  47.137  81.988  1.00  0.00      PROB C
ATOM   3702  HA  LEU   122      50.548  46.068  81.840  1.00  0.00      PROB H
ATOM   3703  CB  LEU   122      51.862  47.751  81.738  1.00  0.00      PROB C
ATOM   3704  HB1 LEU   122      51.822  48.861  81.834  1.00  0.00      PROB H
ATOM   3705  HB2 LEU   122      52.169  47.541  80.691  1.00  0.00      PROB H
ATOM   3706  CG  LEU   122      52.940  47.250  82.685  1.00  0.00      PROB C
ATOM   3707  HG  LEU   122      52.693  47.485  83.741  1.00  0.00      PROB H
ATOM   3708  CD1 LEU   122      53.236  45.738  82.557  1.00  0.00      PROB C
ATOM   3709 HD11 LEU   122      53.522  45.465  81.518  1.00  0.00      PROB H
ATOM   3710 HD12 LEU   122      52.328  45.167  82.831  1.00  0.00      PROB H
ATOM   3711 HD13 LEU   122      54.061  45.428  83.235  1.00  0.00      PROB H
ATOM   3712  CD2 LEU   122      54.143  48.071  82.368  1.00  0.00      PROB C
ATOM   3713 HD21 LEU   122      54.063  49.168  82.423  1.00  0.00      PROB H
ATOM   3714 HD22 LEU   122      54.440  47.798  81.324  1.00  0.00      PROB H
ATOM   3715 HD23 LEU   122      54.881  47.804  83.147  1.00  0.00      PROB H
ATOM   3716  C   LEU   122      50.099  47.380  83.434  1.00  0.00      PROB C
ATOM   3717  O   LEU   122      50.063  46.455  84.244  1.00  0.00      PROB O
ATOM   3718  N   ILE   123      49.721  48.632  83.771  1.00  0.00      PROB N
ATOM   3719  HN  ILE   123      49.777  49.382  83.105  1.00  0.00      PROB H
ATOM   3720  CA  ILE   123      49.217  48.988  85.090  1.00  0.00      PROB C
ATOM   3721  HA  ILE   123      49.953  48.679  85.820  1.00  0.00      PROB H
ATOM   3722  CB  ILE   123      49.008  50.499  85.223  1.00  0.00      PROB C
ATOM   3723  HB  ILE   123      48.448  50.858  84.327  1.00  0.00      PROB H
ATOM   3724  CG2 ILE   123      48.189  50.833  86.484  1.00  0.00      PROB C
ATOM   3725 HG21 ILE   123      48.637  50.345  87.375  1.00  0.00      PROB H
ATOM   3726 HG22 ILE   123      47.135  50.504  86.387  1.00  0.00      PROB H
ATOM   3727 HG23 ILE   123      48.172  51.928  86.665  1.00  0.00      PROB H
ATOM   3728  CG1 ILE   123      50.365  51.242  85.256  1.00  0.00      PROB C
ATOM   3729 HG11 ILE   123      51.014  50.852  84.440  1.00  0.00      PROB H
ATOM   3730 HG12 ILE   123      50.866  51.024  86.225  1.00  0.00      PROB H
ATOM   3731  CD  ILE   123      50.233  52.761  85.079  1.00  0.00      PROB C
ATOM   3732  HD1 ILE   123      49.765  53.225  85.972  1.00  0.00      PROB H
ATOM   3733  HD2 ILE   123      49.612  53.001  84.190  1.00  0.00      PROB H
ATOM   3734  HD3 ILE   123      51.236  53.219  84.943  1.00  0.00      PROB H
ATOM   3735  C   ILE   123      47.956  48.222  85.444  1.00  0.00      PROB C
ATOM   3736  O   ILE   123      47.842  47.673  86.542  1.00  0.00      PROB O
ATOM   3737  N   PHE   124      47.000  48.096  84.499  1.00  0.00      PROB N
ATOM   3738  HN  PHE   124      47.088  48.573  83.622  1.00  0.00      PROB H
ATOM   3739  CA  PHE   124      45.800  47.302  84.692  1.00  0.00      PROB C
ATOM   3740  HA  PHE   124      45.275  47.678  85.561  1.00  0.00      PROB H
ATOM   3741  CB  PHE   124      44.891  47.457  83.435  1.00  0.00      PROB C
ATOM   3742  HB1 PHE   124      45.458  47.158  82.529  1.00  0.00      PROB H
ATOM   3743  HB2 PHE   124      44.607  48.526  83.322  1.00  0.00      PROB H
ATOM   3744  CG  PHE   124      43.634  46.624  83.493  1.00  0.00      PROB C
ATOM   3745  CD1 PHE   124      43.631  45.303  83.009  1.00  0.00      PROB C
ATOM   3746  HD1 PHE   124      44.538  44.889  82.593  1.00  0.00      PROB H
ATOM   3747  CE1 PHE   124      42.483  44.509  83.112  1.00  0.00      PROB C
ATOM   3748  HE1 PHE   124      42.494  43.484  82.771  1.00  0.00      PROB H
ATOM   3749  CZ  PHE   124      41.314  45.045  83.665  1.00  0.00      PROB C
ATOM   3750  HZ  PHE   124      40.433  44.428  83.761  1.00  0.00      PROB H
ATOM   3751  CD2 PHE   124      42.448  47.159  84.020  1.00  0.00      PROB C
ATOM   3752  HD2 PHE   124      42.438  48.179  84.377  1.00  0.00      PROB H
ATOM   3753  CE2 PHE   124      41.292  46.374  84.103  1.00  0.00      PROB C
ATOM   3754  HE2 PHE   124      40.381  46.787  84.507  1.00  0.00      PROB H
ATOM   3755  C   PHE   124      46.107  45.837  84.983  1.00  0.00      PROB C
ATOM   3756  O   PHE   124      45.593  45.246  85.928  1.00  0.00      PROB O
ATOM   3757  N   SER   125      47.008  45.227  84.196  1.00  0.00      PROB N
ATOM   3758  HN  SER   125      47.447  45.726  83.444  1.00  0.00      PROB H
ATOM   3759  CA  SER   125      47.409  43.844  84.358  1.00  0.00      PROB C
ATOM   3760  HA  SER   125      46.516  43.232  84.377  1.00  0.00      PROB H
ATOM   3761  CB  SER   125      48.266  43.439  83.141  1.00  0.00      PROB C
ATOM   3762  HB1 SER   125      49.232  43.989  83.151  1.00  0.00      PROB H
ATOM   3763  HB2 SER   125      47.727  43.719  82.207  1.00  0.00      PROB H
ATOM   3764  OG  SER   125      48.508  42.040  83.113  1.00  0.00      PROB O
ATOM   3765  HG1 SER   125      49.253  41.877  83.720  1.00  0.00      PROB H
ATOM   3766  C   SER   125      48.136  43.579  85.671  1.00  0.00      PROB C
ATOM   3767  O   SER   125      47.840  42.624  86.391  1.00  0.00      PROB O
ATOM   3768  N   ILE   126      49.079  44.471  86.050  1.00  0.00      PROB N
ATOM   3769  HN  ILE   126      49.327  45.236  85.449  1.00  0.00      PROB H
ATOM   3770  CA  ILE   126      49.786  44.409  87.322  1.00  0.00      PROB C
ATOM   3771  HA  ILE   126      50.254  43.436  87.391  1.00  0.00      PROB H
ATOM   3772  CB  ILE   126      50.867  45.488  87.435  1.00  0.00      PROB C
ATOM   3773  HB  ILE   126      50.408  46.473  87.180  1.00  0.00      PROB H
ATOM   3774  CG2 ILE   126      51.446  45.575  88.866  1.00  0.00      PROB C
ATOM   3775 HG21 ILE   126      51.771  44.571  89.211  1.00  0.00      PROB H
ATOM   3776 HG22 ILE   126      50.703  45.976  89.584  1.00  0.00      PROB H
ATOM   3777 HG23 ILE   126      52.329  46.247  88.895  1.00  0.00      PROB H
ATOM   3778  CG1 ILE   126      52.009  45.222  86.435  1.00  0.00      PROB C
ATOM   3779 HG11 ILE   126      51.588  44.942  85.445  1.00  0.00      PROB H
ATOM   3780 HG12 ILE   126      52.598  44.357  86.806  1.00  0.00      PROB H
ATOM   3781  CD  ILE   126      52.922  46.437  86.258  1.00  0.00      PROB C
ATOM   3782  HD1 ILE   126      53.523  46.621  87.173  1.00  0.00      PROB H
ATOM   3783  HD2 ILE   126      52.323  47.349  86.041  1.00  0.00      PROB H
ATOM   3784  HD3 ILE   126      53.625  46.267  85.415  1.00  0.00      PROB H
ATOM   3785  C   ILE   126      48.845  44.503  88.499  1.00  0.00      PROB C
ATOM   3786  O   ILE   126      48.974  43.745  89.461  1.00  0.00      PROB O
ATOM   3787  N   ASN   127      47.858  45.422  88.445  1.00  0.00      PROB N
ATOM   3788  HN  ASN   127      47.787  46.052  87.667  1.00  0.00      PROB H
ATOM   3789  CA  ASN   127      46.829  45.493  89.462  1.00  0.00      PROB C
ATOM   3790  HA  ASN   127      47.315  45.560  90.427  1.00  0.00      PROB H
ATOM   3791  CB  ASN   127      45.942  46.750  89.274  1.00  0.00      PROB C
ATOM   3792  HB1 ASN   127      45.551  46.769  88.234  1.00  0.00      PROB H
ATOM   3793  HB2 ASN   127      46.560  47.658  89.429  1.00  0.00      PROB H
ATOM   3794  CG  ASN   127      44.735  46.731  90.228  1.00  0.00      PROB C
ATOM   3795  OD1 ASN   127      43.656  46.244  89.883  1.00  0.00      PROB O
ATOM   3796  ND2 ASN   127      44.929  47.300  91.431  1.00  0.00      PROB N
ATOM   3797 HD21 ASN   127      44.231  47.188  92.150  1.00  0.00      PROB H
ATOM   3798 HD22 ASN   127      45.760  47.815  91.614  1.00  0.00      PROB H
ATOM   3799  C   ASN   127      45.983  44.239  89.530  1.00  0.00      PROB C
ATOM   3800  O   ASN   127      45.807  43.684  90.606  1.00  0.00      PROB O
ATOM   3801  N   LEU   128      45.489  43.734  88.383  1.00  0.00      PROB N
ATOM   3802  HN  LEU   128      45.642  44.199  87.507  1.00  0.00      PROB H
ATOM   3803  CA  LEU   128      44.639  42.561  88.359  1.00  0.00      PROB C
ATOM   3804  HA  LEU   128      43.736  42.775  88.915  1.00  0.00      PROB H
ATOM   3805  CB  LEU   128      44.281  42.233  86.886  1.00  0.00      PROB C
ATOM   3806  HB1 LEU   128      45.225  42.092  86.314  1.00  0.00      PROB H
ATOM   3807  HB2 LEU   128      43.764  43.112  86.438  1.00  0.00      PROB H
ATOM   3808  CG  LEU   128      43.395  40.989  86.678  1.00  0.00      PROB C
ATOM   3809  HG  LEU   128      43.861  40.112  87.189  1.00  0.00      PROB H
ATOM   3810  CD1 LEU   128      41.985  41.194  87.249  1.00  0.00      PROB C
ATOM   3811 HD11 LEU   128      41.490  42.041  86.726  1.00  0.00      PROB H
ATOM   3812 HD12 LEU   128      42.024  41.418  88.335  1.00  0.00      PROB H
ATOM   3813 HD13 LEU   128      41.378  40.277  87.090  1.00  0.00      PROB H
ATOM   3814  CD2 LEU   128      43.295  40.647  85.188  1.00  0.00      PROB C
ATOM   3815 HD21 LEU   128      44.305  40.448  84.767  1.00  0.00      PROB H
ATOM   3816 HD22 LEU   128      42.844  41.497  84.631  1.00  0.00      PROB H
ATOM   3817 HD23 LEU   128      42.664  39.745  85.040  1.00  0.00      PROB H
ATOM   3818  C   LEU   128      45.291  41.357  89.022  1.00  0.00      PROB C
ATOM   3819  O   LEU   128      44.764  40.793  89.979  1.00  0.00      PROB O
ATOM   3820  N   PHE   129      46.514  40.994  88.593  1.00  0.00      PROB N
ATOM   3821  HN  PHE   129      46.958  41.485  87.837  1.00  0.00      PROB H
ATOM   3822  CA  PHE   129      47.272  39.937  89.227  1.00  0.00      PROB C
ATOM   3823  HA  PHE   129      46.628  39.072  89.322  1.00  0.00      PROB H
ATOM   3824  CB  PHE   129      48.510  39.578  88.365  1.00  0.00      PROB C
ATOM   3825  HB1 PHE   129      49.162  38.856  88.894  1.00  0.00      PROB H
ATOM   3826  HB2 PHE   129      49.088  40.505  88.151  1.00  0.00      PROB H
ATOM   3827  CG  PHE   129      48.125  38.940  87.052  1.00  0.00      PROB C
ATOM   3828  CD1 PHE   129      47.426  37.719  87.014  1.00  0.00      PROB C
ATOM   3829  HD1 PHE   129      47.141  37.231  87.936  1.00  0.00      PROB H
ATOM   3830  CE1 PHE   129      47.090  37.124  85.789  1.00  0.00      PROB C
ATOM   3831  HE1 PHE   129      46.544  36.194  85.773  1.00  0.00      PROB H
ATOM   3832  CZ  PHE   129      47.461  37.738  84.586  1.00  0.00      PROB C
ATOM   3833  HZ  PHE   129      47.202  37.289  83.638  1.00  0.00      PROB H
ATOM   3834  CD2 PHE   129      48.517  39.528  85.836  1.00  0.00      PROB C
ATOM   3835  HD2 PHE   129      49.071  40.455  85.848  1.00  0.00      PROB H
ATOM   3836  CE2 PHE   129      48.176  38.943  84.611  1.00  0.00      PROB C
ATOM   3837  HE2 PHE   129      48.467  39.418  83.685  1.00  0.00      PROB H
ATOM   3838  C   PHE   129      47.708  40.263  90.648  1.00  0.00      PROB C
ATOM   3839  O   PHE   129      47.537  39.467  91.567  1.00  0.00      PROB O
ATOM   3840  N   GLY   130      48.246  41.477  90.876  1.00  0.00      PROB N
ATOM   3841  HN  GLY   130      48.324  42.144  90.131  1.00  0.00      PROB H
ATOM   3842  CA  GLY   130      48.733  41.922  92.178  1.00  0.00      PROB C
ATOM   3843  HA1 GLY   130      49.054  42.948  92.069  1.00  0.00      PROB H
ATOM   3844  HA2 GLY   130      49.536  41.268  92.490  1.00  0.00      PROB H
ATOM   3845  C   GLY   130      47.680  41.890  93.250  1.00  0.00      PROB C
ATOM   3846  O   GLY   130      47.894  41.368  94.336  1.00  0.00      PROB O
ATOM   3847  N   SER   131      46.476  42.408  92.966  1.00  0.00      PROB N
ATOM   3848  HN  SER   131      46.284  42.842  92.077  1.00  0.00      PROB H
ATOM   3849  CA  SER   131      45.348  42.413  93.882  1.00  0.00      PROB C
ATOM   3850  HA  SER   131      45.678  42.882  94.789  1.00  0.00      PROB H
ATOM   3851  CB  SER   131      44.154  43.220  93.312  1.00  0.00      PROB C
ATOM   3852  HB1 SER   131      43.241  43.113  93.939  1.00  0.00      PROB H
ATOM   3853  HB2 SER   131      43.920  42.886  92.274  1.00  0.00      PROB H
ATOM   3854  OG  SER   131      44.518  44.595  93.279  1.00  0.00      PROB O
ATOM   3855  HG1 SER   131      43.701  45.130  93.211  1.00  0.00      PROB H
ATOM   3856  C   SER   131      44.890  41.041  94.298  1.00  0.00      PROB C
ATOM   3857  O   SER   131      44.702  40.745  95.479  1.00  0.00      PROB O
ATOM   3858  N   ILE   132      44.769  40.132  93.323  1.00  0.00      PROB N
ATOM   3859  HN  ILE   132      44.939  40.399  92.372  1.00  0.00      PROB H
ATOM   3860  CA  ILE   132      44.448  38.741  93.554  1.00  0.00      PROB C
ATOM   3861  HA  ILE   132      43.548  38.697  94.151  1.00  0.00      PROB H
ATOM   3862  CB  ILE   132      44.152  38.102  92.202  1.00  0.00      PROB C
ATOM   3863  HB  ILE   132      44.958  38.378  91.478  1.00  0.00      PROB H
ATOM   3864  CG2 ILE   132      44.123  36.577  92.324  1.00  0.00      PROB C
ATOM   3865 HG21 ILE   132      43.450  36.261  93.146  1.00  0.00      PROB H
ATOM   3866 HG22 ILE   132      45.137  36.165  92.511  1.00  0.00      PROB H
ATOM   3867 HG23 ILE   132      43.741  36.119  91.387  1.00  0.00      PROB H
ATOM   3868  CG1 ILE   132      42.806  38.638  91.649  1.00  0.00      PROB C
ATOM   3869 HG11 ILE   132      42.726  39.731  91.837  1.00  0.00      PROB H
ATOM   3870 HG12 ILE   132      41.975  38.139  92.198  1.00  0.00      PROB H
ATOM   3871  CD  ILE   132      42.615  38.419  90.143  1.00  0.00      PROB C
ATOM   3872  HD1 ILE   132      43.280  37.615  89.773  1.00  0.00      PROB H
ATOM   3873  HD2 ILE   132      42.844  39.337  89.567  1.00  0.00      PROB H
ATOM   3874  HD3 ILE   132      41.563  38.128  89.922  1.00  0.00      PROB H
ATOM   3875  C   ILE   132      45.510  38.006  94.374  1.00  0.00      PROB C
ATOM   3876  O   ILE   132      45.221  37.301  95.350  1.00  0.00      PROB O
ATOM   3877  N   PHE   133      46.795  38.203  94.032  1.00  0.00      PROB N
ATOM   3878  HN  PHE   133      47.028  38.749  93.217  1.00  0.00      PROB H
ATOM   3879  CA  PHE   133      47.918  37.655  94.765  1.00  0.00      PROB C
ATOM   3880  HA  PHE   133      47.760  36.589  94.864  1.00  0.00      PROB H
ATOM   3881  CB  PHE   133      49.254  37.913  94.019  1.00  0.00      PROB C
ATOM   3882  HB1 PHE   133      50.105  37.529  94.622  1.00  0.00      PROB H
ATOM   3883  HB2 PHE   133      49.352  39.012  93.878  1.00  0.00      PROB H
ATOM   3884  CG  PHE   133      49.373  37.272  92.651  1.00  0.00      PROB C
ATOM   3885  CD1 PHE   133      48.582  36.184  92.232  1.00  0.00      PROB C
ATOM   3886  HD1 PHE   133      47.838  35.763  92.891  1.00  0.00      PROB H
ATOM   3887  CE1 PHE   133      48.740  35.635  90.953  1.00  0.00      PROB C
ATOM   3888  HE1 PHE   133      48.129  34.799  90.646  1.00  0.00      PROB H
ATOM   3889  CZ  PHE   133      49.692  36.162  90.073  1.00  0.00      PROB C
ATOM   3890  HZ  PHE   133      49.801  35.747  89.080  1.00  0.00      PROB H
ATOM   3891  CD2 PHE   133      50.339  37.780  91.760  1.00  0.00      PROB C
ATOM   3892  HD2 PHE   133      50.962  38.608  92.066  1.00  0.00      PROB H
ATOM   3893  CE2 PHE   133      50.499  37.231  90.481  1.00  0.00      PROB C
ATOM   3894  HE2 PHE   133      51.229  37.642  89.797  1.00  0.00      PROB H
ATOM   3895  C   PHE   133      48.015  38.169  96.197  1.00  0.00      PROB C
ATOM   3896  O   PHE   133      48.274  37.400  97.122  1.00  0.00      PROB O
ATOM   3897  N   PHE   134      47.769  39.476  96.432  1.00  0.00      PROB N
ATOM   3898  HN  PHE   134      47.605  40.115  95.671  1.00  0.00      PROB H
ATOM   3899  CA  PHE   134      47.680  40.046  97.765  1.00  0.00      PROB C
ATOM   3900  HA  PHE   134      48.580  39.760  98.290  1.00  0.00      PROB H
ATOM   3901  CB  PHE   134      47.575  41.602  97.726  1.00  0.00      PROB C
ATOM   3902  HB1 PHE   134      47.243  42.002  98.708  1.00  0.00      PROB H
ATOM   3903  HB2 PHE   134      46.836  41.882  96.943  1.00  0.00      PROB H
ATOM   3904  CG  PHE   134      48.895  42.272  97.410  1.00  0.00      PROB C
ATOM   3905  CD1 PHE   134      50.040  41.993  98.174  1.00  0.00      PROB C
ATOM   3906  HD1 PHE   134      49.979  41.297  98.994  1.00  0.00      PROB H
ATOM   3907  CE1 PHE   134      51.270  42.589  97.871  1.00  0.00      PROB C
ATOM   3908  HE1 PHE   134      52.141  42.363  98.465  1.00  0.00      PROB H
ATOM   3909  CZ  PHE   134      51.369  43.475  96.793  1.00  0.00      PROB C
ATOM   3910  HZ  PHE   134      52.326  43.906  96.536  1.00  0.00      PROB H
ATOM   3911  CD2 PHE   134      48.995  43.236  96.389  1.00  0.00      PROB C
ATOM   3912  HD2 PHE   134      48.118  43.493  95.813  1.00  0.00      PROB H
ATOM   3913  CE2 PHE   134      50.226  43.818  96.062  1.00  0.00      PROB C
ATOM   3914  HE2 PHE   134      50.295  44.530  95.251  1.00  0.00      PROB H
ATOM   3915  C   PHE   134      46.559  39.444  98.604  1.00  0.00      PROB C
ATOM   3916  O   PHE   134      46.746  39.125  99.775  1.00  0.00      PROB O
ATOM   3917  N   LEU   135      45.372  39.215  98.012  1.00  0.00      PROB N
ATOM   3918  HN  LEU   135      45.213  39.491  97.061  1.00  0.00      PROB H
ATOM   3919  CA  LEU   135      44.279  38.517  98.674  1.00  0.00      PROB C
ATOM   3920  HA  LEU   135      44.078  39.021  99.604  1.00  0.00      PROB H
ATOM   3921  CB  LEU   135      43.010  38.570  97.801  1.00  0.00      PROB C
ATOM   3922  HB1 LEU   135      42.222  37.885  98.186  1.00  0.00      PROB H
ATOM   3923  HB2 LEU   135      43.272  38.246  96.770  1.00  0.00      PROB H
ATOM   3924  CG  LEU   135      42.417  39.986  97.727  1.00  0.00      PROB C
ATOM   3925  HG  LEU   135      43.236  40.732  97.586  1.00  0.00      PROB H
ATOM   3926  CD1 LEU   135      41.455  40.102  96.559  1.00  0.00      PROB C
ATOM   3927 HD11 LEU   135      40.621  39.377  96.691  1.00  0.00      PROB H
ATOM   3928 HD12 LEU   135      41.964  39.899  95.593  1.00  0.00      PROB H
ATOM   3929 HD13 LEU   135      41.031  41.130  96.543  1.00  0.00      PROB H
ATOM   3930  CD2 LEU   135      41.630  40.338  98.984  1.00  0.00      PROB C
ATOM   3931 HD21 LEU   135      42.199  40.110  99.902  1.00  0.00      PROB H
ATOM   3932 HD22 LEU   135      40.693  39.741  99.012  1.00  0.00      PROB H
ATOM   3933 HD23 LEU   135      41.363  41.417  98.985  1.00  0.00      PROB H
ATOM   3934  C   LEU   135      44.605  37.089  99.069  1.00  0.00      PROB C
ATOM   3935  O   LEU   135      44.349  36.650 100.192  1.00  0.00      PROB O
ATOM   3936  N   THR   136      45.259  36.343  98.163  1.00  0.00      PROB N
ATOM   3937  HN  THR   136      45.401  36.706  97.242  1.00  0.00      PROB H
ATOM   3938  CA  THR   136      45.789  35.015  98.437  1.00  0.00      PROB C
ATOM   3939  HA  THR   136      44.976  34.395  98.788  1.00  0.00      PROB H
ATOM   3940  CB  THR   136      46.389  34.396  97.182  1.00  0.00      PROB C
ATOM   3941  HB  THR   136      47.271  34.980  96.835  1.00  0.00      PROB H
ATOM   3942  OG1 THR   136      45.432  34.380  96.134  1.00  0.00      PROB O
ATOM   3943  HG1 THR   136      45.248  35.295  95.893  1.00  0.00      PROB H
ATOM   3944  CG2 THR   136      46.800  32.942  97.412  1.00  0.00      PROB C
ATOM   3945 HG21 THR   136      45.908  32.343  97.697  1.00  0.00      PROB H
ATOM   3946 HG22 THR   136      47.566  32.848  98.208  1.00  0.00      PROB H
ATOM   3947 HG23 THR   136      47.209  32.511  96.473  1.00  0.00      PROB H
ATOM   3948  C   THR   136      46.822  35.032  99.547  1.00  0.00      PROB C
ATOM   3949  O   THR   136      46.746  34.259 100.500  1.00  0.00      PROB O
ATOM   3950  N   CYS   137      47.771  35.984  99.519  1.00  0.00      PROB N
ATOM   3951  HN  CYS   137      47.830  36.632  98.758  1.00  0.00      PROB H
ATOM   3952  CA  CYS   137      48.737  36.170 100.586  1.00  0.00      PROB C
ATOM   3953  HA  CYS   137      49.252  35.229 100.736  1.00  0.00      PROB H
ATOM   3954  CB  CYS   137      49.780  37.243 100.208  1.00  0.00      PROB C
ATOM   3955  HB1 CYS   137      50.434  37.467 101.081  1.00  0.00      PROB H
ATOM   3956  HB2 CYS   137      49.259  38.180  99.919  1.00  0.00      PROB H
ATOM   3957  SG  CYS   137      50.813  36.669  98.835  1.00  0.00      PROB S
ATOM   3958  HG1 CYS   137      49.838  36.678  97.934  1.00  0.00      PROB H
ATOM   3959  C   CYS   137      48.118  36.495 101.927  1.00  0.00      PROB C
ATOM   3960  O   CYS   137      48.547  35.966 102.944  1.00  0.00      PROB O
ATOM   3961  N   MET   138      47.075  37.344 101.970  1.00  0.00      PROB N
ATOM   3962  HN  MET   138      46.752  37.792 101.135  1.00  0.00      PROB H
ATOM   3963  CA  MET   138      46.320  37.635 103.175  1.00  0.00      PROB C
ATOM   3964  HA  MET   138      47.032  37.945 103.931  1.00  0.00      PROB H
ATOM   3965  CB  MET   138      45.336  38.805 102.940  1.00  0.00      PROB C
ATOM   3966  HB1 MET   138      44.592  38.860 103.768  1.00  0.00      PROB H
ATOM   3967  HB2 MET   138      44.784  38.619 101.993  1.00  0.00      PROB H
ATOM   3968  CG  MET   138      46.058  40.164 102.865  1.00  0.00      PROB C
ATOM   3969  HG1 MET   138      46.730  40.154 101.981  1.00  0.00      PROB H
ATOM   3970  HG2 MET   138      46.707  40.242 103.765  1.00  0.00      PROB H
ATOM   3971  SD  MET   138      44.980  41.632 102.814  1.00  0.00      PROB S
ATOM   3972  CE  MET   138      44.334  41.404 101.140  1.00  0.00      PROB C
ATOM   3973  HE1 MET   138      43.796  40.440 101.062  1.00  0.00      PROB H
ATOM   3974  HE2 MET   138      45.143  41.408 100.378  1.00  0.00      PROB H
ATOM   3975  HE3 MET   138      43.617  42.211 100.876  1.00  0.00      PROB H
ATOM   3976  C   MET   138      45.596  36.453 103.797  1.00  0.00      PROB C
ATOM   3977  O   MET   138      45.566  36.300 105.020  1.00  0.00      PROB O
ATOM   3978  N   SER   139      44.991  35.574 102.971  1.00  0.00      PROB N
ATOM   3979  HN  SER   139      44.998  35.734 101.983  1.00  0.00      PROB H
ATOM   3980  CA  SER   139      44.364  34.352 103.460  1.00  0.00      PROB C
ATOM   3981  HA  SER   139      43.702  34.634 104.266  1.00  0.00      PROB H
ATOM   3982  CB  SER   139      43.513  33.666 102.354  1.00  0.00      PROB C
ATOM   3983  HB1 SER   139      42.832  34.431 101.915  1.00  0.00      PROB H
ATOM   3984  HB2 SER   139      42.876  32.866 102.797  1.00  0.00      PROB H
ATOM   3985  OG  SER   139      44.311  33.108 101.309  1.00  0.00      PROB O
ATOM   3986  HG1 SER   139      44.967  33.771 101.056  1.00  0.00      PROB H
ATOM   3987  C   SER   139      45.363  33.380 104.076  1.00  0.00      PROB C
ATOM   3988  O   SER   139      45.145  32.859 105.171  1.00  0.00      PROB O
ATOM   3989  N   VAL   140      46.517  33.164 103.400  1.00  0.00      PROB N
ATOM   3990  HN  VAL   140      46.650  33.581 102.503  1.00  0.00      PROB H
ATOM   3991  CA  VAL   140      47.626  32.348 103.864  1.00  0.00      PROB C
ATOM   3992  HA  VAL   140      47.236  31.375 104.127  1.00  0.00      PROB H
ATOM   3993  CB  VAL   140      48.677  32.188 102.754  1.00  0.00      PROB C
ATOM   3994  HB  VAL   140      49.012  33.196 102.415  1.00  0.00      PROB H
ATOM   3995  CG1 VAL   140      49.894  31.390 103.244  1.00  0.00      PROB C
ATOM   3996 HG11 VAL   140      49.574  30.439 103.724  1.00  0.00      PROB H
ATOM   3997 HG12 VAL   140      50.491  31.976 103.970  1.00  0.00      PROB H
ATOM   3998 HG13 VAL   140      50.553  31.130 102.387  1.00  0.00      PROB H
ATOM   3999  CG2 VAL   140      48.093  31.453 101.532  1.00  0.00      PROB C
ATOM   4000 HG21 VAL   140      47.137  31.898 101.195  1.00  0.00      PROB H
ATOM   4001 HG22 VAL   140      47.918  30.390 101.787  1.00  0.00      PROB H
ATOM   4002 HG23 VAL   140      48.814  31.487 100.687  1.00  0.00      PROB H
ATOM   4003  C   VAL   140      48.268  32.904 105.130  1.00  0.00      PROB C
ATOM   4004  O   VAL   140      48.416  32.197 106.127  1.00  0.00      PROB O
ATOM   4005  N   ASP   141      48.595  34.215 105.161  1.00  0.00      PROB N
ATOM   4006  HN  ASP   141      48.455  34.795 104.355  1.00  0.00      PROB H
ATOM   4007  CA  ASP   141      49.182  34.891 106.313  1.00  0.00      PROB C
ATOM   4008  HA  ASP   141      50.093  34.364 106.564  1.00  0.00      PROB H
ATOM   4009  CB  ASP   141      49.556  36.363 105.967  1.00  0.00      PROB C
ATOM   4010  HB1 ASP   141      48.630  36.912 105.692  1.00  0.00      PROB H
ATOM   4011  HB2 ASP   141      50.228  36.371 105.087  1.00  0.00      PROB H
ATOM   4012  CG  ASP   141      50.237  37.128 107.102  1.00  0.00      PROB C
ATOM   4013  OD1 ASP   141      51.484  37.266 107.075  1.00  0.00      PROB O
ATOM   4014  OD2 ASP   141      49.531  37.627 108.020  1.00  0.00      PROB O
ATOM   4015  C   ASP   141      48.303  34.822 107.552  1.00  0.00      PROB C
ATOM   4016  O   ASP   141      48.790  34.592 108.659  1.00  0.00      PROB O
ATOM   4017  N   ARG   142      46.977  34.991 107.390  1.00  0.00      PROB N
ATOM   4018  HN  ARG   142      46.605  35.191 106.486  1.00  0.00      PROB H
ATOM   4019  CA  ARG   142      46.045  34.885 108.484  1.00  0.00      PROB C
ATOM   4020  HA  ARG   142      46.374  35.565 109.260  1.00  0.00      PROB H
ATOM   4021  CB  ARG   142      44.638  35.301 108.028  1.00  0.00      PROB C
ATOM   4022  HB1 ARG   142      44.285  34.617 107.223  1.00  0.00      PROB H
ATOM   4023  HB2 ARG   142      44.707  36.321 107.584  1.00  0.00      PROB H
ATOM   4024  CG  ARG   142      43.623  35.309 109.178  1.00  0.00      PROB C
ATOM   4025  HG1 ARG   142      44.047  35.895 110.024  1.00  0.00      PROB H
ATOM   4026  HG2 ARG   142      43.467  34.270 109.537  1.00  0.00      PROB H
ATOM   4027  CD  ARG   142      42.308  35.931 108.735  1.00  0.00      PROB C
ATOM   4028  HD1 ARG   142      41.907  35.382 107.852  1.00  0.00      PROB H
ATOM   4029  HD2 ARG   142      42.484  36.999 108.466  1.00  0.00      PROB H
ATOM   4030  NE  ARG   142      41.340  35.838 109.870  1.00  0.00      PROB N
ATOM   4031  HE  ARG   142      41.525  35.203 110.620  1.00  0.00      PROB H
ATOM   4032  CZ  ARG   142      40.231  36.565 109.931  1.00  0.00      PROB C
ATOM   4033  NH1 ARG   142      39.890  37.420 108.991  1.00  0.00      PROB N
ATOM   4034 HH11 ARG   142      40.485  37.548 108.212  1.00  0.00      PROB H
ATOM   4035 HH12 ARG   142      39.043  37.934 109.085  1.00  0.00      PROB H
ATOM   4036  NH2 ARG   142      39.417  36.430 110.953  1.00  0.00      PROB N
ATOM   4037 HH21 ARG   142      39.587  35.764 111.674  1.00  0.00      PROB H
ATOM   4038 HH22 ARG   142      38.587  36.970 110.980  1.00  0.00      PROB H
ATOM   4039  C   ARG   142      46.010  33.505 109.116  1.00  0.00      PROB C
ATOM   4040  O   ARG   142      46.022  33.359 110.339  1.00  0.00      PROB O
ATOM   4041  N   TYR   143      46.013  32.430 108.299  1.00  0.00      PROB N
ATOM   4042  HN  TYR   143      45.978  32.544 107.304  1.00  0.00      PROB H
ATOM   4043  CA  TYR   143      46.142  31.085 108.815  1.00  0.00      PROB C
ATOM   4044  HA  TYR   143      45.383  30.924 109.565  1.00  0.00      PROB H
ATOM   4045  CB  TYR   143      45.925  30.098 107.637  1.00  0.00      PROB C
ATOM   4046  HB1 TYR   143      46.593  30.372 106.793  1.00  0.00      PROB H
ATOM   4047  HB2 TYR   143      44.873  30.146 107.283  1.00  0.00      PROB H
ATOM   4048  CG  TYR   143      46.226  28.694 108.025  1.00  0.00      PROB C
ATOM   4049  CD1 TYR   143      47.420  28.079 107.600  1.00  0.00      PROB C
ATOM   4050  HD1 TYR   143      48.110  28.610 106.960  1.00  0.00      PROB H
ATOM   4051  CE1 TYR   143      47.694  26.762 107.965  1.00  0.00      PROB C
ATOM   4052  HE1 TYR   143      48.575  26.256 107.591  1.00  0.00      PROB H
ATOM   4053  CZ  TYR   143      46.728  26.086 108.701  1.00  0.00      PROB C
ATOM   4054  OH  TYR   143      46.730  24.724 108.665  1.00  0.00      PROB O
ATOM   4055  HH  TYR   143      47.657  24.500 108.532  1.00  0.00      PROB H
ATOM   4056  CD2 TYR   143      45.332  28.002 108.859  1.00  0.00      PROB C
ATOM   4057  HD2 TYR   143      44.418  28.461 109.196  1.00  0.00      PROB H
ATOM   4058  CE2 TYR   143      45.603  26.689 109.226  1.00  0.00      PROB C
ATOM   4059  HE2 TYR   143      44.911  26.102 109.816  1.00  0.00      PROB H
ATOM   4060  C   TYR   143      47.467  30.847 109.523  1.00  0.00      PROB C
ATOM   4061  O   TYR   143      47.554  30.404 110.673  1.00  0.00      PROB O
ATOM   4062  N   LEU   144      48.567  31.196 108.850  1.00  0.00      PROB N
ATOM   4063  HN  LEU   144      48.511  31.513 107.898  1.00  0.00      PROB H
ATOM   4064  CA  LEU   144      49.891  31.029 109.351  1.00  0.00      PROB C
ATOM   4065  HA  LEU   144      49.938  29.985 109.623  1.00  0.00      PROB H
ATOM   4066  CB  LEU   144      50.863  31.387 108.210  1.00  0.00      PROB C
ATOM   4067  HB1 LEU   144      51.832  31.690 108.613  1.00  0.00      PROB H
ATOM   4068  HB2 LEU   144      50.635  32.383 107.806  1.00  0.00      PROB H
ATOM   4069  CG  LEU   144      50.887  30.342 107.038  1.00  0.00      PROB C
ATOM   4070  HG  LEU   144      49.889  30.390 106.557  1.00  0.00      PROB H
ATOM   4071  CD1 LEU   144      51.868  30.754 105.940  1.00  0.00      PROB C
ATOM   4072 HD11 LEU   144      52.861  30.499 106.216  1.00  0.00      PROB H
ATOM   4073 HD12 LEU   144      51.844  31.840 105.716  1.00  0.00      PROB H
ATOM   4074 HD13 LEU   144      51.893  30.097 105.054  1.00  0.00      PROB H
ATOM   4075  CD2 LEU   144      51.014  28.832 107.370  1.00  0.00      PROB C
ATOM   4076 HD21 LEU   144      50.292  28.471 108.117  1.00  0.00      PROB H
ATOM   4077 HD22 LEU   144      51.933  28.513 107.808  1.00  0.00      PROB H
ATOM   4078 HD23 LEU   144      51.093  28.207 106.460  1.00  0.00      PROB H
ATOM   4079  C   LEU   144      50.185  31.830 110.619  1.00  0.00      PROB C
ATOM   4080  O   LEU   144      50.918  31.418 111.520  1.00  0.00      PROB O
ATOM   4081  N   SER   145      49.588  33.002 110.746  1.00  0.00      PROB N
ATOM   4082  HN  SER   145      49.056  33.376 109.981  1.00  0.00      PROB H
ATOM   4083  CA  SER   145      49.676  33.844 111.917  1.00  0.00      PROB C
ATOM   4084  HA  SER   145      50.715  34.013 112.115  1.00  0.00      PROB H
ATOM   4085  CB  SER   145      49.010  35.205 111.671  1.00  0.00      PROB C
ATOM   4086  HB1 SER   145      48.926  35.773 112.611  1.00  0.00      PROB H
ATOM   4087  HB2 SER   145      47.988  35.065 111.257  1.00  0.00      PROB H
ATOM   4088  OG  SER   145      49.795  35.975 110.770  1.00  0.00      PROB O
ATOM   4089  HG1 SER   145      49.585  35.670 109.864  1.00  0.00      PROB H
ATOM   4090  C   SER   145      49.136  33.232 113.187  1.00  0.00      PROB C
ATOM   4091  O   SER   145      49.634  33.527 114.273  1.00  0.00      PROB O
ATOM   4092  N   ILE   146      48.125  32.350 113.044  1.00  0.00      PROB N
ATOM   4093  HN  ILE   146      47.730  32.184 112.141  1.00  0.00      PROB H
ATOM   4094  CA  ILE   146      47.466  31.655 114.140  1.00  0.00      PROB C
ATOM   4095  HA  ILE   146      47.560  32.243 115.042  1.00  0.00      PROB H
ATOM   4096  CB  ILE   146      45.974  31.475 113.800  1.00  0.00      PROB C
ATOM   4097  HB  ILE   146      45.879  30.997 112.797  1.00  0.00      PROB H
ATOM   4098  CG2 ILE   146      45.255  30.563 114.828  1.00  0.00      PROB C
ATOM   4099 HG21 ILE   146      45.328  31.007 115.844  1.00  0.00      PROB H
ATOM   4100 HG22 ILE   146      45.688  29.545 114.858  1.00  0.00      PROB H
ATOM   4101 HG23 ILE   146      44.179  30.463 114.569  1.00  0.00      PROB H
ATOM   4102  CG1 ILE   146      45.292  32.863 113.698  1.00  0.00      PROB C
ATOM   4103 HG11 ILE   146      45.847  33.517 112.992  1.00  0.00      PROB H
ATOM   4104 HG12 ILE   146      45.357  33.353 114.689  1.00  0.00      PROB H
ATOM   4105  CD  ILE   146      43.827  32.805 113.245  1.00  0.00      PROB C
ATOM   4106  HD1 ILE   146      43.180  32.326 114.009  1.00  0.00      PROB H
ATOM   4107  HD2 ILE   146      43.751  32.213 112.313  1.00  0.00      PROB H
ATOM   4108  HD3 ILE   146      43.442  33.830 113.054  1.00  0.00      PROB H
ATOM   4109  C   ILE   146      48.121  30.306 114.430  1.00  0.00      PROB C
ATOM   4110  O   ILE   146      48.216  29.842 115.567  1.00  0.00      PROB O
ATOM   4111  N   THR   147      48.631  29.616 113.391  1.00  0.00      PROB N
ATOM   4112  HN  THR   147      48.565  29.992 112.470  1.00  0.00      PROB H
ATOM   4113  CA  THR   147      49.083  28.238 113.551  1.00  0.00      PROB C
ATOM   4114  HA  THR   147      48.647  27.809 114.443  1.00  0.00      PROB H
ATOM   4115  CB  THR   147      48.675  27.357 112.363  1.00  0.00      PROB C
ATOM   4116  HB  THR   147      49.106  26.330 112.473  1.00  0.00      PROB H
ATOM   4117  OG1 THR   147      49.065  27.907 111.107  1.00  0.00      PROB O
ATOM   4118  HG1 THR   147      48.434  28.623 110.918  1.00  0.00      PROB H
ATOM   4119  CG2 THR   147      47.142  27.231 112.319  1.00  0.00      PROB C
ATOM   4120 HG21 THR   147      46.671  28.193 112.019  1.00  0.00      PROB H
ATOM   4121 HG22 THR   147      46.739  26.934 113.309  1.00  0.00      PROB H
ATOM   4122 HG23 THR   147      46.850  26.455 111.579  1.00  0.00      PROB H
ATOM   4123  C   THR   147      50.565  28.099 113.803  1.00  0.00      PROB C
ATOM   4124  O   THR   147      51.005  27.122 114.406  1.00  0.00      PROB O
ATOM   4125  N   TYR   148      51.383  29.073 113.391  1.00  0.00      PROB N
ATOM   4126  HN  TYR   148      50.999  29.867 112.915  1.00  0.00      PROB H
ATOM   4127  CA  TYR   148      52.818  28.942 113.699  1.00  0.00      PROB C
ATOM   4128  HA  TYR   148      53.130  28.019 114.141  1.00  0.00      PROB H
ATOM   4129  CB  TYR   148      53.598  28.592 112.491  1.00  0.00      PROB C
ATOM   4130  HB1 TYR   148      53.123  29.502 112.142  1.00  0.00      PROB H
ATOM   4131  HB2 TYR   148      53.171  27.780 111.860  1.00  0.00      PROB H
ATOM   4132  CG  TYR   148      55.168  28.566 112.366  1.00  0.00      PROB C
ATOM   4133  CD1 TYR   148      56.156  29.500 111.755  1.00  0.00      PROB C
ATOM   4134  HD1 TYR   148      56.034  30.209 110.962  1.00  0.00      PROB H
ATOM   4135  CE1 TYR   148      57.302  29.120 111.108  1.00  0.00      PROB C
ATOM   4136  HE1 TYR   148      57.878  29.827 110.485  1.00  0.00      PROB H
ATOM   4137  CZ  TYR   148      57.636  27.832 111.241  1.00  0.00      PROB C
ATOM   4138  OH  TYR   148      58.940  27.620 110.912  1.00  0.00      PROB O
ATOM   4139  HH  TYR   148      59.149  26.751 111.216  1.00  0.00      PROB H
ATOM   4140  CD2 TYR   148      55.489  27.204 112.185  1.00  0.00      PROB C
ATOM   4141  HD2 TYR   148      54.716  26.430 112.258  1.00  0.00      PROB H
ATOM   4142  CE2 TYR   148      56.759  26.862 111.744  1.00  0.00      PROB C
ATOM   4143  HE2 TYR   148      57.090  25.860 111.859  1.00  0.00      PROB H
ATOM   4144  C   TYR   148      53.517  30.239 114.105  1.00  0.00      PROB C
ATOM   4145  O   TYR   148      54.588  30.193 114.687  1.00  0.00      PROB O
ATOM   4146  N   PHE   149      53.014  31.407 113.563  1.00  0.00      PROB N
ATOM   4147  HN  PHE   149      52.248  31.465 112.908  1.00  0.00      PROB H
ATOM   4148  CA  PHE   149      53.785  32.612 113.735  1.00  0.00      PROB C
ATOM   4149  HA  PHE   149      54.827  32.357 113.836  1.00  0.00      PROB H
ATOM   4150  CB  PHE   149      53.657  33.750 112.632  1.00  0.00      PROB C
ATOM   4151  HB1 PHE   149      54.153  34.636 113.014  1.00  0.00      PROB H
ATOM   4152  HB2 PHE   149      52.599  33.986 112.465  1.00  0.00      PROB H
ATOM   4153  CG  PHE   149      54.369  33.689 111.304  1.00  0.00      PROB C
ATOM   4154  CD1 PHE   149      55.738  33.346 111.216  1.00  0.00      PROB C
ATOM   4155  HD1 PHE   149      56.281  33.085 112.108  1.00  0.00      PROB H
ATOM   4156  CE1 PHE   149      56.340  33.090 109.977  1.00  0.00      PROB C
ATOM   4157  HE1 PHE   149      57.320  32.627 109.930  1.00  0.00      PROB H
ATOM   4158  CZ  PHE   149      55.617  33.325 108.805  1.00  0.00      PROB C
ATOM   4159  HZ  PHE   149      56.014  32.930 107.874  1.00  0.00      PROB H
ATOM   4160  CD2 PHE   149      53.617  33.798 110.112  1.00  0.00      PROB C
ATOM   4161  HD2 PHE   149      52.536  33.871 110.151  1.00  0.00      PROB H
ATOM   4162  CE2 PHE   149      54.233  33.605 108.875  1.00  0.00      PROB C
ATOM   4163  HE2 PHE   149      53.611  33.497 107.991  1.00  0.00      PROB H
ATOM   4164  C   PHE   149      53.377  33.144 115.086  1.00  0.00      PROB C
ATOM   4165  O   PHE   149      53.820  34.200 115.487  1.00  0.00      PROB O
ATOM   4166  N   THR   150      52.583  32.410 115.890  1.00  0.00      PROB N
ATOM   4167  HN  THR   150      52.230  31.516 115.600  1.00  0.00      PROB H
ATOM   4168  CA  THR   150      52.065  32.847 117.183  1.00  0.00      PROB C
ATOM   4169  HA  THR   150      51.378  33.660 117.007  1.00  0.00      PROB H
ATOM   4170  CB  THR   150      51.299  31.722 117.867  1.00  0.00      PROB C
ATOM   4171  HB  THR   150      51.970  30.869 118.129  1.00  0.00      PROB H
ATOM   4172  OG1 THR   150      50.314  31.261 116.958  1.00  0.00      PROB O
ATOM   4173  HG1 THR   150      49.852  30.532 117.387  1.00  0.00      PROB H
ATOM   4174  CG2 THR   150      50.563  32.196 119.126  1.00  0.00      PROB C
ATOM   4175 HG21 THR   150      49.810  32.973 118.886  1.00  0.00      PROB H
ATOM   4176 HG22 THR   150      51.265  32.590 119.889  1.00  0.00      PROB H
ATOM   4177 HG23 THR   150      50.028  31.336 119.583  1.00  0.00      PROB H
ATOM   4178  C   THR   150      53.151  33.374 118.093  1.00  0.00      PROB C
ATOM   4179  O   THR   150      53.075  34.509 118.549  1.00  0.00      PROB O
ATOM   4180  N   ASN   151      54.260  32.622 118.243  1.00  0.00      PROB N
ATOM   4181  HN  ASN   151      54.323  31.744 117.772  1.00  0.00      PROB H
ATOM   4182  CA  ASN   151      55.390  32.990 119.095  1.00  0.00      PROB C
ATOM   4183  HA  ASN   151      55.087  33.747 119.807  1.00  0.00      PROB H
ATOM   4184  CB  ASN   151      55.887  31.719 119.839  1.00  0.00      PROB C
ATOM   4185  HB1 ASN   151      56.772  31.966 120.465  1.00  0.00      PROB H
ATOM   4186  HB2 ASN   151      56.167  30.937 119.100  1.00  0.00      PROB H
ATOM   4187  CG  ASN   151      54.819  31.175 120.779  1.00  0.00      PROB C
ATOM   4188  OD1 ASN   151      53.943  31.857 121.300  1.00  0.00      PROB O
ATOM   4189  ND2 ASN   151      54.824  29.842 121.014  1.00  0.00      PROB N
ATOM   4190 HD21 ASN   151      54.021  29.484 121.490  1.00  0.00      PROB H
ATOM   4191 HD22 ASN   151      55.464  29.260 120.505  1.00  0.00      PROB H
ATOM   4192  C   ASN   151      56.567  33.608 118.329  1.00  0.00      PROB C
ATOM   4193  O   ASN   151      57.641  33.865 118.863  1.00  0.00      PROB O
ATOM   4194  N   THR   152      56.414  33.873 117.017  1.00  0.00      PROB N
ATOM   4195  HN  THR   152      55.514  33.765 116.603  1.00  0.00      PROB H
ATOM   4196  CA  THR   152      57.458  34.527 116.227  1.00  0.00      PROB C
ATOM   4197  HA  THR   152      58.369  34.001 116.452  1.00  0.00      PROB H
ATOM   4198  CB  THR   152      57.197  34.347 114.731  1.00  0.00      PROB C
ATOM   4199  HB  THR   152      56.196  34.757 114.479  1.00  0.00      PROB H
ATOM   4200  OG1 THR   152      57.217  32.960 114.418  1.00  0.00      PROB O
ATOM   4201  HG1 THR   152      56.770  32.533 115.158  1.00  0.00      PROB H
ATOM   4202  CG2 THR   152      58.232  35.000 113.813  1.00  0.00      PROB C
ATOM   4203 HG21 THR   152      59.227  34.557 114.000  1.00  0.00      PROB H
ATOM   4204 HG22 THR   152      58.283  36.094 113.975  1.00  0.00      PROB H
ATOM   4205 HG23 THR   152      57.961  34.828 112.748  1.00  0.00      PROB H
ATOM   4206  C   THR   152      57.689  35.998 116.604  1.00  0.00      PROB C
ATOM   4207  O   THR   152      56.719  36.734 116.783  1.00  0.00      PROB O
ATOM   4208  N   PRO   153      58.897  36.541 116.724  1.00  0.00      PROB N
ATOM   4209  CD  PRO   153      60.144  35.785 116.784  1.00  0.00      PROB C
ATOM   4210  HD1 PRO   153      60.454  35.532 115.748  1.00  0.00      PROB H
ATOM   4211  HD2 PRO   153      60.023  34.867 117.401  1.00  0.00      PROB H
ATOM   4212  CA  PRO   153      59.123  37.968 116.928  1.00  0.00      PROB C
ATOM   4213  HA  PRO   153      58.653  38.227 117.869  1.00  0.00      PROB H
ATOM   4214  CB  PRO   153      60.650  38.123 116.974  1.00  0.00      PROB C
ATOM   4215  HB1 PRO   153      60.958  38.919 117.682  1.00  0.00      PROB H
ATOM   4216  HB2 PRO   153      61.069  38.358 115.968  1.00  0.00      PROB H
ATOM   4217  CG  PRO   153      61.151  36.744 117.412  1.00  0.00      PROB C
ATOM   4218  HG1 PRO   153      62.187  36.550 117.075  1.00  0.00      PROB H
ATOM   4219  HG2 PRO   153      61.106  36.653 118.519  1.00  0.00      PROB H
ATOM   4220  C   PRO   153      58.499  38.850 115.870  1.00  0.00      PROB C
ATOM   4221  O   PRO   153      58.480  38.497 114.691  1.00  0.00      PROB O
ATOM   4222  N   SER   154      57.977  40.025 116.255  1.00  0.00      PROB N
ATOM   4223  HN  SER   154      58.006  40.303 117.219  1.00  0.00      PROB H
ATOM   4224  CA  SER   154      57.303  40.953 115.357  1.00  0.00      PROB C
ATOM   4225  HA  SER   154      56.473  40.437 114.894  1.00  0.00      PROB H
ATOM   4226  CB  SER   154      56.770  42.179 116.135  1.00  0.00      PROB C
ATOM   4227  HB1 SER   154      56.043  41.821 116.900  1.00  0.00      PROB H
ATOM   4228  HB2 SER   154      56.213  42.865 115.454  1.00  0.00      PROB H
ATOM   4229  OG  SER   154      57.832  42.868 116.805  1.00  0.00      PROB O
ATOM   4230  HG1 SER   154      57.381  43.492 117.381  1.00  0.00      PROB H
ATOM   4231  C   SER   154      58.181  41.424 114.218  1.00  0.00      PROB C
ATOM   4232  O   SER   154      57.762  41.505 113.076  1.00  0.00      PROB O
ATOM   4233  N   SER   155      59.469  41.683 114.488  1.00  0.00      PROB N
ATOM   4234  HN  SER   155      59.797  41.569 115.417  1.00  0.00      PROB H
ATOM   4235  CA  SER   155      60.450  42.008 113.463  1.00  0.00      PROB C
ATOM   4236  HA  SER   155      60.177  42.954 113.013  1.00  0.00      PROB H
ATOM   4237  CB  SER   155      61.859  42.142 114.067  1.00  0.00      PROB C
ATOM   4238  HB1 SER   155      61.715  42.998 114.702  1.00  0.00      PROB H
ATOM   4239  HB2 SER   155      62.656  42.410 113.337  1.00  0.00      PROB H
ATOM   4240  OG  SER   155      62.208  41.068 114.944  1.00  0.00      PROB O
ATOM   4241  HG1 SER   155      63.147  41.160 115.182  1.00  0.00      PROB H
ATOM   4242  C   SER   155      60.593  41.013 112.350  1.00  0.00      PROB C
ATOM   4243  O   SER   155      60.628  41.392 111.183  1.00  0.00      PROB O
ATOM   4244  N   ARG   156      60.653  39.714 112.665  1.00  0.00      PROB N
ATOM   4245  HN  ARG   156      60.596  39.456 113.625  1.00  0.00      PROB H
ATOM   4246  CA  ARG   156      60.665  38.647 111.693  1.00  0.00      PROB C
ATOM   4247  HA  ARG   156      61.440  38.885 110.978  1.00  0.00      PROB H
ATOM   4248  CB  ARG   156      61.026  37.313 112.381  1.00  0.00      PROB C
ATOM   4249  HB1 ARG   156      60.213  37.030 113.085  1.00  0.00      PROB H
ATOM   4250  HB2 ARG   156      61.944  37.489 112.988  1.00  0.00      PROB H
ATOM   4251  CG  ARG   156      61.284  36.155 111.400  1.00  0.00      PROB C
ATOM   4252  HG1 ARG   156      62.038  36.498 110.654  1.00  0.00      PROB H
ATOM   4253  HG2 ARG   156      60.345  35.935 110.844  1.00  0.00      PROB H
ATOM   4254  CD  ARG   156      61.766  34.912 112.158  1.00  0.00      PROB C
ATOM   4255  HD1 ARG   156      61.019  34.631 112.922  1.00  0.00      PROB H
ATOM   4256  HD2 ARG   156      62.748  35.134 112.641  1.00  0.00      PROB H
ATOM   4257  NE  ARG   156      61.914  33.763 111.212  1.00  0.00      PROB N
ATOM   4258  HE  ARG   156      61.945  33.946 110.225  1.00  0.00      PROB H
ATOM   4259  CZ  ARG   156      62.351  32.550 111.531  1.00  0.00      PROB C
ATOM   4260  NH1 ARG   156      62.438  32.139 112.767  1.00  0.00      PROB N
ATOM   4261 HH11 ARG   156      62.303  32.818 113.469  1.00  0.00      PROB H
ATOM   4262 HH12 ARG   156      62.686  31.188 112.913  1.00  0.00      PROB H
ATOM   4263  NH2 ARG   156      62.731  31.719 110.585  1.00  0.00      PROB N
ATOM   4264 HH21 ARG   156      62.544  31.996 109.636  1.00  0.00      PROB H
ATOM   4265 HH22 ARG   156      62.814  30.741 110.787  1.00  0.00      PROB H
ATOM   4266  C   ARG   156      59.383  38.538 110.876  1.00  0.00      PROB C
ATOM   4267  O   ARG   156      59.443  38.402 109.654  1.00  0.00      PROB O
ATOM   4268  N   LYS   157      58.195  38.665 111.510  1.00  0.00      PROB N
ATOM   4269  HN  LYS   157      58.153  38.771 112.503  1.00  0.00      PROB H
ATOM   4270  CA  LYS   157      56.931  38.732 110.783  1.00  0.00      PROB C
ATOM   4271  HA  LYS   157      56.822  37.818 110.213  1.00  0.00      PROB H
ATOM   4272  CB  LYS   157      55.719  38.884 111.739  1.00  0.00      PROB C
ATOM   4273  HB1 LYS   157      54.780  38.984 111.144  1.00  0.00      PROB H
ATOM   4274  HB2 LYS   157      55.850  39.811 112.344  1.00  0.00      PROB H
ATOM   4275  CG  LYS   157      55.518  37.717 112.703  1.00  0.00      PROB C
ATOM   4276  HG1 LYS   157      56.420  37.621 113.351  1.00  0.00      PROB H
ATOM   4277  HG2 LYS   157      55.431  36.767 112.127  1.00  0.00      PROB H
ATOM   4278  CD  LYS   157      54.264  37.915 113.574  1.00  0.00      PROB C
ATOM   4279  HD1 LYS   157      53.356  37.766 112.950  1.00  0.00      PROB H
ATOM   4280  HD2 LYS   157      54.262  38.947 113.990  1.00  0.00      PROB H
ATOM   4281  CE  LYS   157      54.304  36.919 114.716  1.00  0.00      PROB C
ATOM   4282  HE1 LYS   157      55.189  37.130 115.312  1.00  0.00      PROB H
ATOM   4283  HE2 LYS   157      54.455  35.940 114.277  1.00  0.00      PROB H
ATOM   4284  NZ  LYS   157      53.126  36.880 115.606  1.00  0.00      PROB N
ATOM   4285  HZ1 LYS   157      52.246  36.828 115.041  1.00  0.00      PROB H
ATOM   4286  HZ2 LYS   157      53.125  37.716 116.216  1.00  0.00      PROB H
ATOM   4287  HZ3 LYS   157      53.216  36.028 116.213  1.00  0.00      PROB H
ATOM   4288  C   LYS   157      56.879  39.890 109.792  1.00  0.00      PROB C
ATOM   4289  O   LYS   157      56.487  39.717 108.637  1.00  0.00      PROB O
ATOM   4290  N   LYS   158      57.333  41.093 110.209  1.00  0.00      PROB N
ATOM   4291  HN  LYS   158      57.616  41.230 111.166  1.00  0.00      PROB H
ATOM   4292  CA  LYS   158      57.429  42.254 109.345  1.00  0.00      PROB C
ATOM   4293  HA  LYS   158      56.445  42.464 108.946  1.00  0.00      PROB H
ATOM   4294  CB  LYS   158      57.941  43.488 110.126  1.00  0.00      PROB C
ATOM   4295  HB1 LYS   158      58.171  44.317 109.419  1.00  0.00      PROB H
ATOM   4296  HB2 LYS   158      58.878  43.204 110.655  1.00  0.00      PROB H
ATOM   4297  CG  LYS   158      56.955  44.043 111.162  1.00  0.00      PROB C
ATOM   4298  HG1 LYS   158      56.667  43.235 111.865  1.00  0.00      PROB H
ATOM   4299  HG2 LYS   158      56.014  44.367 110.660  1.00  0.00      PROB H
ATOM   4300  CD  LYS   158      57.558  45.231 111.946  1.00  0.00      PROB C
ATOM   4301  HD1 LYS   158      57.251  46.158 111.411  1.00  0.00      PROB H
ATOM   4302  HD2 LYS   158      58.668  45.161 111.902  1.00  0.00      PROB H
ATOM   4303  CE  LYS   158      57.142  45.270 113.432  1.00  0.00      PROB C
ATOM   4304  HE1 LYS   158      58.005  45.033 114.083  1.00  0.00      PROB H
ATOM   4305  HE2 LYS   158      56.357  44.516 113.622  1.00  0.00      PROB H
ATOM   4306  NZ  LYS   158      56.590  46.587 113.838  1.00  0.00      PROB N
ATOM   4307  HZ1 LYS   158      55.658  46.638 113.327  1.00  0.00      PROB H
ATOM   4308  HZ2 LYS   158      57.204  47.364 113.540  1.00  0.00      PROB H
ATOM   4309  HZ3 LYS   158      56.371  46.611 114.852  1.00  0.00      PROB H
ATOM   4310  C   LYS   158      58.343  42.041 108.157  1.00  0.00      PROB C
ATOM   4311  O   LYS   158      58.003  42.373 107.023  1.00  0.00      PROB O
ATOM   4312  N   MET   159      59.524  41.439 108.377  1.00  0.00      PROB N
ATOM   4313  HN  MET   159      59.804  41.205 109.307  1.00  0.00      PROB H
ATOM   4314  CA  MET   159      60.437  41.106 107.304  1.00  0.00      PROB C
ATOM   4315  HA  MET   159      60.698  42.014 106.777  1.00  0.00      PROB H
ATOM   4316  CB  MET   159      61.714  40.492 107.881  1.00  0.00      PROB C
ATOM   4317  HB1 MET   159      61.514  39.581 108.482  1.00  0.00      PROB H
ATOM   4318  HB2 MET   159      62.049  41.272 108.564  1.00  0.00      PROB H
ATOM   4319  CG  MET   159      62.830  40.213 106.859  1.00  0.00      PROB C
ATOM   4320  HG1 MET   159      63.137  41.186 106.401  1.00  0.00      PROB H
ATOM   4321  HG2 MET   159      62.425  39.582 106.047  1.00  0.00      PROB H
ATOM   4322  SD  MET   159      64.248  39.305 107.555  1.00  0.00      PROB S
ATOM   4323  CE  MET   159      65.294  39.328 106.063  1.00  0.00      PROB C
ATOM   4324  HE1 MET   159      65.446  40.349 105.639  1.00  0.00      PROB H
ATOM   4325  HE2 MET   159      64.826  38.698 105.283  1.00  0.00      PROB H
ATOM   4326  HE3 MET   159      66.306  38.935 106.292  1.00  0.00      PROB H
ATOM   4327  C   MET   159      59.884  40.144 106.291  1.00  0.00      PROB C
ATOM   4328  O   MET   159      59.928  40.430 105.095  1.00  0.00      PROB O
ATOM   4329  N   VAL   160      59.287  39.022 106.754  1.00  0.00      PROB N
ATOM   4330  HN  VAL   160      59.263  38.829 107.738  1.00  0.00      PROB H
ATOM   4331  CA  VAL   160      58.665  38.030 105.889  1.00  0.00      PROB C
ATOM   4332  HA  VAL   160      59.416  37.665 105.203  1.00  0.00      PROB H
ATOM   4333  CB  VAL   160      58.112  36.851 106.706  1.00  0.00      PROB C
ATOM   4334  HB  VAL   160      57.477  37.244 107.537  1.00  0.00      PROB H
ATOM   4335  CG1 VAL   160      57.259  35.899 105.847  1.00  0.00      PROB C
ATOM   4336 HG11 VAL   160      57.812  35.595 104.934  1.00  0.00      PROB H
ATOM   4337 HG12 VAL   160      56.293  36.362 105.557  1.00  0.00      PROB H
ATOM   4338 HG13 VAL   160      57.031  34.980 106.434  1.00  0.00      PROB H
ATOM   4339  CG2 VAL   160      59.270  36.038 107.322  1.00  0.00      PROB C
ATOM   4340 HG21 VAL   160      59.886  36.668 107.994  1.00  0.00      PROB H
ATOM   4341 HG22 VAL   160      59.912  35.627 106.516  1.00  0.00      PROB H
ATOM   4342 HG23 VAL   160      58.858  35.190 107.914  1.00  0.00      PROB H
ATOM   4343  C   VAL   160      57.576  38.649 105.026  1.00  0.00      PROB C
ATOM   4344  O   VAL   160      57.610  38.547 103.804  1.00  0.00      PROB O
ATOM   4345  N   ARG   161      56.655  39.425 105.627  1.00  0.00      PROB N
ATOM   4346  HN  ARG   161      56.666  39.544 106.621  1.00  0.00      PROB H
ATOM   4347  CA  ARG   161      55.597  40.109 104.907  1.00  0.00      PROB C
ATOM   4348  HA  ARG   161      55.030  39.364 104.361  1.00  0.00      PROB H
ATOM   4349  CB  ARG   161      54.649  40.809 105.899  1.00  0.00      PROB C
ATOM   4350  HB1 ARG   161      53.947  41.480 105.352  1.00  0.00      PROB H
ATOM   4351  HB2 ARG   161      55.264  41.431 106.588  1.00  0.00      PROB H
ATOM   4352  CG  ARG   161      53.807  39.828 106.735  1.00  0.00      PROB C
ATOM   4353  HG1 ARG   161      54.465  39.048 107.180  1.00  0.00      PROB H
ATOM   4354  HG2 ARG   161      53.088  39.305 106.067  1.00  0.00      PROB H
ATOM   4355  CD  ARG   161      53.070  40.571 107.849  1.00  0.00      PROB C
ATOM   4356  HD1 ARG   161      52.474  41.400 107.403  1.00  0.00      PROB H
ATOM   4357  HD2 ARG   161      53.817  40.975 108.573  1.00  0.00      PROB H
ATOM   4358  NE  ARG   161      52.147  39.631 108.550  1.00  0.00      PROB N
ATOM   4359  HE  ARG   161      51.942  38.721 108.128  1.00  0.00      PROB H
ATOM   4360  CZ  ARG   161      51.496  39.905 109.676  1.00  0.00      PROB C
ATOM   4361  NH1 ARG   161      51.630  41.050 110.324  1.00  0.00      PROB N
ATOM   4362 HH11 ARG   161      52.297  41.698 109.973  1.00  0.00      PROB H
ATOM   4363 HH12 ARG   161      51.097  41.231 111.135  1.00  0.00      PROB H
ATOM   4364  NH2 ARG   161      50.618  39.038 110.124  1.00  0.00      PROB N
ATOM   4365 HH21 ARG   161      50.163  39.154 110.988  1.00  0.00      PROB H
ATOM   4366 HH22 ARG   161      50.344  38.282 109.495  1.00  0.00      PROB H
ATOM   4367  C   ARG   161      56.075  41.106 103.864  1.00  0.00      PROB C
ATOM   4368  O   ARG   161      55.525  41.190 102.767  1.00  0.00      PROB O
ATOM   4369  N   ARG   162      57.126  41.888 104.174  1.00  0.00      PROB N
ATOM   4370  HN  ARG   162      57.562  41.817 105.072  1.00  0.00      PROB H
ATOM   4371  CA  ARG   162      57.765  42.760 103.208  1.00  0.00      PROB C
ATOM   4372  HA  ARG   162      57.013  43.419 102.796  1.00  0.00      PROB H
ATOM   4373  CB  ARG   162      58.826  43.624 103.893  1.00  0.00      PROB C
ATOM   4374  HB1 ARG   162      59.471  44.133 103.135  1.00  0.00      PROB H
ATOM   4375  HB2 ARG   162      59.489  42.969 104.506  1.00  0.00      PROB H
ATOM   4376  CG  ARG   162      58.186  44.683 104.800  1.00  0.00      PROB C
ATOM   4377  HG1 ARG   162      57.485  44.229 105.525  1.00  0.00      PROB H
ATOM   4378  HG2 ARG   162      57.637  45.421 104.164  1.00  0.00      PROB H
ATOM   4379  CD  ARG   162      59.281  45.395 105.534  1.00  0.00      PROB C
ATOM   4380  HD1 ARG   162      59.689  45.960 104.676  1.00  0.00      PROB H
ATOM   4381  HD2 ARG   162      60.011  44.707 106.028  1.00  0.00      PROB H
ATOM   4382  NE  ARG   162      58.719  46.373 106.495  1.00  0.00      PROB N
ATOM   4383  HE  ARG   162      57.746  46.537 106.479  1.00  0.00      PROB H
ATOM   4384  CZ  ARG   162      59.419  46.972 107.426  1.00  0.00      PROB C
ATOM   4385  NH1 ARG   162      60.689  46.676 107.659  1.00  0.00      PROB N
ATOM   4386 HH11 ARG   162      61.212  46.391 106.868  1.00  0.00      PROB H
ATOM   4387 HH12 ARG   162      61.315  47.421 107.971  1.00  0.00      PROB H
ATOM   4388  NH2 ARG   162      58.802  47.947 108.064  1.00  0.00      PROB N
ATOM   4389 HH21 ARG   162      57.819  47.880 108.174  1.00  0.00      PROB H
ATOM   4390 HH22 ARG   162      59.392  48.357 108.742  1.00  0.00      PROB H
ATOM   4391  C   ARG   162      58.395  42.058 102.028  1.00  0.00      PROB C
ATOM   4392  O   ARG   162      58.184  42.457 100.883  1.00  0.00      PROB O
ATOM   4393  N   VAL   163      59.147  40.966 102.284  1.00  0.00      PROB N
ATOM   4394  HN  VAL   163      59.323  40.679 103.230  1.00  0.00      PROB H
ATOM   4395  CA  VAL   163      59.741  40.134 101.250  1.00  0.00      PROB C
ATOM   4396  HA  VAL   163      60.341  40.767 100.614  1.00  0.00      PROB H
ATOM   4397  CB  VAL   163      60.627  39.036 101.854  1.00  0.00      PROB C
ATOM   4398  HB  VAL   163      60.054  38.489 102.640  1.00  0.00      PROB H
ATOM   4399  CG1 VAL   163      61.099  38.026 100.790  1.00  0.00      PROB C
ATOM   4400 HG11 VAL   163      61.546  38.561  99.925  1.00  0.00      PROB H
ATOM   4401 HG12 VAL   163      60.262  37.393 100.432  1.00  0.00      PROB H
ATOM   4402 HG13 VAL   163      61.875  37.356 101.222  1.00  0.00      PROB H
ATOM   4403  CG2 VAL   163      61.871  39.671 102.505  1.00  0.00      PROB C
ATOM   4404 HG21 VAL   163      61.593  40.374 103.315  1.00  0.00      PROB H
ATOM   4405 HG22 VAL   163      62.465  40.222 101.746  1.00  0.00      PROB H
ATOM   4406 HG23 VAL   163      62.513  38.875 102.940  1.00  0.00      PROB H
ATOM   4407  C   VAL   163      58.679  39.549 100.343  1.00  0.00      PROB C
ATOM   4408  O   VAL   163      58.761  39.645  99.120  1.00  0.00      PROB O
ATOM   4409  N   VAL   164      57.586  39.022 100.918  1.00  0.00      PROB N
ATOM   4410  HN  VAL   164      57.515  38.916 101.915  1.00  0.00      PROB H
ATOM   4411  CA  VAL   164      56.448  38.554 100.155  1.00  0.00      PROB C
ATOM   4412  HA  VAL   164      56.782  37.761  99.495  1.00  0.00      PROB H
ATOM   4413  CB  VAL   164      55.407  38.042 101.096  1.00  0.00      PROB C
ATOM   4414  HB  VAL   164      55.120  38.735 101.914  1.00  0.00      PROB H
ATOM   4415  CG1 VAL   164      54.113  37.657 100.350  1.00  0.00      PROB C
ATOM   4416 HG11 VAL   164      54.416  37.206  99.391  1.00  0.00      PROB H
ATOM   4417 HG12 VAL   164      53.513  38.491  99.968  1.00  0.00      PROB H
ATOM   4418 HG13 VAL   164      53.455  36.986 100.958  1.00  0.00      PROB H
ATOM   4419  CG2 VAL   164      56.082  36.872 101.755  1.00  0.00      PROB C
ATOM   4420 HG21 VAL   164      57.005  36.977 102.336  1.00  0.00      PROB H
ATOM   4421 HG22 VAL   164      56.270  36.067 101.001  1.00  0.00      PROB H
ATOM   4422 HG23 VAL   164      55.330  36.606 102.528  1.00  0.00      PROB H
ATOM   4423  C   VAL   164      55.802  39.593  99.286  1.00  0.00      PROB C
ATOM   4424  O   VAL   164      55.519  39.354  98.116  1.00  0.00      PROB O
ATOM   4425  N   CYS   165      55.596  40.805  99.819  1.00  0.00      PROB N
ATOM   4426  HN  CYS   165      55.805  40.973 100.787  1.00  0.00      PROB H
ATOM   4427  CA  CYS   165      55.064  41.896  99.031  1.00  0.00      PROB C
ATOM   4428  HA  CYS   165      54.122  41.563  98.617  1.00  0.00      PROB H
ATOM   4429  CB  CYS   165      54.825  43.150  99.898  1.00  0.00      PROB C
ATOM   4430  HB1 CYS   165      54.546  44.009  99.249  1.00  0.00      PROB H
ATOM   4431  HB2 CYS   165      55.772  43.414 100.421  1.00  0.00      PROB H
ATOM   4432  SG  CYS   165      53.493  42.879 101.103  1.00  0.00      PROB S
ATOM   4433  HG1 CYS   165      54.185  42.013 101.840  1.00  0.00      PROB H
ATOM   4434  C   CYS   165      55.923  42.260  97.833  1.00  0.00      PROB C
ATOM   4435  O   CYS   165      55.408  42.454  96.733  1.00  0.00      PROB O
ATOM   4436  N   ILE   166      57.262  42.307  98.004  1.00  0.00      PROB N
ATOM   4437  HN  ILE   166      57.662  42.157  98.911  1.00  0.00      PROB H
ATOM   4438  CA  ILE   166      58.204  42.529  96.918  1.00  0.00      PROB C
ATOM   4439  HA  ILE   166      57.919  43.444  96.417  1.00  0.00      PROB H
ATOM   4440  CB  ILE   166      59.635  42.687  97.448  1.00  0.00      PROB C
ATOM   4441  HB  ILE   166      59.871  41.814  98.103  1.00  0.00      PROB H
ATOM   4442  CG2 ILE   166      60.662  42.719  96.295  1.00  0.00      PROB C
ATOM   4443 HG21 ILE   166      60.367  43.474  95.536  1.00  0.00      PROB H
ATOM   4444 HG22 ILE   166      60.749  41.728  95.805  1.00  0.00      PROB H
ATOM   4445 HG23 ILE   166      61.668  42.993  96.676  1.00  0.00      PROB H
ATOM   4446  CG1 ILE   166      59.760  43.964  98.313  1.00  0.00      PROB C
ATOM   4447 HG11 ILE   166      58.881  44.050  98.989  1.00  0.00      PROB H
ATOM   4448 HG12 ILE   166      59.755  44.850  97.640  1.00  0.00      PROB H
ATOM   4449  CD  ILE   166      61.022  43.992  99.185  1.00  0.00      PROB C
ATOM   4450  HD1 ILE   166      61.940  43.952  98.564  1.00  0.00      PROB H
ATOM   4451  HD2 ILE   166      61.032  43.132  99.888  1.00  0.00      PROB H
ATOM   4452  HD3 ILE   166      61.055  44.931  99.778  1.00  0.00      PROB H
ATOM   4453  C   ILE   166      58.114  41.438  95.863  1.00  0.00      PROB C
ATOM   4454  O   ILE   166      57.993  41.719  94.674  1.00  0.00      PROB O
ATOM   4455  N   LEU   167      58.070  40.160  96.283  1.00  0.00      PROB N
ATOM   4456  HN  LEU   167      58.138  39.944  97.260  1.00  0.00      PROB H
ATOM   4457  CA  LEU   167      57.891  39.033  95.389  1.00  0.00      PROB C
ATOM   4458  HA  LEU   167      58.659  39.091  94.630  1.00  0.00      PROB H
ATOM   4459  CB  LEU   167      58.038  37.700  96.158  1.00  0.00      PROB C
ATOM   4460  HB1 LEU   167      57.786  36.847  95.489  1.00  0.00      PROB H
ATOM   4461  HB2 LEU   167      57.315  37.706  97.005  1.00  0.00      PROB H
ATOM   4462  CG  LEU   167      59.449  37.437  96.728  1.00  0.00      PROB C
ATOM   4463  HG  LEU   167      59.756  38.302  97.362  1.00  0.00      PROB H
ATOM   4464  CD1 LEU   167      59.414  36.180  97.604  1.00  0.00      PROB C
ATOM   4465 HD11 LEU   167      59.103  35.309  96.987  1.00  0.00      PROB H
ATOM   4466 HD12 LEU   167      58.694  36.305  98.438  1.00  0.00      PROB H
ATOM   4467 HD13 LEU   167      60.422  35.977  98.022  1.00  0.00      PROB H
ATOM   4468  CD2 LEU   167      60.508  37.270  95.629  1.00  0.00      PROB C
ATOM   4469 HD21 LEU   167      60.573  38.184  95.004  1.00  0.00      PROB H
ATOM   4470 HD22 LEU   167      60.248  36.409  94.979  1.00  0.00      PROB H
ATOM   4471 HD23 LEU   167      61.504  37.085  96.085  1.00  0.00      PROB H
ATOM   4472  C   LEU   167      56.575  39.052  94.625  1.00  0.00      PROB C
ATOM   4473  O   LEU   167      56.538  38.749  93.436  1.00  0.00      PROB O
ATOM   4474  N   VAL   168      55.457  39.425  95.281  1.00  0.00      PROB N
ATOM   4475  HN  VAL   168      55.502  39.624  96.262  1.00  0.00      PROB H
ATOM   4476  CA  VAL   168      54.160  39.600  94.641  1.00  0.00      PROB C
ATOM   4477  HA  VAL   168      53.925  38.683  94.117  1.00  0.00      PROB H
ATOM   4478  CB  VAL   168      53.061  39.882  95.671  1.00  0.00      PROB C
ATOM   4479  HB  VAL   168      53.407  40.678  96.371  1.00  0.00      PROB H
ATOM   4480  CG1 VAL   168      51.750  40.350  95.015  1.00  0.00      PROB C
ATOM   4481 HG11 VAL   168      51.451  39.649  94.210  1.00  0.00      PROB H
ATOM   4482 HG12 VAL   168      51.842  41.371  94.592  1.00  0.00      PROB H
ATOM   4483 HG13 VAL   168      50.931  40.372  95.768  1.00  0.00      PROB H
ATOM   4484  CG2 VAL   168      52.765  38.605  96.478  1.00  0.00      PROB C
ATOM   4485 HG21 VAL   168      53.664  38.244  97.017  1.00  0.00      PROB H
ATOM   4486 HG22 VAL   168      52.403  37.800  95.805  1.00  0.00      PROB H
ATOM   4487 HG23 VAL   168      51.969  38.819  97.224  1.00  0.00      PROB H
ATOM   4488  C   VAL   168      54.175  40.676  93.569  1.00  0.00      PROB C
ATOM   4489  O   VAL   168      53.712  40.451  92.448  1.00  0.00      PROB O
ATOM   4490  N   TRP   169      54.773  41.853  93.852  1.00  0.00      PROB N
ATOM   4491  HN  TRP   169      55.133  42.030  94.769  1.00  0.00      PROB H
ATOM   4492  CA  TRP   169      54.957  42.898  92.855  1.00  0.00      PROB C
ATOM   4493  HA  TRP   169      53.987  43.158  92.451  1.00  0.00      PROB H
ATOM   4494  CB  TRP   169      55.611  44.156  93.479  1.00  0.00      PROB C
ATOM   4495  HB1 TRP   169      56.133  44.757  92.704  1.00  0.00      PROB H
ATOM   4496  HB2 TRP   169      56.383  43.808  94.204  1.00  0.00      PROB H
ATOM   4497  CG  TRP   169      54.651  45.072  94.172  1.00  0.00      PROB C
ATOM   4498  CD1 TRP   169      54.586  45.281  95.521  1.00  0.00      PROB C
ATOM   4499  HD1 TRP   169      55.228  44.797  96.248  1.00  0.00      PROB H
ATOM   4500  NE1 TRP   169      53.601  46.196  95.797  1.00  0.00      PROB N
ATOM   4501  HE1 TRP   169      53.426  46.568  96.693  1.00  0.00      PROB H
ATOM   4502  CE2 TRP   169      53.021  46.623  94.637  1.00  0.00      PROB C
ATOM   4503  CD2 TRP   169      53.657  45.935  93.577  1.00  0.00      PROB C
ATOM   4504  CE3 TRP   169      53.266  46.198  92.261  1.00  0.00      PROB C
ATOM   4505  HE3 TRP   169      53.732  45.695  91.428  1.00  0.00      PROB H
ATOM   4506  CZ3 TRP   169      52.265  47.146  92.031  1.00  0.00      PROB C
ATOM   4507  HZ3 TRP   169      51.971  47.376  91.015  1.00  0.00      PROB H
ATOM   4508  CZ2 TRP   169      52.005  47.549  94.409  1.00  0.00      PROB C
ATOM   4509  HZ2 TRP   169      51.519  48.069  95.220  1.00  0.00      PROB H
ATOM   4510  CH2 TRP   169      51.642  47.809  93.083  1.00  0.00      PROB C
ATOM   4511  HH2 TRP   169      50.875  48.541  92.865  1.00  0.00      PROB H
ATOM   4512  C   TRP   169      55.784  42.459  91.665  1.00  0.00      PROB C
ATOM   4513  O   TRP   169      55.419  42.694  90.511  1.00  0.00      PROB O
ATOM   4514  N   LEU   170      56.902  41.759  91.916  1.00  0.00      PROB N
ATOM   4515  HN  LEU   170      57.220  41.607  92.856  1.00  0.00      PROB H
ATOM   4516  CA  LEU   170      57.711  41.171  90.879  1.00  0.00      PROB C
ATOM   4517  HA  LEU   170      57.958  41.963  90.175  1.00  0.00      PROB H
ATOM   4518  CB  LEU   170      58.889  40.398  91.553  1.00  0.00      PROB C
ATOM   4519  HB1 LEU   170      59.469  39.856  90.753  1.00  0.00      PROB H
ATOM   4520  HB2 LEU   170      58.582  39.690  92.321  1.00  0.00      PROB H
ATOM   4521  CG  LEU   170      59.822  41.260  92.347  1.00  0.00      PROB C
ATOM   4522  HG  LEU   170      59.392  42.145  92.891  1.00  0.00      PROB H
ATOM   4523  CD1 LEU   170      61.101  40.687  92.995  1.00  0.00      PROB C
ATOM   4524 HD11 LEU   170      61.680  40.163  92.190  1.00  0.00      PROB H
ATOM   4525 HD12 LEU   170      60.792  40.059  93.828  1.00  0.00      PROB H
ATOM   4526 HD13 LEU   170      61.803  41.479  93.375  1.00  0.00      PROB H
ATOM   4527  CD2 LEU   170      60.327  41.766  91.168  1.00  0.00      PROB C
ATOM   4528 HD21 LEU   170      59.661  42.551  90.742  1.00  0.00      PROB H
ATOM   4529 HD22 LEU   170      60.763  41.240  90.304  1.00  0.00      PROB H
ATOM   4530 HD23 LEU   170      61.226  42.188  91.688  1.00  0.00      PROB H
ATOM   4531  C   LEU   170      57.025  40.162  90.019  1.00  0.00      PROB C
ATOM   4532  O   LEU   170      57.140  40.184  88.795  1.00  0.00      PROB O
ATOM   4533  N   LEU   171      56.287  39.244  90.643  1.00  0.00      PROB N
ATOM   4534  HN  LEU   171      56.249  39.240  91.644  1.00  0.00      PROB H
ATOM   4535  CA  LEU   171      55.531  38.239  89.948  1.00  0.00      PROB C
ATOM   4536  HA  LEU   171      56.207  37.727  89.278  1.00  0.00      PROB H
ATOM   4537  CB  LEU   171      54.968  37.240  90.979  1.00  0.00      PROB C
ATOM   4538  HB1 LEU   171      54.334  37.792  91.710  1.00  0.00      PROB H
ATOM   4539  HB2 LEU   171      55.821  36.809  91.552  1.00  0.00      PROB H
ATOM   4540  CG  LEU   171      54.148  36.087  90.380  1.00  0.00      PROB C
ATOM   4541  HG  LEU   171      53.292  36.511  89.803  1.00  0.00      PROB H
ATOM   4542  CD1 LEU   171      54.986  35.220  89.432  1.00  0.00      PROB C
ATOM   4543 HD11 LEU   171      55.834  34.759  89.982  1.00  0.00      PROB H
ATOM   4544 HD12 LEU   171      55.389  35.821  88.590  1.00  0.00      PROB H
ATOM   4545 HD13 LEU   171      54.356  34.410  89.013  1.00  0.00      PROB H
ATOM   4546  CD2 LEU   171      53.578  35.211  91.500  1.00  0.00      PROB C
ATOM   4547 HD21 LEU   171      52.930  35.813  92.171  1.00  0.00      PROB H
ATOM   4548 HD22 LEU   171      54.409  34.780  92.097  1.00  0.00      PROB H
ATOM   4549 HD23 LEU   171      52.978  34.383  91.066  1.00  0.00      PROB H
ATOM   4550  C   LEU   171      54.430  38.824  89.083  1.00  0.00      PROB C
ATOM   4551  O   LEU   171      54.317  38.508  87.903  1.00  0.00      PROB O
ATOM   4552  N   ALA   172      53.633  39.767  89.626  1.00  0.00      PROB N
ATOM   4553  HN  ALA   172      53.733  40.014  90.593  1.00  0.00      PROB H
ATOM   4554  CA  ALA   172      52.595  40.455  88.891  1.00  0.00      PROB C
ATOM   4555  HA  ALA   172      51.913  39.717  88.493  1.00  0.00      PROB H
ATOM   4556  CB  ALA   172      51.843  41.399  89.848  1.00  0.00      PROB C
ATOM   4557  HB1 ALA   172      52.535  42.142  90.299  1.00  0.00      PROB H
ATOM   4558  HB2 ALA   172      51.385  40.812  90.674  1.00  0.00      PROB H
ATOM   4559  HB3 ALA   172      51.029  41.945  89.324  1.00  0.00      PROB H
ATOM   4560  C   ALA   172      53.141  41.218  87.699  1.00  0.00      PROB C
ATOM   4561  O   ALA   172      52.632  41.114  86.580  1.00  0.00      PROB O
ATOM   4562  N   PHE   173      54.255  41.942  87.902  1.00  0.00      PROB N
ATOM   4563  HN  PHE   173      54.637  42.072  88.821  1.00  0.00      PROB H
ATOM   4564  CA  PHE   173      54.977  42.587  86.846  1.00  0.00      PROB C
ATOM   4565  HA  PHE   173      54.321  43.293  86.352  1.00  0.00      PROB H
ATOM   4566  CB  PHE   173      56.152  43.308  87.551  1.00  0.00      PROB C
ATOM   4567  HB1 PHE   173      56.846  42.635  88.067  1.00  0.00      PROB H
ATOM   4568  HB2 PHE   173      55.790  44.102  88.242  1.00  0.00      PROB H
ATOM   4569  CG  PHE   173      56.948  43.933  86.559  1.00  0.00      PROB C
ATOM   4570  CD1 PHE   173      58.199  43.464  86.096  1.00  0.00      PROB C
ATOM   4571  HD1 PHE   173      58.674  42.594  86.488  1.00  0.00      PROB H
ATOM   4572  CE1 PHE   173      58.831  44.121  85.068  1.00  0.00      PROB C
ATOM   4573  HE1 PHE   173      59.834  43.928  84.713  1.00  0.00      PROB H
ATOM   4574  CZ  PHE   173      58.085  45.032  84.388  1.00  0.00      PROB C
ATOM   4575  HZ  PHE   173      58.756  45.493  83.695  1.00  0.00      PROB H
ATOM   4576  CD2 PHE   173      56.295  44.983  85.989  1.00  0.00      PROB C
ATOM   4577  HD2 PHE   173      55.438  45.498  86.422  1.00  0.00      PROB H
ATOM   4578  CE2 PHE   173      56.821  45.496  84.882  1.00  0.00      PROB C
ATOM   4579  HE2 PHE   173      56.305  46.449  84.776  1.00  0.00      PROB H
ATOM   4580  C   PHE   173      55.445  41.639  85.740  1.00  0.00      PROB C
ATOM   4581  O   PHE   173      55.123  41.839  84.572  1.00  0.00      PROB O
ATOM   4582  N   CYS   174      56.143  40.550  86.109  1.00  0.00      PROB N
ATOM   4583  HN  CYS   174      56.343  40.387  87.081  1.00  0.00      PROB H
ATOM   4584  CA  CYS   174      56.664  39.587  85.161  1.00  0.00      PROB C
ATOM   4585  HA  CYS   174      57.277  40.126  84.448  1.00  0.00      PROB H
ATOM   4586  CB  CYS   174      57.544  38.539  85.883  1.00  0.00      PROB C
ATOM   4587  HB1 CYS   174      57.812  37.724  85.174  1.00  0.00      PROB H
ATOM   4588  HB2 CYS   174      56.952  38.092  86.712  1.00  0.00      PROB H
ATOM   4589  SG  CYS   174      59.078  39.276  86.539  1.00  0.00      PROB S
ATOM   4590  HG1 CYS   174      58.487  39.829  87.593  1.00  0.00      PROB H
ATOM   4591  C   CYS   174      55.591  38.895  84.339  1.00  0.00      PROB C
ATOM   4592  O   CYS   174      55.734  38.722  83.133  1.00  0.00      PROB O
ATOM   4593  N   VAL   175      54.466  38.508  84.972  1.00  0.00      PROB N
ATOM   4594  HN  VAL   175      54.365  38.653  85.961  1.00  0.00      PROB H
ATOM   4595  CA  VAL   175      53.323  37.896  84.305  1.00  0.00      PROB C
ATOM   4596  HA  VAL   175      53.696  37.082  83.696  1.00  0.00      PROB H
ATOM   4597  CB  VAL   175      52.334  37.352  85.346  1.00  0.00      PROB C
ATOM   4598  HB  VAL   175      52.025  38.167  86.037  1.00  0.00      PROB H
ATOM   4599  CG1 VAL   175      51.062  36.766  84.689  1.00  0.00      PROB C
ATOM   4600 HG11 VAL   175      51.309  35.956  83.973  1.00  0.00      PROB H
ATOM   4601 HG12 VAL   175      50.497  37.545  84.139  1.00  0.00      PROB H
ATOM   4602 HG13 VAL   175      50.387  36.346  85.466  1.00  0.00      PROB H
ATOM   4603  CG2 VAL   175      53.043  36.292  86.209  1.00  0.00      PROB C
ATOM   4604 HG21 VAL   175      53.874  36.639  86.823  1.00  0.00      PROB H
ATOM   4605 HG22 VAL   175      53.650  35.653  85.572  1.00  0.00      PROB H
ATOM   4606 HG23 VAL   175      52.311  35.712  86.819  1.00  0.00      PROB H
ATOM   4607  C   VAL   175      52.649  38.844  83.314  1.00  0.00      PROB C
ATOM   4608  O   VAL   175      52.151  38.442  82.263  1.00  0.00      PROB O
ATOM   4609  N   SER   176      52.647  40.154  83.611  1.00  0.00      PROB N
ATOM   4610  HN  SER   176      53.056  40.462  84.471  1.00  0.00      PROB H
ATOM   4611  CA  SER   176      52.030  41.165  82.767  1.00  0.00      PROB C
ATOM   4612  HA  SER   176      51.100  40.779  82.368  1.00  0.00      PROB H
ATOM   4613  CB  SER   176      51.748  42.430  83.601  1.00  0.00      PROB C
ATOM   4614  HB1 SER   176      51.319  43.237  82.965  1.00  0.00      PROB H
ATOM   4615  HB2 SER   176      52.689  42.803  84.066  1.00  0.00      PROB H
ATOM   4616  OG  SER   176      50.822  42.126  84.640  1.00  0.00      PROB O
ATOM   4617  HG1 SER   176      51.316  41.667  85.344  1.00  0.00      PROB H
ATOM   4618  C   SER   176      52.844  41.592  81.566  1.00  0.00      PROB C
ATOM   4619  O   SER   176      52.322  42.163  80.606  1.00  0.00      PROB O
ATOM   4620  N   LEU   177      54.155  41.339  81.567  1.00  0.00      PROB N
ATOM   4621  HN  LEU   177      54.593  40.825  82.306  1.00  0.00      PROB H
ATOM   4622  CA  LEU   177      55.018  41.739  80.493  1.00  0.00      PROB C
ATOM   4623  HA  LEU   177      54.886  42.802  80.342  1.00  0.00      PROB H
ATOM   4624  CB  LEU   177      56.470  41.512  80.902  1.00  0.00      PROB C
ATOM   4625  HB1 LEU   177      56.968  41.696  79.929  1.00  0.00      PROB H
ATOM   4626  HB2 LEU   177      56.639  40.481  81.262  1.00  0.00      PROB H
ATOM   4627  CG  LEU   177      57.083  42.439  81.969  1.00  0.00      PROB C
ATOM   4628  HG  LEU   177      56.487  42.449  82.889  1.00  0.00      PROB H
ATOM   4629  CD1 LEU   177      58.540  42.119  82.337  1.00  0.00      PROB C
ATOM   4630 HD11 LEU   177      59.198  42.359  81.482  1.00  0.00      PROB H
ATOM   4631 HD12 LEU   177      58.638  41.058  82.643  1.00  0.00      PROB H
ATOM   4632 HD13 LEU   177      58.982  42.776  83.088  1.00  0.00      PROB H
ATOM   4633  CD2 LEU   177      57.103  43.809  81.421  1.00  0.00      PROB C
ATOM   4634 HD21 LEU   177      56.119  44.229  81.139  1.00  0.00      PROB H
ATOM   4635 HD22 LEU   177      57.768  43.722  80.540  1.00  0.00      PROB H
ATOM   4636 HD23 LEU   177      57.564  44.485  82.145  1.00  0.00      PROB H
ATOM   4637  C   LEU   177      54.777  41.137  79.100  1.00  0.00      PROB C
ATOM   4638  O   LEU   177      54.856  41.908  78.138  1.00  0.00      PROB O
ATOM   4639  N   PRO   178      54.480  39.842  78.887  1.00  0.00      PROB N
ATOM   4640  CD  PRO   178      54.619  38.781  79.893  1.00  0.00      PROB C
ATOM   4641  HD1 PRO   178      53.631  38.659  80.380  1.00  0.00      PROB H
ATOM   4642  HD2 PRO   178      55.385  38.997  80.665  1.00  0.00      PROB H
ATOM   4643  CA  PRO   178      54.455  39.279  77.544  1.00  0.00      PROB C
ATOM   4644  HA  PRO   178      55.369  39.533  77.024  1.00  0.00      PROB H
ATOM   4645  CB  PRO   178      54.329  37.756  77.765  1.00  0.00      PROB C
ATOM   4646  HB1 PRO   178      54.823  37.173  76.961  1.00  0.00      PROB H
ATOM   4647  HB2 PRO   178      53.264  37.445  77.834  1.00  0.00      PROB H
ATOM   4648  CG  PRO   178      54.989  37.516  79.124  1.00  0.00      PROB C
ATOM   4649  HG1 PRO   178      54.614  36.603  79.633  1.00  0.00      PROB H
ATOM   4650  HG2 PRO   178      56.094  37.446  79.008  1.00  0.00      PROB H
ATOM   4651  C   PRO   178      53.313  39.838  76.721  1.00  0.00      PROB C
ATOM   4652  O   PRO   178      53.560  40.197  75.577  1.00  0.00      PROB O
ATOM   4653  N   ASP   179      52.083  39.971  77.253  1.00  0.00      PROB N
ATOM   4654  HN  ASP   179      51.894  39.684  78.187  1.00  0.00      PROB H
ATOM   4655  CA  ASP   179      50.999  40.618  76.526  1.00  0.00      PROB C
ATOM   4656  HA  ASP   179      50.913  40.137  75.562  1.00  0.00      PROB H
ATOM   4657  CB  ASP   179      49.661  40.425  77.290  1.00  0.00      PROB C
ATOM   4658  HB1 ASP   179      49.769  40.792  78.331  1.00  0.00      PROB H
ATOM   4659  HB2 ASP   179      49.389  39.353  77.314  1.00  0.00      PROB H
ATOM   4660  CG  ASP   179      48.489  41.144  76.632  1.00  0.00      PROB C
ATOM   4661  OD1 ASP   179      48.199  40.861  75.433  1.00  0.00      PROB O
ATOM   4662  OD2 ASP   179      47.903  42.012  77.314  1.00  0.00      PROB O
ATOM   4663  C   ASP   179      51.304  42.087  76.226  1.00  0.00      PROB C
ATOM   4664  O   ASP   179      51.266  42.522  75.075  1.00  0.00      PROB O
ATOM   4665  N   THR   180      51.780  42.829  77.255  1.00  0.00      PROB N
ATOM   4666  HN  THR   180      51.814  42.428  78.171  1.00  0.00      PROB H
ATOM   4667  CA  THR   180      52.162  44.242  77.157  1.00  0.00      PROB C
ATOM   4668  HA  THR   180      51.280  44.811  76.902  1.00  0.00      PROB H
ATOM   4669  CB  THR   180      52.733  44.777  78.466  1.00  0.00      PROB C
ATOM   4670  HB  THR   180      53.653  44.213  78.743  1.00  0.00      PROB H
ATOM   4671  OG1 THR   180      51.788  44.639  79.514  1.00  0.00      PROB O
ATOM   4672  HG1 THR   180      51.835  43.717  79.817  1.00  0.00      PROB H
ATOM   4673  CG2 THR   180      53.063  46.272  78.394  1.00  0.00      PROB C
ATOM   4674 HG21 THR   180      52.144  46.860  78.183  1.00  0.00      PROB H
ATOM   4675 HG22 THR   180      53.820  46.495  77.618  1.00  0.00      PROB H
ATOM   4676 HG23 THR   180      53.482  46.607  79.366  1.00  0.00      PROB H
ATOM   4677  C   THR   180      53.190  44.516  76.073  1.00  0.00      PROB C
ATOM   4678  O   THR   180      53.133  45.519  75.366  1.00  0.00      PROB O
ATOM   4679  N   TYR   181      54.167  43.607  75.886  1.00  0.00      PROB N
ATOM   4680  HN  TYR   181      54.226  42.798  76.477  1.00  0.00      PROB H
ATOM   4681  CA  TYR   181      55.170  43.698  74.845  1.00  0.00      PROB C
ATOM   4682  HA  TYR   181      55.683  44.636  74.989  1.00  0.00      PROB H
ATOM   4683  CB  TYR   181      56.162  42.502  75.009  1.00  0.00      PROB C
ATOM   4684  HB1 TYR   181      55.594  41.554  75.040  1.00  0.00      PROB H
ATOM   4685  HB2 TYR   181      56.704  42.618  75.975  1.00  0.00      PROB H
ATOM   4686  CG  TYR   181      57.150  42.368  73.884  1.00  0.00      PROB C
ATOM   4687  CD1 TYR   181      56.977  41.522  72.789  1.00  0.00      PROB C
ATOM   4688  HD1 TYR   181      56.113  40.886  72.768  1.00  0.00      PROB H
ATOM   4689  CE1 TYR   181      57.931  41.499  71.763  1.00  0.00      PROB C
ATOM   4690  HE1 TYR   181      57.821  40.831  70.924  1.00  0.00      PROB H
ATOM   4691  CZ  TYR   181      59.002  42.388  71.823  1.00  0.00      PROB C
ATOM   4692  OH  TYR   181      59.866  42.494  70.771  1.00  0.00      PROB O
ATOM   4693  HH  TYR   181      59.773  41.698  70.221  1.00  0.00      PROB H
ATOM   4694  CD2 TYR   181      58.331  43.069  73.972  1.00  0.00      PROB C
ATOM   4695  HD2 TYR   181      58.475  43.494  74.933  1.00  0.00      PROB H
ATOM   4696  CE2 TYR   181      59.244  43.182  72.926  1.00  0.00      PROB C
ATOM   4697  HE2 TYR   181      60.089  43.864  72.958  1.00  0.00      PROB H
ATOM   4698  C   TYR   181      54.590  43.769  73.437  1.00  0.00      PROB C
ATOM   4699  O   TYR   181      55.027  44.559  72.595  1.00  0.00      PROB O
ATOM   4700  N   TYR   182      53.550  42.960  73.181  1.00  0.00      PROB N
ATOM   4701  HN  TYR   182      53.187  42.372  73.904  1.00  0.00      PROB H
ATOM   4702  CA  TYR   182      52.919  42.848  71.885  1.00  0.00      PROB C
ATOM   4703  HA  TYR   182      53.660  43.028  71.119  1.00  0.00      PROB H
ATOM   4704  CB  TYR   182      52.307  41.429  71.707  1.00  0.00      PROB C
ATOM   4705  HB1 TYR   182      51.681  41.369  70.792  1.00  0.00      PROB H
ATOM   4706  HB2 TYR   182      51.681  41.175  72.589  1.00  0.00      PROB H
ATOM   4707  CG  TYR   182      53.373  40.384  71.586  1.00  0.00      PROB C
ATOM   4708  CD1 TYR   182      54.176  40.368  70.449  1.00  0.00      PROB C
ATOM   4709  HD1 TYR   182      54.055  41.098  69.660  1.00  0.00      PROB H
ATOM   4710  CE1 TYR   182      55.142  39.382  70.317  1.00  0.00      PROB C
ATOM   4711  HE1 TYR   182      55.746  39.438  69.472  1.00  0.00      PROB H
ATOM   4712  CZ  TYR   182      55.291  38.351  71.237  1.00  0.00      PROB C
ATOM   4713  OH  TYR   182      56.191  37.304  70.977  1.00  0.00      PROB O
ATOM   4714  HH  TYR   182      56.157  36.701  71.720  1.00  0.00      PROB H
ATOM   4715  CD2 TYR   182      53.549  39.372  72.554  1.00  0.00      PROB C
ATOM   4716  HD2 TYR   182      52.927  39.368  73.428  1.00  0.00      PROB H
ATOM   4717  CE2 TYR   182      54.500  38.353  72.381  1.00  0.00      PROB C
ATOM   4718  HE2 TYR   182      54.617  37.574  73.117  1.00  0.00      PROB H
ATOM   4719  C   TYR   182      51.847  43.892  71.626  1.00  0.00      PROB C
ATOM   4720  O   TYR   182      51.344  43.993  70.507  1.00  0.00      PROB O
ATOM   4721  N   LEU   183      51.470  44.723  72.617  1.00  0.00      PROB N
ATOM   4722  HN  LEU   183      51.844  44.628  73.538  1.00  0.00      PROB H
ATOM   4723  CA  LEU   183      50.545  45.822  72.405  1.00  0.00      PROB C
ATOM   4724  HA  LEU   183      49.641  45.419  71.979  1.00  0.00      PROB H
ATOM   4725  CB  LEU   183      50.188  46.518  73.737  1.00  0.00      PROB C
ATOM   4726  HB1 LEU   183      50.069  47.616  73.600  1.00  0.00      PROB H
ATOM   4727  HB2 LEU   183      51.009  46.371  74.469  1.00  0.00      PROB H
ATOM   4728  CG  LEU   183      48.883  46.003  74.360  1.00  0.00      PROB C
ATOM   4729  HG  LEU   183      48.063  46.099  73.607  1.00  0.00      PROB H
ATOM   4730  CD1 LEU   183      48.953  44.545  74.809  1.00  0.00      PROB C
ATOM   4731 HD11 LEU   183      49.726  44.425  75.592  1.00  0.00      PROB H
ATOM   4732 HD12 LEU   183      49.204  43.870  73.967  1.00  0.00      PROB H
ATOM   4733 HD13 LEU   183      47.986  44.216  75.250  1.00  0.00      PROB H
ATOM   4734  CD2 LEU   183      48.547  46.857  75.573  1.00  0.00      PROB C
ATOM   4735 HD21 LEU   183      48.417  47.922  75.291  1.00  0.00      PROB H
ATOM   4736 HD22 LEU   183      49.363  46.779  76.325  1.00  0.00      PROB H
ATOM   4737 HD23 LEU   183      47.613  46.480  76.032  1.00  0.00      PROB H
ATOM   4738  C   LEU   183      51.050  46.842  71.404  1.00  0.00      PROB C
ATOM   4739  O   LEU   183      52.219  47.199  71.434  1.00  0.00      PROB O
ATOM   4740  N   LYS   184      50.186  47.318  70.492  1.00  0.00      PROB N
ATOM   4741  HN  LYS   184      49.285  46.886  70.382  1.00  0.00      PROB H
ATOM   4742  CA  LYS   184      50.528  48.350  69.535  1.00  0.00      PROB C
ATOM   4743  HA  LYS   184      51.272  49.017  69.954  1.00  0.00      PROB H
ATOM   4744  CB  LYS   184      51.080  47.757  68.214  1.00  0.00      PROB C
ATOM   4745  HB1 LYS   184      51.170  48.564  67.450  1.00  0.00      PROB H
ATOM   4746  HB2 LYS   184      50.371  46.990  67.834  1.00  0.00      PROB H
ATOM   4747  CG  LYS   184      52.465  47.119  68.383  1.00  0.00      PROB C
ATOM   4748  HG1 LYS   184      52.378  46.208  69.016  1.00  0.00      PROB H
ATOM   4749  HG2 LYS   184      53.123  47.843  68.923  1.00  0.00      PROB H
ATOM   4750  CD  LYS   184      53.103  46.757  67.041  1.00  0.00      PROB C
ATOM   4751  HD1 LYS   184      53.119  47.688  66.424  1.00  0.00      PROB H
ATOM   4752  HD2 LYS   184      52.452  46.009  66.535  1.00  0.00      PROB H
ATOM   4753  CE  LYS   184      54.524  46.229  67.232  1.00  0.00      PROB C
ATOM   4754  HE1 LYS   184      54.487  45.252  67.763  1.00  0.00      PROB H
ATOM   4755  HE2 LYS   184      55.120  46.955  67.831  1.00  0.00      PROB H
ATOM   4756  NZ  LYS   184      55.188  46.051  65.924  1.00  0.00      PROB N
ATOM   4757  HZ1 LYS   184      55.228  46.992  65.461  1.00  0.00      PROB H
ATOM   4758  HZ2 LYS   184      54.647  45.375  65.345  1.00  0.00      PROB H
ATOM   4759  HZ3 LYS   184      56.155  45.680  66.033  1.00  0.00      PROB H
ATOM   4760  C   LYS   184      49.311  49.192  69.225  1.00  0.00      PROB C
ATOM   4761  O   LYS   184      48.168  48.750  69.360  1.00  0.00      PROB O
ATOM   4762  N   THR   185      49.505  50.448  68.788  1.00  0.00      PROB N
ATOM   4763  HN  THR   185      50.417  50.856  68.796  1.00  0.00      PROB H
ATOM   4764  CA  THR   185      48.444  51.218  68.156  1.00  0.00      PROB C
ATOM   4765  HA  THR   185      47.514  50.949  68.627  1.00  0.00      PROB H
ATOM   4766  CB  THR   185      48.604  52.728  68.272  1.00  0.00      PROB C
ATOM   4767  HB  THR   185      47.929  53.270  67.570  1.00  0.00      PROB H
ATOM   4768  OG1 THR   185      49.950  53.120  68.042  1.00  0.00      PROB O
ATOM   4769  HG1 THR   185      50.167  52.729  67.186  1.00  0.00      PROB H
ATOM   4770  CG2 THR   185      48.248  53.151  69.700  1.00  0.00      PROB C
ATOM   4771 HG21 THR   185      48.911  52.646  70.430  1.00  0.00      PROB H
ATOM   4772 HG22 THR   185      47.197  52.886  69.936  1.00  0.00      PROB H
ATOM   4773 HG23 THR   185      48.379  54.247  69.815  1.00  0.00      PROB H
ATOM   4774  C   THR   185      48.307  50.864  66.688  1.00  0.00      PROB C
ATOM   4775  O   THR   185      49.277  50.897  65.935  1.00  0.00      PROB O
ATOM   4776  N   VAL   186      47.086  50.510  66.251  1.00  0.00      PROB N
ATOM   4777  HN  VAL   186      46.309  50.506  66.891  1.00  0.00      PROB H
ATOM   4778  CA  VAL   186      46.811  50.047  64.904  1.00  0.00      PROB C
ATOM   4779  HA  VAL   186      47.687  50.170  64.278  1.00  0.00      PROB H
ATOM   4780  CB  VAL   186      46.364  48.586  64.894  1.00  0.00      PROB C
ATOM   4781  HB  VAL   186      45.425  48.476  65.485  1.00  0.00      PROB H
ATOM   4782  CG1 VAL   186      46.118  48.111  63.455  1.00  0.00      PROB C
ATOM   4783 HG11 VAL   186      46.991  48.352  62.812  1.00  0.00      PROB H
ATOM   4784 HG12 VAL   186      45.213  48.580  63.018  1.00  0.00      PROB H
ATOM   4785 HG13 VAL   186      45.990  47.010  63.444  1.00  0.00      PROB H
ATOM   4786  CG2 VAL   186      47.432  47.686  65.538  1.00  0.00      PROB C
ATOM   4787 HG21 VAL   186      47.620  47.967  66.595  1.00  0.00      PROB H
ATOM   4788 HG22 VAL   186      48.384  47.752  64.969  1.00  0.00      PROB H
ATOM   4789 HG23 VAL   186      47.088  46.630  65.517  1.00  0.00      PROB H
ATOM   4790  C   VAL   186      45.712  50.903  64.316  1.00  0.00      PROB C
ATOM   4791  O   VAL   186      44.686  51.135  64.950  1.00  0.00      PROB O
ATOM   4792  N   THR   187      45.904  51.419  63.095  1.00  0.00      PROB N
ATOM   4793  HN  THR   187      46.760  51.293  62.610  1.00  0.00      PROB H
ATOM   4794  CA  THR   187      44.950  52.288  62.427  1.00  0.00      PROB C
ATOM   4795  HA  THR   187      44.215  52.634  63.131  1.00  0.00      PROB H
ATOM   4796  CB  THR   187      45.627  53.511  61.819  1.00  0.00      PROB C
ATOM   4797  HB  THR   187      46.315  53.212  60.993  1.00  0.00      PROB H
ATOM   4798  OG1 THR   187      46.392  54.170  62.824  1.00  0.00      PROB O
ATOM   4799  HG1 THR   187      45.754  54.601  63.413  1.00  0.00      PROB H
ATOM   4800  CG2 THR   187      44.612  54.528  61.288  1.00  0.00      PROB C
ATOM   4801 HG21 THR   187      43.944  54.891  62.093  1.00  0.00      PROB H
ATOM   4802 HG22 THR   187      43.985  54.079  60.493  1.00  0.00      PROB H
ATOM   4803 HG23 THR   187      45.148  55.405  60.855  1.00  0.00      PROB H
ATOM   4804  C   THR   187      44.205  51.491  61.385  1.00  0.00      PROB C
ATOM   4805  O   THR   187      44.789  50.834  60.532  1.00  0.00      PROB O
ATOM   4806  N   SER   188      42.863  51.495  61.444  1.00  0.00      PROB N
ATOM   4807  HN  SER   188      42.412  52.001  62.183  1.00  0.00      PROB H
ATOM   4808  CA  SER   188      42.014  50.871  60.445  1.00  0.00      PROB C
ATOM   4809  HA  SER   188      42.305  49.835  60.343  1.00  0.00      PROB H
ATOM   4810  CB  SER   188      40.518  50.918  60.862  1.00  0.00      PROB C
ATOM   4811  HB1 SER   188      40.237  51.972  61.081  1.00  0.00      PROB H
ATOM   4812  HB2 SER   188      40.372  50.314  61.786  1.00  0.00      PROB H
ATOM   4813  OG  SER   188      39.674  50.418  59.828  1.00  0.00      PROB O
ATOM   4814  HG1 SER   188      38.753  50.436  60.124  1.00  0.00      PROB H
ATOM   4815  C   SER   188      42.156  51.518  59.076  1.00  0.00      PROB C
ATOM   4816  O   SER   188      42.048  52.735  58.944  1.00  0.00      PROB O
ATOM   4817  N   ALA   189      42.323  50.718  58.008  1.00  0.00      PROB N
ATOM   4818  HN  ALA   189      42.396  49.732  58.113  1.00  0.00      PROB H
ATOM   4819  CA  ALA   189      42.386  51.265  56.667  1.00  0.00      PROB C
ATOM   4820  HA  ALA   189      43.080  52.094  56.665  1.00  0.00      PROB H
ATOM   4821  CB  ALA   189      42.864  50.182  55.691  1.00  0.00      PROB C
ATOM   4822  HB1 ALA   189      42.170  49.312  55.703  1.00  0.00      PROB H
ATOM   4823  HB2 ALA   189      43.870  49.842  56.006  1.00  0.00      PROB H
ATOM   4824  HB3 ALA   189      42.932  50.565  54.650  1.00  0.00      PROB H
ATOM   4825  C   ALA   189      41.067  51.808  56.155  1.00  0.00      PROB C
ATOM   4826  O   ALA   189      41.027  52.698  55.302  1.00  0.00      PROB O
ATOM   4827  N   SER   190      39.935  51.273  56.653  1.00  0.00      PROB N
ATOM   4828  HN  SER   190      39.937  50.568  57.364  1.00  0.00      PROB H
ATOM   4829  CA  SER   190      38.637  51.664  56.168  1.00  0.00      PROB C
ATOM   4830  HA  SER   190      38.663  51.697  55.086  1.00  0.00      PROB H
ATOM   4831  CB  SER   190      37.608  50.605  56.625  1.00  0.00      PROB C
ATOM   4832  HB1 SER   190      37.951  49.581  56.345  1.00  0.00      PROB H
ATOM   4833  HB2 SER   190      36.678  50.799  56.107  1.00  0.00      PROB H
ATOM   4834  OG  SER   190      37.290  50.679  58.011  1.00  0.00      PROB O
ATOM   4835  HG1 SER   190      36.639  51.401  58.068  1.00  0.00      PROB H
ATOM   4836  C   SER   190      38.226  53.049  56.628  1.00  0.00      PROB C
ATOM   4837  O   SER   190      37.675  53.832  55.856  1.00  0.00      PROB O
ATOM   4838  N   ASN   191      38.497  53.381  57.915  1.00  0.00      PROB N
ATOM   4839  HN  ASN   191      39.055  52.761  58.463  1.00  0.00      PROB H
ATOM   4840  CA  ASN   191      37.889  54.528  58.568  1.00  0.00      PROB C
ATOM   4841  HA  ASN   191      37.387  55.157  57.842  1.00  0.00      PROB H
ATOM   4842  CB  ASN   191      36.870  54.065  59.662  1.00  0.00      PROB C
ATOM   4843  HB1 ASN   191      36.475  54.970  60.174  1.00  0.00      PROB H
ATOM   4844  HB2 ASN   191      37.388  53.420  60.405  1.00  0.00      PROB H
ATOM   4845  CG  ASN   191      35.667  53.278  59.129  1.00  0.00      PROB C
ATOM   4846  OD1 ASN   191      35.565  52.867  57.973  1.00  0.00      PROB O
ATOM   4847  ND2 ASN   191      34.682  53.010  60.019  1.00  0.00      PROB N
ATOM   4848 HD21 ASN   191      34.826  53.205  60.992  1.00  0.00      PROB H
ATOM   4849 HD22 ASN   191      33.912  52.473  59.678  1.00  0.00      PROB H
ATOM   4850  C   ASN   191      38.933  55.416  59.238  1.00  0.00      PROB C
ATOM   4851  O   ASN   191      38.598  56.368  59.928  1.00  0.00      PROB O
ATOM   4852  N   ASN   192      40.245  55.106  59.103  1.00  0.00      PROB N
ATOM   4853  HN  ASN   192      40.524  54.378  58.480  1.00  0.00      PROB H
ATOM   4854  CA  ASN   192      41.349  55.840  59.709  1.00  0.00      PROB C
ATOM   4855  HA  ASN   192      42.239  55.254  59.519  1.00  0.00      PROB H
ATOM   4856  CB  ASN   192      41.508  57.221  59.015  1.00  0.00      PROB C
ATOM   4857  HB1 ASN   192      40.714  57.907  59.368  1.00  0.00      PROB H
ATOM   4858  HB2 ASN   192      41.391  57.081  57.918  1.00  0.00      PROB H
ATOM   4859  CG  ASN   192      42.884  57.832  59.249  1.00  0.00      PROB C
ATOM   4860  OD1 ASN   192      43.899  57.139  59.285  1.00  0.00      PROB O
ATOM   4861  ND2 ASN   192      42.939  59.176  59.378  1.00  0.00      PROB N
ATOM   4862 HD21 ASN   192      43.853  59.569  59.481  1.00  0.00      PROB H
ATOM   4863 HD22 ASN   192      42.104  59.715  59.308  1.00  0.00      PROB H
ATOM   4864  C   ASN   192      41.265  55.919  61.240  1.00  0.00      PROB C
ATOM   4865  O   ASN   192      41.819  56.801  61.889  1.00  0.00      PROB O
ATOM   4866  N   GLU   193      40.559  54.954  61.854  1.00  0.00      PROB N
ATOM   4867  HN  GLU   193      40.087  54.294  61.286  1.00  0.00      PROB H
ATOM   4868  CA  GLU   193      40.356  54.847  63.269  1.00  0.00      PROB C
ATOM   4869  HA  GLU   193      40.282  55.823  63.654  1.00  0.00      PROB H
ATOM   4870  CB  GLU   193      39.036  54.171  63.619  1.00  0.00      PROB C
ATOM   4871  HB1 GLU   193      38.965  54.023  64.724  1.00  0.00      PROB H
ATOM   4872  HB2 GLU   193      39.018  53.176  63.124  1.00  0.00      PROB H
ATOM   4873  CG  GLU   193      37.814  54.982  63.165  1.00  0.00      PROB C
ATOM   4874  HG1 GLU   193      37.827  55.144  62.073  1.00  0.00      PROB H
ATOM   4875  HG2 GLU   193      37.779  55.976  63.658  1.00  0.00      PROB H
ATOM   4876  CD  GLU   193      36.556  54.209  63.503  1.00  0.00      PROB C
ATOM   4877  OE1 GLU   193      35.599  54.851  63.978  1.00  0.00      PROB O
ATOM   4878  OE2 GLU   193      36.523  52.984  63.234  1.00  0.00      PROB O
ATOM   4879  C   GLU   193      41.481  54.107  63.941  1.00  0.00      PROB C
ATOM   4880  O   GLU   193      41.887  53.058  63.457  1.00  0.00      PROB O
ATOM   4881  N   THR   194      42.031  54.632  65.051  1.00  0.00      PROB N
ATOM   4882  HN  THR   194      41.737  55.499  65.439  1.00  0.00      PROB H
ATOM   4883  CA  THR   194      43.181  54.032  65.726  1.00  0.00      PROB C
ATOM   4884  HA  THR   194      43.620  53.292  65.081  1.00  0.00      PROB H
ATOM   4885  CB  THR   194      44.257  55.064  66.037  1.00  0.00      PROB C
ATOM   4886  HB  THR   194      43.846  55.882  66.681  1.00  0.00      PROB H
ATOM   4887  OG1 THR   194      44.711  55.596  64.802  1.00  0.00      PROB O
ATOM   4888  HG1 THR   194      43.963  56.092  64.451  1.00  0.00      PROB H
ATOM   4889  CG2 THR   194      45.499  54.462  66.705  1.00  0.00      PROB C
ATOM   4890 HG21 THR   194      45.869  53.597  66.115  1.00  0.00      PROB H
ATOM   4891 HG22 THR   194      45.282  54.132  67.741  1.00  0.00      PROB H
ATOM   4892 HG23 THR   194      46.306  55.225  66.753  1.00  0.00      PROB H
ATOM   4893  C   THR   194      42.761  53.294  66.973  1.00  0.00      PROB C
ATOM   4894  O   THR   194      41.907  53.769  67.715  1.00  0.00      PROB O
ATOM   4895  N   TYR   195      43.335  52.100  67.213  1.00  0.00      PROB N
ATOM   4896  HN  TYR   195      44.010  51.750  66.555  1.00  0.00      PROB H
ATOM   4897  CA  TYR   195      42.947  51.181  68.264  1.00  0.00      PROB C
ATOM   4898  HA  TYR   195      42.340  51.688  69.003  1.00  0.00      PROB H
ATOM   4899  CB  TYR   195      42.182  49.963  67.671  1.00  0.00      PROB C
ATOM   4900  HB1 TYR   195      41.926  49.237  68.473  1.00  0.00      PROB H
ATOM   4901  HB2 TYR   195      42.822  49.457  66.913  1.00  0.00      PROB H
ATOM   4902  CG  TYR   195      40.901  50.380  66.993  1.00  0.00      PROB C
ATOM   4903  CD1 TYR   195      39.736  50.541  67.760  1.00  0.00      PROB C
ATOM   4904  HD1 TYR   195      39.776  50.397  68.830  1.00  0.00      PROB H
ATOM   4905  CE1 TYR   195      38.524  50.893  67.154  1.00  0.00      PROB C
ATOM   4906  HE1 TYR   195      37.633  51.024  67.752  1.00  0.00      PROB H
ATOM   4907  CZ  TYR   195      38.458  51.083  65.771  1.00  0.00      PROB C
ATOM   4908  OH  TYR   195      37.193  51.357  65.206  1.00  0.00      PROB O
ATOM   4909  HH  TYR   195      37.260  51.961  64.437  1.00  0.00      PROB H
ATOM   4910  CD2 TYR   195      40.827  50.565  65.598  1.00  0.00      PROB C
ATOM   4911  HD2 TYR   195      41.719  50.447  64.998  1.00  0.00      PROB H
ATOM   4912  CE2 TYR   195      39.613  50.930  64.990  1.00  0.00      PROB C
ATOM   4913  HE2 TYR   195      39.567  51.079  63.923  1.00  0.00      PROB H
ATOM   4914  C   TYR   195      44.199  50.648  68.952  1.00  0.00      PROB C
ATOM   4915  O   TYR   195      45.246  50.520  68.326  1.00  0.00      PROB O
ATOM   4916  N   CYS   196      44.139  50.332  70.263  1.00  0.00      PROB N
ATOM   4917  HN  CYS   196      43.315  50.508  70.791  1.00  0.00      PROB H
ATOM   4918  CA  CYS   196      45.208  49.668  71.003  1.00  0.00      PROB C
ATOM   4919  HA  CYS   196      46.154  49.825  70.504  1.00  0.00      PROB H
ATOM   4920  CB  CYS   196      45.265  50.267  72.439  1.00  0.00      PROB C
ATOM   4921  HB1 CYS   196      44.227  50.255  72.844  1.00  0.00      PROB H
ATOM   4922  HB2 CYS   196      45.560  51.333  72.339  1.00  0.00      PROB H
ATOM   4923  SG  CYS   196      46.357  49.465  73.665  1.00  0.00      PROB S
ATOM   4924  C   CYS   196      44.938  48.165  71.032  1.00  0.00      PROB C
ATOM   4925  O   CYS   196      43.894  47.726  71.511  1.00  0.00      PROB O
ATOM   4926  N   ARG   197      45.849  47.339  70.467  1.00  0.00      PROB N
ATOM   4927  HN  ARG   197      46.696  47.716  70.078  1.00  0.00      PROB H
ATOM   4928  CA  ARG   197      45.625  45.909  70.294  1.00  0.00      PROB C
ATOM   4929  HA  ARG   197      44.965  45.552  71.074  1.00  0.00      PROB H
ATOM   4930  CB  ARG   197      44.993  45.589  68.906  1.00  0.00      PROB C
ATOM   4931  HB1 ARG   197      44.941  44.483  68.779  1.00  0.00      PROB H
ATOM   4932  HB2 ARG   197      45.658  46.001  68.112  1.00  0.00      PROB H
ATOM   4933  CG  ARG   197      43.568  46.153  68.705  1.00  0.00      PROB C
ATOM   4934  HG1 ARG   197      43.623  47.266  68.725  1.00  0.00      PROB H
ATOM   4935  HG2 ARG   197      42.943  45.825  69.568  1.00  0.00      PROB H
ATOM   4936  CD  ARG   197      42.943  45.688  67.383  1.00  0.00      PROB C
ATOM   4937  HD1 ARG   197      42.899  44.575  67.359  1.00  0.00      PROB H
ATOM   4938  HD2 ARG   197      43.559  46.071  66.537  1.00  0.00      PROB H
ATOM   4939  NE  ARG   197      41.548  46.220  67.282  1.00  0.00      PROB N
ATOM   4940  HE  ARG   197      41.071  46.496  68.116  1.00  0.00      PROB H
ATOM   4941  CZ  ARG   197      40.851  46.323  66.154  1.00  0.00      PROB C
ATOM   4942  NH1 ARG   197      41.338  46.004  64.973  1.00  0.00      PROB N
ATOM   4943 HH11 ARG   197      42.203  45.521  64.938  1.00  0.00      PROB H
ATOM   4944 HH12 ARG   197      40.718  45.940  64.200  1.00  0.00      PROB H
ATOM   4945  NH2 ARG   197      39.636  46.827  66.172  1.00  0.00      PROB N
ATOM   4946 HH21 ARG   197      39.174  46.967  65.309  1.00  0.00      PROB H
ATOM   4947 HH22 ARG   197      39.170  46.919  67.057  1.00  0.00      PROB H
ATOM   4948  C   ARG   197      46.915  45.100  70.421  1.00  0.00      PROB C
ATOM   4949  O   ARG   197      47.997  45.546  70.053  1.00  0.00      PROB O
ATOM   4950  N   SER   198      46.837  43.850  70.926  1.00  0.00      PROB N
ATOM   4951  HN  SER   198      45.999  43.504  71.334  1.00  0.00      PROB H
ATOM   4952  CA  SER   198      47.964  42.928  71.007  1.00  0.00      PROB C
ATOM   4953  HA  SER   198      48.839  43.486  71.301  1.00  0.00      PROB H
ATOM   4954  CB  SER   198      47.730  41.783  72.036  1.00  0.00      PROB C
ATOM   4955  HB1 SER   198      48.672  41.216  72.195  1.00  0.00      PROB H
ATOM   4956  HB2 SER   198      46.946  41.084  71.668  1.00  0.00      PROB H
ATOM   4957  OG  SER   198      47.293  42.320  73.284  1.00  0.00      PROB O
ATOM   4958  HG1 SER   198      47.604  41.749  74.026  1.00  0.00      PROB H
ATOM   4959  C   SER   198      48.256  42.304  69.657  1.00  0.00      PROB C
ATOM   4960  O   SER   198      47.375  41.715  69.039  1.00  0.00      PROB O
ATOM   4961  N   PHE   199      49.493  42.448  69.141  1.00  0.00      PROB N
ATOM   4962  HN  PHE   199      50.189  42.980  69.642  1.00  0.00      PROB H
ATOM   4963  CA  PHE   199      49.880  41.968  67.820  1.00  0.00      PROB C
ATOM   4964  HA  PHE   199      49.030  41.516  67.324  1.00  0.00      PROB H
ATOM   4965  CB  PHE   199      50.420  43.146  66.961  1.00  0.00      PROB C
ATOM   4966  HB1 PHE   199      51.442  43.437  67.283  1.00  0.00      PROB H
ATOM   4967  HB2 PHE   199      49.753  44.025  67.083  1.00  0.00      PROB H
ATOM   4968  CG  PHE   199      50.434  42.771  65.500  1.00  0.00      PROB C
ATOM   4969  CD1 PHE   199      51.627  42.433  64.840  1.00  0.00      PROB C
ATOM   4970  HD1 PHE   199      52.560  42.421  65.382  1.00  0.00      PROB H
ATOM   4971  CE1 PHE   199      51.616  42.058  63.490  1.00  0.00      PROB C
ATOM   4972  HE1 PHE   199      52.540  41.792  62.994  1.00  0.00      PROB H
ATOM   4973  CZ  PHE   199      50.405  42.015  62.788  1.00  0.00      PROB C
ATOM   4974  HZ  PHE   199      50.403  41.729  61.750  1.00  0.00      PROB H
ATOM   4975  CD2 PHE   199      49.227  42.746  64.779  1.00  0.00      PROB C
ATOM   4976  HD2 PHE   199      48.306  43.017  65.272  1.00  0.00      PROB H
ATOM   4977  CE2 PHE   199      49.207  42.341  63.438  1.00  0.00      PROB C
ATOM   4978  HE2 PHE   199      48.275  42.307  62.895  1.00  0.00      PROB H
ATOM   4979  C   PHE   199      50.914  40.861  67.976  1.00  0.00      PROB C
ATOM   4980  O   PHE   199      52.125  41.079  67.963  1.00  0.00      PROB O
ATOM   4981  N   TYR   200      50.429  39.631  68.216  1.00  0.00      PROB N
ATOM   4982  HN  TYR   200      49.444  39.496  68.227  1.00  0.00      PROB H
ATOM   4983  CA  TYR   200      51.229  38.428  68.368  1.00  0.00      PROB C
ATOM   4984  HA  TYR   200      52.036  38.692  69.032  1.00  0.00      PROB H
ATOM   4985  CB  TYR   200      50.365  37.296  68.976  1.00  0.00      PROB C
ATOM   4986  HB1 TYR   200      50.948  36.363  69.108  1.00  0.00      PROB H
ATOM   4987  HB2 TYR   200      49.515  37.090  68.294  1.00  0.00      PROB H
ATOM   4988  CG  TYR   200      49.822  37.682  70.323  1.00  0.00      PROB C
ATOM   4989  CD1 TYR   200      50.702  37.890  71.397  1.00  0.00      PROB C
ATOM   4990  HD1 TYR   200      51.767  37.805  71.238  1.00  0.00      PROB H
ATOM   4991  CE1 TYR   200      50.208  38.156  72.682  1.00  0.00      PROB C
ATOM   4992  HE1 TYR   200      50.886  38.280  73.512  1.00  0.00      PROB H
ATOM   4993  CZ  TYR   200      48.828  38.254  72.891  1.00  0.00      PROB C
ATOM   4994  OH  TYR   200      48.302  38.500  74.172  1.00  0.00      PROB O
ATOM   4995  HH  TYR   200      48.332  39.457  74.396  1.00  0.00      PROB H
ATOM   4996  CD2 TYR   200      48.437  37.754  70.552  1.00  0.00      PROB C
ATOM   4997  HD2 TYR   200      47.744  37.579  69.740  1.00  0.00      PROB H
ATOM   4998  CE2 TYR   200      47.944  38.055  71.829  1.00  0.00      PROB C
ATOM   4999  HE2 TYR   200      46.878  38.129  71.994  1.00  0.00      PROB H
ATOM   5000  C   TYR   200      51.882  37.923  67.077  1.00  0.00      PROB C
ATOM   5001  O   TYR   200      51.371  38.220  66.002  1.00  0.00      PROB O
ATOM   5002  N   PRO   201      52.986  37.167  67.092  1.00  0.00      PROB N
ATOM   5003  CD  PRO   201      53.663  36.719  68.299  1.00  0.00      PROB C
ATOM   5004  HD1 PRO   201      53.100  35.870  68.716  1.00  0.00      PROB H
ATOM   5005  HD2 PRO   201      53.738  37.525  69.052  1.00  0.00      PROB H
ATOM   5006  CA  PRO   201      53.617  36.620  65.895  1.00  0.00      PROB C
ATOM   5007  HA  PRO   201      53.958  37.469  65.317  1.00  0.00      PROB H
ATOM   5008  CB  PRO   201      54.784  35.755  66.406  1.00  0.00      PROB C
ATOM   5009  HB1 PRO   201      55.687  35.876  65.776  1.00  0.00      PROB H
ATOM   5010  HB2 PRO   201      54.505  34.683  66.448  1.00  0.00      PROB H
ATOM   5011  CG  PRO   201      55.035  36.248  67.830  1.00  0.00      PROB C
ATOM   5012  HG1 PRO   201      55.473  35.477  68.493  1.00  0.00      PROB H
ATOM   5013  HG2 PRO   201      55.711  37.119  67.793  1.00  0.00      PROB H
ATOM   5014  C   PRO   201      52.692  35.837  64.985  1.00  0.00      PROB C
ATOM   5015  O   PRO   201      51.992  34.930  65.414  1.00  0.00      PROB O
ATOM   5016  N   GLU   202      52.709  36.146  63.690  1.00  0.00      PROB N
ATOM   5017  HN  GLU   202      53.355  36.835  63.367  1.00  0.00      PROB H
ATOM   5018  CA  GLU   202      51.701  35.701  62.754  1.00  0.00      PROB C
ATOM   5019  HA  GLU   202      50.738  36.064  63.087  1.00  0.00      PROB H
ATOM   5020  CB  GLU   202      52.024  36.325  61.385  1.00  0.00      PROB C
ATOM   5021  HB1 GLU   202      53.025  35.981  61.058  1.00  0.00      PROB H
ATOM   5022  HB2 GLU   202      52.076  37.433  61.461  1.00  0.00      PROB H
ATOM   5023  CG  GLU   202      50.958  35.908  60.367  1.00  0.00      PROB C
ATOM   5024  HG1 GLU   202      49.973  36.213  60.782  1.00  0.00      PROB H
ATOM   5025  HG2 GLU   202      51.031  34.808  60.224  1.00  0.00      PROB H
ATOM   5026  CD  GLU   202      51.044  36.468  58.961  1.00  0.00      PROB C
ATOM   5027  OE1 GLU   202      50.062  36.171  58.216  1.00  0.00      PROB O
ATOM   5028  OE2 GLU   202      52.057  37.125  58.617  1.00  0.00      PROB O
ATOM   5029  C   GLU   202      51.524  34.186  62.640  1.00  0.00      PROB C
ATOM   5030  O   GLU   202      50.423  33.639  62.544  1.00  0.00      PROB O
ATOM   5031  N   HSD   203      52.647  33.456  62.704  1.00  0.00      PROB N
ATOM   5032  HN  HSD   203      53.514  33.927  62.850  1.00  0.00      PROB H
ATOM   5033  CA  HSD   203      52.684  32.012  62.625  1.00  0.00      PROB C
ATOM   5034  HA  HSD   203      52.051  31.690  61.810  1.00  0.00      PROB H
ATOM   5035  CB  HSD   203      54.131  31.546  62.331  1.00  0.00      PROB C
ATOM   5036  HB1 HSD   203      54.442  31.953  61.343  1.00  0.00      PROB H
ATOM   5037  HB2 HSD   203      54.170  30.437  62.258  1.00  0.00      PROB H
ATOM   5038  ND1 HSD   203      55.772  33.204  63.383  1.00  0.00      PROB N
ATOM   5039  HD1 HSD   203      55.709  33.912  62.677  1.00  0.00      PROB H
ATOM   5040  CG  HSD   203      55.102  31.998  63.386  1.00  0.00      PROB C
ATOM   5041  CE1 HSD   203      56.561  33.217  64.490  1.00  0.00      PROB C
ATOM   5042  HE1 HSD   203      57.246  34.027  64.757  1.00  0.00      PROB H
ATOM   5043  NE2 HSD   203      56.418  32.123  65.205  1.00  0.00      PROB N
ATOM   5044  CD2 HSD   203      55.538  31.334  64.488  1.00  0.00      PROB C
ATOM   5045  HD2 HSD   203      55.266  30.350  64.848  1.00  0.00      PROB H
ATOM   5046  C   HSD   203      52.125  31.310  63.857  1.00  0.00      PROB C
ATOM   5047  O   HSD   203      51.910  30.112  63.799  1.00  0.00      PROB O
ATOM   5048  N   SER   204      51.866  32.035  64.965  1.00  0.00      PROB N
ATOM   5049  HN  SER   204      52.042  33.016  64.986  1.00  0.00      PROB H
ATOM   5050  CA  SER   204      51.531  31.470  66.258  1.00  0.00      PROB C
ATOM   5051  HA  SER   204      51.044  30.515  66.121  1.00  0.00      PROB H
ATOM   5052  CB  SER   204      52.914  31.335  66.937  1.00  0.00      PROB C
ATOM   5053  HB1 SER   204      53.480  30.515  66.446  1.00  0.00      PROB H
ATOM   5054  HB2 SER   204      53.082  31.017  67.908  1.00  0.00      PROB H
ATOM   5055  OG  SER   204      53.589  32.567  67.107  1.00  0.00      PROB O
ATOM   5056  HG1 SER   204      54.276  32.523  66.449  1.00  0.00      PROB H
ATOM   5057  C   SER   204      50.516  32.363  67.004  1.00  0.00      PROB C
ATOM   5058  O   SER   204      50.331  32.382  68.218  1.00  0.00      PROB O
ATOM   5059  N   ILE   205      49.757  33.191  66.261  1.00  0.00      PROB N
ATOM   5060  HN  ILE   205      49.864  33.194  65.275  1.00  0.00      PROB H
ATOM   5061  CA  ILE   205      48.848  34.175  66.838  1.00  0.00      PROB C
ATOM   5062  HA  ILE   205      49.436  34.800  67.498  1.00  0.00      PROB H
ATOM   5063  CB  ILE   205      48.243  35.057  65.746  1.00  0.00      PROB C
[truncated: 9,056,972 more chars]
