# Supplementary material for: Structural basis for selectivity and antagonism in extracellular GPCR-nanobodies
Source: Nat Commun. 2024 May 30;15:4611. doi: 10.1038/s41467-024-49000-x (PMC11139983; doi:10.1038/s41467-024-49000-x)
Supplement: Supplementary file 7 — Supplementary Data 4 [file 41467_2024_49000_MOESM7_ESM.zip › ACKR3-CXCL12_input.pdb]

ATOM      1  N   MET     1      28.954  56.225  29.617  1.00  0.00      PROA N
ATOM      2  HT1 MET     1      28.261  56.681  30.243  1.00  0.00      PROA H
ATOM      3  HT2 MET     1      28.656  56.288  28.616  1.00  0.00      PROA H
ATOM      4  HT3 MET     1      29.889  56.688  29.725  1.00  0.00      PROA H
ATOM      5  CA  MET     1      29.123  54.802  29.993  1.00  0.00      PROA C
ATOM      6  HA  MET     1      28.149  54.323  30.033  1.00  0.00      PROA H
ATOM      7  CB  MET     1      29.974  54.123  28.885  1.00  0.00      PROA C
ATOM      8  HB1 MET     1      30.756  53.524  29.368  1.00  0.00      PROA H
ATOM      9  HB2 MET     1      30.563  54.851  28.287  1.00  0.00      PROA H
ATOM     10  CG  MET     1      29.190  53.191  27.938  1.00  0.00      PROA C
ATOM     11  HG1 MET     1      28.490  53.822  27.348  1.00  0.00      PROA H
ATOM     12  HG2 MET     1      28.583  52.477  28.539  1.00  0.00      PROA H
ATOM     13  SD  MET     1      30.283  52.271  26.802  1.00  0.00      PROA S
ATOM     14  CE  MET     1      29.059  51.140  26.079  1.00  0.00      PROA C
ATOM     15  HE1 MET     1      28.267  51.703  25.553  1.00  0.00      PROA H
ATOM     16  HE2 MET     1      28.597  50.495  26.858  1.00  0.00      PROA H
ATOM     17  HE3 MET     1      29.540  50.463  25.337  1.00  0.00      PROA H
ATOM     18  C   MET     1      29.765  54.809  31.383  1.00  0.00      PROA C
ATOM     19  O   MET     1      30.978  54.828  31.508  1.00  0.00      PROA O
ATOM     20  N   ASP     2      28.946  54.946  32.440  1.00  0.00      PROA N
ATOM     21  HN  ASP     2      27.966  55.027  32.356  1.00  0.00      PROA H
ATOM     22  CA  ASP     2      29.308  55.048  33.839  1.00  0.00      PROA C
ATOM     23  HA  ASP     2      30.121  55.736  33.982  1.00  0.00      PROA H
ATOM     24  CB  ASP     2      28.091  55.567  34.642  1.00  0.00      PROA C
ATOM     25  HB1 ASP     2      27.910  55.002  35.577  1.00  0.00      PROA H
ATOM     26  HB2 ASP     2      27.173  55.475  34.031  1.00  0.00      PROA H
ATOM     27  CG  ASP     2      28.206  57.043  35.036  1.00  0.00      PROA C
ATOM     28  OD1 ASP     2      29.332  57.613  35.005  1.00  0.00      PROA O
ATOM     29  OD2 ASP     2      27.115  57.577  35.356  1.00  0.00      PROA O
ATOM     30  C   ASP     2      29.744  53.667  34.274  1.00  0.00      PROA C
ATOM     31  O   ASP     2      28.950  52.770  34.539  1.00  0.00      PROA O
ATOM     32  N   LEU     3      31.058  53.416  34.251  1.00  0.00      PROA N
ATOM     33  HN  LEU     3      31.671  54.073  33.824  1.00  0.00      PROA H
ATOM     34  CA  LEU     3      31.672  52.211  34.724  1.00  0.00      PROA C
ATOM     35  HA  LEU     3      31.229  51.344  34.232  1.00  0.00      PROA H
ATOM     36  CB  LEU     3      33.170  52.259  34.413  1.00  0.00      PROA C
ATOM     37  HB1 LEU     3      33.806  52.168  35.317  1.00  0.00      PROA H
ATOM     38  HB2 LEU     3      33.426  53.241  33.948  1.00  0.00      PROA H
ATOM     39  CG  LEU     3      33.624  51.199  33.436  1.00  0.00      PROA C
ATOM     40  HG  LEU     3      32.990  50.282  33.414  1.00  0.00      PROA H
ATOM     41  CD1 LEU     3      33.763  51.800  32.073  1.00  0.00      PROA C
ATOM     42 HD11 LEU     3      34.331  52.744  32.004  1.00  0.00      PROA H
ATOM     43 HD12 LEU     3      32.783  51.966  31.717  1.00  0.00      PROA H
ATOM     44 HD13 LEU     3      34.268  51.091  31.446  1.00  0.00      PROA H
ATOM     45  CD2 LEU     3      34.971  50.760  33.805  1.00  0.00      PROA C
ATOM     46 HD21 LEU     3      35.013  50.071  34.496  1.00  0.00      PROA H
ATOM     47 HD22 LEU     3      35.570  51.498  34.379  1.00  0.00      PROA H
ATOM     48 HD23 LEU     3      35.497  50.249  32.975  1.00  0.00      PROA H
ATOM     49  C   LEU     3      31.437  52.175  36.221  1.00  0.00      PROA C
ATOM     50  O   LEU     3      32.242  52.588  37.047  1.00  0.00      PROA O
ATOM     51  N   HSD     4      30.265  51.734  36.666  1.00  0.00      PROA N
ATOM     52  HN  HSD     4      29.478  51.785  36.049  1.00  0.00      PROA H
ATOM     53  CA  HSD     4      30.043  51.349  38.025  1.00  0.00      PROA C
ATOM     54  HA  HSD     4      30.525  52.060  38.691  1.00  0.00      PROA H
ATOM     55  CB  HSD     4      28.536  51.290  38.340  1.00  0.00      PROA C
ATOM     56  HB1 HSD     4      28.354  50.765  39.300  1.00  0.00      PROA H
ATOM     57  HB2 HSD     4      28.022  50.732  37.529  1.00  0.00      PROA H
ATOM     58  ND1 HSD     4      28.136  53.475  39.530  1.00  0.00      PROA N
ATOM     59  HD1 HSD     4      28.639  53.236  40.362  1.00  0.00      PROA H
ATOM     60  CG  HSD     4      27.936  52.659  38.442  1.00  0.00      PROA C
ATOM     61  CE1 HSD     4      27.383  54.585  39.341  1.00  0.00      PROA C
ATOM     62  HE1 HSD     4      27.367  55.423  40.043  1.00  0.00      PROA H
ATOM     63  NE2 HSD     4      26.710  54.533  38.212  1.00  0.00      PROA N
ATOM     64  CD2 HSD     4      27.066  53.327  37.636  1.00  0.00      PROA C
ATOM     65  HD2 HSD     4      26.674  53.049  36.666  1.00  0.00      PROA H
ATOM     66  C   HSD     4      30.649  49.974  38.162  1.00  0.00      PROA C
ATOM     67  O   HSD     4      29.962  49.002  38.407  1.00  0.00      PROA O
ATOM     68  N   LEU     5      31.962  49.816  37.957  1.00  0.00      PROA N
ATOM     69  HN  LEU     5      32.468  50.554  37.504  1.00  0.00      PROA H
ATOM     70  CA  LEU     5      32.606  48.530  38.129  1.00  0.00      PROA C
ATOM     71  HA  LEU     5      32.119  47.824  37.465  1.00  0.00      PROA H
ATOM     72  CB  LEU     5      34.100  48.643  37.771  1.00  0.00      PROA C
ATOM     73  HB1 LEU     5      34.727  48.508  38.677  1.00  0.00      PROA H
ATOM     74  HB2 LEU     5      34.306  49.669  37.382  1.00  0.00      PROA H
ATOM     75  CG  LEU     5      34.585  47.582  36.761  1.00  0.00      PROA C
ATOM     76  HG  LEU     5      33.841  46.776  36.608  1.00  0.00      PROA H
ATOM     77  CD1 LEU     5      34.757  48.186  35.440  1.00  0.00      PROA C
ATOM     78 HD11 LEU     5      35.732  48.757  35.474  1.00  0.00      PROA H
ATOM     79 HD12 LEU     5      33.892  48.891  35.290  1.00  0.00      PROA H
ATOM     80 HD13 LEU     5      34.812  47.560  34.535  1.00  0.00      PROA H
ATOM     81  CD2 LEU     5      35.938  47.015  37.152  1.00  0.00      PROA C
ATOM     82 HD21 LEU     5      35.806  46.464  38.099  1.00  0.00      PROA H
ATOM     83 HD22 LEU     5      36.686  47.827  37.301  1.00  0.00      PROA H
ATOM     84 HD23 LEU     5      36.303  46.337  36.352  1.00  0.00      PROA H
ATOM     85  C   LEU     5      32.473  48.004  39.561  1.00  0.00      PROA C
ATOM     86  O   LEU     5      32.275  46.811  39.779  1.00  0.00      PROA O
ATOM     87  N   PHE     6      32.565  48.928  40.564  1.00  0.00      PROA N
ATOM     88  HN  PHE     6      32.614  49.899  40.366  1.00  0.00      PROA H
ATOM     89  CA  PHE     6      32.725  48.588  41.967  1.00  0.00      PROA C
ATOM     90  HA  PHE     6      33.215  47.623  42.046  1.00  0.00      PROA H
ATOM     91  CB  PHE     6      33.571  49.656  42.717  1.00  0.00      PROA C
ATOM     92  HB1 PHE     6      33.542  49.485  43.819  1.00  0.00      PROA H
ATOM     93  HB2 PHE     6      33.167  50.669  42.515  1.00  0.00      PROA H
ATOM     94  CG  PHE     6      35.011  49.636  42.307  1.00  0.00      PROA C
ATOM     95  CD1 PHE     6      35.888  48.684  42.842  1.00  0.00      PROA C
ATOM     96  HD1 PHE     6      35.510  47.954  43.527  1.00  0.00      PROA H
ATOM     97  CE1 PHE     6      37.243  48.702  42.499  1.00  0.00      PROA C
ATOM     98  HE1 PHE     6      37.938  47.998  42.891  1.00  0.00      PROA H
ATOM     99  CZ  PHE     6      37.735  49.654  41.613  1.00  0.00      PROA C
ATOM    100  HZ  PHE     6      38.782  49.677  41.377  1.00  0.00      PROA H
ATOM    101  CD2 PHE     6      35.525  50.616  41.443  1.00  0.00      PROA C
ATOM    102  HD2 PHE     6      34.875  51.377  41.056  1.00  0.00      PROA H
ATOM    103  CE2 PHE     6      36.874  50.609  41.079  1.00  0.00      PROA C
ATOM    104  HE2 PHE     6      37.272  51.365  40.425  1.00  0.00      PROA H
ATOM    105  C   PHE     6      31.403  48.499  42.714  1.00  0.00      PROA C
ATOM    106  O   PHE     6      31.364  48.028  43.848  1.00  0.00      PROA O
ATOM    107  N   ASP     7      30.273  48.922  42.108  1.00  0.00      PROA N
ATOM    108  HN  ASP     7      30.252  49.444  41.263  1.00  0.00      PROA H
ATOM    109  CA  ASP     7      29.001  48.681  42.754  1.00  0.00      PROA C
ATOM    110  HA  ASP     7      29.129  48.841  43.821  1.00  0.00      PROA H
ATOM    111  CB  ASP     7      27.894  49.606  42.190  1.00  0.00      PROA C
ATOM    112  HB1 ASP     7      26.917  49.079  42.146  1.00  0.00      PROA H
ATOM    113  HB2 ASP     7      28.162  49.921  41.168  1.00  0.00      PROA H
ATOM    114  CG  ASP     7      27.664  50.841  43.038  1.00  0.00      PROA C
ATOM    115  OD1 ASP     7      28.168  50.905  44.181  1.00  0.00      PROA O
ATOM    116  OD2 ASP     7      26.904  51.728  42.568  1.00  0.00      PROA O
ATOM    117  C   ASP     7      28.494  47.255  42.538  1.00  0.00      PROA C
ATOM    118  O   ASP     7      27.570  46.791  43.217  1.00  0.00      PROA O
ATOM    119  N   TYR     8      29.030  46.519  41.533  1.00  0.00      PROA N
ATOM    120  HN  TYR     8      29.743  46.860  40.925  1.00  0.00      PROA H
ATOM    121  CA  TYR     8      28.602  45.164  41.320  1.00  0.00      PROA C
ATOM    122  HA  TYR     8      27.520  45.142  41.403  1.00  0.00      PROA H
ATOM    123  CB  TYR     8      28.985  44.636  39.905  1.00  0.00      PROA C
ATOM    124  HB1 TYR     8      28.989  43.529  39.874  1.00  0.00      PROA H
ATOM    125  HB2 TYR     8      30.002  45.004  39.645  1.00  0.00      PROA H
ATOM    126  CG  TYR     8      28.022  45.119  38.843  1.00  0.00      PROA C
ATOM    127  CD1 TYR     8      26.869  44.379  38.530  1.00  0.00      PROA C
ATOM    128  HD1 TYR     8      26.654  43.487  39.089  1.00  0.00      PROA H
ATOM    129  CE1 TYR     8      25.998  44.798  37.516  1.00  0.00      PROA C
ATOM    130  HE1 TYR     8      25.098  44.249  37.289  1.00  0.00      PROA H
ATOM    131  CZ  TYR     8      26.272  45.964  36.799  1.00  0.00      PROA C
ATOM    132  OH  TYR     8      25.388  46.408  35.797  1.00  0.00      PROA O
ATOM    133  HH  TYR     8      25.826  47.158  35.387  1.00  0.00      PROA H
ATOM    134  CD2 TYR     8      28.287  46.279  38.103  1.00  0.00      PROA C
ATOM    135  HD2 TYR     8      29.189  46.829  38.300  1.00  0.00      PROA H
ATOM    136  CE2 TYR     8      27.415  46.712  37.093  1.00  0.00      PROA C
ATOM    137  HE2 TYR     8      27.661  47.590  36.513  1.00  0.00      PROA H
ATOM    138  C   TYR     8      29.162  44.300  42.446  1.00  0.00      PROA C
ATOM    139  O   TYR     8      30.363  44.111  42.600  1.00  0.00      PROA O
ATOM    140  N   SER     9      28.280  43.793  43.312  1.00  0.00      PROA N
ATOM    141  HN  SER     9      27.416  44.260  43.443  1.00  0.00      PROA H
ATOM    142  CA  SER     9      28.491  42.742  44.277  1.00  0.00      PROA C
ATOM    143  HA  SER     9      29.217  43.033  45.020  1.00  0.00      PROA H
ATOM    144  CB  SER     9      27.177  42.404  45.031  1.00  0.00      PROA C
ATOM    145  HB1 SER     9      27.065  43.111  45.883  1.00  0.00      PROA H
ATOM    146  HB2 SER     9      27.190  41.370  45.440  1.00  0.00      PROA H
ATOM    147  OG  SER     9      26.028  42.520  44.188  1.00  0.00      PROA O
ATOM    148  HG1 SER     9      26.051  41.749  43.611  1.00  0.00      PROA H
ATOM    149  C   SER     9      28.960  41.465  43.685  1.00  0.00      PROA C
ATOM    150  O   SER     9      29.326  40.578  44.436  1.00  0.00      PROA O
ATOM    151  N   GLU    10      28.936  41.286  42.344  1.00  0.00      PROA N
ATOM    152  HN  GLU    10      28.745  41.997  41.676  1.00  0.00      PROA H
ATOM    153  CA  GLU    10      29.270  39.982  41.853  1.00  0.00      PROA C
ATOM    154  HA  GLU    10      28.718  39.307  42.481  1.00  0.00      PROA H
ATOM    155  CB  GLU    10      28.710  39.673  40.456  1.00  0.00      PROA C
ATOM    156  HB1 GLU    10      29.253  38.809  39.999  1.00  0.00      PROA H
ATOM    157  HB2 GLU    10      28.897  40.568  39.837  1.00  0.00      PROA H
ATOM    158  CG  GLU    10      27.200  39.354  40.487  1.00  0.00      PROA C
ATOM    159  HG1 GLU    10      26.719  39.453  39.509  1.00  0.00      PROA H
ATOM    160  HG2 GLU    10      26.663  40.027  41.185  1.00  0.00      PROA H
ATOM    161  CD  GLU    10      26.917  37.891  40.837  1.00  0.00      PROA C
ATOM    162  OE1 GLU    10      25.886  37.696  41.515  1.00  0.00      PROA O
ATOM    163  OE2 GLU    10      27.646  36.976  40.351  1.00  0.00      PROA O
ATOM    164  C   GLU    10      30.780  39.784  41.951  1.00  0.00      PROA C
ATOM    165  O   GLU    10      31.530  40.568  41.366  1.00  0.00      PROA O
ATOM    166  N   PRO    11      31.269  38.793  42.707  1.00  0.00      PROA N
ATOM    167  CD  PRO    11      30.373  37.886  43.345  1.00  0.00      PROA C
ATOM    168  HD1 PRO    11      29.703  37.448  42.580  1.00  0.00      PROA H
ATOM    169  HD2 PRO    11      29.775  38.459  44.074  1.00  0.00      PROA H
ATOM    170  CA  PRO    11      32.639  38.344  42.792  1.00  0.00      PROA C
ATOM    171  HA  PRO    11      33.283  39.102  43.203  1.00  0.00      PROA H
ATOM    172  CB  PRO    11      32.632  37.064  43.674  1.00  0.00      PROA C
ATOM    173  HB1 PRO    11      33.232  37.166  44.605  1.00  0.00      PROA H
ATOM    174  HB2 PRO    11      32.960  36.149  43.137  1.00  0.00      PROA H
ATOM    175  CG  PRO    11      31.183  36.861  44.078  1.00  0.00      PROA C
ATOM    176  HG1 PRO    11      30.774  35.861  43.845  1.00  0.00      PROA H
ATOM    177  HG2 PRO    11      31.069  37.117  45.142  1.00  0.00      PROA H
ATOM    178  C   PRO    11      33.000  38.073  41.364  1.00  0.00      PROA C
ATOM    179  O   PRO    11      32.679  37.018  40.830  1.00  0.00      PROA O
ATOM    180  N   GLY    12      33.633  39.005  40.635  1.00  0.00      PROA N
ATOM    181  HN  GLY    12      33.375  39.967  40.766  1.00  0.00      PROA H
ATOM    182  CA  GLY    12      34.299  38.556  39.429  1.00  0.00      PROA C
ATOM    183  HA1 GLY    12      34.803  39.397  38.973  1.00  0.00      PROA H
ATOM    184  HA2 GLY    12      33.558  38.118  38.774  1.00  0.00      PROA H
ATOM    185  C   GLY    12      35.247  37.456  39.875  1.00  0.00      PROA C
ATOM    186  O   GLY    12      35.874  37.546  40.933  1.00  0.00      PROA O
ATOM    187  N   ASN    13      35.237  36.304  39.185  1.00  0.00      PROA N
ATOM    188  HN  ASN    13      34.430  36.102  38.651  1.00  0.00      PROA H
ATOM    189  CA  ASN    13      36.204  35.239  39.342  1.00  0.00      PROA C
ATOM    190  HA  ASN    13      36.236  34.914  40.380  1.00  0.00      PROA H
ATOM    191  CB  ASN    13      35.842  34.071  38.387  1.00  0.00      PROA C
ATOM    192  HB1 ASN    13      36.584  33.971  37.584  1.00  0.00      PROA H
ATOM    193  HB2 ASN    13      34.855  34.267  37.929  1.00  0.00      PROA H
ATOM    194  CG  ASN    13      35.810  32.725  39.092  1.00  0.00      PROA C
ATOM    195  OD1 ASN    13      36.184  32.581  40.250  1.00  0.00      PROA O
ATOM    196  ND2 ASN    13      35.362  31.695  38.340  1.00  0.00      PROA N
ATOM    197 HD21 ASN    13      35.276  30.809  38.791  1.00  0.00      PROA H
ATOM    198 HD22 ASN    13      35.076  31.850  37.403  1.00  0.00      PROA H
ATOM    199  C   ASN    13      37.533  35.845  38.932  1.00  0.00      PROA C
ATOM    200  O   ASN    13      38.075  35.604  37.851  1.00  0.00      PROA O
ATOM    201  N   PHE    14      38.088  36.740  39.750  1.00  0.00      PROA N
ATOM    202  HN  PHE    14      37.561  37.173  40.495  1.00  0.00      PROA H
ATOM    203  CA  PHE    14      39.414  37.167  39.478  1.00  0.00      PROA C
ATOM    204  HA  PHE    14      39.521  37.344  38.412  1.00  0.00      PROA H
ATOM    205  CB  PHE    14      39.748  38.469  40.233  1.00  0.00      PROA C
ATOM    206  HB1 PHE    14      40.840  38.633  40.205  1.00  0.00      PROA H
ATOM    207  HB2 PHE    14      39.395  38.409  41.280  1.00  0.00      PROA H
ATOM    208  CG  PHE    14      39.084  39.646  39.608  1.00  0.00      PROA C
ATOM    209  CD1 PHE    14      39.708  40.268  38.537  1.00  0.00      PROA C
ATOM    210  HD1 PHE    14      40.625  39.896  38.095  1.00  0.00      PROA H
ATOM    211  CE1 PHE    14      39.178  41.449  38.077  1.00  0.00      PROA C
ATOM    212  HE1 PHE    14      39.819  41.995  37.457  1.00  0.00      PROA H
ATOM    213  CZ  PHE    14      37.962  41.985  38.492  1.00  0.00      PROA C
ATOM    214  HZ  PHE    14      37.550  42.865  38.011  1.00  0.00      PROA H
ATOM    215  CD2 PHE    14      37.916  40.225  40.144  1.00  0.00      PROA C
ATOM    216  HD2 PHE    14      37.457  39.772  40.999  1.00  0.00      PROA H
ATOM    217  CE2 PHE    14      37.339  41.365  39.568  1.00  0.00      PROA C
ATOM    218  HE2 PHE    14      36.452  41.792  39.989  1.00  0.00      PROA H
ATOM    219  C   PHE    14      40.269  35.985  39.913  1.00  0.00      PROA C
ATOM    220  O   PHE    14      40.507  35.767  41.088  1.00  0.00      PROA O
ATOM    221  N   SER    15      40.650  35.061  39.001  1.00  0.00      PROA N
ATOM    222  HN  SER    15      40.117  34.956  38.165  1.00  0.00      PROA H
ATOM    223  CA  SER    15      41.713  34.105  39.250  1.00  0.00      PROA C
ATOM    224  HA  SER    15      41.438  33.460  40.063  1.00  0.00      PROA H
ATOM    225  CB  SER    15      41.971  33.240  37.991  1.00  0.00      PROA C
ATOM    226  HB1 SER    15      41.029  32.729  37.721  1.00  0.00      PROA H
ATOM    227  HB2 SER    15      42.753  32.479  38.163  1.00  0.00      PROA H
ATOM    228  OG  SER    15      42.288  34.006  36.847  1.00  0.00      PROA O
ATOM    229  HG1 SER    15      43.156  34.400  37.011  1.00  0.00      PROA H
ATOM    230  C   SER    15      42.935  34.826  39.739  1.00  0.00      PROA C
ATOM    231  O   SER    15      43.045  36.005  39.437  1.00  0.00      PROA O
ATOM    232  N   ASP    16      43.834  34.167  40.509  1.00  0.00      PROA N
ATOM    233  HN  ASP    16      43.504  33.402  41.046  1.00  0.00      PROA H
ATOM    234  CA  ASP    16      45.191  34.616  40.835  1.00  0.00      PROA C
ATOM    235  HA  ASP    16      45.160  35.460  41.515  1.00  0.00      PROA H
ATOM    236  CB  ASP    16      45.993  33.474  41.513  1.00  0.00      PROA C
ATOM    237  HB1 ASP    16      47.041  33.365  41.174  1.00  0.00      PROA H
ATOM    238  HB2 ASP    16      45.422  32.613  41.229  1.00  0.00      PROA H
ATOM    239  CG  ASP    16      45.955  33.457  43.035  1.00  0.00      PROA C
ATOM    240  OD1 ASP    16      45.594  34.504  43.617  1.00  0.00      PROA O
ATOM    241  OD2 ASP    16      46.269  32.376  43.600  1.00  0.00      PROA O
ATOM    242  C   ASP    16      45.885  34.986  39.531  1.00  0.00      PROA C
ATOM    243  O   ASP    16      46.678  34.238  38.962  1.00  0.00      PROA O
ATOM    244  N   ILE    17      45.494  36.102  38.912  1.00  0.00      PROA N
ATOM    245  HN  ILE    17      44.603  36.522  39.181  1.00  0.00      PROA H
ATOM    246  CA  ILE    17      46.087  36.562  37.708  1.00  0.00      PROA C
ATOM    247  HA  ILE    17      46.504  35.715  37.179  1.00  0.00      PROA H
ATOM    248  CB  ILE    17      45.136  37.287  36.746  1.00  0.00      PROA C
ATOM    249  HB  ILE    17      44.654  38.140  37.272  1.00  0.00      PROA H
ATOM    250  CG2 ILE    17      45.925  37.800  35.534  1.00  0.00      PROA C
ATOM    251 HG21 ILE    17      46.257  36.960  34.891  1.00  0.00      PROA H
ATOM    252 HG22 ILE    17      46.821  38.361  35.857  1.00  0.00      PROA H
ATOM    253 HG23 ILE    17      45.283  38.463  34.914  1.00  0.00      PROA H
ATOM    254  CG1 ILE    17      44.006  36.362  36.257  1.00  0.00      PROA C
ATOM    255 HG11 ILE    17      43.618  35.861  37.154  1.00  0.00      PROA H
ATOM    256 HG12 ILE    17      44.419  35.602  35.556  1.00  0.00      PROA H
ATOM    257  CD  ILE    17      42.839  37.088  35.585  1.00  0.00      PROA C
ATOM    258  HD1 ILE    17      43.197  37.619  34.677  1.00  0.00      PROA H
ATOM    259  HD2 ILE    17      42.388  37.822  36.286  1.00  0.00      PROA H
ATOM    260  HD3 ILE    17      42.060  36.354  35.279  1.00  0.00      PROA H
ATOM    261  C   ILE    17      47.168  37.437  38.284  1.00  0.00      PROA C
ATOM    262  O   ILE    17      46.956  38.556  38.727  1.00  0.00      PROA O
ATOM    263  N   SER    18      48.385  36.917  38.399  1.00  0.00      PROA N
ATOM    264  HN  SER    18      48.491  35.944  38.576  1.00  0.00      PROA H
ATOM    265  CA  SER    18      49.545  37.759  38.500  1.00  0.00      PROA C
ATOM    266  HA  SER    18      49.367  38.555  39.207  1.00  0.00      PROA H
ATOM    267  CB  SER    18      50.757  36.918  38.970  1.00  0.00      PROA C
ATOM    268  HB1 SER    18      50.395  36.174  39.718  1.00  0.00      PROA H
ATOM    269  HB2 SER    18      51.473  37.600  39.472  1.00  0.00      PROA H
ATOM    270  OG  SER    18      51.410  36.218  37.912  1.00  0.00      PROA O
ATOM    271  HG1 SER    18      50.815  36.350  37.154  1.00  0.00      PROA H
ATOM    272  C   SER    18      49.752  38.362  37.128  1.00  0.00      PROA C
ATOM    273  O   SER    18      49.883  37.632  36.150  1.00  0.00      PROA O
ATOM    274  N   TRP    19      49.732  39.687  36.981  1.00  0.00      PROA N
ATOM    275  HN  TRP    19      49.383  40.264  37.714  1.00  0.00      PROA H
ATOM    276  CA  TRP    19      50.100  40.312  35.737  1.00  0.00      PROA C
ATOM    277  HA  TRP    19      49.797  39.692  34.907  1.00  0.00      PROA H
ATOM    278  CB  TRP    19      49.377  41.653  35.589  1.00  0.00      PROA C
ATOM    279  HB1 TRP    19      49.949  42.301  34.908  1.00  0.00      PROA H
ATOM    280  HB2 TRP    19      49.314  42.163  36.570  1.00  0.00      PROA H
ATOM    281  CG  TRP    19      48.002  41.532  35.042  1.00  0.00      PROA C
ATOM    282  CD1 TRP    19      46.923  40.922  35.618  1.00  0.00      PROA C
ATOM    283  HD1 TRP    19      46.951  40.416  36.568  1.00  0.00      PROA H
ATOM    284  NE1 TRP    19      45.853  40.981  34.775  1.00  0.00      PROA N
ATOM    285  HE1 TRP    19      44.942  40.641  34.915  1.00  0.00      PROA H
ATOM    286  CE2 TRP    19      46.225  41.653  33.672  1.00  0.00      PROA C
ATOM    287  CD2 TRP    19      47.570  42.031  33.790  1.00  0.00      PROA C
ATOM    288  CE3 TRP    19      48.200  42.720  32.761  1.00  0.00      PROA C
ATOM    289  HE3 TRP    19      49.207  43.049  32.785  1.00  0.00      PROA H
ATOM    290  CZ3 TRP    19      47.455  43.093  31.679  1.00  0.00      PROA C
ATOM    291  HZ3 TRP    19      47.929  43.683  30.927  1.00  0.00      PROA H
ATOM    292  CZ2 TRP    19      45.562  41.875  32.529  1.00  0.00      PROA C
ATOM    293  HZ2 TRP    19      44.634  41.381  32.359  1.00  0.00      PROA H
ATOM    294  CH2 TRP    19      46.152  42.686  31.585  1.00  0.00      PROA C
ATOM    295  HH2 TRP    19      45.576  43.130  30.842  1.00  0.00      PROA H
ATOM    296  C   TRP    19      51.602  40.470  35.715  1.00  0.00      PROA C
ATOM    297  O   TRP    19      52.157  41.246  36.498  1.00  0.00      PROA O
ATOM    298  N   PRO    20      52.346  39.698  34.931  1.00  0.00      PROA N
ATOM    299  CD  PRO    20      51.827  38.798  33.910  1.00  0.00      PROA C
ATOM    300  HD1 PRO    20      51.226  39.374  33.173  1.00  0.00      PROA H
ATOM    301  HD2 PRO    20      51.201  38.016  34.377  1.00  0.00      PROA H
ATOM    302  CA  PRO    20      53.763  39.899  34.797  1.00  0.00      PROA C
ATOM    303  HA  PRO    20      54.187  39.902  35.775  1.00  0.00      PROA H
ATOM    304  CB  PRO    20      54.272  38.746  33.916  1.00  0.00      PROA C
ATOM    305  HB1 PRO    20      54.775  37.961  34.523  1.00  0.00      PROA H
ATOM    306  HB2 PRO    20      54.986  39.096  33.139  1.00  0.00      PROA H
ATOM    307  CG  PRO    20      53.027  38.141  33.250  1.00  0.00      PROA C
ATOM    308  HG1 PRO    20      53.035  38.382  32.166  1.00  0.00      PROA H
ATOM    309  HG2 PRO    20      52.985  37.044  33.414  1.00  0.00      PROA H
ATOM    310  C   PRO    20      54.037  41.272  34.300  1.00  0.00      PROA C
ATOM    311  O   PRO    20      53.406  41.720  33.356  1.00  0.00      PROA O
ATOM    312  N   CYS    21      54.883  41.988  35.020  1.00  0.00      PROA N
ATOM    313  HN  CYS    21      55.070  41.802  35.976  1.00  0.00      PROA H
ATOM    314  CA  CYS    21      55.367  43.220  34.587  1.00  0.00      PROA C
ATOM    315  HA  CYS    21      54.757  43.583  33.791  1.00  0.00      PROA H
ATOM    316  CB  CYS    21      55.376  43.970  35.881  1.00  0.00      PROA C
ATOM    317  HB1 CYS    21      56.303  44.055  36.453  1.00  0.00      PROA H
ATOM    318  HB2 CYS    21      54.539  43.813  36.592  1.00  0.00      PROA H
ATOM    319  SG  CYS    21      54.216  45.149  36.002  1.00  0.00      PROA S
ATOM    320  C   CYS    21      56.742  43.124  34.016  1.00  0.00      PROA C
ATOM    321  O   CYS    21      57.685  42.853  34.749  1.00  0.00      PROA O
ATOM    322  N   ASN    22      56.877  43.322  32.691  1.00  0.00      PROA N
ATOM    323  HN  ASN    22      56.073  43.389  32.096  1.00  0.00      PROA H
ATOM    324  CA  ASN    22      58.174  43.210  32.062  1.00  0.00      PROA C
ATOM    325  HA  ASN    22      58.821  42.579  32.660  1.00  0.00      PROA H
ATOM    326  CB  ASN    22      58.029  42.657  30.614  1.00  0.00      PROA C
ATOM    327  HB1 ASN    22      58.815  43.080  29.951  1.00  0.00      PROA H
ATOM    328  HB2 ASN    22      57.025  42.899  30.215  1.00  0.00      PROA H
ATOM    329  CG  ASN    22      58.204  41.147  30.586  1.00  0.00      PROA C
ATOM    330  OD1 ASN    22      58.571  40.512  31.567  1.00  0.00      PROA O
ATOM    331  ND2 ASN    22      57.991  40.559  29.378  1.00  0.00      PROA N
ATOM    332 HD21 ASN    22      58.083  39.569  29.364  1.00  0.00      PROA H
ATOM    333 HD22 ASN    22      57.702  41.086  28.591  1.00  0.00      PROA H
ATOM    334  C   ASN    22      58.859  44.559  31.987  1.00  0.00      PROA C
ATOM    335  O   ASN    22      60.015  44.661  31.593  1.00  0.00      PROA O
ATOM    336  N   SER    23      58.190  45.661  32.367  1.00  0.00      PROA N
ATOM    337  HN  SER    23      57.243  45.607  32.676  1.00  0.00      PROA H
ATOM    338  CA  SER    23      58.827  46.957  32.354  1.00  0.00      PROA C
ATOM    339  HA  SER    23      59.789  46.897  31.874  1.00  0.00      PROA H
ATOM    340  CB  SER    23      57.970  47.975  31.563  1.00  0.00      PROA C
ATOM    341  HB1 SER    23      57.743  47.511  30.573  1.00  0.00      PROA H
ATOM    342  HB2 SER    23      58.539  48.907  31.390  1.00  0.00      PROA H
ATOM    343  OG  SER    23      56.741  48.275  32.222  1.00  0.00      PROA O
ATOM    344  HG1 SER    23      56.378  49.080  31.833  1.00  0.00      PROA H
ATOM    345  C   SER    23      59.108  47.391  33.778  1.00  0.00      PROA C
ATOM    346  O   SER    23      58.404  47.056  34.709  1.00  0.00      PROA O
ATOM    347  N   SER    24      60.165  48.161  34.037  1.00  0.00      PROA N
ATOM    348  HN  SER    24      60.879  48.304  33.362  1.00  0.00      PROA H
ATOM    349  CA  SER    24      60.469  48.785  35.320  1.00  0.00      PROA C
ATOM    350  HA  SER    24      60.758  48.015  36.022  1.00  0.00      PROA H
ATOM    351  CB  SER    24      61.679  49.722  35.125  1.00  0.00      PROA C
ATOM    352  HB1 SER    24      62.599  49.126  34.898  1.00  0.00      PROA H
ATOM    353  HB2 SER    24      61.862  50.274  36.065  1.00  0.00      PROA H
ATOM    354  OG  SER    24      61.433  50.619  34.039  1.00  0.00      PROA O
ATOM    355  HG1 SER    24      60.913  51.354  34.402  1.00  0.00      PROA H
ATOM    356  C   SER    24      59.314  49.547  35.989  1.00  0.00      PROA C
ATOM    357  O   SER    24      59.319  49.765  37.203  1.00  0.00      PROA O
ATOM    358  N   ASP    25      58.276  49.930  35.203  1.00  0.00      PROA N
ATOM    359  HN  ASP    25      58.255  49.664  34.242  1.00  0.00      PROA H
ATOM    360  CA  ASP    25      57.154  50.721  35.678  1.00  0.00      PROA C
ATOM    361  HA  ASP    25      57.381  51.126  36.646  1.00  0.00      PROA H
ATOM    362  CB  ASP    25      56.782  51.817  34.669  1.00  0.00      PROA C
ATOM    363  HB1 ASP    25      55.745  52.180  34.824  1.00  0.00      PROA H
ATOM    364  HB2 ASP    25      56.881  51.425  33.640  1.00  0.00      PROA H
ATOM    365  CG  ASP    25      57.712  53.012  34.827  1.00  0.00      PROA C
ATOM    366  OD1 ASP    25      58.340  53.151  35.915  1.00  0.00      PROA O
ATOM    367  OD2 ASP    25      57.791  53.817  33.858  1.00  0.00      PROA O
ATOM    368  C   ASP    25      55.959  49.869  35.927  1.00  0.00      PROA C
ATOM    369  O   ASP    25      54.803  50.290  36.050  1.00  0.00      PROA O
ATOM    370  N   CYS    26      56.194  48.582  36.067  1.00  0.00      PROA N
ATOM    371  HN  CYS    26      57.102  48.162  36.104  1.00  0.00      PROA H
ATOM    372  CA  CYS    26      55.110  47.718  36.129  1.00  0.00      PROA C
ATOM    373  HA  CYS    26      54.260  48.102  35.594  1.00  0.00      PROA H
ATOM    374  CB  CYS    26      55.606  46.498  35.332  1.00  0.00      PROA C
ATOM    375  HB1 CYS    26      56.416  46.126  36.130  1.00  0.00      PROA H
ATOM    376  HB2 CYS    26      56.235  46.695  34.466  1.00  0.00      PROA H
ATOM    377  SG  CYS    26      54.130  45.809  34.387  1.00  0.00      PROA S
ATOM    378  C   CYS    26      54.668  47.510  37.602  1.00  0.00      PROA C
ATOM    379  O   CYS    26      55.463  47.185  38.484  1.00  0.00      PROA O
ATOM    380  N   ILE    27      53.342  47.607  37.820  1.00  0.00      PROA N
ATOM    381  HN  ILE    27      52.707  47.895  37.101  1.00  0.00      PROA H
ATOM    382  CA  ILE    27      52.717  47.290  39.080  1.00  0.00      PROA C
ATOM    383  HA  ILE    27      53.443  47.425  39.868  1.00  0.00      PROA H
ATOM    384  CB  ILE    27      51.534  48.222  39.331  1.00  0.00      PROA C
ATOM    385  HB  ILE    27      50.799  48.108  38.508  1.00  0.00      PROA H
ATOM    386  CG2 ILE    27      50.844  47.883  40.661  1.00  0.00      PROA C
ATOM    387 HG21 ILE    27      51.589  47.831  41.482  1.00  0.00      PROA H
ATOM    388 HG22 ILE    27      50.309  46.913  40.592  1.00  0.00      PROA H
ATOM    389 HG23 ILE    27      50.101  48.667  40.911  1.00  0.00      PROA H
ATOM    390  CG1 ILE    27      51.991  49.696  39.298  1.00  0.00      PROA C
ATOM    391 HG11 ILE    27      52.602  49.870  38.387  1.00  0.00      PROA H
ATOM    392 HG12 ILE    27      52.630  49.879  40.189  1.00  0.00      PROA H
ATOM    393  CD  ILE    27      50.829  50.693  39.284  1.00  0.00      PROA C
ATOM    394  HD1 ILE    27      50.316  50.702  40.271  1.00  0.00      PROA H
ATOM    395  HD2 ILE    27      50.092  50.429  38.498  1.00  0.00      PROA H
ATOM    396  HD3 ILE    27      51.225  51.713  39.101  1.00  0.00      PROA H
ATOM    397  C   ILE    27      52.307  45.829  39.100  1.00  0.00      PROA C
ATOM    398  O   ILE    27      51.554  45.332  38.264  1.00  0.00      PROA O
ATOM    399  N   VAL    28      52.818  45.063  40.082  1.00  0.00      PROA N
ATOM    400  HN  VAL    28      53.505  45.441  40.699  1.00  0.00      PROA H
ATOM    401  CA  VAL    28      52.367  43.702  40.298  1.00  0.00      PROA C
ATOM    402  HA  VAL    28      52.307  43.209  39.339  1.00  0.00      PROA H
ATOM    403  CB  VAL    28      53.331  42.937  41.191  1.00  0.00      PROA C
ATOM    404  HB  VAL    28      53.447  43.491  42.150  1.00  0.00      PROA H
ATOM    405  CG1 VAL    28      52.820  41.506  41.426  1.00  0.00      PROA C
ATOM    406 HG11 VAL    28      52.735  40.942  40.477  1.00  0.00      PROA H
ATOM    407 HG12 VAL    28      51.828  41.501  41.931  1.00  0.00      PROA H
ATOM    408 HG13 VAL    28      53.512  40.974  42.106  1.00  0.00      PROA H
ATOM    409  CG2 VAL    28      54.734  42.904  40.572  1.00  0.00      PROA C
ATOM    410 HG21 VAL    28      55.111  43.937  40.460  1.00  0.00      PROA H
ATOM    411 HG22 VAL    28      54.708  42.407  39.584  1.00  0.00      PROA H
ATOM    412 HG23 VAL    28      55.427  42.353  41.246  1.00  0.00      PROA H
ATOM    413  C   VAL    28      50.957  43.706  40.873  1.00  0.00      PROA C
ATOM    414  O   VAL    28      50.670  44.455  41.806  1.00  0.00      PROA O
ATOM    415  N   VAL    29      50.036  42.911  40.296  1.00  0.00      PROA N
ATOM    416  HN  VAL    29      50.242  42.326  39.521  1.00  0.00      PROA H
ATOM    417  CA  VAL    29      48.663  42.864  40.755  1.00  0.00      PROA C
ATOM    418  HA  VAL    29      48.552  43.493  41.621  1.00  0.00      PROA H
ATOM    419  CB  VAL    29      47.662  43.306  39.685  1.00  0.00      PROA C
ATOM    420  HB  VAL    29      47.748  42.646  38.790  1.00  0.00      PROA H
ATOM    421  CG1 VAL    29      46.213  43.260  40.208  1.00  0.00      PROA C
ATOM    422 HG11 VAL    29      46.141  43.770  41.194  1.00  0.00      PROA H
ATOM    423 HG12 VAL    29      45.884  42.205  40.332  1.00  0.00      PROA H
ATOM    424 HG13 VAL    29      45.525  43.764  39.496  1.00  0.00      PROA H
ATOM    425  CG2 VAL    29      48.001  44.726  39.236  1.00  0.00      PROA C
ATOM    426 HG21 VAL    29      49.050  45.005  39.447  1.00  0.00      PROA H
ATOM    427 HG22 VAL    29      47.343  45.468  39.742  1.00  0.00      PROA H
ATOM    428 HG23 VAL    29      47.862  44.792  38.133  1.00  0.00      PROA H
ATOM    429  C   VAL    29      48.342  41.464  41.193  1.00  0.00      PROA C
ATOM    430  O   VAL    29      48.482  40.518  40.419  1.00  0.00      PROA O
ATOM    431  N   ASP    30      47.872  41.321  42.439  1.00  0.00      PROA N
ATOM    432  HN  ASP    30      47.884  42.096  43.073  1.00  0.00      PROA H
ATOM    433  CA  ASP    30      47.415  40.075  42.970  1.00  0.00      PROA C
ATOM    434  HA  ASP    30      47.411  39.312  42.203  1.00  0.00      PROA H
ATOM    435  CB  ASP    30      48.302  39.631  44.148  1.00  0.00      PROA C
ATOM    436  HB1 ASP    30      47.827  38.753  44.590  1.00  0.00      PROA H
ATOM    437  HB2 ASP    30      48.385  40.433  44.905  1.00  0.00      PROA H
ATOM    438  CG  ASP    30      49.699  39.214  43.692  1.00  0.00      PROA C
ATOM    439  OD1 ASP    30      49.860  38.790  42.521  1.00  0.00      PROA O
ATOM    440  OD2 ASP    30      50.578  39.131  44.590  1.00  0.00      PROA O
ATOM    441  C   ASP    30      45.982  40.212  43.432  1.00  0.00      PROA C
ATOM    442  O   ASP    30      45.510  41.265  43.864  1.00  0.00      PROA O
ATOM    443  N   THR    31      45.213  39.114  43.339  1.00  0.00      PROA N
ATOM    444  HN  THR    31      45.531  38.274  42.894  1.00  0.00      PROA H
ATOM    445  CA  THR    31      43.832  39.088  43.774  1.00  0.00      PROA C
ATOM    446  HA  THR    31      43.559  40.037  44.198  1.00  0.00      PROA H
ATOM    447  CB  THR    31      42.848  38.722  42.678  1.00  0.00      PROA C
ATOM    448  HB  THR    31      41.791  38.726  43.053  1.00  0.00      PROA H
ATOM    449  OG1 THR    31      43.200  37.459  42.133  1.00  0.00      PROA O
ATOM    450  HG1 THR    31      43.420  36.877  42.882  1.00  0.00      PROA H
ATOM    451  CG2 THR    31      42.954  39.745  41.532  1.00  0.00      PROA C
ATOM    452 HG21 THR    31      43.983  40.138  41.434  1.00  0.00      PROA H
ATOM    453 HG22 THR    31      42.261  40.592  41.700  1.00  0.00      PROA H
ATOM    454 HG23 THR    31      42.701  39.266  40.564  1.00  0.00      PROA H
ATOM    455  C   THR    31      43.726  38.104  44.891  1.00  0.00      PROA C
ATOM    456  O   THR    31      44.266  37.003  44.850  1.00  0.00      PROA O
ATOM    457  N   VAL    32      43.058  38.523  45.965  1.00  0.00      PROA N
ATOM    458  HN  VAL    32      42.741  39.476  46.030  1.00  0.00      PROA H
ATOM    459  CA  VAL    32      42.792  37.653  47.072  1.00  0.00      PROA C
ATOM    460  HA  VAL    32      43.165  36.668  46.845  1.00  0.00      PROA H
ATOM    461  CB  VAL    32      43.439  38.134  48.346  1.00  0.00      PROA C
ATOM    462  HB  VAL    32      43.085  39.154  48.613  1.00  0.00      PROA H
ATOM    463  CG1 VAL    32      43.168  37.201  49.530  1.00  0.00      PROA C
ATOM    464 HG11 VAL    32      43.406  36.162  49.252  1.00  0.00      PROA H
ATOM    465 HG12 VAL    32      42.104  37.265  49.836  1.00  0.00      PROA H
ATOM    466 HG13 VAL    32      43.803  37.448  50.406  1.00  0.00      PROA H
ATOM    467  CG2 VAL    32      44.922  38.186  48.078  1.00  0.00      PROA C
ATOM    468 HG21 VAL    32      45.170  39.214  47.716  1.00  0.00      PROA H
ATOM    469 HG22 VAL    32      45.311  37.468  47.345  1.00  0.00      PROA H
ATOM    470 HG23 VAL    32      45.438  37.954  49.038  1.00  0.00      PROA H
ATOM    471  C   VAL    32      41.316  37.537  47.265  1.00  0.00      PROA C
ATOM    472  O   VAL    32      40.600  38.529  47.425  1.00  0.00      PROA O
ATOM    473  N   MET    33      40.824  36.291  47.264  1.00  0.00      PROA N
ATOM    474  HN  MET    33      41.377  35.500  47.036  1.00  0.00      PROA H
ATOM    475  CA  MET    33      39.437  36.019  47.520  1.00  0.00      PROA C
ATOM    476  HA  MET    33      38.886  36.939  47.643  1.00  0.00      PROA H
ATOM    477  CB  MET    33      38.812  35.179  46.396  1.00  0.00      PROA C
ATOM    478  HB1 MET    33      39.232  34.145  46.426  1.00  0.00      PROA H
ATOM    479  HB2 MET    33      39.115  35.639  45.428  1.00  0.00      PROA H
ATOM    480  CG  MET    33      37.276  35.105  46.458  1.00  0.00      PROA C
ATOM    481  HG1 MET    33      36.879  36.144  46.512  1.00  0.00      PROA H
ATOM    482  HG2 MET    33      36.985  34.585  47.399  1.00  0.00      PROA H
ATOM    483  SD  MET    33      36.583  34.249  45.010  1.00  0.00      PROA S
ATOM    484  CE  MET    33      34.950  33.836  45.681  1.00  0.00      PROA C
ATOM    485  HE1 MET    33      34.372  34.742  45.963  1.00  0.00      PROA H
ATOM    486  HE2 MET    33      35.041  33.183  46.574  1.00  0.00      PROA H
ATOM    487  HE3 MET    33      34.356  33.282  44.920  1.00  0.00      PROA H
ATOM    488  C   MET    33      39.322  35.274  48.809  1.00  0.00      PROA C
ATOM    489  O   MET    33      39.844  34.167  48.990  1.00  0.00      PROA O
ATOM    490  N   CYS    34      38.636  35.920  49.756  1.00  0.00      PROA N
ATOM    491  HN  CYS    34      38.214  36.815  49.577  1.00  0.00      PROA H
ATOM    492  CA  CYS    34      38.460  35.319  51.047  1.00  0.00      PROA C
ATOM    493  HA  CYS    34      39.262  34.626  51.201  1.00  0.00      PROA H
ATOM    494  CB  CYS    34      38.475  36.371  52.170  1.00  0.00      PROA C
ATOM    495  HB1 CYS    34      38.216  35.873  53.130  1.00  0.00      PROA H
ATOM    496  HB2 CYS    34      37.706  37.133  51.935  1.00  0.00      PROA H
ATOM    497  SG  CYS    34      40.046  37.251  52.369  1.00  0.00      PROA S
ATOM    498  C   CYS    34      37.166  34.548  51.118  1.00  0.00      PROA C
ATOM    499  O   CYS    34      36.113  35.066  50.740  1.00  0.00      PROA O
ATOM    500  N   PRO    35      37.167  33.289  51.549  1.00  0.00      PROA N
ATOM    501  CD  PRO    35      38.344  32.516  52.014  1.00  0.00      PROA C
ATOM    502  HD1 PRO    35      38.921  33.044  52.813  1.00  0.00      PROA H
ATOM    503  HD2 PRO    35      39.030  32.296  51.160  1.00  0.00      PROA H
ATOM    504  CA  PRO    35      35.923  32.583  51.764  1.00  0.00      PROA C
ATOM    505  HA  PRO    35      35.273  32.720  50.913  1.00  0.00      PROA H
ATOM    506  CB  PRO    35      36.373  31.137  51.962  1.00  0.00      PROA C
ATOM    507  HB1 PRO    35      36.470  30.689  50.953  1.00  0.00      PROA H
ATOM    508  HB2 PRO    35      35.686  30.534  52.587  1.00  0.00      PROA H
ATOM    509  CG  PRO    35      37.765  31.218  52.576  1.00  0.00      PROA C
ATOM    510  HG1 PRO    35      37.660  31.306  53.678  1.00  0.00      PROA H
ATOM    511  HG2 PRO    35      38.375  30.332  52.311  1.00  0.00      PROA H
ATOM    512  C   PRO    35      35.133  33.090  52.929  1.00  0.00      PROA C
ATOM    513  O   PRO    35      35.661  33.723  53.842  1.00  0.00      PROA O
ATOM    514  N   ASN    36      33.838  32.728  52.951  1.00  0.00      PROA N
ATOM    515  HN  ASN    36      33.425  32.229  52.197  1.00  0.00      PROA H
ATOM    516  CA  ASN    36      33.064  32.899  54.148  1.00  0.00      PROA C
ATOM    517  HA  ASN    36      33.117  33.948  54.406  1.00  0.00      PROA H
ATOM    518  CB  ASN    36      31.599  32.448  53.977  1.00  0.00      PROA C
ATOM    519  HB1 ASN    36      31.061  32.493  54.952  1.00  0.00      PROA H
ATOM    520  HB2 ASN    36      31.580  31.409  53.589  1.00  0.00      PROA H
ATOM    521  CG  ASN    36      30.852  33.359  53.025  1.00  0.00      PROA C
ATOM    522  OD1 ASN    36      30.975  34.578  53.044  1.00  0.00      PROA O
ATOM    523  ND2 ASN    36      30.032  32.777  52.119  1.00  0.00      PROA N
ATOM    524 HD21 ASN    36      29.482  33.356  51.522  1.00  0.00      PROA H
ATOM    525 HD22 ASN    36      29.907  31.788  52.171  1.00  0.00      PROA H
ATOM    526  C   ASN    36      33.666  32.137  55.308  1.00  0.00      PROA C
ATOM    527  O   ASN    36      34.248  31.055  55.179  1.00  0.00      PROA O
ATOM    528  N   MET    37      33.549  32.728  56.495  1.00  0.00      PROA N
ATOM    529  HN  MET    37      33.115  33.624  56.559  1.00  0.00      PROA H
ATOM    530  CA  MET    37      34.015  32.098  57.691  1.00  0.00      PROA C
ATOM    531  HA  MET    37      35.054  31.899  57.522  1.00  0.00      PROA H
ATOM    532  CB  MET    37      33.922  33.080  58.869  1.00  0.00      PROA C
ATOM    533  HB1 MET    37      32.854  33.308  59.025  1.00  0.00      PROA H
ATOM    534  HB2 MET    37      34.403  34.039  58.574  1.00  0.00      PROA H
ATOM    535  CG  MET    37      34.551  32.566  60.169  1.00  0.00      PROA C
ATOM    536  HG1 MET    37      35.617  32.329  60.001  1.00  0.00      PROA H
ATOM    537  HG2 MET    37      34.065  31.610  60.448  1.00  0.00      PROA H
ATOM    538  SD  MET    37      34.399  33.768  61.516  1.00  0.00      PROA S
ATOM    539  CE  MET    37      35.135  32.772  62.826  1.00  0.00      PROA C
ATOM    540  HE1 MET    37      36.250  32.796  62.797  1.00  0.00      PROA H
ATOM    541  HE2 MET    37      34.825  31.712  62.792  1.00  0.00      PROA H
ATOM    542  HE3 MET    37      34.812  33.170  63.812  1.00  0.00      PROA H
ATOM    543  C   MET    37      33.237  30.800  57.965  1.00  0.00      PROA C
ATOM    544  O   MET    37      32.048  30.861  58.263  1.00  0.00      PROA O
ATOM    545  N   PRO    38      33.851  29.623  57.859  1.00  0.00      PROA N
ATOM    546  CD  PRO    38      35.302  29.529  57.807  1.00  0.00      PROA C
ATOM    547  HD1 PRO    38      35.752  30.224  58.553  1.00  0.00      PROA H
ATOM    548  HD2 PRO    38      35.648  29.801  56.784  1.00  0.00      PROA H
ATOM    549  CA  PRO    38      33.201  28.310  57.964  1.00  0.00      PROA C
ATOM    550  HA  PRO    38      32.490  28.192  57.159  1.00  0.00      PROA H
ATOM    551  CB  PRO    38      34.365  27.304  57.864  1.00  0.00      PROA C
ATOM    552  HB1 PRO    38      34.428  26.860  56.842  1.00  0.00      PROA H
ATOM    553  HB2 PRO    38      34.272  26.486  58.608  1.00  0.00      PROA H
ATOM    554  CG  PRO    38      35.633  28.098  58.166  1.00  0.00      PROA C
ATOM    555  HG1 PRO    38      35.877  28.036  59.246  1.00  0.00      PROA H
ATOM    556  HG2 PRO    38      36.486  27.716  57.593  1.00  0.00      PROA H
ATOM    557  C   PRO    38      32.366  28.126  59.221  1.00  0.00      PROA C
ATOM    558  O   PRO    38      31.337  27.465  59.185  1.00  0.00      PROA O
ATOM    559  N   ASN    39      32.793  28.665  60.369  1.00  0.00      PROA N
ATOM    560  HN  ASN    39      33.551  29.308  60.361  1.00  0.00      PROA H
ATOM    561  CA  ASN    39      32.171  28.328  61.635  1.00  0.00      PROA C
ATOM    562  HA  ASN    39      31.310  27.688  61.487  1.00  0.00      PROA H
ATOM    563  CB  ASN    39      33.180  27.699  62.601  1.00  0.00      PROA C
ATOM    564  HB1 ASN    39      32.687  27.505  63.575  1.00  0.00      PROA H
ATOM    565  HB2 ASN    39      34.037  28.391  62.733  1.00  0.00      PROA H
ATOM    566  CG  ASN    39      33.668  26.368  62.042  1.00  0.00      PROA C
ATOM    567  OD1 ASN    39      32.948  25.629  61.374  1.00  0.00      PROA O
ATOM    568  ND2 ASN    39      34.950  26.049  62.329  1.00  0.00      PROA N
ATOM    569 HD21 ASN    39      35.296  25.193  61.964  1.00  0.00      PROA H
ATOM    570 HD22 ASN    39      35.506  26.702  62.839  1.00  0.00      PROA H
ATOM    571  C   ASN    39      31.622  29.558  62.265  1.00  0.00      PROA C
ATOM    572  O   ASN    39      31.581  29.737  63.483  1.00  0.00      PROA O
ATOM    573  N   LYS    40      31.214  30.488  61.419  1.00  0.00      PROA N
ATOM    574  HN  LYS    40      31.215  30.285  60.437  1.00  0.00      PROA H
ATOM    575  CA  LYS    40      30.700  31.723  61.925  1.00  0.00      PROA C
ATOM    576  HA  LYS    40      31.431  32.116  62.620  1.00  0.00      PROA H
ATOM    577  CB  LYS    40      30.494  32.698  60.769  1.00  0.00      PROA C
ATOM    578  HB1 LYS    40      29.747  32.283  60.056  1.00  0.00      PROA H
ATOM    579  HB2 LYS    40      31.454  32.769  60.233  1.00  0.00      PROA H
ATOM    580  CG  LYS    40      30.066  34.089  61.222  1.00  0.00      PROA C
ATOM    581  HG1 LYS    40      30.843  34.495  61.914  1.00  0.00      PROA H
ATOM    582  HG2 LYS    40      29.113  34.006  61.789  1.00  0.00      PROA H
ATOM    583  CD  LYS    40      29.873  35.033  60.035  1.00  0.00      PROA C
ATOM    584  HD1 LYS    40      29.175  34.549  59.313  1.00  0.00      PROA H
ATOM    585  HD2 LYS    40      30.867  35.139  59.554  1.00  0.00      PROA H
ATOM    586  CE  LYS    40      29.342  36.390  60.484  1.00  0.00      PROA C
ATOM    587  HE1 LYS    40      30.053  36.851  61.202  1.00  0.00      PROA H
ATOM    588  HE2 LYS    40      28.351  36.253  60.971  1.00  0.00      PROA H
ATOM    589  NZ  LYS    40      29.175  37.308  59.338  1.00  0.00      PROA N
ATOM    590  HZ1 LYS    40      28.520  36.899  58.641  1.00  0.00      PROA H
ATOM    591  HZ2 LYS    40      30.099  37.488  58.903  1.00  0.00      PROA H
ATOM    592  HZ3 LYS    40      28.810  38.226  59.660  1.00  0.00      PROA H
ATOM    593  C   LYS    40      29.402  31.556  62.680  1.00  0.00      PROA C
ATOM    594  O   LYS    40      29.228  32.061  63.782  1.00  0.00      PROA O
ATOM    595  N   SER    41      28.458  30.787  62.112  1.00  0.00      PROA N
ATOM    596  HN  SER    41      28.619  30.314  61.250  1.00  0.00      PROA H
ATOM    597  CA  SER    41      27.164  30.556  62.725  1.00  0.00      PROA C
ATOM    598  HA  SER    41      26.711  31.513  62.930  1.00  0.00      PROA H
ATOM    599  CB  SER    41      26.254  29.706  61.817  1.00  0.00      PROA C
ATOM    600  HB1 SER    41      26.043  30.296  60.894  1.00  0.00      PROA H
ATOM    601  HB2 SER    41      25.289  29.493  62.331  1.00  0.00      PROA H
ATOM    602  OG  SER    41      26.893  28.483  61.441  1.00  0.00      PROA O
ATOM    603  HG1 SER    41      26.252  28.015  60.887  1.00  0.00      PROA H
ATOM    604  C   SER    41      27.284  29.866  64.042  1.00  0.00      PROA C
ATOM    605  O   SER    41      26.675  30.227  65.046  1.00  0.00      PROA O
ATOM    606  N   VAL    42      28.178  28.867  64.085  1.00  0.00      PROA N
ATOM    607  HN  VAL    42      28.654  28.574  63.261  1.00  0.00      PROA H
ATOM    608  CA  VAL    42      28.433  28.141  65.277  1.00  0.00      PROA C
ATOM    609  HA  VAL    42      27.423  27.851  65.532  1.00  0.00      PROA H
ATOM    610  CB  VAL    42      29.415  26.975  65.011  1.00  0.00      PROA C
ATOM    611  HB  VAL    42      30.322  27.374  64.516  1.00  0.00      PROA H
ATOM    612  CG1 VAL    42      30.023  26.295  66.226  1.00  0.00      PROA C
ATOM    613 HG11 VAL    42      29.300  25.747  66.731  1.00  0.00      PROA H
ATOM    614 HG12 VAL    42      30.448  26.959  67.011  1.00  0.00      PROA H
ATOM    615 HG13 VAL    42      30.479  25.308  66.059  1.00  0.00      PROA H
ATOM    616  CG2 VAL    42      28.760  25.931  64.099  1.00  0.00      PROA C
ATOM    617 HG21 VAL    42      28.547  26.391  63.113  1.00  0.00      PROA H
ATOM    618 HG22 VAL    42      27.806  25.560  64.525  1.00  0.00      PROA H
ATOM    619 HG23 VAL    42      29.457  25.079  63.941  1.00  0.00      PROA H
ATOM    620  C   VAL    42      28.959  29.021  66.391  1.00  0.00      PROA C
ATOM    621  O   VAL    42      28.509  28.983  67.537  1.00  0.00      PROA O
ATOM    622  N   LEU    43      29.912  29.892  66.057  1.00  0.00      PROA N
ATOM    623  HN  LEU    43      30.239  29.929  65.113  1.00  0.00      PROA H
ATOM    624  CA  LEU    43      30.464  30.829  66.999  1.00  0.00      PROA C
ATOM    625  HA  LEU    43      30.904  30.281  67.817  1.00  0.00      PROA H
ATOM    626  CB  LEU    43      31.531  31.679  66.276  1.00  0.00      PROA C
ATOM    627  HB1 LEU    43      31.104  32.076  65.330  1.00  0.00      PROA H
ATOM    628  HB2 LEU    43      32.373  31.004  65.996  1.00  0.00      PROA H
ATOM    629  CG  LEU    43      32.060  32.901  67.053  1.00  0.00      PROA C
ATOM    630  HG  LEU    43      31.239  33.557  67.397  1.00  0.00      PROA H
ATOM    631  CD1 LEU    43      32.811  32.462  68.274  1.00  0.00      PROA C
ATOM    632 HD11 LEU    43      33.653  31.963  67.769  1.00  0.00      PROA H
ATOM    633 HD12 LEU    43      32.225  31.768  68.927  1.00  0.00      PROA H
ATOM    634 HD13 LEU    43      33.272  33.258  68.883  1.00  0.00      PROA H
ATOM    635  CD2 LEU    43      33.006  33.720  66.173  1.00  0.00      PROA C
ATOM    636 HD21 LEU    43      32.441  34.118  65.309  1.00  0.00      PROA H
ATOM    637 HD22 LEU    43      33.849  33.093  65.800  1.00  0.00      PROA H
ATOM    638 HD23 LEU    43      33.424  34.562  66.763  1.00  0.00      PROA H
ATOM    639  C   LEU    43      29.416  31.746  67.579  1.00  0.00      PROA C
ATOM    640  O   LEU    43      29.291  31.924  68.790  1.00  0.00      PROA O
ATOM    641  N   LEU    44      28.588  32.328  66.699  1.00  0.00      PROA N
ATOM    642  HN  LEU    44      28.632  32.094  65.722  1.00  0.00      PROA H
ATOM    643  CA  LEU    44      27.607  33.301  67.109  1.00  0.00      PROA C
ATOM    644  HA  LEU    44      28.101  34.013  67.753  1.00  0.00      PROA H
ATOM    645  CB  LEU    44      27.003  34.018  65.886  1.00  0.00      PROA C
ATOM    646  HB1 LEU    44      26.192  34.696  66.238  1.00  0.00      PROA H
ATOM    647  HB2 LEU    44      26.562  33.255  65.206  1.00  0.00      PROA H
ATOM    648  CG  LEU    44      27.998  34.867  65.075  1.00  0.00      PROA C
ATOM    649  HG  LEU    44      28.806  34.218  64.675  1.00  0.00      PROA H
ATOM    650  CD1 LEU    44      27.275  35.523  63.899  1.00  0.00      PROA C
ATOM    651 HD11 LEU    44      26.468  36.177  64.301  1.00  0.00      PROA H
ATOM    652 HD12 LEU    44      26.815  34.751  63.245  1.00  0.00      PROA H
ATOM    653 HD13 LEU    44      27.971  36.149  63.307  1.00  0.00      PROA H
ATOM    654  CD2 LEU    44      28.666  35.930  65.947  1.00  0.00      PROA C
ATOM    655 HD21 LEU    44      29.241  35.449  66.765  1.00  0.00      PROA H
ATOM    656 HD22 LEU    44      27.898  36.596  66.391  1.00  0.00      PROA H
ATOM    657 HD23 LEU    44      29.370  36.542  65.348  1.00  0.00      PROA H
ATOM    658  C   LEU    44      26.502  32.708  67.946  1.00  0.00      PROA C
ATOM    659  O   LEU    44      26.039  33.281  68.933  1.00  0.00      PROA O
ATOM    660  N   TYR    45      26.050  31.506  67.582  1.00  0.00      PROA N
ATOM    661  HN  TYR    45      26.428  31.023  66.785  1.00  0.00      PROA H
ATOM    662  CA  TYR    45      25.055  30.815  68.355  1.00  0.00      PROA C
ATOM    663  HA  TYR    45      24.245  31.492  68.574  1.00  0.00      PROA H
ATOM    664  CB  TYR    45      24.530  29.604  67.586  1.00  0.00      PROA C
ATOM    665  HB1 TYR    45      23.891  28.966  68.241  1.00  0.00      PROA H
ATOM    666  HB2 TYR    45      25.436  29.088  67.213  1.00  0.00      PROA H
ATOM    667  CG  TYR    45      23.778  29.907  66.353  1.00  0.00      PROA C
ATOM    668  CD1 TYR    45      23.077  31.106  66.233  1.00  0.00      PROA C
ATOM    669  HD1 TYR    45      23.078  31.823  67.035  1.00  0.00      PROA H
ATOM    670  CE1 TYR    45      22.382  31.393  65.065  1.00  0.00      PROA C
ATOM    671  HE1 TYR    45      21.853  32.322  64.980  1.00  0.00      PROA H
ATOM    672  CZ  TYR    45      22.378  30.482  64.014  1.00  0.00      PROA C
ATOM    673  OH  TYR    45      21.680  30.803  62.852  1.00  0.00      PROA O
ATOM    674  HH  TYR    45      21.283  31.665  63.004  1.00  0.00      PROA H
ATOM    675  CD2 TYR    45      23.775  28.998  65.278  1.00  0.00      PROA C
ATOM    676  HD2 TYR    45      24.345  28.086  65.308  1.00  0.00      PROA H
ATOM    677  CE2 TYR    45      23.060  29.274  64.115  1.00  0.00      PROA C
ATOM    678  HE2 TYR    45      23.055  28.564  63.300  1.00  0.00      PROA H
ATOM    679  C   TYR    45      25.570  30.407  69.701  1.00  0.00      PROA C
ATOM    680  O   TYR    45      24.898  30.603  70.706  1.00  0.00      PROA O
ATOM    681  N   THR    46      26.824  29.926  69.769  1.00  0.00      PROA N
ATOM    682  HN  THR    46      27.355  29.814  68.929  1.00  0.00      PROA H
ATOM    683  CA  THR    46      27.452  29.590  71.038  1.00  0.00      PROA C
ATOM    684  HA  THR    46      26.832  28.858  71.533  1.00  0.00      PROA H
ATOM    685  CB  THR    46      28.915  29.194  70.915  1.00  0.00      PROA C
ATOM    686  HB  THR    46      29.534  29.901  70.347  1.00  0.00      PROA H
ATOM    687  OG1 THR    46      29.175  28.124  70.119  1.00  0.00      PROA O
ATOM    688  HG1 THR    46      28.707  28.264  69.279  1.00  0.00      PROA H
ATOM    689  CG2 THR    46      29.521  28.696  72.210  1.00  0.00      PROA C
ATOM    690 HG21 THR    46      28.796  28.054  72.762  1.00  0.00      PROA H
ATOM    691 HG22 THR    46      29.792  29.568  72.813  1.00  0.00      PROA H
ATOM    692 HG23 THR    46      30.426  28.068  72.009  1.00  0.00      PROA H
ATOM    693  C   THR    46      27.550  30.766  71.947  1.00  0.00      PROA C
ATOM    694  O   THR    46      27.209  30.728  73.128  1.00  0.00      PROA O
ATOM    695  N   LEU    47      27.992  31.898  71.390  1.00  0.00      PROA N
ATOM    696  HN  LEU    47      28.274  31.914  70.424  1.00  0.00      PROA H
ATOM    697  CA  LEU    47      28.064  33.124  72.137  1.00  0.00      PROA C
ATOM    698  HA  LEU    47      28.648  32.926  73.027  1.00  0.00      PROA H
ATOM    699  CB  LEU    47      28.703  34.234  71.297  1.00  0.00      PROA C
ATOM    700  HB1 LEU    47      28.498  35.217  71.780  1.00  0.00      PROA H
ATOM    701  HB2 LEU    47      28.235  34.221  70.288  1.00  0.00      PROA H
ATOM    702  CG  LEU    47      30.222  34.113  71.129  1.00  0.00      PROA C
ATOM    703  HG  LEU    47      30.482  33.120  70.691  1.00  0.00      PROA H
ATOM    704  CD1 LEU    47      30.700  35.196  70.176  1.00  0.00      PROA C
ATOM    705 HD11 LEU    47      30.458  36.205  70.576  1.00  0.00      PROA H
ATOM    706 HD12 LEU    47      30.218  35.095  69.179  1.00  0.00      PROA H
ATOM    707 HD13 LEU    47      31.802  35.118  70.042  1.00  0.00      PROA H
ATOM    708  CD2 LEU    47      30.947  34.240  72.470  1.00  0.00      PROA C
ATOM    709 HD21 LEU    47      30.643  33.417  73.149  1.00  0.00      PROA H
ATOM    710 HD22 LEU    47      30.700  35.208  72.948  1.00  0.00      PROA H
ATOM    711 HD23 LEU    47      32.045  34.173  72.323  1.00  0.00      PROA H
ATOM    712  C   LEU    47      26.708  33.584  72.616  1.00  0.00      PROA C
ATOM    713  O   LEU    47      26.548  34.035  73.739  1.00  0.00      PROA O
ATOM    714  N   SER    48      25.664  33.422  71.789  1.00  0.00      PROA N
ATOM    715  HN  SER    48      25.803  33.050  70.871  1.00  0.00      PROA H
ATOM    716  CA  SER    48      24.304  33.758  72.169  1.00  0.00      PROA C
ATOM    717  HA  SER    48      24.268  34.802  72.436  1.00  0.00      PROA H
ATOM    718  CB  SER    48      23.306  33.449  71.037  1.00  0.00      PROA C
ATOM    719  HB1 SER    48      22.267  33.656  71.370  1.00  0.00      PROA H
ATOM    720  HB2 SER    48      23.363  32.385  70.733  1.00  0.00      PROA H
ATOM    721  OG  SER    48      23.594  34.245  69.896  1.00  0.00      PROA O
ATOM    722  HG1 SER    48      24.455  33.956  69.548  1.00  0.00      PROA H
ATOM    723  C   SER    48      23.860  32.993  73.373  1.00  0.00      PROA C
ATOM    724  O   SER    48      23.297  33.533  74.323  1.00  0.00      PROA O
ATOM    725  N   PHE    49      24.199  31.704  73.390  1.00  0.00      PROA N
ATOM    726  HN  PHE    49      24.706  31.308  72.620  1.00  0.00      PROA H
ATOM    727  CA  PHE    49      23.917  30.882  74.532  1.00  0.00      PROA C
ATOM    728  HA  PHE    49      22.852  30.943  74.720  1.00  0.00      PROA H
ATOM    729  CB  PHE    49      24.358  29.436  74.264  1.00  0.00      PROA C
ATOM    730  HB1 PHE    49      24.458  28.877  75.204  1.00  0.00      PROA H
ATOM    731  HB2 PHE    49      25.311  29.416  73.704  1.00  0.00      PROA H
ATOM    732  CG  PHE    49      23.358  28.742  73.446  1.00  0.00      PROA C
ATOM    733  CD1 PHE    49      22.116  28.393  73.982  1.00  0.00      PROA C
ATOM    734  HD1 PHE    49      21.900  28.497  75.032  1.00  0.00      PROA H
ATOM    735  CE1 PHE    49      21.105  27.995  73.129  1.00  0.00      PROA C
ATOM    736  HE1 PHE    49      20.239  27.547  73.617  1.00  0.00      PROA H
ATOM    737  CZ  PHE    49      21.445  27.777  71.778  1.00  0.00      PROA C
ATOM    738  HZ  PHE    49      20.779  27.584  70.962  1.00  0.00      PROA H
ATOM    739  CD2 PHE    49      23.652  28.404  72.119  1.00  0.00      PROA C
ATOM    740  HD2 PHE    49      24.578  28.650  71.669  1.00  0.00      PROA H
ATOM    741  CE2 PHE    49      22.718  27.825  71.307  1.00  0.00      PROA C
ATOM    742  HE2 PHE    49      22.873  27.583  70.276  1.00  0.00      PROA H
ATOM    743  C   PHE    49      24.581  31.356  75.802  1.00  0.00      PROA C
ATOM    744  O   PHE    49      23.942  31.497  76.836  1.00  0.00      PROA O
ATOM    745  N   ILE    50      25.872  31.702  75.737  1.00  0.00      PROA N
ATOM    746  HN  ILE    50      26.358  31.651  74.864  1.00  0.00      PROA H
ATOM    747  CA  ILE    50      26.626  32.213  76.863  1.00  0.00      PROA C
ATOM    748  HA  ILE    50      26.517  31.507  77.676  1.00  0.00      PROA H
ATOM    749  CB  ILE    50      28.098  32.360  76.502  1.00  0.00      PROA C
ATOM    750  HB  ILE    50      28.190  33.019  75.606  1.00  0.00      PROA H
ATOM    751  CG2 ILE    50      28.872  32.997  77.670  1.00  0.00      PROA C
ATOM    752 HG21 ILE    50      28.797  32.364  78.578  1.00  0.00      PROA H
ATOM    753 HG22 ILE    50      28.485  34.011  77.903  1.00  0.00      PROA H
ATOM    754 HG23 ILE    50      29.944  33.104  77.404  1.00  0.00      PROA H
ATOM    755  CG1 ILE    50      28.699  30.989  76.129  1.00  0.00      PROA C
ATOM    756 HG11 ILE    50      28.056  30.500  75.368  1.00  0.00      PROA H
ATOM    757 HG12 ILE    50      28.708  30.345  77.036  1.00  0.00      PROA H
ATOM    758  CD  ILE    50      30.116  31.081  75.558  1.00  0.00      PROA C
ATOM    759  HD1 ILE    50      30.835  31.369  76.355  1.00  0.00      PROA H
ATOM    760  HD2 ILE    50      30.164  31.843  74.751  1.00  0.00      PROA H
ATOM    761  HD3 ILE    50      30.428  30.099  75.146  1.00  0.00      PROA H
ATOM    762  C   ILE    50      26.060  33.522  77.363  1.00  0.00      PROA C
ATOM    763  O   ILE    50      25.930  33.766  78.560  1.00  0.00      PROA O
ATOM    764  N   TYR    51      25.653  34.399  76.442  1.00  0.00      PROA N
ATOM    765  HN  TYR    51      25.727  34.173  75.467  1.00  0.00      PROA H
ATOM    766  CA  TYR    51      25.047  35.663  76.783  1.00  0.00      PROA C
ATOM    767  HA  TYR    51      25.727  36.190  77.439  1.00  0.00      PROA H
ATOM    768  CB  TYR    51      24.743  36.486  75.514  1.00  0.00      PROA C
ATOM    769  HB1 TYR    51      23.860  37.135  75.677  1.00  0.00      PROA H
ATOM    770  HB2 TYR    51      24.535  35.800  74.667  1.00  0.00      PROA H
ATOM    771  CG  TYR    51      25.896  37.368  75.134  1.00  0.00      PROA C
ATOM    772  CD1 TYR    51      25.730  38.760  75.051  1.00  0.00      PROA C
ATOM    773  HD1 TYR    51      24.779  39.197  75.282  1.00  0.00      PROA H
ATOM    774  CE1 TYR    51      26.786  39.593  74.667  1.00  0.00      PROA C
ATOM    775  HE1 TYR    51      26.651  40.661  74.622  1.00  0.00      PROA H
ATOM    776  CZ  TYR    51      28.026  39.037  74.354  1.00  0.00      PROA C
ATOM    777  OH  TYR    51      29.106  39.857  73.977  1.00  0.00      PROA O
ATOM    778  HH  TYR    51      29.839  39.265  73.802  1.00  0.00      PROA H
ATOM    779  CD2 TYR    51      27.148  36.831  74.815  1.00  0.00      PROA C
ATOM    780  HD2 TYR    51      27.324  35.776  74.889  1.00  0.00      PROA H
ATOM    781  CE2 TYR    51      28.197  37.657  74.418  1.00  0.00      PROA C
ATOM    782  HE2 TYR    51      29.130  37.209  74.159  1.00  0.00      PROA H
ATOM    783  C   TYR    51      23.774  35.504  77.567  1.00  0.00      PROA C
ATOM    784  O   TYR    51      23.507  36.225  78.522  1.00  0.00      PROA O
ATOM    785  N   ILE    52      22.958  34.512  77.192  1.00  0.00      PROA N
ATOM    786  HN  ILE    52      23.198  33.925  76.417  1.00  0.00      PROA H
ATOM    787  CA  ILE    52      21.746  34.200  77.918  1.00  0.00      PROA C
ATOM    788  HA  ILE    52      21.158  35.107  77.952  1.00  0.00      PROA H
ATOM    789  CB  ILE    52      20.949  33.098  77.229  1.00  0.00      PROA C
ATOM    790  HB  ILE    52      21.624  32.241  77.004  1.00  0.00      PROA H
ATOM    791  CG2 ILE    52      19.819  32.601  78.150  1.00  0.00      PROA C
ATOM    792 HG21 ILE    52      19.228  33.462  78.527  1.00  0.00      PROA H
ATOM    793 HG22 ILE    52      20.230  32.035  79.012  1.00  0.00      PROA H
ATOM    794 HG23 ILE    52      19.140  31.928  77.594  1.00  0.00      PROA H
ATOM    795  CG1 ILE    52      20.387  33.600  75.882  1.00  0.00      PROA C
ATOM    796 HG11 ILE    52      21.203  34.086  75.308  1.00  0.00      PROA H
ATOM    797 HG12 ILE    52      19.606  34.365  76.084  1.00  0.00      PROA H
ATOM    798  CD  ILE    52      19.792  32.483  75.018  1.00  0.00      PROA C
ATOM    799  HD1 ILE    52      18.847  32.109  75.465  1.00  0.00      PROA H
ATOM    800  HD2 ILE    52      20.500  31.631  74.935  1.00  0.00      PROA H
ATOM    801  HD3 ILE    52      19.568  32.866  73.999  1.00  0.00      PROA H
ATOM    802  C   ILE    52      22.049  33.824  79.355  1.00  0.00      PROA C
ATOM    803  O   ILE    52      21.413  34.281  80.302  1.00  0.00      PROA O
ATOM    804  N   PHE    53      23.096  33.015  79.562  1.00  0.00      PROA N
ATOM    805  HN  PHE    53      23.646  32.698  78.788  1.00  0.00      PROA H
ATOM    806  CA  PHE    53      23.538  32.671  80.892  1.00  0.00      PROA C
ATOM    807  HA  PHE    53      22.688  32.267  81.423  1.00  0.00      PROA H
ATOM    808  CB  PHE    53      24.709  31.686  80.850  1.00  0.00      PROA C
ATOM    809  HB1 PHE    53      25.264  31.632  81.801  1.00  0.00      PROA H
ATOM    810  HB2 PHE    53      25.394  31.914  80.012  1.00  0.00      PROA H
ATOM    811  CG  PHE    53      24.202  30.360  80.635  1.00  0.00      PROA C
ATOM    812  CD1 PHE    53      23.682  29.597  81.708  1.00  0.00      PROA C
ATOM    813  HD1 PHE    53      23.637  29.968  82.703  1.00  0.00      PROA H
ATOM    814  CE1 PHE    53      23.264  28.308  81.508  1.00  0.00      PROA C
ATOM    815  HE1 PHE    53      22.829  27.644  82.257  1.00  0.00      PROA H
ATOM    816  CZ  PHE    53      23.410  27.900  80.213  1.00  0.00      PROA C
ATOM    817  HZ  PHE    53      23.257  26.980  80.028  1.00  0.00      PROA H
ATOM    818  CD2 PHE    53      24.291  29.815  79.352  1.00  0.00      PROA C
ATOM    819  HD2 PHE    53      24.720  30.297  78.511  1.00  0.00      PROA H
ATOM    820  CE2 PHE    53      23.828  28.583  79.114  1.00  0.00      PROA C
ATOM    821  HE2 PHE    53      23.788  28.211  78.107  1.00  0.00      PROA H
ATOM    822  C   PHE    53      23.996  33.847  81.698  1.00  0.00      PROA C
ATOM    823  O   PHE    53      23.632  34.021  82.860  1.00  0.00      PROA O
ATOM    824  N   ILE    54      24.778  34.727  81.059  1.00  0.00      PROA N
ATOM    825  HN  ILE    54      25.047  34.561  80.106  1.00  0.00      PROA H
ATOM    826  CA  ILE    54      25.243  35.945  81.681  1.00  0.00      PROA C
ATOM    827  HA  ILE    54      25.742  35.668  82.599  1.00  0.00      PROA H
ATOM    828  CB  ILE    54      26.199  36.709  80.775  1.00  0.00      PROA C
ATOM    829  HB  ILE    54      25.724  36.848  79.776  1.00  0.00      PROA H
ATOM    830  CG2 ILE    54      26.512  38.097  81.370  1.00  0.00      PROA C
ATOM    831 HG21 ILE    54      26.982  37.991  82.370  1.00  0.00      PROA H
ATOM    832 HG22 ILE    54      25.594  38.710  81.472  1.00  0.00      PROA H
ATOM    833 HG23 ILE    54      27.211  38.652  80.714  1.00  0.00      PROA H
ATOM    834  CG1 ILE    54      27.493  35.900  80.567  1.00  0.00      PROA C
ATOM    835 HG11 ILE    54      27.231  34.876  80.228  1.00  0.00      PROA H
ATOM    836 HG12 ILE    54      28.024  35.814  81.541  1.00  0.00      PROA H
ATOM    837  CD  ILE    54      28.434  36.521  79.533  1.00  0.00      PROA C
ATOM    838  HD1 ILE    54      28.884  37.456  79.927  1.00  0.00      PROA H
ATOM    839  HD2 ILE    54      27.884  36.763  78.597  1.00  0.00      PROA H
ATOM    840  HD3 ILE    54      29.258  35.817  79.294  1.00  0.00      PROA H
ATOM    841  C   ILE    54      24.078  36.813  82.075  1.00  0.00      PROA C
ATOM    842  O   ILE    54      24.038  37.403  83.153  1.00  0.00      PROA O
ATOM    843  N   PHE    55      23.059  36.872  81.204  1.00  0.00      PROA N
ATOM    844  HN  PHE    55      23.110  36.381  80.332  1.00  0.00      PROA H
ATOM    845  CA  PHE    55      21.867  37.626  81.469  1.00  0.00      PROA C
ATOM    846  HA  PHE    55      22.179  38.613  81.656  1.00  0.00      PROA H
ATOM    847  CB  PHE    55      20.916  37.599  80.244  1.00  0.00      PROA C
ATOM    848  HB1 PHE    55      20.809  36.552  79.903  1.00  0.00      PROA H
ATOM    849  HB2 PHE    55      21.356  38.191  79.423  1.00  0.00      PROA H
ATOM    850  CG  PHE    55      19.535  38.125  80.524  1.00  0.00      PROA C
ATOM    851  CD1 PHE    55      18.444  37.259  80.650  1.00  0.00      PROA C
ATOM    852  HD1 PHE    55      18.603  36.198  80.544  1.00  0.00      PROA H
ATOM    853  CE1 PHE    55      17.167  37.763  80.922  1.00  0.00      PROA C
ATOM    854  HE1 PHE    55      16.335  37.086  81.019  1.00  0.00      PROA H
ATOM    855  CZ  PHE    55      16.976  39.144  81.067  1.00  0.00      PROA C
ATOM    856  HZ  PHE    55      15.994  39.539  81.270  1.00  0.00      PROA H
ATOM    857  CD2 PHE    55      19.330  39.491  80.691  1.00  0.00      PROA C
ATOM    858  HD2 PHE    55      20.185  40.120  80.615  1.00  0.00      PROA H
ATOM    859  CE2 PHE    55      18.063  40.016  80.951  1.00  0.00      PROA C
ATOM    860  HE2 PHE    55      17.923  41.080  81.062  1.00  0.00      PROA H
ATOM    861  C   PHE    55      21.159  37.183  82.702  1.00  0.00      PROA C
ATOM    862  O   PHE    55      20.846  37.943  83.610  1.00  0.00      PROA O
ATOM    863  N   VAL    56      20.940  35.887  82.775  1.00  0.00      PROA N
ATOM    864  HN  VAL    56      21.279  35.252  82.078  1.00  0.00      PROA H
ATOM    865  CA  VAL    56      20.174  35.363  83.842  1.00  0.00      PROA C
ATOM    866  HA  VAL    56      19.227  35.861  83.947  1.00  0.00      PROA H
ATOM    867  CB  VAL    56      19.870  33.989  83.439  1.00  0.00      PROA C
ATOM    868  HB  VAL    56      20.829  33.516  83.134  1.00  0.00      PROA H
ATOM    869  CG1 VAL    56      19.172  33.411  84.581  1.00  0.00      PROA C
ATOM    870 HG11 VAL    56      18.315  33.883  85.076  1.00  0.00      PROA H
ATOM    871 HG12 VAL    56      19.949  33.351  85.353  1.00  0.00      PROA H
ATOM    872 HG13 VAL    56      18.819  32.403  84.298  1.00  0.00      PROA H
ATOM    873  CG2 VAL    56      18.920  33.872  82.279  1.00  0.00      PROA C
ATOM    874 HG21 VAL    56      19.348  34.363  81.411  1.00  0.00      PROA H
ATOM    875 HG22 VAL    56      17.886  34.117  82.573  1.00  0.00      PROA H
ATOM    876 HG23 VAL    56      18.836  32.893  81.863  1.00  0.00      PROA H
ATOM    877  C   VAL    56      20.903  35.473  85.170  1.00  0.00      PROA C
ATOM    878  O   VAL    56      20.366  35.968  86.162  1.00  0.00      PROA O
ATOM    879  N   ILE    57      22.175  35.043  85.198  1.00  0.00      PROA N
ATOM    880  HN  ILE    57      22.620  34.703  84.364  1.00  0.00      PROA H
ATOM    881  CA  ILE    57      22.969  35.090  86.408  1.00  0.00      PROA C
ATOM    882  HA  ILE    57      22.404  34.618  87.201  1.00  0.00      PROA H
ATOM    883  CB  ILE    57      24.294  34.374  86.214  1.00  0.00      PROA C
ATOM    884  HB  ILE    57      24.824  34.801  85.329  1.00  0.00      PROA H
ATOM    885  CG2 ILE    57      25.188  34.542  87.458  1.00  0.00      PROA C
ATOM    886 HG21 ILE    57      24.687  34.117  88.353  1.00  0.00      PROA H
ATOM    887 HG22 ILE    57      25.419  35.609  87.653  1.00  0.00      PROA H
ATOM    888 HG23 ILE    57      26.156  34.018  87.316  1.00  0.00      PROA H
ATOM    889  CG1 ILE    57      24.034  32.891  85.901  1.00  0.00      PROA C
ATOM    890 HG11 ILE    57      23.346  32.798  85.039  1.00  0.00      PROA H
ATOM    891 HG12 ILE    57      23.568  32.407  86.792  1.00  0.00      PROA H
ATOM    892  CD  ILE    57      25.296  32.151  85.506  1.00  0.00      PROA C
ATOM    893  HD1 ILE    57      25.906  32.067  86.397  1.00  0.00      PROA H
ATOM    894  HD2 ILE    57      25.929  32.676  84.770  1.00  0.00      PROA H
ATOM    895  HD3 ILE    57      25.062  31.125  85.156  1.00  0.00      PROA H
ATOM    896  C   ILE    57      23.202  36.507  86.852  1.00  0.00      PROA C
ATOM    897  O   ILE    57      23.029  36.863  88.018  1.00  0.00      PROA O
ATOM    898  N   GLY    58      23.540  37.371  85.883  1.00  0.00      PROA N
ATOM    899  HN  GLY    58      23.620  37.068  84.925  1.00  0.00      PROA H
ATOM    900  CA  GLY    58      23.796  38.768  86.150  1.00  0.00      PROA C
ATOM    901  HA1 GLY    58      24.070  39.233  85.218  1.00  0.00      PROA H
ATOM    902  HA2 GLY    58      24.569  38.825  86.902  1.00  0.00      PROA H
ATOM    903  C   GLY    58      22.584  39.474  86.670  1.00  0.00      PROA C
ATOM    904  O   GLY    58      22.665  40.273  87.596  1.00  0.00      PROA O
ATOM    905  N   MET    59      21.402  39.164  86.126  1.00  0.00      PROA N
ATOM    906  HN  MET    59      21.325  38.467  85.406  1.00  0.00      PROA H
ATOM    907  CA  MET    59      20.166  39.748  86.600  1.00  0.00      PROA C
ATOM    908  HA  MET    59      20.267  40.823  86.556  1.00  0.00      PROA H
ATOM    909  CB  MET    59      18.976  39.308  85.714  1.00  0.00      PROA C
ATOM    910  HB1 MET    59      18.023  39.348  86.277  1.00  0.00      PROA H
ATOM    911  HB2 MET    59      19.142  38.252  85.396  1.00  0.00      PROA H
ATOM    912  CG  MET    59      18.795  40.170  84.461  1.00  0.00      PROA C
ATOM    913  HG1 MET    59      18.050  39.699  83.788  1.00  0.00      PROA H
ATOM    914  HG2 MET    59      19.751  40.126  83.924  1.00  0.00      PROA H
ATOM    915  SD  MET    59      18.348  41.898  84.801  1.00  0.00      PROA S
ATOM    916  CE  MET    59      16.636  41.626  85.353  1.00  0.00      PROA C
ATOM    917  HE1 MET    59      16.585  40.960  86.240  1.00  0.00      PROA H
ATOM    918  HE2 MET    59      16.036  41.167  84.540  1.00  0.00      PROA H
ATOM    919  HE3 MET    59      16.164  42.592  85.636  1.00  0.00      PROA H
ATOM    920  C   MET    59      19.853  39.427  88.038  1.00  0.00      PROA C
ATOM    921  O   MET    59      19.551  40.300  88.852  1.00  0.00      PROA O
ATOM    922  N   ILE    60      19.983  38.144  88.392  1.00  0.00      PROA N
ATOM    923  HN  ILE    60      20.331  37.474  87.733  1.00  0.00      PROA H
ATOM    924  CA  ILE    60      19.684  37.691  89.730  1.00  0.00      PROA C
ATOM    925  HA  ILE    60      18.718  38.081  90.020  1.00  0.00      PROA H
ATOM    926  CB  ILE    60      19.655  36.184  89.783  1.00  0.00      PROA C
ATOM    927  HB  ILE    60      20.587  35.757  89.331  1.00  0.00      PROA H
ATOM    928  CG2 ILE    60      19.509  35.645  91.221  1.00  0.00      PROA C
ATOM    929 HG21 ILE    60      18.567  36.027  91.668  1.00  0.00      PROA H
ATOM    930 HG22 ILE    60      20.365  35.964  91.846  1.00  0.00      PROA H
ATOM    931 HG23 ILE    60      19.474  34.535  91.232  1.00  0.00      PROA H
ATOM    932  CG1 ILE    60      18.485  35.743  88.933  1.00  0.00      PROA C
ATOM    933 HG11 ILE    60      18.539  36.151  87.895  1.00  0.00      PROA H
ATOM    934 HG12 ILE    60      17.500  35.982  89.382  1.00  0.00      PROA H
ATOM    935  CD  ILE    60      18.520  34.290  88.775  1.00  0.00      PROA C
ATOM    936  HD1 ILE    60      18.242  33.665  89.655  1.00  0.00      PROA H
ATOM    937  HD2 ILE    60      19.493  33.950  88.357  1.00  0.00      PROA H
ATOM    938  HD3 ILE    60      17.774  34.122  87.983  1.00  0.00      PROA H
ATOM    939  C   ILE    60      20.674  38.214  90.709  1.00  0.00      PROA C
ATOM    940  O   ILE    60      20.331  38.811  91.727  1.00  0.00      PROA O
ATOM    941  N   ALA    61      21.962  38.055  90.376  1.00  0.00      PROA N
ATOM    942  HN  ALA    61      22.205  37.656  89.486  1.00  0.00      PROA H
ATOM    943  CA  ALA    61      23.021  38.391  91.282  1.00  0.00      PROA C
ATOM    944  HA  ALA    61      22.847  37.861  92.206  1.00  0.00      PROA H
ATOM    945  CB  ALA    61      24.364  37.966  90.675  1.00  0.00      PROA C
ATOM    946  HB1 ALA    61      24.622  38.604  89.801  1.00  0.00      PROA H
ATOM    947  HB2 ALA    61      24.322  36.910  90.333  1.00  0.00      PROA H
ATOM    948  HB3 ALA    61      25.164  38.053  91.436  1.00  0.00      PROA H
ATOM    949  C   ALA    61      23.028  39.861  91.623  1.00  0.00      PROA C
ATOM    950  O   ALA    61      23.069  40.264  92.782  1.00  0.00      PROA O
ATOM    951  N   ASN    62      22.889  40.716  90.604  1.00  0.00      PROA N
ATOM    952  HN  ASN    62      22.741  40.374  89.674  1.00  0.00      PROA H
ATOM    953  CA  ASN    62      22.941  42.140  90.816  1.00  0.00      PROA C
ATOM    954  HA  ASN    62      23.750  42.351  91.507  1.00  0.00      PROA H
ATOM    955  CB  ASN    62      23.184  42.863  89.476  1.00  0.00      PROA C
ATOM    956  HB1 ASN    62      23.012  43.952  89.596  1.00  0.00      PROA H
ATOM    957  HB2 ASN    62      22.491  42.457  88.712  1.00  0.00      PROA H
ATOM    958  CG  ASN    62      24.631  42.683  89.020  1.00  0.00      PROA C
ATOM    959  OD1 ASN    62      25.564  43.242  89.590  1.00  0.00      PROA O
ATOM    960  ND2 ASN    62      24.826  41.872  87.956  1.00  0.00      PROA N
ATOM    961 HD21 ASN    62      25.766  41.710  87.655  1.00  0.00      PROA H
ATOM    962 HD22 ASN    62      24.038  41.381  87.582  1.00  0.00      PROA H
ATOM    963  C   ASN    62      21.683  42.683  91.477  1.00  0.00      PROA C
ATOM    964  O   ASN    62      21.739  43.603  92.289  1.00  0.00      PROA O
ATOM    965  N   SER    63      20.509  42.089  91.202  1.00  0.00      PROA N
ATOM    966  HN  SER    63      20.451  41.334  90.548  1.00  0.00      PROA H
ATOM    967  CA  SER    63      19.273  42.464  91.867  1.00  0.00      PROA C
ATOM    968  HA  SER    63      19.126  43.528  91.744  1.00  0.00      PROA H
ATOM    969  CB  SER    63      18.069  41.701  91.292  1.00  0.00      PROA C
ATOM    970  HB1 SER    63      17.135  41.971  91.828  1.00  0.00      PROA H
ATOM    971  HB2 SER    63      18.241  40.602  91.371  1.00  0.00      PROA H
ATOM    972  OG  SER    63      17.890  42.044  89.927  1.00  0.00      PROA O
ATOM    973  HG1 SER    63      18.555  41.520  89.437  1.00  0.00      PROA H
ATOM    974  C   SER    63      19.316  42.210  93.346  1.00  0.00      PROA C
ATOM    975  O   SER    63      18.857  43.010  94.162  1.00  0.00      PROA O
ATOM    976  N   VAL    64      19.916  41.072  93.730  1.00  0.00      PROA N
ATOM    977  HN  VAL    64      20.312  40.453  93.047  1.00  0.00      PROA H
ATOM    978  CA  VAL    64      20.088  40.723  95.124  1.00  0.00      PROA C
ATOM    979  HA  VAL    64      19.115  40.761  95.594  1.00  0.00      PROA H
ATOM    980  CB  VAL    64      20.688  39.331  95.272  1.00  0.00      PROA C
ATOM    981  HB  VAL    64      21.599  39.237  94.634  1.00  0.00      PROA H
ATOM    982  CG1 VAL    64      21.076  39.064  96.737  1.00  0.00      PROA C
ATOM    983 HG11 VAL    64      20.302  39.465  97.423  1.00  0.00      PROA H
ATOM    984 HG12 VAL    64      22.054  39.532  96.976  1.00  0.00      PROA H
ATOM    985 HG13 VAL    64      21.153  37.972  96.913  1.00  0.00      PROA H
ATOM    986  CG2 VAL    64      19.677  38.280  94.789  1.00  0.00      PROA C
ATOM    987 HG21 VAL    64      19.295  38.528  93.781  1.00  0.00      PROA H
ATOM    988 HG22 VAL    64      18.819  38.209  95.487  1.00  0.00      PROA H
ATOM    989 HG23 VAL    64      20.174  37.287  94.734  1.00  0.00      PROA H
ATOM    990  C   VAL    64      20.948  41.732  95.847  1.00  0.00      PROA C
ATOM    991  O   VAL    64      20.641  42.199  96.942  1.00  0.00      PROA O
ATOM    992  N   VAL    65      22.047  42.144  95.202  1.00  0.00      PROA N
ATOM    993  HN  VAL    65      22.254  41.787  94.291  1.00  0.00      PROA H
ATOM    994  CA  VAL    65      22.948  43.121  95.769  1.00  0.00      PROA C
ATOM    995  HA  VAL    65      23.251  42.760  96.741  1.00  0.00      PROA H
ATOM    996  CB  VAL    65      24.163  43.337  94.874  1.00  0.00      PROA C
ATOM    997  HB  VAL    65      23.839  43.565  93.831  1.00  0.00      PROA H
ATOM    998  CG1 VAL    65      25.015  44.505  95.391  1.00  0.00      PROA C
ATOM    999 HG11 VAL    65      25.204  44.385  96.473  1.00  0.00      PROA H
ATOM   1000 HG12 VAL    65      24.497  45.474  95.226  1.00  0.00      PROA H
ATOM   1001 HG13 VAL    65      25.989  44.534  94.856  1.00  0.00      PROA H
ATOM   1002  CG2 VAL    65      25.004  42.055  94.826  1.00  0.00      PROA C
ATOM   1003 HG21 VAL    65      24.416  41.218  94.405  1.00  0.00      PROA H
ATOM   1004 HG22 VAL    65      25.347  41.767  95.838  1.00  0.00      PROA H
ATOM   1005 HG23 VAL    65      25.893  42.215  94.178  1.00  0.00      PROA H
ATOM   1006  C   VAL    65      22.263  44.442  96.010  1.00  0.00      PROA C
ATOM   1007  O   VAL    65      22.383  45.061  97.071  1.00  0.00      PROA O
ATOM   1008  N   VAL    66      21.481  44.892  95.021  1.00  0.00      PROA N
ATOM   1009  HN  VAL    66      21.370  44.355  94.182  1.00  0.00      PROA H
ATOM   1010  CA  VAL    66      20.726  46.118  95.129  1.00  0.00      PROA C
ATOM   1011  HA  VAL    66      21.413  46.904  95.404  1.00  0.00      PROA H
ATOM   1012  CB  VAL    66      20.029  46.454  93.816  1.00  0.00      PROA C
ATOM   1013  HB  VAL    66      19.444  45.574  93.458  1.00  0.00      PROA H
ATOM   1014  CG1 VAL    66      19.075  47.636  93.995  1.00  0.00      PROA C
ATOM   1015 HG11 VAL    66      19.586  48.473  94.523  1.00  0.00      PROA H
ATOM   1016 HG12 VAL    66      18.192  47.316  94.587  1.00  0.00      PROA H
ATOM   1017 HG13 VAL    66      18.710  48.008  93.018  1.00  0.00      PROA H
ATOM   1018  CG2 VAL    66      21.076  46.794  92.747  1.00  0.00      PROA C
ATOM   1019 HG21 VAL    66      21.736  45.925  92.563  1.00  0.00      PROA H
ATOM   1020 HG22 VAL    66      21.699  47.655  93.064  1.00  0.00      PROA H
ATOM   1021 HG23 VAL    66      20.565  47.044  91.792  1.00  0.00      PROA H
ATOM   1022  C   VAL    66      19.732  46.027  96.254  1.00  0.00      PROA C
ATOM   1023  O   VAL    66      19.626  46.898  97.111  1.00  0.00      PROA O
ATOM   1024  N   TRP    67      19.039  44.894  96.329  1.00  0.00      PROA N
ATOM   1025  HN  TRP    67      19.233  44.142  95.697  1.00  0.00      PROA H
ATOM   1026  CA  TRP    67      18.043  44.680  97.335  1.00  0.00      PROA C
ATOM   1027  HA  TRP    67      17.322  45.484  97.272  1.00  0.00      PROA H
ATOM   1028  CB  TRP    67      17.357  43.340  97.048  1.00  0.00      PROA C
ATOM   1029  HB1 TRP    67      18.108  42.524  97.015  1.00  0.00      PROA H
ATOM   1030  HB2 TRP    67      16.839  43.381  96.071  1.00  0.00      PROA H
ATOM   1031  CG  TRP    67      16.350  42.981  98.047  1.00  0.00      PROA C
ATOM   1032  CD1 TRP    67      16.555  42.105  99.065  1.00  0.00      PROA C
ATOM   1033  HD1 TRP    67      17.481  41.618  99.373  1.00  0.00      PROA H
ATOM   1034  NE1 TRP    67      15.397  41.977  99.684  1.00  0.00      PROA N
ATOM   1035  HE1 TRP    67      15.302  41.497 100.532  1.00  0.00      PROA H
ATOM   1036  CE2 TRP    67      14.469  42.952  99.258  1.00  0.00      PROA C
ATOM   1037  CD2 TRP    67      15.018  43.508  98.138  1.00  0.00      PROA C
ATOM   1038  CE3 TRP    67      14.227  44.351  97.376  1.00  0.00      PROA C
ATOM   1039  HE3 TRP    67      14.612  44.793  96.481  1.00  0.00      PROA H
ATOM   1040  CZ3 TRP    67      12.884  44.542  97.730  1.00  0.00      PROA C
ATOM   1041  HZ3 TRP    67      12.266  45.163  97.122  1.00  0.00      PROA H
ATOM   1042  CZ2 TRP    67      13.150  43.309  99.709  1.00  0.00      PROA C
ATOM   1043  HZ2 TRP    67      12.619  42.838 100.532  1.00  0.00      PROA H
ATOM   1044  CH2 TRP    67      12.330  44.005  98.871  1.00  0.00      PROA C
ATOM   1045  HH2 TRP    67      11.284  44.126  99.140  1.00  0.00      PROA H
ATOM   1046  C   TRP    67      18.595  44.698  98.746  1.00  0.00      PROA C
ATOM   1047  O   TRP    67      18.070  45.368  99.632  1.00  0.00      PROA O
ATOM   1048  N   VAL    68      19.712  43.980  98.964  1.00  0.00      PROA N
ATOM   1049  HN  VAL    68      20.132  43.454  98.218  1.00  0.00      PROA H
ATOM   1050  CA  VAL    68      20.361  43.906 100.253  1.00  0.00      PROA C
ATOM   1051  HA  VAL    68      19.620  43.578 100.975  1.00  0.00      PROA H
ATOM   1052  CB  VAL    68      21.543  42.943 100.238  1.00  0.00      PROA C
ATOM   1053  HB  VAL    68      22.205  43.152  99.367  1.00  0.00      PROA H
ATOM   1054  CG1 VAL    68      22.360  43.057 101.534  1.00  0.00      PROA C
ATOM   1055 HG11 VAL    68      21.692  43.004 102.423  1.00  0.00      PROA H
ATOM   1056 HG12 VAL    68      22.919  44.015 101.555  1.00  0.00      PROA H
ATOM   1057 HG13 VAL    68      23.095  42.227 101.597  1.00  0.00      PROA H
ATOM   1058  CG2 VAL    68      21.037  41.520 100.079  1.00  0.00      PROA C
ATOM   1059 HG21 VAL    68      21.135  41.158  99.035  1.00  0.00      PROA H
ATOM   1060 HG22 VAL    68      19.966  41.458 100.364  1.00  0.00      PROA H
ATOM   1061 HG23 VAL    68      21.616  40.824 100.728  1.00  0.00      PROA H
ATOM   1062  C   VAL    68      20.824  45.267 100.710  1.00  0.00      PROA C
ATOM   1063  O   VAL    68      20.676  45.641 101.870  1.00  0.00      PROA O
ATOM   1064  N   ASN    69      21.370  46.068  99.786  1.00  0.00      PROA N
ATOM   1065  HN  ASN    69      21.408  45.778  98.827  1.00  0.00      PROA H
ATOM   1066  CA  ASN    69      21.833  47.402 100.105  1.00  0.00      PROA C
ATOM   1067  HA  ASN    69      22.445  47.341 100.994  1.00  0.00      PROA H
ATOM   1068  CB  ASN    69      22.607  47.997  98.917  1.00  0.00      PROA C
ATOM   1069  HB1 ASN    69      22.503  49.101  98.872  1.00  0.00      PROA H
ATOM   1070  HB2 ASN    69      22.224  47.561  97.970  1.00  0.00      PROA H
ATOM   1071  CG  ASN    69      24.092  47.703  99.060  1.00  0.00      PROA C
ATOM   1072  OD1 ASN    69      24.827  48.361  99.803  1.00  0.00      PROA O
ATOM   1073  ND2 ASN    69      24.575  46.728  98.265  1.00  0.00      PROA N
ATOM   1074 HD21 ASN    69      23.938  46.090  97.835  1.00  0.00      PROA H
ATOM   1075 HD22 ASN    69      25.559  46.545  98.270  1.00  0.00      PROA H
ATOM   1076  C   ASN    69      20.722  48.336 100.484  1.00  0.00      PROA C
ATOM   1077  O   ASN    69      20.848  49.183 101.365  1.00  0.00      PROA O
ATOM   1078  N   ILE    70      19.588  48.177  99.825  1.00  0.00      PROA N
ATOM   1079  HN  ILE    70      19.473  47.458  99.143  1.00  0.00      PROA H
ATOM   1080  CA  ILE    70      18.454  48.969 100.141  1.00  0.00      PROA C
ATOM   1081  HA  ILE    70      18.735  50.016 100.223  1.00  0.00      PROA H
ATOM   1082  CB  ILE    70      17.472  48.819  99.021  1.00  0.00      PROA C
ATOM   1083  HB  ILE    70      17.194  47.756  98.835  1.00  0.00      PROA H
ATOM   1084  CG2 ILE    70      16.281  49.532  99.549  1.00  0.00      PROA C
ATOM   1085 HG21 ILE    70      16.374  50.569  99.908  1.00  0.00      PROA H
ATOM   1086 HG22 ILE    70      15.934  48.908 100.339  1.00  0.00      PROA H
ATOM   1087 HG23 ILE    70      15.515  49.522  98.824  1.00  0.00      PROA H
ATOM   1088  CG1 ILE    70      17.999  49.401  97.713  1.00  0.00      PROA C
ATOM   1089 HG11 ILE    70      19.037  49.082  97.586  1.00  0.00      PROA H
ATOM   1090 HG12 ILE    70      18.054  50.506  97.839  1.00  0.00      PROA H
ATOM   1091  CD  ILE    70      17.485  48.812  96.395  1.00  0.00      PROA C
ATOM   1092  HD1 ILE    70      16.740  49.285  95.833  1.00  0.00      PROA H
ATOM   1093  HD2 ILE    70      16.735  47.998  96.438  1.00  0.00      PROA H
ATOM   1094  HD3 ILE    70      17.904  49.372  95.534  1.00  0.00      PROA H
ATOM   1095  C   ILE    70      17.887  48.542 101.486  1.00  0.00      PROA C
ATOM   1096  O   ILE    70      17.438  49.286 102.314  1.00  0.00      PROA O
ATOM   1097  N   GLN    71      17.859  47.263 101.797  1.00  0.00      PROA N
ATOM   1098  HN  GLN    71      18.237  46.605 101.163  1.00  0.00      PROA H
ATOM   1099  CA  GLN    71      17.332  46.840 103.072  1.00  0.00      PROA C
ATOM   1100  HA  GLN    71      16.382  47.336 103.277  1.00  0.00      PROA H
ATOM   1101  CB  GLN    71      17.150  45.329 103.043  1.00  0.00      PROA C
ATOM   1102  HB1 GLN    71      16.999  44.954 104.084  1.00  0.00      PROA H
ATOM   1103  HB2 GLN    71      18.064  44.851 102.619  1.00  0.00      PROA H
ATOM   1104  CG  GLN    71      15.965  44.916 102.205  1.00  0.00      PROA C
ATOM   1105  HG1 GLN    71      16.150  45.046 101.114  1.00  0.00      PROA H
ATOM   1106  HG2 GLN    71      15.069  45.513 102.478  1.00  0.00      PROA H
ATOM   1107  CD  GLN    71      15.650  43.497 102.599  1.00  0.00      PROA C
ATOM   1108  OE1 GLN    71      16.076  42.785 103.495  1.00  0.00      PROA O
ATOM   1109  NE2 GLN    71      14.659  43.042 101.899  1.00  0.00      PROA N
ATOM   1110 HE21 GLN    71      14.595  43.422 100.967  1.00  0.00      PROA H
ATOM   1111 HE22 GLN    71      14.577  42.053 101.760  1.00  0.00      PROA H
ATOM   1112  C   GLN    71      18.286  47.113 104.202  1.00  0.00      PROA C
ATOM   1113  O   GLN    71      17.972  47.318 105.354  1.00  0.00      PROA O
ATOM   1114  N   ALA    72      19.572  47.086 103.956  1.00  0.00      PROA N
ATOM   1115  HN  ALA    72      19.879  46.791 103.056  1.00  0.00      PROA H
ATOM   1116  CA  ALA    72      20.534  47.404 104.974  1.00  0.00      PROA C
ATOM   1117  HA  ALA    72      20.296  46.815 105.840  1.00  0.00      PROA H
ATOM   1118  CB  ALA    72      21.930  47.079 104.472  1.00  0.00      PROA C
ATOM   1119  HB1 ALA    72      22.151  47.671 103.558  1.00  0.00      PROA H
ATOM   1120  HB2 ALA    72      21.997  45.997 104.237  1.00  0.00      PROA H
ATOM   1121  HB3 ALA    72      22.678  47.324 105.252  1.00  0.00      PROA H
ATOM   1122  C   ALA    72      20.544  48.847 105.403  1.00  0.00      PROA C
ATOM   1123  O   ALA    72      20.800  49.216 106.545  1.00  0.00      PROA O
ATOM   1124  N   LYS    73      20.256  49.768 104.502  1.00  0.00      PROA N
ATOM   1125  HN  LYS    73      20.129  49.563 103.524  1.00  0.00      PROA H
ATOM   1126  CA  LYS    73      20.199  51.155 104.931  1.00  0.00      PROA C
ATOM   1127  HA  LYS    73      21.109  51.541 105.303  1.00  0.00      PROA H
ATOM   1128  CB  LYS    73      20.024  51.923 103.681  1.00  0.00      PROA C
ATOM   1129  HB1 LYS    73      18.968  51.739 103.721  1.00  0.00      PROA H
ATOM   1130  HB2 LYS    73      20.366  51.359 102.790  1.00  0.00      PROA H
ATOM   1131  CG  LYS    73      20.323  53.438 103.537  1.00  0.00      PROA C
ATOM   1132  HG1 LYS    73      21.399  53.449 103.729  1.00  0.00      PROA H
ATOM   1133  HG2 LYS    73      19.745  53.950 104.319  1.00  0.00      PROA H
ATOM   1134  CD  LYS    73      20.186  54.196 102.166  1.00  0.00      PROA C
ATOM   1135  HD1 LYS    73      19.195  54.238 101.751  1.00  0.00      PROA H
ATOM   1136  HD2 LYS    73      20.625  53.621 101.339  1.00  0.00      PROA H
ATOM   1137  CE  LYS    73      20.434  55.679 102.196  1.00  0.00      PROA C
ATOM   1138  HE1 LYS    73      21.509  55.775 102.339  1.00  0.00      PROA H
ATOM   1139  HE2 LYS    73      19.894  56.238 102.991  1.00  0.00      PROA H
ATOM   1140  NZ  LYS    73      20.026  56.263 100.933  1.00  0.00      PROA N
ATOM   1141  HZ1 LYS    73      19.007  56.171 100.713  1.00  0.00      PROA H
ATOM   1142  HZ2 LYS    73      20.513  55.813 100.133  1.00  0.00      PROA H
ATOM   1143  HZ3 LYS    73      20.234  57.282 100.896  1.00  0.00      PROA H
ATOM   1144  C   LYS    73      19.044  51.407 105.913  1.00  0.00      PROA C
ATOM   1145  O   LYS    73      19.014  52.379 106.662  1.00  0.00      PROA O
ATOM   1146  N   THR    74      18.066  50.486 105.904  1.00  0.00      PROA N
ATOM   1147  HN  THR    74      18.092  49.731 105.247  1.00  0.00      PROA H
ATOM   1148  CA  THR    74      16.989  50.555 106.848  1.00  0.00      PROA C
ATOM   1149  HA  THR    74      16.688  51.584 106.938  1.00  0.00      PROA H
ATOM   1150  CB  THR    74      15.775  49.742 106.465  1.00  0.00      PROA C
ATOM   1151  HB  THR    74      14.965  49.799 107.214  1.00  0.00      PROA H
ATOM   1152  OG1 THR    74      16.030  48.369 106.363  1.00  0.00      PROA O
ATOM   1153  HG1 THR    74      16.993  48.294 106.216  1.00  0.00      PROA H
ATOM   1154  CG2 THR    74      15.243  50.235 105.138  1.00  0.00      PROA C
ATOM   1155 HG21 THR    74      15.975  50.124 104.330  1.00  0.00      PROA H
ATOM   1156 HG22 THR    74      14.885  51.285 105.196  1.00  0.00      PROA H
ATOM   1157 HG23 THR    74      14.421  49.586 104.820  1.00  0.00      PROA H
ATOM   1158  C   THR    74      17.500  50.121 108.183  1.00  0.00      PROA C
ATOM   1159  O   THR    74      16.969  50.539 109.204  1.00  0.00      PROA O
ATOM   1160  N   THR    75      18.598  49.334 108.207  1.00  0.00      PROA N
ATOM   1161  HN  THR    75      19.123  49.116 107.377  1.00  0.00      PROA H
ATOM   1162  CA  THR    75      19.107  48.733 109.422  1.00  0.00      PROA C
ATOM   1163  HA  THR    75      18.326  48.774 110.166  1.00  0.00      PROA H
ATOM   1164  CB  THR    75      19.529  47.264 109.243  1.00  0.00      PROA C
ATOM   1165  HB  THR    75      20.064  46.885 110.143  1.00  0.00      PROA H
ATOM   1166  OG1 THR    75      20.346  47.054 108.108  1.00  0.00      PROA O
ATOM   1167  HG1 THR    75      20.517  46.109 108.044  1.00  0.00      PROA H
ATOM   1168  CG2 THR    75      18.292  46.401 109.047  1.00  0.00      PROA C
ATOM   1169 HG21 THR    75      17.677  46.694 108.169  1.00  0.00      PROA H
ATOM   1170 HG22 THR    75      17.679  46.534 109.953  1.00  0.00      PROA H
ATOM   1171 HG23 THR    75      18.556  45.327 108.978  1.00  0.00      PROA H
ATOM   1172  C   THR    75      20.276  49.517 109.992  1.00  0.00      PROA C
ATOM   1173  O   THR    75      20.742  49.226 111.092  1.00  0.00      PROA O
ATOM   1174  N   GLY    76      20.766  50.564 109.286  1.00  0.00      PROA N
ATOM   1175  HN  GLY    76      20.345  50.799 108.408  1.00  0.00      PROA H
ATOM   1176  CA  GLY    76      21.844  51.424 109.756  1.00  0.00      PROA C
ATOM   1177  HA1 GLY    76      21.787  51.496 110.833  1.00  0.00      PROA H
ATOM   1178  HA2 GLY    76      21.722  52.391 109.288  1.00  0.00      PROA H
ATOM   1179  C   GLY    76      23.222  50.899 109.425  1.00  0.00      PROA C
ATOM   1180  O   GLY    76      24.206  51.321 110.026  1.00  0.00      PROA O
ATOM   1181  N   TYR    77      23.349  49.931 108.491  1.00  0.00      PROA N
ATOM   1182  HN  TYR    77      22.553  49.552 108.020  1.00  0.00      PROA H
ATOM   1183  CA  TYR    77      24.633  49.452 108.030  1.00  0.00      PROA C
ATOM   1184  HA  TYR    77      25.280  49.432 108.859  1.00  0.00      PROA H
ATOM   1185  CB  TYR    77      24.551  48.005 107.483  1.00  0.00      PROA C
ATOM   1186  HB1 TYR    77      25.264  47.846 106.649  1.00  0.00      PROA H
ATOM   1187  HB2 TYR    77      23.514  47.841 107.125  1.00  0.00      PROA H
ATOM   1188  CG  TYR    77      24.847  46.968 108.538  1.00  0.00      PROA C
ATOM   1189  CD1 TYR    77      26.165  46.529 108.759  1.00  0.00      PROA C
ATOM   1190  HD1 TYR    77      26.964  46.954 108.179  1.00  0.00      PROA H
ATOM   1191  CE1 TYR    77      26.449  45.546 109.719  1.00  0.00      PROA C
ATOM   1192  HE1 TYR    77      27.457  45.193 109.871  1.00  0.00      PROA H
ATOM   1193  CZ  TYR    77      25.408  44.972 110.452  1.00  0.00      PROA C
ATOM   1194  OH  TYR    77      25.658  43.953 111.395  1.00  0.00      PROA O
ATOM   1195  HH  TYR    77      24.831  43.475 111.495  1.00  0.00      PROA H
ATOM   1196  CD2 TYR    77      23.811  46.377 109.274  1.00  0.00      PROA C
ATOM   1197  HD2 TYR    77      22.790  46.687 109.112  1.00  0.00      PROA H
ATOM   1198  CE2 TYR    77      24.099  45.399 110.230  1.00  0.00      PROA C
ATOM   1199  HE2 TYR    77      23.308  44.997 110.825  1.00  0.00      PROA H
ATOM   1200  C   TYR    77      25.296  50.417 107.077  1.00  0.00      PROA C
ATOM   1201  O   TYR    77      24.603  51.066 106.295  1.00  0.00      PROA O
ATOM   1202  N   ASP    78      26.644  50.560 107.123  1.00  0.00      PROA N
ATOM   1203  HN  ASP    78      27.193  50.153 107.842  1.00  0.00      PROA H
ATOM   1204  CA  ASP    78      27.373  51.339 106.141  1.00  0.00      PROA C
ATOM   1205  HA  ASP    78      26.958  52.340 106.115  1.00  0.00      PROA H
ATOM   1206  CB  ASP    78      28.884  51.386 106.501  1.00  0.00      PROA C
ATOM   1207  HB1 ASP    78      29.530  51.164 105.628  1.00  0.00      PROA H
ATOM   1208  HB2 ASP    78      29.090  50.647 107.300  1.00  0.00      PROA H
ATOM   1209  CG  ASP    78      29.327  52.748 107.028  1.00  0.00      PROA C
ATOM   1210  OD1 ASP    78      28.618  53.767 106.846  1.00  0.00      PROA O
ATOM   1211  OD2 ASP    78      30.484  52.779 107.519  1.00  0.00      PROA O
ATOM   1212  C   ASP    78      27.145  50.710 104.772  1.00  0.00      PROA C
ATOM   1213  O   ASP    78      27.691  49.664 104.420  1.00  0.00      PROA O
ATOM   1214  N   THR    79      26.233  51.305 103.975  1.00  0.00      PROA N
ATOM   1215  HN  THR    79      25.571  51.940 104.367  1.00  0.00      PROA H
ATOM   1216  CA  THR    79      26.027  50.964 102.591  1.00  0.00      PROA C
ATOM   1217  HA  THR    79      25.810  49.907 102.524  1.00  0.00      PROA H
ATOM   1218  CB  THR    79      24.915  51.767 101.909  1.00  0.00      PROA C
ATOM   1219  HB  THR    79      24.914  51.610 100.803  1.00  0.00      PROA H
ATOM   1220  OG1 THR    79      25.047  53.158 102.203  1.00  0.00      PROA O
ATOM   1221  HG1 THR    79      25.984  53.235 102.428  1.00  0.00      PROA H
ATOM   1222  CG2 THR    79      23.554  51.298 102.443  1.00  0.00      PROA C
ATOM   1223 HG21 THR    79      23.482  51.441 103.540  1.00  0.00      PROA H
ATOM   1224 HG22 THR    79      23.389  50.223 102.219  1.00  0.00      PROA H
ATOM   1225 HG23 THR    79      22.734  51.876 101.964  1.00  0.00      PROA H
ATOM   1226  C   THR    79      27.312  51.161 101.864  1.00  0.00      PROA C
ATOM   1227  O   THR    79      28.018  52.169 101.997  1.00  0.00      PROA O
ATOM   1228  N   HSD    80      27.670  50.160 101.058  1.00  0.00      PROA N
ATOM   1229  HN  HSD    80      27.182  49.286 101.037  1.00  0.00      PROA H
ATOM   1230  CA  HSD    80      28.802  50.331 100.202  1.00  0.00      PROA C
ATOM   1231  HA  HSD    80      29.533  50.962 100.688  1.00  0.00      PROA H
ATOM   1232  CB  HSD    80      29.469  49.000  99.857  1.00  0.00      PROA C
ATOM   1233  HB1 HSD    80      30.153  49.122  98.991  1.00  0.00      PROA H
ATOM   1234  HB2 HSD    80      28.681  48.261  99.600  1.00  0.00      PROA H
ATOM   1235  ND1 HSD    80      31.495  48.980 101.345  1.00  0.00      PROA N
ATOM   1236  HD1 HSD    80      31.952  49.750 100.906  1.00  0.00      PROA H
ATOM   1237  CG  HSD    80      30.270  48.461 100.997  1.00  0.00      PROA C
ATOM   1238  CE1 HSD    80      31.960  48.247 102.381  1.00  0.00      PROA C
ATOM   1239  HE1 HSD    80      32.913  48.461 102.870  1.00  0.00      PROA H
ATOM   1240  NE2 HSD    80      31.119  47.283 102.712  1.00  0.00      PROA N
ATOM   1241  CD2 HSD    80      30.057  47.411 101.834  1.00  0.00      PROA C
ATOM   1242  HD2 HSD    80      29.220  46.726 101.889  1.00  0.00      PROA H
ATOM   1243  C   HSD    80      28.353  51.028  98.955  1.00  0.00      PROA C
ATOM   1244  O   HSD    80      27.986  50.397  97.968  1.00  0.00      PROA O
ATOM   1245  N   CYS    81      28.411  52.376  98.961  1.00  0.00      PROA N
ATOM   1246  HN  CYS    81      28.641  52.830  99.819  1.00  0.00      PROA H
ATOM   1247  CA  CYS    81      27.921  53.237  97.896  1.00  0.00      PROA C
ATOM   1248  HA  CYS    81      26.844  53.152  97.830  1.00  0.00      PROA H
ATOM   1249  CB  CYS    81      28.312  54.707  98.209  1.00  0.00      PROA C
ATOM   1250  HB1 CYS    81      29.423  54.776  98.256  1.00  0.00      PROA H
ATOM   1251  HB2 CYS    81      27.919  54.960  99.216  1.00  0.00      PROA H
ATOM   1252  SG  CYS    81      27.669  55.931  97.027  1.00  0.00      PROA S
ATOM   1253  HG1 CYS    81      28.871  56.339  96.626  1.00  0.00      PROA H
ATOM   1254  C   CYS    81      28.495  52.834  96.556  1.00  0.00      PROA C
ATOM   1255  O   CYS    81      27.803  52.761  95.548  1.00  0.00      PROA O
ATOM   1256  N   TYR    82      29.785  52.479  96.531  1.00  0.00      PROA N
ATOM   1257  HN  TYR    82      30.299  52.403  97.376  1.00  0.00      PROA H
ATOM   1258  CA  TYR    82      30.411  52.006  95.330  1.00  0.00      PROA C
ATOM   1259  HA  TYR    82      30.244  52.747  94.562  1.00  0.00      PROA H
ATOM   1260  CB  TYR    82      31.906  51.810  95.571  1.00  0.00      PROA C
ATOM   1261  HB1 TYR    82      32.348  51.342  94.671  1.00  0.00      PROA H
ATOM   1262  HB2 TYR    82      32.093  51.181  96.468  1.00  0.00      PROA H
ATOM   1263  CG  TYR    82      32.604  53.103  95.763  1.00  0.00      PROA C
ATOM   1264  CD1 TYR    82      32.698  54.014  94.699  1.00  0.00      PROA C
ATOM   1265  HD1 TYR    82      32.229  53.797  93.769  1.00  0.00      PROA H
ATOM   1266  CE1 TYR    82      33.385  55.208  94.849  1.00  0.00      PROA C
ATOM   1267  HE1 TYR    82      33.496  55.924  94.041  1.00  0.00      PROA H
ATOM   1268  CZ  TYR    82      33.998  55.413  96.063  1.00  0.00      PROA C
ATOM   1269  OH  TYR    82      34.916  56.353  96.069  1.00  0.00      PROA O
ATOM   1270  HH  TYR    82      35.186  56.531  96.984  1.00  0.00      PROA H
ATOM   1271  CD2 TYR    82      33.246  53.389  96.983  1.00  0.00      PROA C
ATOM   1272  HD2 TYR    82      33.244  52.681  97.789  1.00  0.00      PROA H
ATOM   1273  CE2 TYR    82      33.946  54.576  97.149  1.00  0.00      PROA C
ATOM   1274  HE2 TYR    82      34.489  54.806  98.061  1.00  0.00      PROA H
ATOM   1275  C   TYR    82      29.843  50.708  94.800  1.00  0.00      PROA C
ATOM   1276  O   TYR    82      29.543  50.570  93.617  1.00  0.00      PROA O
ATOM   1277  N   ILE    83      29.627  49.743  95.707  1.00  0.00      PROA N
ATOM   1278  HN  ILE    83      29.782  49.925  96.671  1.00  0.00      PROA H
ATOM   1279  CA  ILE    83      29.062  48.454  95.379  1.00  0.00      PROA C
ATOM   1280  HA  ILE    83      29.679  48.040  94.594  1.00  0.00      PROA H
ATOM   1281  CB  ILE    83      29.065  47.513  96.582  1.00  0.00      PROA C
ATOM   1282  HB  ILE    83      28.572  48.015  97.442  1.00  0.00      PROA H
ATOM   1283  CG2 ILE    83      28.267  46.237  96.265  1.00  0.00      PROA C
ATOM   1284 HG21 ILE    83      28.619  45.812  95.304  1.00  0.00      PROA H
ATOM   1285 HG22 ILE    83      27.182  46.453  96.182  1.00  0.00      PROA H
ATOM   1286 HG23 ILE    83      28.407  45.476  97.058  1.00  0.00      PROA H
ATOM   1287  CG1 ILE    83      30.509  47.175  97.004  1.00  0.00      PROA C
ATOM   1288 HG11 ILE    83      31.058  48.122  97.196  1.00  0.00      PROA H
ATOM   1289 HG12 ILE    83      31.013  46.654  96.161  1.00  0.00      PROA H
ATOM   1290  CD  ILE    83      30.593  46.297  98.257  1.00  0.00      PROA C
ATOM   1291  HD1 ILE    83      30.408  45.233  98.005  1.00  0.00      PROA H
ATOM   1292  HD2 ILE    83      29.832  46.596  99.004  1.00  0.00      PROA H
ATOM   1293  HD3 ILE    83      31.599  46.379  98.719  1.00  0.00      PROA H
ATOM   1294  C   ILE    83      27.663  48.580  94.814  1.00  0.00      PROA C
ATOM   1295  O   ILE    83      27.312  47.960  93.809  1.00  0.00      PROA O
ATOM   1296  N   LEU    84      26.831  49.440  95.434  1.00  0.00      PROA N
ATOM   1297  HN  LEU    84      27.124  49.906  96.272  1.00  0.00      PROA H
ATOM   1298  CA  LEU    84      25.495  49.695  94.955  1.00  0.00      PROA C
ATOM   1299  HA  LEU    84      24.968  48.752  94.924  1.00  0.00      PROA H
ATOM   1300  CB  LEU    84      24.774  50.680  95.899  1.00  0.00      PROA C
ATOM   1301  HB1 LEU    84      25.403  51.590  96.021  1.00  0.00      PROA H
ATOM   1302  HB2 LEU    84      24.675  50.195  96.894  1.00  0.00      PROA H
ATOM   1303  CG  LEU    84      23.374  51.129  95.441  1.00  0.00      PROA C
ATOM   1304  HG  LEU    84      23.441  51.609  94.434  1.00  0.00      PROA H
ATOM   1305  CD1 LEU    84      22.425  49.928  95.349  1.00  0.00      PROA C
ATOM   1306 HD11 LEU    84      22.336  49.436  96.341  1.00  0.00      PROA H
ATOM   1307 HD12 LEU    84      22.808  49.187  94.617  1.00  0.00      PROA H
ATOM   1308 HD13 LEU    84      21.419  50.262  95.020  1.00  0.00      PROA H
ATOM   1309  CD2 LEU    84      22.815  52.186  96.400  1.00  0.00      PROA C
ATOM   1310 HD21 LEU    84      23.490  53.069  96.419  1.00  0.00      PROA H
ATOM   1311 HD22 LEU    84      22.740  51.770  97.427  1.00  0.00      PROA H
ATOM   1312 HD23 LEU    84      21.809  52.510  96.057  1.00  0.00      PROA H
ATOM   1313  C   LEU    84      25.483  50.258  93.553  1.00  0.00      PROA C
ATOM   1314  O   LEU    84      24.777  49.777  92.671  1.00  0.00      PROA O
ATOM   1315  N   ASN    85      26.327  51.268  93.291  1.00  0.00      PROA N
ATOM   1316  HN  ASN    85      26.925  51.614  94.016  1.00  0.00      PROA H
ATOM   1317  CA  ASN    85      26.446  51.858  91.979  1.00  0.00      PROA C
ATOM   1318  HA  ASN    85      25.451  52.131  91.649  1.00  0.00      PROA H
ATOM   1319  CB  ASN    85      27.358  53.095  92.037  1.00  0.00      PROA C
ATOM   1320  HB1 ASN    85      27.701  53.346  91.016  1.00  0.00      PROA H
ATOM   1321  HB2 ASN    85      28.238  52.882  92.679  1.00  0.00      PROA H
ATOM   1322  CG  ASN    85      26.597  54.303  92.569  1.00  0.00      PROA C
ATOM   1323  OD1 ASN    85      25.879  54.983  91.837  1.00  0.00      PROA O
ATOM   1324  ND2 ASN    85      26.811  54.646  93.854  1.00  0.00      PROA N
ATOM   1325 HD21 ASN    85      27.389  54.045  94.413  1.00  0.00      PROA H
ATOM   1326 HD22 ASN    85      26.349  55.438  94.241  1.00  0.00      PROA H
ATOM   1327  C   ASN    85      26.962  50.890  90.926  1.00  0.00      PROA C
ATOM   1328  O   ASN    85      26.504  50.882  89.783  1.00  0.00      PROA O
ATOM   1329  N   LEU    86      27.924  50.030  91.296  1.00  0.00      PROA N
ATOM   1330  HN  LEU    86      28.313  50.062  92.221  1.00  0.00      PROA H
ATOM   1331  CA  LEU    86      28.410  48.990  90.417  1.00  0.00      PROA C
ATOM   1332  HA  LEU    86      28.743  49.465  89.505  1.00  0.00      PROA H
ATOM   1333  CB  LEU    86      29.572  48.238  91.087  1.00  0.00      PROA C
ATOM   1334  HB1 LEU    86      29.175  47.612  91.918  1.00  0.00      PROA H
ATOM   1335  HB2 LEU    86      30.256  48.993  91.533  1.00  0.00      PROA H
ATOM   1336  CG  LEU    86      30.391  47.378  90.100  1.00  0.00      PROA C
ATOM   1337  HG  LEU    86      29.727  46.589  89.657  1.00  0.00      PROA H
ATOM   1338  CD1 LEU    86      31.061  48.194  89.029  1.00  0.00      PROA C
ATOM   1339 HD11 LEU    86      31.599  49.047  89.499  1.00  0.00      PROA H
ATOM   1340 HD12 LEU    86      30.300  48.552  88.312  1.00  0.00      PROA H
ATOM   1341 HD13 LEU    86      31.801  47.554  88.498  1.00  0.00      PROA H
ATOM   1342  CD2 LEU    86      31.553  46.706  90.759  1.00  0.00      PROA C
ATOM   1343 HD21 LEU    86      31.300  45.613  90.753  1.00  0.00      PROA H
ATOM   1344 HD22 LEU    86      31.631  47.168  91.778  1.00  0.00      PROA H
ATOM   1345 HD23 LEU    86      32.562  46.751  90.360  1.00  0.00      PROA H
ATOM   1346  C   LEU    86      27.325  47.999  90.048  1.00  0.00      PROA C
ATOM   1347  O   LEU    86      27.143  47.647  88.887  1.00  0.00      PROA O
ATOM   1348  N   ALA    87      26.510  47.593  91.046  1.00  0.00      PROA N
ATOM   1349  HN  ALA    87      26.627  47.937  91.979  1.00  0.00      PROA H
ATOM   1350  CA  ALA    87      25.408  46.688  90.818  1.00  0.00      PROA C
ATOM   1351  HA  ALA    87      25.803  45.812  90.323  1.00  0.00      PROA H
ATOM   1352  CB  ALA    87      24.754  46.286  92.155  1.00  0.00      PROA C
ATOM   1353  HB1 ALA    87      24.355  47.176  92.687  1.00  0.00      PROA H
ATOM   1354  HB2 ALA    87      25.511  45.801  92.805  1.00  0.00      PROA H
ATOM   1355  HB3 ALA    87      23.926  45.567  91.976  1.00  0.00      PROA H
ATOM   1356  C   ALA    87      24.365  47.267  89.889  1.00  0.00      PROA C
ATOM   1357  O   ALA    87      23.813  46.595  89.019  1.00  0.00      PROA O
ATOM   1358  N   ILE    88      24.064  48.568  90.061  1.00  0.00      PROA N
ATOM   1359  HN  ILE    88      24.524  49.093  90.779  1.00  0.00      PROA H
ATOM   1360  CA  ILE    88      23.128  49.266  89.215  1.00  0.00      PROA C
ATOM   1361  HA  ILE    88      22.217  48.680  89.178  1.00  0.00      PROA H
ATOM   1362  CB  ILE    88      22.825  50.659  89.754  1.00  0.00      PROA C
ATOM   1363  HB  ILE    88      23.787  51.176  89.983  1.00  0.00      PROA H
ATOM   1364  CG2 ILE    88      22.055  51.489  88.709  1.00  0.00      PROA C
ATOM   1365 HG21 ILE    88      21.180  50.915  88.338  1.00  0.00      PROA H
ATOM   1366 HG22 ILE    88      22.711  51.753  87.853  1.00  0.00      PROA H
ATOM   1367 HG23 ILE    88      21.692  52.436  89.157  1.00  0.00      PROA H
ATOM   1368  CG1 ILE    88      22.029  50.558  91.071  1.00  0.00      PROA C
ATOM   1369 HG11 ILE    88      22.556  49.862  91.759  1.00  0.00      PROA H
ATOM   1370 HG12 ILE    88      21.024  50.136  90.855  1.00  0.00      PROA H
ATOM   1371  CD  ILE    88      21.876  51.905  91.783  1.00  0.00      PROA C
ATOM   1372  HD1 ILE    88      21.182  52.566  91.223  1.00  0.00      PROA H
ATOM   1373  HD2 ILE    88      22.856  52.421  91.870  1.00  0.00      PROA H
ATOM   1374  HD3 ILE    88      21.459  51.752  92.801  1.00  0.00      PROA H
ATOM   1375  C   ILE    88      23.642  49.327  87.803  1.00  0.00      PROA C
ATOM   1376  O   ILE    88      22.949  48.958  86.861  1.00  0.00      PROA O
ATOM   1377  N   ALA    89      24.921  49.688  87.619  1.00  0.00      PROA N
ATOM   1378  HN  ALA    89      25.507  49.916  88.399  1.00  0.00      PROA H
ATOM   1379  CA  ALA    89      25.519  49.723  86.308  1.00  0.00      PROA C
ATOM   1380  HA  ALA    89      24.958  50.409  85.690  1.00  0.00      PROA H
ATOM   1381  CB  ALA    89      26.980  50.189  86.417  1.00  0.00      PROA C
ATOM   1382  HB1 ALA    89      27.567  49.489  87.052  1.00  0.00      PROA H
ATOM   1383  HB2 ALA    89      27.024  51.198  86.877  1.00  0.00      PROA H
ATOM   1384  HB3 ALA    89      27.460  50.238  85.416  1.00  0.00      PROA H
ATOM   1385  C   ALA    89      25.467  48.375  85.623  1.00  0.00      PROA C
ATOM   1386  O   ALA    89      25.092  48.284  84.452  1.00  0.00      PROA O
ATOM   1387  N   ASP    90      25.788  47.293  86.352  1.00  0.00      PROA N
ATOM   1388  HN  ASP    90      26.097  47.374  87.309  1.00  0.00      PROA H
ATOM   1389  CA  ASP    90      25.763  45.943  85.829  1.00  0.00      PROA C
ATOM   1390  HA  ASP    90      26.344  45.923  84.917  1.00  0.00      PROA H
ATOM   1391  CB  ASP    90      26.366  44.944  86.838  1.00  0.00      PROA C
ATOM   1392  HB1 ASP    90      26.203  43.902  86.494  1.00  0.00      PROA H
ATOM   1393  HB2 ASP    90      25.887  45.087  87.827  1.00  0.00      PROA H
ATOM   1394  CG  ASP    90      27.867  45.143  87.014  1.00  0.00      PROA C
ATOM   1395  OD1 ASP    90      28.489  45.809  86.151  1.00  0.00      PROA O
ATOM   1396  OD2 ASP    90      28.435  44.551  87.974  1.00  0.00      PROA O
ATOM   1397  C   ASP    90      24.354  45.503  85.465  1.00  0.00      PROA C
ATOM   1398  O   ASP    90      24.103  44.816  84.480  1.00  0.00      PROA O
ATOM   1399  N   LEU    91      23.342  45.914  86.238  1.00  0.00      PROA N
ATOM   1400  HN  LEU    91      23.536  46.481  87.042  1.00  0.00      PROA H
ATOM   1401  CA  LEU    91      21.963  45.591  85.944  1.00  0.00      PROA C
ATOM   1402  HA  LEU    91      21.903  44.524  85.811  1.00  0.00      PROA H
ATOM   1403  CB  LEU    91      21.063  46.072  87.096  1.00  0.00      PROA C
ATOM   1404  HB1 LEU    91      20.941  47.176  87.040  1.00  0.00      PROA H
ATOM   1405  HB2 LEU    91      21.578  45.832  88.054  1.00  0.00      PROA H
ATOM   1406  CG  LEU    91      19.669  45.429  87.145  1.00  0.00      PROA C
ATOM   1407  HG  LEU    91      19.143  45.605  86.177  1.00  0.00      PROA H
ATOM   1408  CD1 LEU    91      19.778  43.918  87.379  1.00  0.00      PROA C
ATOM   1409 HD11 LEU    91      20.304  43.711  88.334  1.00  0.00      PROA H
ATOM   1410 HD12 LEU    91      20.341  43.435  86.555  1.00  0.00      PROA H
ATOM   1411 HD13 LEU    91      18.767  43.463  87.428  1.00  0.00      PROA H
ATOM   1412  CD2 LEU    91      18.830  46.084  88.248  1.00  0.00      PROA C
ATOM   1413 HD21 LEU    91      18.716  47.169  88.051  1.00  0.00      PROA H
ATOM   1414 HD22 LEU    91      19.324  45.946  89.234  1.00  0.00      PROA H
ATOM   1415 HD23 LEU    91      17.823  45.613  88.283  1.00  0.00      PROA H
ATOM   1416  C   LEU    91      21.489  46.199  84.648  1.00  0.00      PROA C
ATOM   1417  O   LEU    91      20.829  45.574  83.821  1.00  0.00      PROA O
ATOM   1418  N   TRP    92      21.880  47.454  84.411  1.00  0.00      PROA N
ATOM   1419  HN  TRP    92      22.485  47.916  85.063  1.00  0.00      PROA H
ATOM   1420  CA  TRP    92      21.517  48.140  83.201  1.00  0.00      PROA C
ATOM   1421  HA  TRP    92      20.437  48.116  83.119  1.00  0.00      PROA H
ATOM   1422  CB  TRP    92      22.023  49.584  83.251  1.00  0.00      PROA C
ATOM   1423  HB1 TRP    92      22.140  49.999  82.228  1.00  0.00      PROA H
ATOM   1424  HB2 TRP    92      23.004  49.623  83.766  1.00  0.00      PROA H
ATOM   1425  CG  TRP    92      21.086  50.465  83.966  1.00  0.00      PROA C
ATOM   1426  CD1 TRP    92      21.114  50.824  85.285  1.00  0.00      PROA C
ATOM   1427  HD1 TRP    92      21.828  50.538  86.009  1.00  0.00      PROA H
ATOM   1428  NE1 TRP    92      20.143  51.692  85.542  1.00  0.00      PROA N
ATOM   1429  HE1 TRP    92      19.904  52.078  86.412  1.00  0.00      PROA H
ATOM   1430  CE2 TRP    92      19.475  51.914  84.384  1.00  0.00      PROA C
ATOM   1431  CD2 TRP    92      19.990  51.142  83.368  1.00  0.00      PROA C
ATOM   1432  CE3 TRP    92      19.443  51.238  82.075  1.00  0.00      PROA C
ATOM   1433  HE3 TRP    92      19.859  50.698  81.260  1.00  0.00      PROA H
ATOM   1434  CZ3 TRP    92      18.319  52.065  81.888  1.00  0.00      PROA C
ATOM   1435  HZ3 TRP    92      17.847  52.148  80.922  1.00  0.00      PROA H
ATOM   1436  CZ2 TRP    92      18.820  53.002  83.987  1.00  0.00      PROA C
ATOM   1437  HZ2 TRP    92      18.906  53.725  84.776  1.00  0.00      PROA H
ATOM   1438  CH2 TRP    92      17.904  52.891  82.918  1.00  0.00      PROA C
ATOM   1439  HH2 TRP    92      16.993  53.482  82.799  1.00  0.00      PROA H
ATOM   1440  C   TRP    92      22.041  47.480  81.957  1.00  0.00      PROA C
ATOM   1441  O   TRP    92      21.327  47.294  80.977  1.00  0.00      PROA O
ATOM   1442  N   VAL    93      23.310  47.058  81.981  1.00  0.00      PROA N
ATOM   1443  HN  VAL    93      23.856  47.107  82.818  1.00  0.00      PROA H
ATOM   1444  CA  VAL    93      23.896  46.434  80.818  1.00  0.00      PROA C
ATOM   1445  HA  VAL    93      23.623  47.040  79.962  1.00  0.00      PROA H
ATOM   1446  CB  VAL    93      25.409  46.376  80.930  1.00  0.00      PROA C
ATOM   1447  HB  VAL    93      25.776  47.381  81.238  1.00  0.00      PROA H
ATOM   1448  CG1 VAL    93      25.849  45.352  81.982  1.00  0.00      PROA C
ATOM   1449 HG11 VAL    93      25.502  44.329  81.734  1.00  0.00      PROA H
ATOM   1450 HG12 VAL    93      25.444  45.654  82.958  1.00  0.00      PROA H
ATOM   1451 HG13 VAL    93      26.948  45.303  82.075  1.00  0.00      PROA H
ATOM   1452  CG2 VAL    93      26.032  46.037  79.574  1.00  0.00      PROA C
ATOM   1453 HG21 VAL    93      25.639  46.714  78.789  1.00  0.00      PROA H
ATOM   1454 HG22 VAL    93      25.806  44.984  79.299  1.00  0.00      PROA H
ATOM   1455 HG23 VAL    93      27.136  46.158  79.637  1.00  0.00      PROA H
ATOM   1456  C   VAL    93      23.326  45.052  80.583  1.00  0.00      PROA C
ATOM   1457  O   VAL    93      23.055  44.645  79.456  1.00  0.00      PROA O
ATOM   1458  N   VAL    94      23.068  44.282  81.656  1.00  0.00      PROA N
ATOM   1459  HN  VAL    94      23.295  44.598  82.577  1.00  0.00      PROA H
ATOM   1460  CA  VAL    94      22.568  42.939  81.544  1.00  0.00      PROA C
ATOM   1461  HA  VAL    94      23.210  42.407  80.852  1.00  0.00      PROA H
ATOM   1462  CB  VAL    94      22.582  42.222  82.884  1.00  0.00      PROA C
ATOM   1463  HB  VAL    94      22.094  42.861  83.652  1.00  0.00      PROA H
ATOM   1464  CG1 VAL    94      21.810  40.922  82.774  1.00  0.00      PROA C
ATOM   1465 HG11 VAL    94      22.156  40.390  81.877  1.00  0.00      PROA H
ATOM   1466 HG12 VAL    94      20.731  41.124  82.620  1.00  0.00      PROA H
ATOM   1467 HG13 VAL    94      21.942  40.282  83.672  1.00  0.00      PROA H
ATOM   1468  CG2 VAL    94      24.020  41.917  83.332  1.00  0.00      PROA C
ATOM   1469 HG21 VAL    94      24.640  42.833  83.291  1.00  0.00      PROA H
ATOM   1470 HG22 VAL    94      24.489  41.146  82.684  1.00  0.00      PROA H
ATOM   1471 HG23 VAL    94      24.008  41.541  84.377  1.00  0.00      PROA H
ATOM   1472  C   VAL    94      21.184  42.970  80.929  1.00  0.00      PROA C
ATOM   1473  O   VAL    94      20.830  42.139  80.107  1.00  0.00      PROA O
ATOM   1474  N   LEU    95      20.387  44.015  81.214  1.00  0.00      PROA N
ATOM   1475  HN  LEU    95      20.718  44.761  81.794  1.00  0.00      PROA H
ATOM   1476  CA  LEU    95      19.047  44.158  80.682  1.00  0.00      PROA C
ATOM   1477  HA  LEU    95      18.499  43.250  80.871  1.00  0.00      PROA H
ATOM   1478  CB  LEU    95      18.343  45.369  81.328  1.00  0.00      PROA C
ATOM   1479  HB1 LEU    95      17.489  45.702  80.694  1.00  0.00      PROA H
ATOM   1480  HB2 LEU    95      19.073  46.205  81.396  1.00  0.00      PROA H
ATOM   1481  CG  LEU    95      17.775  45.103  82.732  1.00  0.00      PROA C
ATOM   1482  HG  LEU    95      18.553  44.605  83.357  1.00  0.00      PROA H
ATOM   1483  CD1 LEU    95      17.395  46.433  83.396  1.00  0.00      PROA C
ATOM   1484 HD11 LEU    95      16.631  46.958  82.784  1.00  0.00      PROA H
ATOM   1485 HD12 LEU    95      18.288  47.089  83.486  1.00  0.00      PROA H
ATOM   1486 HD13 LEU    95      16.977  46.250  84.408  1.00  0.00      PROA H
ATOM   1487  CD2 LEU    95      16.561  44.172  82.661  1.00  0.00      PROA C
ATOM   1488 HD21 LEU    95      16.856  43.194  82.228  1.00  0.00      PROA H
ATOM   1489 HD22 LEU    95      15.772  44.624  82.024  1.00  0.00      PROA H
ATOM   1490 HD23 LEU    95      16.154  44.001  83.680  1.00  0.00      PROA H
ATOM   1491  C   LEU    95      19.032  44.354  79.186  1.00  0.00      PROA C
ATOM   1492  O   LEU    95      18.029  44.142  78.508  1.00  0.00      PROA O
ATOM   1493  N   THR    96      20.180  44.722  78.611  1.00  0.00      PROA N
ATOM   1494  HN  THR    96      20.994  44.853  79.180  1.00  0.00      PROA H
ATOM   1495  CA  THR    96      20.263  44.945  77.187  1.00  0.00      PROA C
ATOM   1496  HA  THR    96      19.284  45.196  76.807  1.00  0.00      PROA H
ATOM   1497  CB  THR    96      21.238  46.066  76.852  1.00  0.00      PROA C
ATOM   1498  HB  THR    96      21.208  46.287  75.762  1.00  0.00      PROA H
ATOM   1499  OG1 THR    96      22.578  45.738  77.176  1.00  0.00      PROA O
ATOM   1500  HG1 THR    96      22.568  45.384  78.091  1.00  0.00      PROA H
ATOM   1501  CG2 THR    96      20.871  47.347  77.614  1.00  0.00      PROA C
ATOM   1502 HG21 THR    96      20.907  47.182  78.708  1.00  0.00      PROA H
ATOM   1503 HG22 THR    96      19.845  47.674  77.350  1.00  0.00      PROA H
ATOM   1504 HG23 THR    96      21.588  48.158  77.369  1.00  0.00      PROA H
ATOM   1505  C   THR    96      20.702  43.702  76.459  1.00  0.00      PROA C
ATOM   1506  O   THR    96      20.585  43.626  75.238  1.00  0.00      PROA O
ATOM   1507  N   ILE    97      21.166  42.659  77.175  1.00  0.00      PROA N
ATOM   1508  HN  ILE    97      21.040  42.641  78.166  1.00  0.00      PROA H
ATOM   1509  CA  ILE    97      21.697  41.435  76.611  1.00  0.00      PROA C
ATOM   1510  HA  ILE    97      22.543  41.704  75.992  1.00  0.00      PROA H
ATOM   1511  CB  ILE    97      22.192  40.480  77.692  1.00  0.00      PROA C
ATOM   1512  HB  ILE    97      21.424  40.408  78.491  1.00  0.00      PROA H
ATOM   1513  CG2 ILE    97      22.408  39.067  77.121  1.00  0.00      PROA C
ATOM   1514 HG21 ILE    97      23.038  39.117  76.218  1.00  0.00      PROA H
ATOM   1515 HG22 ILE    97      21.447  38.582  76.854  1.00  0.00      PROA H
ATOM   1516 HG23 ILE    97      22.905  38.413  77.861  1.00  0.00      PROA H
ATOM   1517  CG1 ILE    97      23.474  41.022  78.352  1.00  0.00      PROA C
ATOM   1518 HG11 ILE    97      23.233  41.992  78.833  1.00  0.00      PROA H
ATOM   1519 HG12 ILE    97      24.236  41.209  77.565  1.00  0.00      PROA H
ATOM   1520  CD  ILE    97      24.067  40.078  79.399  1.00  0.00      PROA C
ATOM   1521  HD1 ILE    97      24.508  39.179  78.915  1.00  0.00      PROA H
ATOM   1522  HD2 ILE    97      23.280  39.735  80.104  1.00  0.00      PROA H
ATOM   1523  HD3 ILE    97      24.874  40.583  79.969  1.00  0.00      PROA H
ATOM   1524  C   ILE    97      20.703  40.733  75.716  1.00  0.00      PROA C
ATOM   1525  O   ILE    97      21.102  40.291  74.633  1.00  0.00      PROA O
ATOM   1526  N   PRO    98      19.405  40.623  76.052  1.00  0.00      PROA N
ATOM   1527  CD  PRO    98      18.773  40.920  77.370  1.00  0.00      PROA C
ATOM   1528  HD1 PRO    98      18.606  42.013  77.516  1.00  0.00      PROA H
ATOM   1529  HD2 PRO    98      19.355  40.557  78.244  1.00  0.00      PROA H
ATOM   1530  CA  PRO    98      18.461  39.993  75.135  1.00  0.00      PROA C
ATOM   1531  HA  PRO    98      18.762  38.964  74.995  1.00  0.00      PROA H
ATOM   1532  CB  PRO    98      17.105  40.157  75.821  1.00  0.00      PROA C
ATOM   1533  HB1 PRO    98      16.433  39.306  75.599  1.00  0.00      PROA H
ATOM   1534  HB2 PRO    98      16.617  41.111  75.517  1.00  0.00      PROA H
ATOM   1535  CG  PRO    98      17.425  40.218  77.313  1.00  0.00      PROA C
ATOM   1536  HG1 PRO    98      16.634  40.761  77.868  1.00  0.00      PROA H
ATOM   1537  HG2 PRO    98      17.540  39.188  77.715  1.00  0.00      PROA H
ATOM   1538  C   PRO    98      18.434  40.614  73.762  1.00  0.00      PROA C
ATOM   1539  O   PRO    98      18.318  39.902  72.771  1.00  0.00      PROA O
ATOM   1540  N   VAL    99      18.548  41.947  73.676  1.00  0.00      PROA N
ATOM   1541  HN  VAL    99      18.667  42.498  74.499  1.00  0.00      PROA H
ATOM   1542  CA  VAL    99      18.617  42.646  72.414  1.00  0.00      PROA C
ATOM   1543  HA  VAL    99      17.758  42.336  71.834  1.00  0.00      PROA H
ATOM   1544  CB  VAL    99      18.584  44.160  72.628  1.00  0.00      PROA C
ATOM   1545  HB  VAL    99      19.448  44.473  73.252  1.00  0.00      PROA H
ATOM   1546  CG1 VAL    99      18.667  44.895  71.290  1.00  0.00      PROA C
ATOM   1547 HG11 VAL    99      17.664  44.905  70.824  1.00  0.00      PROA H
ATOM   1548 HG12 VAL    99      19.391  44.430  70.591  1.00  0.00      PROA H
ATOM   1549 HG13 VAL    99      18.971  45.945  71.419  1.00  0.00      PROA H
ATOM   1550  CG2 VAL    99      17.293  44.571  73.360  1.00  0.00      PROA C
ATOM   1551 HG21 VAL    99      17.247  44.099  74.363  1.00  0.00      PROA H
ATOM   1552 HG22 VAL    99      16.398  44.265  72.778  1.00  0.00      PROA H
ATOM   1553 HG23 VAL    99      17.271  45.674  73.496  1.00  0.00      PROA H
ATOM   1554  C   VAL    99      19.856  42.241  71.616  1.00  0.00      PROA C
ATOM   1555  O   VAL    99      19.806  42.007  70.409  1.00  0.00      PROA O
ATOM   1556  N   TRP   100      21.020  42.110  72.281  1.00  0.00      PROA N
ATOM   1557  HN  TRP   100      21.054  42.247  73.269  1.00  0.00      PROA H
ATOM   1558  CA  TRP   100      22.254  41.669  71.656  1.00  0.00      PROA C
ATOM   1559  HA  TRP   100      22.439  42.301  70.799  1.00  0.00      PROA H
ATOM   1560  CB  TRP   100      23.428  41.753  72.652  1.00  0.00      PROA C
ATOM   1561  HB1 TRP   100      24.340  41.304  72.197  1.00  0.00      PROA H
ATOM   1562  HB2 TRP   100      23.178  41.182  73.568  1.00  0.00      PROA H
ATOM   1563  CG  TRP   100      23.751  43.144  73.061  1.00  0.00      PROA C
ATOM   1564  CD1 TRP   100      23.355  43.824  74.169  1.00  0.00      PROA C
ATOM   1565  HD1 TRP   100      22.764  43.394  74.933  1.00  0.00      PROA H
ATOM   1566  NE1 TRP   100      23.845  45.090  74.175  1.00  0.00      PROA N
ATOM   1567  HE1 TRP   100      23.704  45.786  74.851  1.00  0.00      PROA H
ATOM   1568  CE2 TRP   100      24.590  45.252  73.080  1.00  0.00      PROA C
ATOM   1569  CD2 TRP   100      24.555  44.032  72.331  1.00  0.00      PROA C
ATOM   1570  CE3 TRP   100      25.246  43.898  71.142  1.00  0.00      PROA C
ATOM   1571  HE3 TRP   100      25.283  43.019  70.521  1.00  0.00      PROA H
ATOM   1572  CZ3 TRP   100      25.753  45.046  70.639  1.00  0.00      PROA C
ATOM   1573  HZ3 TRP   100      26.310  45.049  69.722  1.00  0.00      PROA H
ATOM   1574  CZ2 TRP   100      25.226  46.357  72.629  1.00  0.00      PROA C
ATOM   1575  HZ2 TRP   100      25.315  47.299  73.160  1.00  0.00      PROA H
ATOM   1576  CH2 TRP   100      25.601  46.226  71.319  1.00  0.00      PROA C
ATOM   1577  HH2 TRP   100      25.929  47.058  70.795  1.00  0.00      PROA H
ATOM   1578  C   TRP   100      22.173  40.264  71.119  1.00  0.00      PROA C
ATOM   1579  O   TRP   100      22.691  39.933  70.055  1.00  0.00      PROA O
ATOM   1580  N   VAL   101      21.479  39.391  71.858  1.00  0.00      PROA N
ATOM   1581  HN  VAL   101      21.030  39.701  72.699  1.00  0.00      PROA H
ATOM   1582  CA  VAL   101      21.271  38.014  71.471  1.00  0.00      PROA C
ATOM   1583  HA  VAL   101      22.247  37.582  71.291  1.00  0.00      PROA H
ATOM   1584  CB  VAL   101      20.540  37.234  72.555  1.00  0.00      PROA C
ATOM   1585  HB  VAL   101      19.634  37.795  72.875  1.00  0.00      PROA H
ATOM   1586  CG1 VAL   101      20.108  35.856  72.029  1.00  0.00      PROA C
ATOM   1587 HG11 VAL   101      20.968  35.350  71.542  1.00  0.00      PROA H
ATOM   1588 HG12 VAL   101      19.292  35.958  71.282  1.00  0.00      PROA H
ATOM   1589 HG13 VAL   101      19.747  35.218  72.861  1.00  0.00      PROA H
ATOM   1590  CG2 VAL   101      21.444  37.074  73.786  1.00  0.00      PROA C
ATOM   1591 HG21 VAL   101      21.860  38.050  74.103  1.00  0.00      PROA H
ATOM   1592 HG22 VAL   101      22.285  36.384  73.563  1.00  0.00      PROA H
ATOM   1593 HG23 VAL   101      20.852  36.654  74.628  1.00  0.00      PROA H
ATOM   1594  C   VAL   101      20.517  37.927  70.165  1.00  0.00      PROA C
ATOM   1595  O   VAL   101      20.862  37.152  69.273  1.00  0.00      PROA O
ATOM   1596  N   VAL   102      19.494  38.790  69.989  1.00  0.00      PROA N
ATOM   1597  HN  VAL   102      19.232  39.427  70.717  1.00  0.00      PROA H
ATOM   1598  CA  VAL   102      18.734  38.848  68.758  1.00  0.00      PROA C
ATOM   1599  HA  VAL   102      18.318  37.866  68.587  1.00  0.00      PROA H
ATOM   1600  CB  VAL   102      17.613  39.886  68.828  1.00  0.00      PROA C
ATOM   1601  HB  VAL   102      18.018  40.871  69.154  1.00  0.00      PROA H
ATOM   1602  CG1 VAL   102      16.953  40.067  67.447  1.00  0.00      PROA C
ATOM   1603 HG11 VAL   102      16.687  39.078  67.021  1.00  0.00      PROA H
ATOM   1604 HG12 VAL   102      17.642  40.591  66.750  1.00  0.00      PROA H
ATOM   1605 HG13 VAL   102      16.027  40.676  67.549  1.00  0.00      PROA H
ATOM   1606  CG2 VAL   102      16.563  39.458  69.868  1.00  0.00      PROA C
ATOM   1607 HG21 VAL   102      17.015  39.384  70.874  1.00  0.00      PROA H
ATOM   1608 HG22 VAL   102      16.121  38.479  69.593  1.00  0.00      PROA H
ATOM   1609 HG23 VAL   102      15.749  40.217  69.909  1.00  0.00      PROA H
ATOM   1610  C   VAL   102      19.633  39.144  67.574  1.00  0.00      PROA C
ATOM   1611  O   VAL   102      19.573  38.483  66.537  1.00  0.00      PROA O
ATOM   1612  N   SER   103      20.549  40.111  67.741  1.00  0.00      PROA N
ATOM   1613  HN  SER   103      20.624  40.579  68.622  1.00  0.00      PROA H
ATOM   1614  CA  SER   103      21.509  40.447  66.716  1.00  0.00      PROA C
ATOM   1615  HA  SER   103      20.953  40.650  65.810  1.00  0.00      PROA H
ATOM   1616  CB  SER   103      22.303  41.708  67.116  1.00  0.00      PROA C
ATOM   1617  HB1 SER   103      22.846  41.519  68.070  1.00  0.00      PROA H
ATOM   1618  HB2 SER   103      21.589  42.546  67.288  1.00  0.00      PROA H
ATOM   1619  OG  SER   103      23.231  42.077  66.099  1.00  0.00      PROA O
ATOM   1620  HG1 SER   103      22.698  42.219  65.298  1.00  0.00      PROA H
ATOM   1621  C   SER   103      22.472  39.323  66.382  1.00  0.00      PROA C
ATOM   1622  O   SER   103      22.727  39.024  65.220  1.00  0.00      PROA O
ATOM   1623  N   LEU   104      23.009  38.632  67.398  1.00  0.00      PROA N
ATOM   1624  HN  LEU   104      22.740  38.835  68.340  1.00  0.00      PROA H
ATOM   1625  CA  LEU   104      23.944  37.543  67.218  1.00  0.00      PROA C
ATOM   1626  HA  LEU   104      24.769  37.906  66.623  1.00  0.00      PROA H
ATOM   1627  CB  LEU   104      24.441  37.031  68.585  1.00  0.00      PROA C
ATOM   1628  HB1 LEU   104      24.940  36.045  68.447  1.00  0.00      PROA H
ATOM   1629  HB2 LEU   104      23.557  36.897  69.248  1.00  0.00      PROA H
ATOM   1630  CG  LEU   104      25.447  37.950  69.295  1.00  0.00      PROA C
ATOM   1631  HG  LEU   104      25.038  38.988  69.334  1.00  0.00      PROA H
ATOM   1632  CD1 LEU   104      25.675  37.458  70.729  1.00  0.00      PROA C
ATOM   1633 HD11 LEU   104      26.070  36.419  70.716  1.00  0.00      PROA H
ATOM   1634 HD12 LEU   104      24.718  37.464  71.294  1.00  0.00      PROA H
ATOM   1635 HD13 LEU   104      26.404  38.112  71.251  1.00  0.00      PROA H
ATOM   1636  CD2 LEU   104      26.774  38.001  68.534  1.00  0.00      PROA C
ATOM   1637 HD21 LEU   104      26.612  38.408  67.512  1.00  0.00      PROA H
ATOM   1638 HD22 LEU   104      27.203  36.982  68.447  1.00  0.00      PROA H
ATOM   1639 HD23 LEU   104      27.497  38.661  69.055  1.00  0.00      PROA H
ATOM   1640  C   LEU   104      23.353  36.389  66.445  1.00  0.00      PROA C
ATOM   1641  O   LEU   104      23.959  35.822  65.533  1.00  0.00      PROA O
ATOM   1642  N   VAL   105      22.093  36.062  66.749  1.00  0.00      PROA N
ATOM   1643  HN  VAL   105      21.585  36.583  67.441  1.00  0.00      PROA H
ATOM   1644  CA  VAL   105      21.405  34.977  66.109  1.00  0.00      PROA C
ATOM   1645  HA  VAL   105      22.042  34.107  66.137  1.00  0.00      PROA H
ATOM   1646  CB  VAL   105      20.116  34.707  66.824  1.00  0.00      PROA C
ATOM   1647  HB  VAL   105      19.511  35.626  66.996  1.00  0.00      PROA H
ATOM   1648  CG1 VAL   105      19.292  33.801  65.949  1.00  0.00      PROA C
ATOM   1649 HG11 VAL   105      19.888  32.899  65.708  1.00  0.00      PROA H
ATOM   1650 HG12 VAL   105      18.860  34.221  65.033  1.00  0.00      PROA H
ATOM   1651 HG13 VAL   105      18.422  33.594  66.542  1.00  0.00      PROA H
ATOM   1652  CG2 VAL   105      20.420  34.071  68.193  1.00  0.00      PROA C
ATOM   1653 HG21 VAL   105      20.963  34.786  68.840  1.00  0.00      PROA H
ATOM   1654 HG22 VAL   105      20.989  33.124  68.112  1.00  0.00      PROA H
ATOM   1655 HG23 VAL   105      19.500  33.837  68.730  1.00  0.00      PROA H
ATOM   1656  C   VAL   105      21.143  35.275  64.655  1.00  0.00      PROA C
ATOM   1657  O   VAL   105      21.100  34.412  63.777  1.00  0.00      PROA O
ATOM   1658  N   GLN   106      20.996  36.560  64.356  1.00  0.00      PROA N
ATOM   1659  HN  GLN   106      21.066  37.265  65.068  1.00  0.00      PROA H
ATOM   1660  CA  GLN   106      20.773  36.998  63.010  1.00  0.00      PROA C
ATOM   1661  HA  GLN   106      20.366  36.184  62.422  1.00  0.00      PROA H
ATOM   1662  CB  GLN   106      19.781  38.166  62.990  1.00  0.00      PROA C
ATOM   1663  HB1 GLN   106      19.693  38.556  61.948  1.00  0.00      PROA H
ATOM   1664  HB2 GLN   106      20.182  38.978  63.643  1.00  0.00      PROA H
ATOM   1665  CG  GLN   106      18.386  37.739  63.483  1.00  0.00      PROA C
ATOM   1666  HG1 GLN   106      18.444  37.384  64.531  1.00  0.00      PROA H
ATOM   1667  HG2 GLN   106      17.985  36.954  62.813  1.00  0.00      PROA H
ATOM   1668  CD  GLN   106      17.457  38.926  63.456  1.00  0.00      PROA C
ATOM   1669  OE1 GLN   106      17.909  40.041  63.256  1.00  0.00      PROA O
ATOM   1670  NE2 GLN   106      16.135  38.669  63.633  1.00  0.00      PROA N
ATOM   1671 HE21 GLN   106      15.519  39.453  63.651  1.00  0.00      PROA H
ATOM   1672 HE22 GLN   106      15.861  37.748  63.842  1.00  0.00      PROA H
ATOM   1673  C   GLN   106      22.066  37.424  62.367  1.00  0.00      PROA C
ATOM   1674  O   GLN   106      22.081  38.242  61.455  1.00  0.00      PROA O
ATOM   1675  N   HSD   107      23.210  36.902  62.853  1.00  0.00      PROA N
ATOM   1676  HN  HSD   107      23.192  36.310  63.660  1.00  0.00      PROA H
ATOM   1677  CA  HSD   107      24.489  37.081  62.212  1.00  0.00      PROA C
ATOM   1678  HA  HSD   107      25.201  36.547  62.814  1.00  0.00      PROA H
ATOM   1679  CB  HSD   107      24.550  36.511  60.780  1.00  0.00      PROA C
ATOM   1680  HB1 HSD   107      25.526  36.742  60.308  1.00  0.00      PROA H
ATOM   1681  HB2 HSD   107      23.745  36.985  60.178  1.00  0.00      PROA H
ATOM   1682  ND1 HSD   107      23.148  34.427  60.960  1.00  0.00      PROA N
ATOM   1683  HD1 HSD   107      22.282  34.878  61.174  1.00  0.00      PROA H
ATOM   1684  CG  HSD   107      24.366  35.031  60.750  1.00  0.00      PROA C
ATOM   1685  CE1 HSD   107      23.326  33.097  60.804  1.00  0.00      PROA C
ATOM   1686  HE1 HSD   107      22.508  32.382  60.922  1.00  0.00      PROA H
ATOM   1687  NE2 HSD   107      24.582  32.812  60.515  1.00  0.00      PROA N
ATOM   1688  CD2 HSD   107      25.234  34.026  60.468  1.00  0.00      PROA C
ATOM   1689  HD2 HSD   107      26.290  34.055  60.232  1.00  0.00      PROA H
ATOM   1690  C   HSD   107      24.932  38.515  62.212  1.00  0.00      PROA C
ATOM   1691  O   HSD   107      25.458  38.987  61.204  1.00  0.00      PROA O
ATOM   1692  N   ASN   108      24.651  39.243  63.309  1.00  0.00      PROA N
ATOM   1693  HN  ASN   108      24.051  38.850  64.014  1.00  0.00      PROA H
ATOM   1694  CA  ASN   108      25.101  40.594  63.586  1.00  0.00      PROA C
ATOM   1695  HA  ASN   108      24.897  40.791  64.635  1.00  0.00      PROA H
ATOM   1696  CB  ASN   108      26.600  40.793  63.282  1.00  0.00      PROA C
ATOM   1697  HB1 ASN   108      26.852  41.869  63.220  1.00  0.00      PROA H
ATOM   1698  HB2 ASN   108      26.845  40.338  62.309  1.00  0.00      PROA H
ATOM   1699  CG  ASN   108      27.459  40.167  64.366  1.00  0.00      PROA C
ATOM   1700  OD1 ASN   108      27.076  40.033  65.526  1.00  0.00      PROA O
ATOM   1701  ND2 ASN   108      28.667  39.716  63.945  1.00  0.00      PROA N
ATOM   1702 HD21 ASN   108      29.289  39.357  64.648  1.00  0.00      PROA H
ATOM   1703 HD22 ASN   108      28.936  39.873  63.004  1.00  0.00      PROA H
ATOM   1704  C   ASN   108      24.297  41.618  62.823  1.00  0.00      PROA C
ATOM   1705  O   ASN   108      24.646  42.794  62.734  1.00  0.00      PROA O
ATOM   1706  N   GLN   109      23.162  41.195  62.265  1.00  0.00      PROA N
ATOM   1707  HN  GLN   109      22.949  40.219  62.227  1.00  0.00      PROA H
ATOM   1708  CA  GLN   109      22.191  42.109  61.745  1.00  0.00      PROA C
ATOM   1709  HA  GLN   109      22.730  42.846  61.166  1.00  0.00      PROA H
ATOM   1710  CB  GLN   109      21.175  41.406  60.837  1.00  0.00      PROA C
ATOM   1711  HB1 GLN   109      20.407  42.138  60.500  1.00  0.00      PROA H
ATOM   1712  HB2 GLN   109      20.674  40.599  61.423  1.00  0.00      PROA H
ATOM   1713  CG  GLN   109      21.838  40.790  59.601  1.00  0.00      PROA C
ATOM   1714  HG1 GLN   109      22.592  40.030  59.898  1.00  0.00      PROA H
ATOM   1715  HG2 GLN   109      22.342  41.575  58.998  1.00  0.00      PROA H
ATOM   1716  CD  GLN   109      20.808  40.051  58.769  1.00  0.00      PROA C
ATOM   1717  OE1 GLN   109      19.671  39.757  59.135  1.00  0.00      PROA O
ATOM   1718  NE2 GLN   109      21.258  39.689  57.567  1.00  0.00      PROA N
ATOM   1719 HE21 GLN   109      22.081  40.122  57.197  1.00  0.00      PROA H
ATOM   1720 HE22 GLN   109      20.592  39.385  56.893  1.00  0.00      PROA H
ATOM   1721  C   GLN   109      21.475  42.844  62.855  1.00  0.00      PROA C
ATOM   1722  O   GLN   109      21.346  42.367  63.982  1.00  0.00      PROA O
ATOM   1723  N   TRP   110      20.997  44.059  62.571  1.00  0.00      PROA N
ATOM   1724  HN  TRP   110      21.108  44.430  61.641  1.00  0.00      PROA H
ATOM   1725  CA  TRP   110      20.356  44.876  63.564  1.00  0.00      PROA C
ATOM   1726  HA  TRP   110      20.162  44.286  64.443  1.00  0.00      PROA H
ATOM   1727  CB  TRP   110      21.241  46.080  63.937  1.00  0.00      PROA C
ATOM   1728  HB1 TRP   110      21.187  46.861  63.150  1.00  0.00      PROA H
ATOM   1729  HB2 TRP   110      22.294  45.726  63.974  1.00  0.00      PROA H
ATOM   1730  CG  TRP   110      20.895  46.682  65.261  1.00  0.00      PROA C
ATOM   1731  CD1 TRP   110      19.969  47.662  65.500  1.00  0.00      PROA C
ATOM   1732  HD1 TRP   110      19.385  48.154  64.729  1.00  0.00      PROA H
ATOM   1733  NE1 TRP   110      19.899  47.909  66.850  1.00  0.00      PROA N
ATOM   1734  HE1 TRP   110      19.393  48.630  67.281  1.00  0.00      PROA H
ATOM   1735  CE2 TRP   110      20.811  47.127  67.502  1.00  0.00      PROA C
ATOM   1736  CD2 TRP   110      21.448  46.317  66.535  1.00  0.00      PROA C
ATOM   1737  CE3 TRP   110      22.405  45.385  66.938  1.00  0.00      PROA C
ATOM   1738  HE3 TRP   110      22.906  44.737  66.233  1.00  0.00      PROA H
ATOM   1739  CZ3 TRP   110      22.720  45.304  68.297  1.00  0.00      PROA C
ATOM   1740  HZ3 TRP   110      23.464  44.592  68.632  1.00  0.00      PROA H
ATOM   1741  CZ2 TRP   110      21.127  47.041  68.844  1.00  0.00      PROA C
ATOM   1742  HZ2 TRP   110      20.667  47.674  69.583  1.00  0.00      PROA H
ATOM   1743  CH2 TRP   110      22.097  46.121  69.233  1.00  0.00      PROA C
ATOM   1744  HH2 TRP   110      22.368  46.047  70.280  1.00  0.00      PROA H
ATOM   1745  C   TRP   110      19.016  45.358  63.085  1.00  0.00      PROA C
ATOM   1746  O   TRP   110      18.824  46.537  62.771  1.00  0.00      PROA O
ATOM   1747  N   PRO   111      18.028  44.489  63.045  1.00  0.00      PROA N
ATOM   1748  CD  PRO   111      18.065  43.085  63.485  1.00  0.00      PROA C
ATOM   1749  HD1 PRO   111      18.359  42.962  64.555  1.00  0.00      PROA H
ATOM   1750  HD2 PRO   111      18.775  42.485  62.869  1.00  0.00      PROA H
ATOM   1751  CA  PRO   111      16.749  44.884  62.509  1.00  0.00      PROA C
ATOM   1752  HA  PRO   111      16.885  45.543  61.684  1.00  0.00      PROA H
ATOM   1753  CB  PRO   111      16.048  43.569  62.227  1.00  0.00      PROA C
ATOM   1754  HB1 PRO   111      16.329  43.217  61.210  1.00  0.00      PROA H
ATOM   1755  HB2 PRO   111      14.942  43.605  62.324  1.00  0.00      PROA H
ATOM   1756  CG  PRO   111      16.626  42.628  63.270  1.00  0.00      PROA C
ATOM   1757  HG1 PRO   111      16.070  42.661  64.228  1.00  0.00      PROA H
ATOM   1758  HG2 PRO   111      16.539  41.627  62.836  1.00  0.00      PROA H
ATOM   1759  C   PRO   111      15.985  45.698  63.443  1.00  0.00      PROA C
ATOM   1760  O   PRO   111      14.898  46.112  63.078  1.00  0.00      PROA O
ATOM   1761  N   MET   112      16.568  45.988  64.632  1.00  0.00      PROA N
ATOM   1762  HN  MET   112      17.458  45.693  64.894  1.00  0.00      PROA H
ATOM   1763  CA  MET   112      15.942  46.554  65.719  1.00  0.00      PROA C
ATOM   1764  HA  MET   112      15.037  46.051  65.444  1.00  0.00      PROA H
ATOM   1765  CB  MET   112      16.413  46.004  67.105  1.00  0.00      PROA C
ATOM   1766  HB1 MET   112      15.872  46.260  68.034  1.00  0.00      PROA H
ATOM   1767  HB2 MET   112      17.396  46.456  67.249  1.00  0.00      PROA H
ATOM   1768  CG  MET   112      16.248  44.512  67.340  1.00  0.00      PROA C
ATOM   1769  HG1 MET   112      16.313  43.999  66.372  1.00  0.00      PROA H
ATOM   1770  HG2 MET   112      15.238  44.287  67.788  1.00  0.00      PROA H
ATOM   1771  SD  MET   112      17.528  43.951  68.457  1.00  0.00      PROA S
ATOM   1772  CE  MET   112      18.956  44.165  67.377  1.00  0.00      PROA C
ATOM   1773  HE1 MET   112      18.989  45.153  66.875  1.00  0.00      PROA H
ATOM   1774  HE2 MET   112      18.928  43.376  66.603  1.00  0.00      PROA H
ATOM   1775  HE3 MET   112      19.902  44.052  67.948  1.00  0.00      PROA H
ATOM   1776  C   MET   112      16.000  48.128  65.579  1.00  0.00      PROA C
ATOM   1777  O   MET   112      15.439  48.997  66.166  1.00  0.00      PROA O
ATOM   1778  N   GLY   113      16.504  48.728  64.604  1.00  0.00      PROA N
ATOM   1779  HN  GLY   113      16.983  48.148  63.982  1.00  0.00      PROA H
ATOM   1780  CA  GLY   113      16.210  50.177  64.496  1.00  0.00      PROA C
ATOM   1781  HA1 GLY   113      15.297  50.635  64.931  1.00  0.00      PROA H
ATOM   1782  HA2 GLY   113      16.145  50.347  63.461  1.00  0.00      PROA H
ATOM   1783  C   GLY   113      17.333  50.890  65.128  1.00  0.00      PROA C
ATOM   1784  O   GLY   113      18.083  50.380  65.968  1.00  0.00      PROA O
ATOM   1785  N   GLU   114      17.448  52.138  64.699  1.00  0.00      PROA N
ATOM   1786  HN  GLU   114      16.750  52.518  64.105  1.00  0.00      PROA H
ATOM   1787  CA  GLU   114      18.563  52.984  65.016  1.00  0.00      PROA C
ATOM   1788  HA  GLU   114      19.461  52.417  64.866  1.00  0.00      PROA H
ATOM   1789  CB  GLU   114      18.541  54.236  64.135  1.00  0.00      PROA C
ATOM   1790  HB1 GLU   114      17.635  54.842  64.351  1.00  0.00      PROA H
ATOM   1791  HB2 GLU   114      18.500  53.910  63.071  1.00  0.00      PROA H
ATOM   1792  CG  GLU   114      19.785  55.120  64.338  1.00  0.00      PROA C
ATOM   1793  HG1 GLU   114      20.697  54.496  64.214  1.00  0.00      PROA H
ATOM   1794  HG2 GLU   114      19.774  55.552  65.358  1.00  0.00      PROA H
ATOM   1795  CD  GLU   114      19.896  56.249  63.306  1.00  0.00      PROA C
ATOM   1796  OE1 GLU   114      20.308  57.381  63.684  1.00  0.00      PROA O
ATOM   1797  OE2 GLU   114      19.732  55.934  62.094  1.00  0.00      PROA O
ATOM   1798  C   GLU   114      18.575  53.348  66.457  1.00  0.00      PROA C
ATOM   1799  O   GLU   114      19.601  53.384  67.131  1.00  0.00      PROA O
ATOM   1800  N   LEU   115      17.357  53.525  66.988  1.00  0.00      PROA N
ATOM   1801  HN  LEU   115      16.575  53.709  66.424  1.00  0.00      PROA H
ATOM   1802  CA  LEU   115      17.001  53.617  68.347  1.00  0.00      PROA C
ATOM   1803  HA  LEU   115      17.612  54.202  68.747  1.00  0.00      PROA H
ATOM   1804  CB  LEU   115      15.543  54.226  68.568  1.00  0.00      PROA C
ATOM   1805  HB1 LEU   115      14.946  53.280  68.543  1.00  0.00      PROA H
ATOM   1806  HB2 LEU   115      15.077  54.849  67.795  1.00  0.00      PROA H
ATOM   1807  CG  LEU   115      15.287  55.525  69.664  1.00  0.00      PROA C
ATOM   1808  HG  LEU   115      15.358  54.466  70.212  1.00  0.00      PROA H
ATOM   1809  CD1 LEU   115      16.245  57.681  70.139  1.00  0.00      PROA C
ATOM   1810 HD11 LEU   115      16.228  57.182  69.456  1.00  0.00      PROA H
ATOM   1811 HD12 LEU   115      17.496  57.826  69.962  1.00  0.00      PROA H
ATOM   1812 HD13 LEU   115      16.940  57.597  71.004  1.00  0.00      PROA H
ATOM   1813  CD2 LEU   115      14.036  55.277  70.345  1.00  0.00      PROA C
ATOM   1814 HD21 LEU   115      13.581  54.283  70.293  1.00  0.00      PROA H
ATOM   1815 HD22 LEU   115      13.610  55.971  69.665  1.00  0.00      PROA H
ATOM   1816 HD23 LEU   115      14.051  55.494  71.410  1.00  0.00      PROA H
ATOM   1817  C   LEU   115      17.772  52.758  69.258  1.00  0.00      PROA C
ATOM   1818  O   LEU   115      18.806  52.990  69.919  1.00  0.00      PROA O
ATOM   1819  N   THR   116      17.351  51.614  69.126  1.00  0.00      PROA N
ATOM   1820  HN  THR   116      16.673  51.528  68.411  1.00  0.00      PROA H
ATOM   1821  CA  THR   116      17.779  50.583  69.976  1.00  0.00      PROA C
ATOM   1822  HA  THR   116      17.546  50.888  70.992  1.00  0.00      PROA H
ATOM   1823  CB  THR   116      17.050  49.374  69.551  1.00  0.00      PROA C
ATOM   1824  HB  THR   116      17.263  49.140  68.480  1.00  0.00      PROA H
ATOM   1825  OG1 THR   116      15.673  49.632  69.712  1.00  0.00      PROA O
ATOM   1826  HG1 THR   116      15.217  49.119  69.030  1.00  0.00      PROA H
ATOM   1827  CG2 THR   116      17.419  48.214  70.449  1.00  0.00      PROA C
ATOM   1828 HG21 THR   116      17.330  48.511  71.516  1.00  0.00      PROA H
ATOM   1829 HG22 THR   116      18.465  47.908  70.248  1.00  0.00      PROA H
ATOM   1830 HG23 THR   116      16.749  47.354  70.257  1.00  0.00      PROA H
ATOM   1831  C   THR   116      19.262  50.375  69.877  1.00  0.00      PROA C
ATOM   1832  O   THR   116      19.929  50.103  70.865  1.00  0.00      PROA O
ATOM   1833  N   CYS   117      19.819  50.611  68.674  1.00  0.00      PROA N
ATOM   1834  HN  CYS   117      19.268  50.979  67.922  1.00  0.00      PROA H
ATOM   1835  CA  CYS   117      21.242  50.574  68.495  1.00  0.00      PROA C
ATOM   1836  HA  CYS   117      21.583  49.599  68.793  1.00  0.00      PROA H
ATOM   1837  CB  CYS   117      21.593  50.814  67.007  1.00  0.00      PROA C
ATOM   1838  HB1 CYS   117      21.222  51.804  66.673  1.00  0.00      PROA H
ATOM   1839  HB2 CYS   117      21.072  50.058  66.385  1.00  0.00      PROA H
ATOM   1840  SG  CYS   117      23.405  50.636  66.916  1.00  0.00      PROA S
ATOM   1841  C   CYS   117      22.002  51.572  69.362  1.00  0.00      PROA C
ATOM   1842  O   CYS   117      22.940  51.230  70.084  1.00  0.00      PROA O
ATOM   1843  N   LYS   118      21.579  52.835  69.328  1.00  0.00      PROA N
ATOM   1844  HN  LYS   118      20.743  53.066  68.822  1.00  0.00      PROA H
ATOM   1845  CA  LYS   118      22.231  53.876  70.075  1.00  0.00      PROA C
ATOM   1846  HA  LYS   118      23.287  53.842  69.845  1.00  0.00      PROA H
ATOM   1847  CB  LYS   118      21.661  55.244  69.686  1.00  0.00      PROA C
ATOM   1848  HB1 LYS   118      22.010  56.023  70.401  1.00  0.00      PROA H
ATOM   1849  HB2 LYS   118      20.550  55.188  69.725  1.00  0.00      PROA H
ATOM   1850  CG  LYS   118      22.082  55.646  68.277  1.00  0.00      PROA C
ATOM   1851  HG1 LYS   118      21.681  54.937  67.518  1.00  0.00      PROA H
ATOM   1852  HG2 LYS   118      23.194  55.673  68.207  1.00  0.00      PROA H
ATOM   1853  CD  LYS   118      21.583  57.022  67.932  1.00  0.00      PROA C
ATOM   1854  HD1 LYS   118      22.018  57.711  68.691  1.00  0.00      PROA H
ATOM   1855  HD2 LYS   118      20.480  57.046  67.968  1.00  0.00      PROA H
ATOM   1856  CE  LYS   118      22.013  57.434  66.568  1.00  0.00      PROA C
ATOM   1857  HE1 LYS   118      21.493  56.876  65.762  1.00  0.00      PROA H
ATOM   1858  HE2 LYS   118      23.119  57.396  66.475  1.00  0.00      PROA H
ATOM   1859  NZ  LYS   118      21.641  58.780  66.455  1.00  0.00      PROA N
ATOM   1860  HZ1 LYS   118      22.482  59.389  66.407  1.00  0.00      PROA H
ATOM   1861  HZ2 LYS   118      20.961  59.162  67.145  1.00  0.00      PROA H
ATOM   1862  HZ3 LYS   118      21.147  58.860  65.521  1.00  0.00      PROA H
ATOM   1863  C   LYS   118      22.132  53.688  71.556  1.00  0.00      PROA C
ATOM   1864  O   LYS   118      23.087  53.847  72.309  1.00  0.00      PROA O
ATOM   1865  N   VAL   119      20.944  53.303  72.020  1.00  0.00      PROA N
ATOM   1866  HN  VAL   119      20.195  53.097  71.382  1.00  0.00      PROA H
ATOM   1867  CA  VAL   119      20.722  53.129  73.442  1.00  0.00      PROA C
ATOM   1868  HA  VAL   119      21.037  54.044  73.935  1.00  0.00      PROA H
ATOM   1869  CB  VAL   119      19.299  52.816  73.760  1.00  0.00      PROA C
ATOM   1870  HB  VAL   119      18.783  52.174  72.999  1.00  0.00      PROA H
ATOM   1871  CG1 VAL   119      18.956  52.470  75.186  1.00  0.00      PROA C
ATOM   1872 HG11 VAL   119      19.489  53.172  75.866  1.00  0.00      PROA H
ATOM   1873 HG12 VAL   119      19.268  51.429  75.332  1.00  0.00      PROA H
ATOM   1874 HG13 VAL   119      17.860  52.575  75.377  1.00  0.00      PROA H
ATOM   1875  CG2 VAL   119      18.719  54.076  73.673  1.00  0.00      PROA C
ATOM   1876 HG21 VAL   119      19.002  54.358  72.635  1.00  0.00      PROA H
ATOM   1877 HG22 VAL   119      18.980  54.982  74.219  1.00  0.00      PROA H
ATOM   1878 HG23 VAL   119      17.618  53.910  73.849  1.00  0.00      PROA H
ATOM   1879  C   VAL   119      21.470  52.009  74.032  1.00  0.00      PROA C
ATOM   1880  O   VAL   119      22.114  52.137  75.069  1.00  0.00      PROA O
ATOM   1881  N   THR   120      21.420  50.858  73.354  1.00  0.00      PROA N
ATOM   1882  HN  THR   120      20.920  50.798  72.488  1.00  0.00      PROA H
ATOM   1883  CA  THR   120      22.107  49.673  73.820  1.00  0.00      PROA C
ATOM   1884  HA  THR   120      21.798  49.506  74.841  1.00  0.00      PROA H
ATOM   1885  CB  THR   120      21.797  48.453  72.971  1.00  0.00      PROA C
ATOM   1886  HB  THR   120      22.416  47.579  73.278  1.00  0.00      PROA H
ATOM   1887  OG1 THR   120      22.033  48.712  71.598  1.00  0.00      PROA O
ATOM   1888  HG1 THR   120      21.290  49.260  71.288  1.00  0.00      PROA H
ATOM   1889  CG2 THR   120      20.316  48.069  73.118  1.00  0.00      PROA C
ATOM   1890 HG21 THR   120      19.649  48.942  72.964  1.00  0.00      PROA H
ATOM   1891 HG22 THR   120      20.122  47.658  74.129  1.00  0.00      PROA H
ATOM   1892 HG23 THR   120      20.058  47.300  72.365  1.00  0.00      PROA H
ATOM   1893  C   THR   120      23.599  49.891  73.865  1.00  0.00      PROA C
ATOM   1894  O   THR   120      24.301  49.507  74.802  1.00  0.00      PROA O
ATOM   1895  N   HSD   121      24.126  50.574  72.833  1.00  0.00      PROA N
ATOM   1896  HN  HSD   121      23.542  50.885  72.074  1.00  0.00      PROA H
ATOM   1897  CA  HSD   121      25.520  50.925  72.790  1.00  0.00      PROA C
ATOM   1898  HA  HSD   121      26.090  50.019  72.940  1.00  0.00      PROA H
ATOM   1899  CB  HSD   121      25.859  51.557  71.431  1.00  0.00      PROA C
ATOM   1900  HB1 HSD   121      25.276  52.488  71.283  1.00  0.00      PROA H
ATOM   1901  HB2 HSD   121      25.593  50.840  70.624  1.00  0.00      PROA H
ATOM   1902  ND1 HSD   121      27.800  53.156  71.717  1.00  0.00      PROA N
ATOM   1903  HD1 HSD   121      27.295  53.919  72.109  1.00  0.00      PROA H
ATOM   1904  CG  HSD   121      27.287  51.933  71.350  1.00  0.00      PROA C
ATOM   1905  CE1 HSD   121      29.129  53.120  71.536  1.00  0.00      PROA C
ATOM   1906  HE1 HSD   121      29.850  53.925  71.678  1.00  0.00      PROA H
ATOM   1907  NE2 HSD   121      29.486  51.959  71.119  1.00  0.00      PROA N
ATOM   1908  CD2 HSD   121      28.331  51.226  70.926  1.00  0.00      PROA C
ATOM   1909  HD2 HSD   121      28.279  50.304  70.372  1.00  0.00      PROA H
ATOM   1910  C   HSD   121      25.929  51.873  73.891  1.00  0.00      PROA C
ATOM   1911  O   HSD   121      26.950  51.699  74.561  1.00  0.00      PROA O
ATOM   1912  N   LEU   122      25.110  52.906  74.120  1.00  0.00      PROA N
ATOM   1913  HN  LEU   122      24.294  53.050  73.551  1.00  0.00      PROA H
ATOM   1914  CA  LEU   122      25.377  53.868  75.155  1.00  0.00      PROA C
ATOM   1915  HA  LEU   122      26.344  54.308  74.966  1.00  0.00      PROA H
ATOM   1916  CB  LEU   122      24.286  54.941  75.120  1.00  0.00      PROA C
ATOM   1917  HB1 LEU   122      23.288  54.476  75.292  1.00  0.00      PROA H
ATOM   1918  HB2 LEU   122      24.269  55.399  74.109  1.00  0.00      PROA H
ATOM   1919  CG  LEU   122      24.473  56.078  76.116  1.00  0.00      PROA C
ATOM   1920  HG  LEU   122      24.441  55.674  77.161  1.00  0.00      PROA H
ATOM   1921  CD1 LEU   122      25.773  56.842  75.909  1.00  0.00      PROA C
ATOM   1922 HD11 LEU   122      25.772  57.283  74.889  1.00  0.00      PROA H
ATOM   1923 HD12 LEU   122      26.633  56.156  76.013  1.00  0.00      PROA H
ATOM   1924 HD13 LEU   122      25.864  57.662  76.655  1.00  0.00      PROA H
ATOM   1925  CD2 LEU   122      23.333  57.045  75.909  1.00  0.00      PROA C
ATOM   1926 HD21 LEU   122      22.389  56.478  76.119  1.00  0.00      PROA H
ATOM   1927 HD22 LEU   122      23.217  57.498  74.922  1.00  0.00      PROA H
ATOM   1928 HD23 LEU   122      23.489  57.881  76.636  1.00  0.00      PROA H
ATOM   1929  C   LEU   122      25.424  53.241  76.527  1.00  0.00      PROA C
ATOM   1930  O   LEU   122      26.350  53.450  77.308  1.00  0.00      PROA O
ATOM   1931  N   ILE   123      24.441  52.376  76.819  1.00  0.00      PROA N
ATOM   1932  HN  ILE   123      23.735  52.153  76.140  1.00  0.00      PROA H
ATOM   1933  CA  ILE   123      24.370  51.681  78.086  1.00  0.00      PROA C
ATOM   1934  HA  ILE   123      24.429  52.425  78.870  1.00  0.00      PROA H
ATOM   1935  CB  ILE   123      23.075  50.890  78.204  1.00  0.00      PROA C
ATOM   1936  HB  ILE   123      22.927  50.288  77.275  1.00  0.00      PROA H
ATOM   1937  CG2 ILE   123      23.137  49.928  79.406  1.00  0.00      PROA C
ATOM   1938 HG21 ILE   123      23.460  50.475  80.317  1.00  0.00      PROA H
ATOM   1939 HG22 ILE   123      23.848  49.099  79.215  1.00  0.00      PROA H
ATOM   1940 HG23 ILE   123      22.147  49.473  79.604  1.00  0.00      PROA H
ATOM   1941  CG1 ILE   123      21.879  51.853  78.328  1.00  0.00      PROA C
ATOM   1942 HG11 ILE   123      21.910  52.573  77.481  1.00  0.00      PROA H
ATOM   1943 HG12 ILE   123      21.979  52.427  79.275  1.00  0.00      PROA H
ATOM   1944  CD  ILE   123      20.526  51.141  78.306  1.00  0.00      PROA C
ATOM   1945  HD1 ILE   123      20.377  50.562  79.240  1.00  0.00      PROA H
ATOM   1946  HD2 ILE   123      20.467  50.435  77.450  1.00  0.00      PROA H
ATOM   1947  HD3 ILE   123      19.703  51.882  78.226  1.00  0.00      PROA H
ATOM   1948  C   ILE   123      25.551  50.775  78.290  1.00  0.00      PROA C
ATOM   1949  O   ILE   123      26.169  50.737  79.354  1.00  0.00      PROA O
ATOM   1950  N   PHE   124      25.932  50.051  77.230  1.00  0.00      PROA N
ATOM   1951  HN  PHE   124      25.420  50.117  76.372  1.00  0.00      PROA H
ATOM   1952  CA  PHE   124      27.079  49.180  77.285  1.00  0.00      PROA C
ATOM   1953  HA  PHE   124      26.927  48.473  78.087  1.00  0.00      PROA H
ATOM   1954  CB  PHE   124      27.229  48.452  75.927  1.00  0.00      PROA C
ATOM   1955  HB1 PHE   124      27.381  49.192  75.112  1.00  0.00      PROA H
ATOM   1956  HB2 PHE   124      26.302  47.879  75.718  1.00  0.00      PROA H
ATOM   1957  CG  PHE   124      28.389  47.498  75.912  1.00  0.00      PROA C
ATOM   1958  CD1 PHE   124      29.646  47.907  75.434  1.00  0.00      PROA C
ATOM   1959  HD1 PHE   124      29.778  48.927  75.106  1.00  0.00      PROA H
ATOM   1960  CE1 PHE   124      30.723  47.016  75.415  1.00  0.00      PROA C
ATOM   1961  HE1 PHE   124      31.691  47.334  75.066  1.00  0.00      PROA H
ATOM   1962  CZ  PHE   124      30.546  45.703  75.862  1.00  0.00      PROA C
ATOM   1963  HZ  PHE   124      31.374  45.010  75.853  1.00  0.00      PROA H
ATOM   1964  CD2 PHE   124      28.223  46.180  76.357  1.00  0.00      PROA C
ATOM   1965  HD2 PHE   124      27.258  45.859  76.723  1.00  0.00      PROA H
ATOM   1966  CE2 PHE   124      29.297  45.286  76.329  1.00  0.00      PROA C
ATOM   1967  HE2 PHE   124      29.168  44.270  76.661  1.00  0.00      PROA H
ATOM   1968  C   PHE   124      28.344  49.942  77.601  1.00  0.00      PROA C
ATOM   1969  O   PHE   124      29.120  49.592  78.487  1.00  0.00      PROA O
ATOM   1970  N   SER   125      28.548  51.059  76.897  1.00  0.00      PROA N
ATOM   1971  HN  SER   125      27.868  51.377  76.233  1.00  0.00      PROA H
ATOM   1972  CA  SER   125      29.734  51.865  77.071  1.00  0.00      PROA C
ATOM   1973  HA  SER   125      30.590  51.206  76.997  1.00  0.00      PROA H
ATOM   1974  CB  SER   125      29.829  52.949  75.993  1.00  0.00      PROA C
ATOM   1975  HB1 SER   125      30.694  53.623  76.195  1.00  0.00      PROA H
ATOM   1976  HB2 SER   125      28.890  53.547  75.982  1.00  0.00      PROA H
ATOM   1977  OG  SER   125      30.003  52.335  74.721  1.00  0.00      PROA O
ATOM   1978  HG1 SER   125      29.120  52.186  74.349  1.00  0.00      PROA H
ATOM   1979  C   SER   125      29.822  52.507  78.424  1.00  0.00      PROA C
ATOM   1980  O   SER   125      30.862  52.491  79.082  1.00  0.00      PROA O
ATOM   1981  N   ILE   126      28.695  53.038  78.923  1.00  0.00      PROA N
ATOM   1982  HN  ILE   126      27.851  53.060  78.381  1.00  0.00      PROA H
ATOM   1983  CA  ILE   126      28.629  53.601  80.254  1.00  0.00      PROA C
ATOM   1984  HA  ILE   126      29.377  54.381  80.323  1.00  0.00      PROA H
ATOM   1985  CB  ILE   126      27.258  54.181  80.530  1.00  0.00      PROA C
ATOM   1986  HB  ILE   126      26.466  53.453  80.226  1.00  0.00      PROA H
ATOM   1987  CG2 ILE   126      27.075  54.495  82.030  1.00  0.00      PROA C
ATOM   1988 HG21 ILE   126      27.931  55.093  82.407  1.00  0.00      PROA H
ATOM   1989 HG22 ILE   126      27.003  53.560  82.623  1.00  0.00      PROA H
ATOM   1990 HG23 ILE   126      26.147  55.073  82.212  1.00  0.00      PROA H
ATOM   1991  CG1 ILE   126      27.110  55.428  79.658  1.00  0.00      PROA C
ATOM   1992 HG11 ILE   126      27.295  55.210  78.593  1.00  0.00      PROA H
ATOM   1993 HG12 ILE   126      27.789  56.231  80.020  1.00  0.00      PROA H
ATOM   1994  CD  ILE   126      25.741  55.972  79.701  1.00  0.00      PROA C
ATOM   1995  HD1 ILE   126      25.660  56.462  80.694  1.00  0.00      PROA H
ATOM   1996  HD2 ILE   126      24.947  55.200  79.564  1.00  0.00      PROA H
ATOM   1997  HD3 ILE   126      25.570  56.772  78.956  1.00  0.00      PROA H
ATOM   1998  C   ILE   126      28.967  52.581  81.302  1.00  0.00      PROA C
ATOM   1999  O   ILE   126      29.690  52.859  82.254  1.00  0.00      PROA O
ATOM   2000  N   ASN   127      28.449  51.358  81.130  1.00  0.00      PROA N
ATOM   2001  HN  ASN   127      27.863  51.165  80.338  1.00  0.00      PROA H
ATOM   2002  CA  ASN   127      28.761  50.274  82.028  1.00  0.00      PROA C
ATOM   2003  HA  ASN   127      28.554  50.609  83.035  1.00  0.00      PROA H
ATOM   2004  CB  ASN   127      27.891  49.046  81.683  1.00  0.00      PROA C
ATOM   2005  HB1 ASN   127      28.032  48.778  80.616  1.00  0.00      PROA H
ATOM   2006  HB2 ASN   127      26.827  49.306  81.846  1.00  0.00      PROA H
ATOM   2007  CG  ASN   127      28.281  47.822  82.521  1.00  0.00      PROA C
ATOM   2008  OD1 ASN   127      29.034  46.955  82.075  1.00  0.00      PROA O
ATOM   2009  ND2 ASN   127      27.744  47.771  83.750  1.00  0.00      PROA N
ATOM   2010 HD21 ASN   127      28.053  47.066  84.397  1.00  0.00      PROA H
ATOM   2011 HD22 ASN   127      27.011  48.397  83.999  1.00  0.00      PROA H
ATOM   2012  C   ASN   127      30.221  49.904  82.014  1.00  0.00      PROA C
ATOM   2013  O   ASN   127      30.856  49.771  83.052  1.00  0.00      PROA O
ATOM   2014  N   LEU   128      30.803  49.768  80.817  1.00  0.00      PROA N
ATOM   2015  HN  LEU   128      30.269  49.877  79.972  1.00  0.00      PROA H
ATOM   2016  CA  LEU   128      32.192  49.392  80.720  1.00  0.00      PROA C
ATOM   2017  HA  LEU   128      32.325  48.440  81.215  1.00  0.00      PROA H
ATOM   2018  CB  LEU   128      32.574  49.291  79.228  1.00  0.00      PROA C
ATOM   2019  HB1 LEU   128      32.383  50.274  78.743  1.00  0.00      PROA H
ATOM   2020  HB2 LEU   128      31.905  48.542  78.748  1.00  0.00      PROA H
ATOM   2021  CG  LEU   128      34.031  48.889  78.946  1.00  0.00      PROA C
ATOM   2022  HG  LEU   128      34.729  49.541  79.526  1.00  0.00      PROA H
ATOM   2023  CD1 LEU   128      34.270  47.433  79.352  1.00  0.00      PROA C
ATOM   2024 HD11 LEU   128      33.592  46.762  78.781  1.00  0.00      PROA H
ATOM   2025 HD12 LEU   128      34.068  47.296  80.434  1.00  0.00      PROA H
ATOM   2026 HD13 LEU   128      35.318  47.139  79.141  1.00  0.00      PROA H
ATOM   2027  CD2 LEU   128      34.361  49.097  77.464  1.00  0.00      PROA C
ATOM   2028 HD21 LEU   128      34.230  50.167  77.196  1.00  0.00      PROA H
ATOM   2029 HD22 LEU   128      33.687  48.477  76.837  1.00  0.00      PROA H
ATOM   2030 HD23 LEU   128      35.416  48.801  77.273  1.00  0.00      PROA H
ATOM   2031  C   LEU   128      33.113  50.385  81.400  1.00  0.00      PROA C
ATOM   2032  O   LEU   128      33.914  50.037  82.270  1.00  0.00      PROA O
ATOM   2033  N   PHE   129      32.963  51.677  81.065  1.00  0.00      PROA N
ATOM   2034  HN  PHE   129      32.271  51.961  80.393  1.00  0.00      PROA H
ATOM   2035  CA  PHE   129      33.748  52.717  81.683  1.00  0.00      PROA C
ATOM   2036  HA  PHE   129      34.783  52.405  81.669  1.00  0.00      PROA H
ATOM   2037  CB  PHE   129      33.574  54.046  80.922  1.00  0.00      PROA C
ATOM   2038  HB1 PHE   129      34.021  54.880  81.499  1.00  0.00      PROA H
ATOM   2039  HB2 PHE   129      32.491  54.239  80.761  1.00  0.00      PROA H
ATOM   2040  CG  PHE   129      34.260  54.015  79.586  1.00  0.00      PROA C
ATOM   2041  CD1 PHE   129      35.660  53.945  79.496  1.00  0.00      PROA C
ATOM   2042  HD1 PHE   129      36.252  53.884  80.397  1.00  0.00      PROA H
ATOM   2043  CE1 PHE   129      36.294  53.952  78.246  1.00  0.00      PROA C
ATOM   2044  HE1 PHE   129      37.369  53.895  78.188  1.00  0.00      PROA H
ATOM   2045  CZ  PHE   129      35.533  54.042  77.074  1.00  0.00      PROA C
ATOM   2046  HZ  PHE   129      36.017  54.056  76.109  1.00  0.00      PROA H
ATOM   2047  CD2 PHE   129      33.512  54.119  78.404  1.00  0.00      PROA C
ATOM   2048  HD2 PHE   129      32.438  54.190  78.460  1.00  0.00      PROA H
ATOM   2049  CE2 PHE   129      34.138  54.121  77.155  1.00  0.00      PROA C
ATOM   2050  HE2 PHE   129      33.539  54.193  76.260  1.00  0.00      PROA H
ATOM   2051  C   PHE   129      33.388  52.945  83.131  1.00  0.00      PROA C
ATOM   2052  O   PHE   129      34.219  53.074  84.019  1.00  0.00      PROA O
ATOM   2053  N   GLY   130      32.094  52.982  83.439  1.00  0.00      PROA N
ATOM   2054  HN  GLY   130      31.396  52.879  82.724  1.00  0.00      PROA H
ATOM   2055  CA  GLY   130      31.630  53.191  84.798  1.00  0.00      PROA C
ATOM   2056  HA1 GLY   130      30.558  53.102  84.787  1.00  0.00      PROA H
ATOM   2057  HA2 GLY   130      31.979  54.158  85.131  1.00  0.00      PROA H
ATOM   2058  C   GLY   130      32.147  52.162  85.752  1.00  0.00      PROA C
ATOM   2059  O   GLY   130      32.682  52.483  86.808  1.00  0.00      PROA O
ATOM   2060  N   SER   131      32.063  50.878  85.372  1.00  0.00      PROA N
ATOM   2061  HN  SER   131      31.679  50.610  84.480  1.00  0.00      PROA H
ATOM   2062  CA  SER   131      32.507  49.789  86.217  1.00  0.00      PROA C
ATOM   2063  HA  SER   131      31.968  49.852  87.147  1.00  0.00      PROA H
ATOM   2064  CB  SER   131      32.244  48.413  85.558  1.00  0.00      PROA C
ATOM   2065  HB1 SER   131      32.706  47.595  86.151  1.00  0.00      PROA H
ATOM   2066  HB2 SER   131      32.649  48.403  84.519  1.00  0.00      PROA H
ATOM   2067  OG  SER   131      30.845  48.174  85.506  1.00  0.00      PROA O
ATOM   2068  HG1 SER   131      30.694  47.248  85.240  1.00  0.00      PROA H
ATOM   2069  C   SER   131      33.966  49.873  86.563  1.00  0.00      PROA C
ATOM   2070  O   SER   131      34.381  49.764  87.716  1.00  0.00      PROA O
ATOM   2071  N   ILE   132      34.797  50.146  85.557  1.00  0.00      PROA N
ATOM   2072  HN  ILE   132      34.438  50.337  84.640  1.00  0.00      PROA H
ATOM   2073  CA  ILE   132      36.216  50.255  85.778  1.00  0.00      PROA C
ATOM   2074  HA  ILE   132      36.515  49.386  86.348  1.00  0.00      PROA H
ATOM   2075  CB  ILE   132      36.943  50.265  84.459  1.00  0.00      PROA C
ATOM   2076  HB  ILE   132      36.510  49.468  83.799  1.00  0.00      PROA H
ATOM   2077  CG2 ILE   132      36.846  51.603  83.723  1.00  0.00      PROA C
ATOM   2078 HG21 ILE   132      37.131  52.448  84.373  1.00  0.00      PROA H
ATOM   2079 HG22 ILE   132      35.820  51.732  83.363  1.00  0.00      PROA H
ATOM   2080 HG23 ILE   132      37.528  51.659  82.857  1.00  0.00      PROA H
ATOM   2081  CG1 ILE   132      38.400  49.947  84.652  1.00  0.00      PROA C
ATOM   2082 HG11 ILE   132      38.561  49.374  85.593  1.00  0.00      PROA H
ATOM   2083 HG12 ILE   132      38.997  50.870  84.723  1.00  0.00      PROA H
ATOM   2084  CD  ILE   132      38.839  49.208  83.411  1.00  0.00      PROA C
ATOM   2085  HD1 ILE   132      38.378  49.493  82.489  1.00  0.00      PROA H
ATOM   2086  HD2 ILE   132      38.523  48.143  83.474  1.00  0.00      PROA H
ATOM   2087  HD3 ILE   132      39.952  49.311  83.303  1.00  0.00      PROA H
ATOM   2088  C   ILE   132      36.581  51.461  86.621  1.00  0.00      PROA C
ATOM   2089  O   ILE   132      37.473  51.441  87.469  1.00  0.00      PROA O
ATOM   2090  N   PHE   133      35.874  52.577  86.406  1.00  0.00      PROA N
ATOM   2091  HN  PHE   133      35.182  52.614  85.673  1.00  0.00      PROA H
ATOM   2092  CA  PHE   133      36.087  53.790  87.130  1.00  0.00      PROA C
ATOM   2093  HA  PHE   133      37.145  54.022  87.129  1.00  0.00      PROA H
ATOM   2094  CB  PHE   133      35.227  54.881  86.480  1.00  0.00      PROA C
ATOM   2095  HB1 PHE   133      35.039  55.696  87.177  1.00  0.00      PROA H
ATOM   2096  HB2 PHE   133      34.188  54.560  86.331  1.00  0.00      PROA H
ATOM   2097  CG  PHE   133      35.785  55.376  85.159  1.00  0.00      PROA C
ATOM   2098  CD1 PHE   133      37.085  55.059  84.715  1.00  0.00      PROA C
ATOM   2099  HD1 PHE   133      37.754  54.477  85.325  1.00  0.00      PROA H
ATOM   2100  CE1 PHE   133      37.529  55.444  83.449  1.00  0.00      PROA C
ATOM   2101  HE1 PHE   133      38.521  55.166  83.122  1.00  0.00      PROA H
ATOM   2102  CZ  PHE   133      36.688  56.177  82.610  1.00  0.00      PROA C
ATOM   2103  HZ  PHE   133      37.031  56.479  81.632  1.00  0.00      PROA H
ATOM   2104  CD2 PHE   133      34.958  56.132  84.312  1.00  0.00      PROA C
ATOM   2105  HD2 PHE   133      33.963  56.394  84.641  1.00  0.00      PROA H
ATOM   2106  CE2 PHE   133      35.402  56.522  83.042  1.00  0.00      PROA C
ATOM   2107  HE2 PHE   133      34.755  57.091  82.392  1.00  0.00      PROA H
ATOM   2108  C   PHE   133      35.725  53.657  88.572  1.00  0.00      PROA C
ATOM   2109  O   PHE   133      36.457  54.042  89.475  1.00  0.00      PROA O
ATOM   2110  N   PHE   134      34.590  53.016  88.835  1.00  0.00      PROA N
ATOM   2111  HN  PHE   134      34.001  52.699  88.085  1.00  0.00      PROA H
ATOM   2112  CA  PHE   134      34.190  52.728  90.186  1.00  0.00      PROA C
ATOM   2113  HA  PHE   134      34.160  53.666  90.721  1.00  0.00      PROA H
ATOM   2114  CB  PHE   134      32.824  52.014  90.210  1.00  0.00      PROA C
ATOM   2115  HB1 PHE   134      32.692  51.449  91.157  1.00  0.00      PROA H
ATOM   2116  HB2 PHE   134      32.764  51.315  89.346  1.00  0.00      PROA H
ATOM   2117  CG  PHE   134      31.689  52.985  90.116  1.00  0.00      PROA C
ATOM   2118  CD1 PHE   134      31.524  53.981  91.085  1.00  0.00      PROA C
ATOM   2119  HD1 PHE   134      32.251  54.078  91.866  1.00  0.00      PROA H
ATOM   2120  CE1 PHE   134      30.447  54.863  91.028  1.00  0.00      PROA C
ATOM   2121  HE1 PHE   134      30.329  55.621  91.776  1.00  0.00      PROA H
ATOM   2122  CZ  PHE   134      29.526  54.767  89.986  1.00  0.00      PROA C
ATOM   2123  HZ  PHE   134      28.701  55.452  89.947  1.00  0.00      PROA H
ATOM   2124  CD2 PHE   134      30.735  52.878  89.095  1.00  0.00      PROA C
ATOM   2125  HD2 PHE   134      30.844  52.106  88.352  1.00  0.00      PROA H
ATOM   2126  CE2 PHE   134      29.662  53.769  89.017  1.00  0.00      PROA C
ATOM   2127  HE2 PHE   134      28.942  53.687  88.216  1.00  0.00      PROA H
ATOM   2128  C   PHE   134      35.193  51.869  90.911  1.00  0.00      PROA C
ATOM   2129  O   PHE   134      35.588  52.143  92.040  1.00  0.00      PROA O
ATOM   2130  N   LEU   135      35.698  50.835  90.228  1.00  0.00      PROA N
ATOM   2131  HN  LEU   135      35.383  50.607  89.304  1.00  0.00      PROA H
ATOM   2132  CA  LEU   135      36.734  50.008  90.781  1.00  0.00      PROA C
ATOM   2133  HA  LEU   135      36.415  49.699  91.741  1.00  0.00      PROA H
ATOM   2134  CB  LEU   135      37.059  48.869  89.815  1.00  0.00      PROA C
ATOM   2135  HB1 LEU   135      37.991  48.358  90.167  1.00  0.00      PROA H
ATOM   2136  HB2 LEU   135      37.224  49.241  88.793  1.00  0.00      PROA H
ATOM   2137  CG  LEU   135      35.925  47.867  89.720  1.00  0.00      PROA C
ATOM   2138  HG  LEU   135      34.938  48.252  89.425  1.00  0.00      PROA H
ATOM   2139  CD1 LEU   135      36.339  46.787  88.665  1.00  0.00      PROA C
ATOM   2140 HD11 LEU   135      37.306  46.279  88.912  1.00  0.00      PROA H
ATOM   2141 HD12 LEU   135      36.425  47.231  87.666  1.00  0.00      PROA H
ATOM   2142 HD13 LEU   135      35.584  45.978  88.550  1.00  0.00      PROA H
ATOM   2143  CD2 LEU   135      35.601  47.565  91.165  1.00  0.00      PROA C
ATOM   2144 HD21 LEU   135      36.017  47.848  92.125  1.00  0.00      PROA H
ATOM   2145 HD22 LEU   135      36.628  47.251  91.264  1.00  0.00      PROA H
ATOM   2146 HD23 LEU   135      34.768  46.862  91.365  1.00  0.00      PROA H
ATOM   2147  C   LEU   135      37.985  50.720  91.117  1.00  0.00      PROA C
ATOM   2148  O   LEU   135      38.617  50.516  92.152  1.00  0.00      PROA O
ATOM   2149  N   THR   136      38.344  51.617  90.223  1.00  0.00      PROA N
ATOM   2150  HN  THR   136      37.775  51.731  89.408  1.00  0.00      PROA H
ATOM   2151  CA  THR   136      39.500  52.448  90.413  1.00  0.00      PROA C
ATOM   2152  HA  THR   136      40.340  51.797  90.601  1.00  0.00      PROA H
ATOM   2153  CB  THR   136      39.738  53.300  89.196  1.00  0.00      PROA C
ATOM   2154  HB  THR   136      38.884  53.981  88.998  1.00  0.00      PROA H
ATOM   2155  OG1 THR   136      39.896  52.469  88.062  1.00  0.00      PROA O
ATOM   2156  HG1 THR   136      39.037  52.058  87.862  1.00  0.00      PROA H
ATOM   2157  CG2 THR   136      41.006  54.132  89.360  1.00  0.00      PROA C
ATOM   2158 HG21 THR   136      41.847  53.481  89.681  1.00  0.00      PROA H
ATOM   2159 HG22 THR   136      40.855  54.931  90.116  1.00  0.00      PROA H
ATOM   2160 HG23 THR   136      41.284  54.605  88.394  1.00  0.00      PROA H
ATOM   2161  C   THR   136      39.359  53.346  91.606  1.00  0.00      PROA C
ATOM   2162  O   THR   136      40.200  53.427  92.489  1.00  0.00      PROA O
ATOM   2163  N   CYS   137      38.225  54.013  91.741  1.00  0.00      PROA N
ATOM   2164  HN  CYS   137      37.500  53.931  91.056  1.00  0.00      PROA H
ATOM   2165  CA  CYS   137      37.988  54.869  92.880  1.00  0.00      PROA C
ATOM   2166  HA  CYS   137      38.775  55.609  92.948  1.00  0.00      PROA H
ATOM   2167  CB  CYS   137      36.593  55.427  92.851  1.00  0.00      PROA C
ATOM   2168  HB1 CYS   137      36.360  56.116  93.684  1.00  0.00      PROA H
ATOM   2169  HB2 CYS   137      35.813  54.690  92.635  1.00  0.00      PROA H
ATOM   2170  SG  CYS   137      36.069  56.198  91.488  1.00  0.00      PROA S
ATOM   2171  HG1 CYS   137      36.807  55.752  90.455  1.00  0.00      PROA H
ATOM   2172  C   CYS   137      37.933  54.150  94.177  1.00  0.00      PROA C
ATOM   2173  O   CYS   137      38.410  54.625  95.201  1.00  0.00      PROA O
ATOM   2174  N   MET   138      37.340  52.955  94.151  1.00  0.00      PROA N
ATOM   2175  HN  MET   138      36.951  52.599  93.295  1.00  0.00      PROA H
ATOM   2176  CA  MET   138      37.293  52.102  95.306  1.00  0.00      PROA C
ATOM   2177  HA  MET   138      36.812  52.662  96.101  1.00  0.00      PROA H
ATOM   2178  CB  MET   138      36.502  50.820  95.003  1.00  0.00      PROA C
ATOM   2179  HB1 MET   138      36.735  50.051  95.772  1.00  0.00      PROA H
ATOM   2180  HB2 MET   138      36.811  50.442  94.006  1.00  0.00      PROA H
ATOM   2181  CG  MET   138      34.985  51.017  95.007  1.00  0.00      PROA C
ATOM   2182  HG1 MET   138      34.701  51.709  94.183  1.00  0.00      PROA H
ATOM   2183  HG2 MET   138      34.731  51.533  95.955  1.00  0.00      PROA H
ATOM   2184  SD  MET   138      34.050  49.445  94.944  1.00  0.00      PROA S
ATOM   2185  CE  MET   138      34.226  49.161  93.194  1.00  0.00      PROA C
ATOM   2186  HE1 MET   138      35.308  49.143  93.090  1.00  0.00      PROA H
ATOM   2187  HE2 MET   138      33.879  49.955  92.504  1.00  0.00      PROA H
ATOM   2188  HE3 MET   138      33.802  48.182  92.865  1.00  0.00      PROA H
ATOM   2189  C   MET   138      38.663  51.715  95.814  1.00  0.00      PROA C
ATOM   2190  O   MET   138      38.923  51.678  97.016  1.00  0.00      PROA O
ATOM   2191  N   SER   139      39.598  51.433  94.891  1.00  0.00      PROA N
ATOM   2192  HN  SER   139      39.365  51.443  93.915  1.00  0.00      PROA H
ATOM   2193  CA  SER   139      40.972  51.149  95.267  1.00  0.00      PROA C
ATOM   2194  HA  SER   139      40.947  50.335  95.978  1.00  0.00      PROA H
ATOM   2195  CB  SER   139      41.805  50.709  94.041  1.00  0.00      PROA C
ATOM   2196  HB1 SER   139      41.273  49.884  93.518  1.00  0.00      PROA H
ATOM   2197  HB2 SER   139      42.807  50.350  94.359  1.00  0.00      PROA H
ATOM   2198  OG  SER   139      42.005  51.763  93.112  1.00  0.00      PROA O
ATOM   2199  HG1 SER   139      41.141  52.200  92.979  1.00  0.00      PROA H
ATOM   2200  C   SER   139      41.658  52.315  95.968  1.00  0.00      PROA C
ATOM   2201  O   SER   139      42.335  52.142  96.983  1.00  0.00      PROA O
ATOM   2202  N   VAL   140      41.465  53.547  95.447  1.00  0.00      PROA N
ATOM   2203  HN  VAL   140      40.903  53.667  94.634  1.00  0.00      PROA H
ATOM   2204  CA  VAL   140      42.004  54.759  96.022  1.00  0.00      PROA C
ATOM   2205  HA  VAL   140      43.058  54.599  96.192  1.00  0.00      PROA H
ATOM   2206  CB  VAL   140      41.789  55.958  95.099  1.00  0.00      PROA C
ATOM   2207  HB  VAL   140      40.706  56.074  94.861  1.00  0.00      PROA H
ATOM   2208  CG1 VAL   140      42.291  57.248  95.767  1.00  0.00      PROA C
ATOM   2209 HG11 VAL   140      43.317  57.109  96.169  1.00  0.00      PROA H
ATOM   2210 HG12 VAL   140      41.619  57.542  96.601  1.00  0.00      PROA H
ATOM   2211 HG13 VAL   140      42.316  58.079  95.030  1.00  0.00      PROA H
ATOM   2212  CG2 VAL   140      42.515  55.730  93.767  1.00  0.00      PROA C
ATOM   2213 HG21 VAL   140      42.029  54.933  93.175  1.00  0.00      PROA H
ATOM   2214 HG22 VAL   140      43.551  55.414  93.966  1.00  0.00      PROA H
ATOM   2215 HG23 VAL   140      42.537  56.665  93.169  1.00  0.00      PROA H
ATOM   2216  C   VAL   140      41.395  55.046  97.371  1.00  0.00      PROA C
ATOM   2217  O   VAL   140      42.084  55.334  98.351  1.00  0.00      PROA O
ATOM   2218  N   ASP   141      40.067  54.907  97.456  1.00  0.00      PROA N
ATOM   2219  HN  ASP   141      39.535  54.646  96.648  1.00  0.00      PROA H
ATOM   2220  CA  ASP   141      39.331  55.151  98.674  1.00  0.00      PROA C
ATOM   2221  HA  ASP   141      39.536  56.168  98.976  1.00  0.00      PROA H
ATOM   2222  CB  ASP   141      37.811  54.967  98.433  1.00  0.00      PROA C
ATOM   2223  HB1 ASP   141      37.629  53.922  98.098  1.00  0.00      PROA H
ATOM   2224  HB2 ASP   141      37.496  55.641  97.614  1.00  0.00      PROA H
ATOM   2225  CG  ASP   141      36.996  55.195  99.728  1.00  0.00      PROA C
ATOM   2226  OD1 ASP   141      37.013  56.282 100.355  1.00  0.00      PROA O
ATOM   2227  OD2 ASP   141      36.391  54.202 100.199  1.00  0.00      PROA O
ATOM   2228  C   ASP   141      39.787  54.241  99.802  1.00  0.00      PROA C
ATOM   2229  O   ASP   141      40.036  54.672 100.930  1.00  0.00      PROA O
ATOM   2230  N   ARG   142      39.976  52.942  99.489  1.00  0.00      PROA N
ATOM   2231  HN  ARG   142      39.787  52.622  98.557  1.00  0.00      PROA H
ATOM   2232  CA  ARG   142      40.381  51.977 100.475  1.00  0.00      PROA C
ATOM   2233  HA  ARG   142      39.664  52.011 101.282  1.00  0.00      PROA H
ATOM   2234  CB  ARG   142      40.445  50.574  99.850  1.00  0.00      PROA C
ATOM   2235  HB1 ARG   142      41.296  50.509  99.131  1.00  0.00      PROA H
ATOM   2236  HB2 ARG   142      39.505  50.422  99.271  1.00  0.00      PROA H
ATOM   2237  CG  ARG   142      40.575  49.454 100.892  1.00  0.00      PROA C
ATOM   2238  HG1 ARG   142      39.859  49.655 101.723  1.00  0.00      PROA H
ATOM   2239  HG2 ARG   142      41.607  49.469 101.306  1.00  0.00      PROA H
ATOM   2240  CD  ARG   142      40.255  48.101 100.261  1.00  0.00      PROA C
ATOM   2241  HD1 ARG   142      40.862  47.954  99.339  1.00  0.00      PROA H
ATOM   2242  HD2 ARG   142      39.167  48.060 100.026  1.00  0.00      PROA H
ATOM   2243  NE  ARG   142      40.596  47.025 101.232  1.00  0.00      PROA N
ATOM   2244  HE  ARG   142      41.262  47.194 101.955  1.00  0.00      PROA H
ATOM   2245  CZ  ARG   142      40.081  45.802 101.181  1.00  0.00      PROA C
ATOM   2246  NH1 ARG   142      39.184  45.462 100.279  1.00  0.00      PROA N
ATOM   2247 HH11 ARG   142      38.913  46.138  99.610  1.00  0.00      PROA H
ATOM   2248 HH12 ARG   142      38.812  44.547 100.254  1.00  0.00      PROA H
ATOM   2249  NH2 ARG   142      40.463  44.900 102.059  1.00  0.00      PROA N
ATOM   2250 HH21 ARG   142      41.091  45.148 102.787  1.00  0.00      PROA H
ATOM   2251 HH22 ARG   142      40.051  43.998 102.049  1.00  0.00      PROA H
ATOM   2252  C   ARG   142      41.725  52.307 101.064  1.00  0.00      PROA C
ATOM   2253  O   ARG   142      41.934  52.293 102.276  1.00  0.00      PROA O
ATOM   2254  N   TYR   143      42.678  52.680 100.203  1.00  0.00      PROA N
ATOM   2255  HN  TYR   143      42.484  52.718  99.220  1.00  0.00      PROA H
ATOM   2256  CA  TYR   143      43.974  53.103 100.670  1.00  0.00      PROA C
ATOM   2257  HA  TYR   143      44.362  52.328 101.311  1.00  0.00      PROA H
ATOM   2258  CB  TYR   143      44.905  53.287  99.453  1.00  0.00      PROA C
ATOM   2259  HB1 TYR   143      44.402  53.978  98.740  1.00  0.00      PROA H
ATOM   2260  HB2 TYR   143      45.069  52.310  98.951  1.00  0.00      PROA H
ATOM   2261  CG  TYR   143      46.242  53.869  99.817  1.00  0.00      PROA C
ATOM   2262  CD1 TYR   143      46.552  55.201  99.499  1.00  0.00      PROA C
ATOM   2263  HD1 TYR   143      45.824  55.811  98.990  1.00  0.00      PROA H
ATOM   2264  CE1 TYR   143      47.797  55.741  99.833  1.00  0.00      PROA C
ATOM   2265  HE1 TYR   143      48.032  56.762  99.580  1.00  0.00      PROA H
ATOM   2266  CZ  TYR   143      48.735  54.955 100.501  1.00  0.00      PROA C
ATOM   2267  OH  TYR   143      50.003  55.484 100.796  1.00  0.00      PROA O
ATOM   2268  HH  TYR   143      50.462  54.807 101.296  1.00  0.00      PROA H
ATOM   2269  CD2 TYR   143      47.188  53.089 100.494  1.00  0.00      PROA C
ATOM   2270  HD2 TYR   143      46.953  52.069 100.751  1.00  0.00      PROA H
ATOM   2271  CE2 TYR   143      48.432  53.632 100.839  1.00  0.00      PROA C
ATOM   2272  HE2 TYR   143      49.158  53.018 101.350  1.00  0.00      PROA H
ATOM   2273  C   TYR   143      43.938  54.354 101.522  1.00  0.00      PROA C
ATOM   2274  O   TYR   143      44.490  54.416 102.622  1.00  0.00      PROA O
ATOM   2275  N   LEU   144      43.238  55.391 101.052  1.00  0.00      PROA N
ATOM   2276  HN  LEU   144      42.753  55.340 100.173  1.00  0.00      PROA H
ATOM   2277  CA  LEU   144      43.166  56.643 101.750  1.00  0.00      PROA C
ATOM   2278  HA  LEU   144      44.174  56.977 101.966  1.00  0.00      PROA H
ATOM   2279  CB  LEU   144      42.434  57.661 100.876  1.00  0.00      PROA C
ATOM   2280  HB1 LEU   144      42.316  58.553 101.492  1.00  0.00      PROA H
ATOM   2281  HB2 LEU   144      41.444  57.276 100.565  1.00  0.00      PROA H
ATOM   2282  CG  LEU   144      43.179  58.131  99.645  1.00  0.00      PROA C
ATOM   2283  HG  LEU   144      43.376  57.275  98.960  1.00  0.00      PROA H
ATOM   2284  CD1 LEU   144      42.377  59.191  98.866  1.00  0.00      PROA C
ATOM   2285 HD11 LEU   144      42.330  60.152  99.420  1.00  0.00      PROA H
ATOM   2286 HD12 LEU   144      41.337  58.828  98.711  1.00  0.00      PROA H
ATOM   2287 HD13 LEU   144      42.833  59.398  97.874  1.00  0.00      PROA H
ATOM   2288  CD2 LEU   144      44.522  58.671 100.074  1.00  0.00      PROA C
ATOM   2289 HD21 LEU   144      45.251  57.897 100.381  1.00  0.00      PROA H
ATOM   2290 HD22 LEU   144      44.458  59.502 100.810  1.00  0.00      PROA H
ATOM   2291 HD23 LEU   144      44.869  59.012  99.124  1.00  0.00      PROA H
ATOM   2292  C   LEU   144      42.475  56.541 103.091  1.00  0.00      PROA C
ATOM   2293  O   LEU   144      42.838  57.209 104.055  1.00  0.00      PROA O
ATOM   2294  N   SER   145      41.449  55.684 103.199  1.00  0.00      PROA N
ATOM   2295  HN  SER   145      41.154  55.147 102.402  1.00  0.00      PROA H
ATOM   2296  CA  SER   145      40.701  55.470 104.420  1.00  0.00      PROA C
ATOM   2297  HA  SER   145      40.343  56.421 104.763  1.00  0.00      PROA H
ATOM   2298  CB  SER   145      39.478  54.559 104.169  1.00  0.00      PROA C
ATOM   2299  HB1 SER   145      39.831  53.555 103.838  1.00  0.00      PROA H
ATOM   2300  HB2 SER   145      38.872  54.996 103.340  1.00  0.00      PROA H
ATOM   2301  OG  SER   145      38.661  54.441 105.337  1.00  0.00      PROA O
ATOM   2302  HG1 SER   145      39.181  53.901 105.945  1.00  0.00      PROA H
ATOM   2303  C   SER   145      41.552  54.912 105.538  1.00  0.00      PROA C
ATOM   2304  O   SER   145      41.360  55.227 106.713  1.00  0.00      PROA O
ATOM   2305  N   ILE   146      42.530  54.057 105.198  1.00  0.00      PROA N
ATOM   2306  HN  ILE   146      42.740  53.887 104.232  1.00  0.00      PROA H
ATOM   2307  CA  ILE   146      43.361  53.403 106.185  1.00  0.00      PROA C
ATOM   2308  HA  ILE   146      42.797  53.282 107.098  1.00  0.00      PROA H
ATOM   2309  CB  ILE   146      43.808  52.032 105.679  1.00  0.00      PROA C
ATOM   2310  HB  ILE   146      44.252  52.130 104.658  1.00  0.00      PROA H
ATOM   2311  CG2 ILE   146      44.873  51.437 106.613  1.00  0.00      PROA C
ATOM   2312 HG21 ILE   146      44.538  51.477 107.672  1.00  0.00      PROA H
ATOM   2313 HG22 ILE   146      45.837  51.979 106.529  1.00  0.00      PROA H
ATOM   2314 HG23 ILE   146      45.066  50.381 106.351  1.00  0.00      PROA H
ATOM   2315  CG1 ILE   146      42.598  51.083 105.561  1.00  0.00      PROA C
ATOM   2316 HG11 ILE   146      41.810  51.591 104.961  1.00  0.00      PROA H
ATOM   2317 HG12 ILE   146      42.214  50.910 106.590  1.00  0.00      PROA H
ATOM   2318  CD  ILE   146      42.949  49.761 104.871  1.00  0.00      PROA C
ATOM   2319  HD1 ILE   146      44.021  49.724 104.594  1.00  0.00      PROA H
ATOM   2320  HD2 ILE   146      42.327  49.614 103.963  1.00  0.00      PROA H
ATOM   2321  HD3 ILE   146      42.828  48.879 105.516  1.00  0.00      PROA H
ATOM   2322  C   ILE   146      44.549  54.257 106.553  1.00  0.00      PROA C
ATOM   2323  O   ILE   146      45.084  54.192 107.661  1.00  0.00      PROA O
ATOM   2324  N   THR   147      44.970  55.126 105.636  1.00  0.00      PROA N
ATOM   2325  HN  THR   147      44.479  55.262 104.776  1.00  0.00      PROA H
ATOM   2326  CA  THR   147      46.242  55.800 105.817  1.00  0.00      PROA C
ATOM   2327  HA  THR   147      46.812  55.349 106.613  1.00  0.00      PROA H
ATOM   2328  CB  THR   147      47.083  55.809 104.547  1.00  0.00      PROA C
ATOM   2329  HB  THR   147      48.012  56.419 104.691  1.00  0.00      PROA H
ATOM   2330  OG1 THR   147      46.342  56.291 103.437  1.00  0.00      PROA O
ATOM   2331  HG1 THR   147      45.749  55.583 103.164  1.00  0.00      PROA H
ATOM   2332  CG2 THR   147      47.496  54.378 104.185  1.00  0.00      PROA C
ATOM   2333 HG21 THR   147      46.627  53.787 103.830  1.00  0.00      PROA H
ATOM   2334 HG22 THR   147      47.940  53.869 105.063  1.00  0.00      PROA H
ATOM   2335 HG23 THR   147      48.255  54.409 103.374  1.00  0.00      PROA H
ATOM   2336  C   THR   147      46.026  57.203 106.256  1.00  0.00      PROA C
ATOM   2337  O   THR   147      46.779  57.753 107.054  1.00  0.00      PROA O
ATOM   2338  N   TYR   148      44.967  57.834 105.759  1.00  0.00      PROA N
ATOM   2339  HN  TYR   148      44.318  57.399 105.133  1.00  0.00      PROA H
ATOM   2340  CA  TYR   148      44.890  59.242 105.943  1.00  0.00      PROA C
ATOM   2341  HA  TYR   148      45.677  59.641 106.571  1.00  0.00      PROA H
ATOM   2342  CB  TYR   148      45.030  59.850 104.566  1.00  0.00      PROA C
ATOM   2343  HB1 TYR   148      44.707  60.920 104.704  1.00  0.00      PROA H
ATOM   2344  HB2 TYR   148      44.313  59.481 103.799  1.00  0.00      PROA H
ATOM   2345  CG  TYR   148      46.547  59.536 104.163  1.00  0.00      PROA C
ATOM   2346  CD1 TYR   148      47.707  60.030 104.890  1.00  0.00      PROA C
ATOM   2347  HD1 TYR   148      47.484  60.771 105.648  1.00  0.00      PROA H
ATOM   2348  CE1 TYR   148      49.020  60.064 104.329  1.00  0.00      PROA C
ATOM   2349  HE1 TYR   148      49.629  60.980 104.480  1.00  0.00      PROA H
ATOM   2350  CZ  TYR   148      49.196  59.413 103.079  1.00  0.00      PROA C
ATOM   2351  OH  TYR   148      50.306  59.669 102.258  1.00  0.00      PROA O
ATOM   2352  HH  TYR   148      50.298  58.966 101.613  1.00  0.00      PROA H
ATOM   2353  CD2 TYR   148      46.785  58.970 102.921  1.00  0.00      PROA C
ATOM   2354  HD2 TYR   148      45.940  58.505 102.427  1.00  0.00      PROA H
ATOM   2355  CE2 TYR   148      48.087  58.846 102.414  1.00  0.00      PROA C
ATOM   2356  HE2 TYR   148      48.196  58.349 101.465  1.00  0.00      PROA H
ATOM   2357  C   TYR   148      43.618  59.671 106.584  1.00  0.00      PROA C
ATOM   2358  O   TYR   148      43.543  60.749 107.172  1.00  0.00      PROA O
ATOM   2359  N   PHE   149      42.571  58.856 106.467  1.00  0.00      PROA N
ATOM   2360  HN  PHE   149      42.656  57.959 106.035  1.00  0.00      PROA H
ATOM   2361  CA  PHE   149      41.261  59.307 106.852  1.00  0.00      PROA C
ATOM   2362  HA  PHE   149      41.313  60.301 107.279  1.00  0.00      PROA H
ATOM   2363  CB  PHE   149      40.261  59.233 105.720  1.00  0.00      PROA C
ATOM   2364  HB1 PHE   149      39.259  59.603 106.028  1.00  0.00      PROA H
ATOM   2365  HB2 PHE   149      40.205  58.249 105.265  1.00  0.00      PROA H
ATOM   2366  CG  PHE   149      40.698  60.063 104.660  1.00  0.00      PROA C
ATOM   2367  CD1 PHE   149      40.712  61.392 104.958  1.00  0.00      PROA C
ATOM   2368  HD1 PHE   149      40.615  61.892 105.928  1.00  0.00      PROA H
ATOM   2369  CE1 PHE   149      40.511  62.115 103.859  1.00  0.00      PROA C
ATOM   2370  HE1 PHE   149      40.476  63.100 104.181  1.00  0.00      PROA H
ATOM   2371  CZ  PHE   149      40.867  61.681 102.518  1.00  0.00      PROA C
ATOM   2372  HZ  PHE   149      41.177  62.345 101.689  1.00  0.00      PROA H
ATOM   2373  CD2 PHE   149      40.895  59.583 103.334  1.00  0.00      PROA C
ATOM   2374  HD2 PHE   149      40.755  58.572 103.097  1.00  0.00      PROA H
ATOM   2375  CE2 PHE   149      41.161  60.428 102.274  1.00  0.00      PROA C
ATOM   2376  HE2 PHE   149      41.366  60.211 101.233  1.00  0.00      PROA H
ATOM   2377  C   PHE   149      40.724  58.460 107.920  1.00  0.00      PROA C
ATOM   2378  O   PHE   149      39.528  58.266 108.104  1.00  0.00      PROA O
ATOM   2379  N   THR   150      41.611  57.924 108.727  1.00  0.00      PROA N
ATOM   2380  HN  THR   150      42.591  58.111 108.615  1.00  0.00      PROA H
ATOM   2381  CA  THR   150      41.211  57.069 109.823  1.00  0.00      PROA C
ATOM   2382  HA  THR   150      40.594  56.285 109.406  1.00  0.00      PROA H
ATOM   2383  CB  THR   150      42.410  56.457 110.525  1.00  0.00      PROA C
ATOM   2384  HB  THR   150      42.085  55.893 111.430  1.00  0.00      PROA H
ATOM   2385  OG1 THR   150      43.357  57.468 110.864  1.00  0.00      PROA O
ATOM   2386  HG1 THR   150      44.092  57.020 111.294  1.00  0.00      PROA H
ATOM   2387  CG2 THR   150      43.114  55.469 109.580  1.00  0.00      PROA C
ATOM   2388 HG21 THR   150      43.482  55.979 108.664  1.00  0.00      PROA H
ATOM   2389 HG22 THR   150      42.426  54.655 109.277  1.00  0.00      PROA H
ATOM   2390 HG23 THR   150      43.993  55.014 110.087  1.00  0.00      PROA H
ATOM   2391  C   THR   150      40.327  57.806 110.819  1.00  0.00      PROA C
ATOM   2392  O   THR   150      39.390  57.253 111.380  1.00  0.00      PROA O
ATOM   2393  N   ASN   151      40.552  59.128 110.992  1.00  0.00      PROA N
ATOM   2394  HN  ASN   151      41.194  59.596 110.389  1.00  0.00      PROA H
ATOM   2395  CA  ASN   151      39.906  59.885 112.046  1.00  0.00      PROA C
ATOM   2396  HA  ASN   151      39.363  59.221 112.708  1.00  0.00      PROA H
ATOM   2397  CB  ASN   151      40.949  60.712 112.825  1.00  0.00      PROA C
ATOM   2398  HB1 ASN   151      40.432  61.357 113.568  1.00  0.00      PROA H
ATOM   2399  HB2 ASN   151      41.520  61.350 112.119  1.00  0.00      PROA H
ATOM   2400  CG  ASN   151      41.900  59.797 113.596  1.00  0.00      PROA C
ATOM   2401  OD1 ASN   151      41.521  58.800 114.207  1.00  0.00      PROA O
ATOM   2402  ND2 ASN   151      43.215  60.143 113.533  1.00  0.00      PROA N
ATOM   2403 HD21 ASN   151      43.850  59.605 114.076  1.00  0.00      PROA H
ATOM   2404 HD22 ASN   151      43.465  60.991 113.077  1.00  0.00      PROA H
ATOM   2405  C   ASN   151      38.880  60.833 111.486  1.00  0.00      PROA C
ATOM   2406  O   ASN   151      38.324  61.686 112.176  1.00  0.00      PROA O
ATOM   2407  N   THR   152      38.585  60.704 110.194  1.00  0.00      PROA N
ATOM   2408  HN  THR   152      39.051  60.019 109.638  1.00  0.00      PROA H
ATOM   2409  CA  THR   152      37.566  61.512 109.573  1.00  0.00      PROA C
ATOM   2410  HA  THR   152      37.740  62.511 109.923  1.00  0.00      PROA H
ATOM   2411  CB  THR   152      37.716  61.531 108.069  1.00  0.00      PROA C
ATOM   2412  HB  THR   152      37.412  60.585 107.614  1.00  0.00      PROA H
ATOM   2413  OG1 THR   152      39.076  61.723 107.726  1.00  0.00      PROA O
ATOM   2414  HG1 THR   152      39.355  62.485 108.235  1.00  0.00      PROA H
ATOM   2415  CG2 THR   152      36.898  62.632 107.412  1.00  0.00      PROA C
ATOM   2416 HG21 THR   152      37.219  63.627 107.782  1.00  0.00      PROA H
ATOM   2417 HG22 THR   152      35.821  62.478 107.640  1.00  0.00      PROA H
ATOM   2418 HG23 THR   152      37.010  62.598 106.306  1.00  0.00      PROA H
ATOM   2419  C   THR   152      36.184  61.057 110.010  1.00  0.00      PROA C
ATOM   2420  O   THR   152      35.924  59.848 110.049  1.00  0.00      PROA O
ATOM   2421  N   PRO   153      35.267  61.958 110.365  1.00  0.00      PROA N
ATOM   2422  CD  PRO   153      35.514  63.383 110.370  1.00  0.00      PROA C
ATOM   2423  HD1 PRO   153      35.631  63.761 109.328  1.00  0.00      PROA H
ATOM   2424  HD2 PRO   153      36.424  63.619 110.967  1.00  0.00      PROA H
ATOM   2425  CA  PRO   153      33.881  61.650 110.659  1.00  0.00      PROA C
ATOM   2426  HA  PRO   153      33.877  61.044 111.555  1.00  0.00      PROA H
ATOM   2427  CB  PRO   153      33.175  63.008 110.855  1.00  0.00      PROA C
ATOM   2428  HB1 PRO   153      32.550  63.017 111.773  1.00  0.00      PROA H
ATOM   2429  HB2 PRO   153      32.538  63.266 109.981  1.00  0.00      PROA H
ATOM   2430  CG  PRO   153      34.310  64.017 111.022  1.00  0.00      PROA C
ATOM   2431  HG1 PRO   153      34.103  64.968 110.541  1.00  0.00      PROA H
ATOM   2432  HG2 PRO   153      34.515  64.221 112.090  1.00  0.00      PROA H
ATOM   2433  C   PRO   153      33.251  60.841 109.553  1.00  0.00      PROA C
ATOM   2434  O   PRO   153      33.443  61.146 108.379  1.00  0.00      PROA O
ATOM   2435  N   SER   154      32.443  59.853 109.903  1.00  0.00      PROA N
ATOM   2436  HN  SER   154      32.263  59.661 110.861  1.00  0.00      PROA H
ATOM   2437  CA  SER   154      31.792  58.974 108.971  1.00  0.00      PROA C
ATOM   2438  HA  SER   154      32.531  58.465 108.364  1.00  0.00      PROA H
ATOM   2439  CB  SER   154      30.986  57.946 109.767  1.00  0.00      PROA C
ATOM   2440  HB1 SER   154      31.643  57.377 110.462  1.00  0.00      PROA H
ATOM   2441  HB2 SER   154      30.645  57.234 109.015  1.00  0.00      PROA H
ATOM   2442  OG  SER   154      29.875  58.520 110.467  1.00  0.00      PROA O
ATOM   2443  HG1 SER   154      29.402  57.763 110.844  1.00  0.00      PROA H
ATOM   2444  C   SER   154      30.870  59.712 108.030  1.00  0.00      PROA C
ATOM   2445  O   SER   154      30.702  59.348 106.869  1.00  0.00      PROA O
ATOM   2446  N   SER   155      30.246  60.807 108.517  1.00  0.00      PROA N
ATOM   2447  HN  SER   155      30.423  61.084 109.458  1.00  0.00      PROA H
ATOM   2448  CA  SER   155      29.383  61.634 107.710  1.00  0.00      PROA C
ATOM   2449  HA  SER   155      28.671  61.006 107.242  1.00  0.00      PROA H
ATOM   2450  CB  SER   155      28.636  62.680 108.560  1.00  0.00      PROA C
ATOM   2451  HB1 SER   155      29.384  63.356 109.040  1.00  0.00      PROA H
ATOM   2452  HB2 SER   155      28.053  62.178 109.366  1.00  0.00      PROA H
ATOM   2453  OG  SER   155      27.733  63.416 107.743  1.00  0.00      PROA O
ATOM   2454  HG1 SER   155      28.293  63.864 107.093  1.00  0.00      PROA H
ATOM   2455  C   SER   155      30.066  62.285 106.537  1.00  0.00      PROA C
ATOM   2456  O   SER   155      29.544  62.325 105.424  1.00  0.00      PROA O
ATOM   2457  N   ARG   156      31.269  62.821 106.765  1.00  0.00      PROA N
ATOM   2458  HN  ARG   156      31.676  62.759 107.671  1.00  0.00      PROA H
ATOM   2459  CA  ARG   156      32.069  63.407 105.722  1.00  0.00      PROA C
ATOM   2460  HA  ARG   156      31.445  64.112 105.191  1.00  0.00      PROA H
ATOM   2461  CB  ARG   156      33.276  64.122 106.330  1.00  0.00      PROA C
ATOM   2462  HB1 ARG   156      33.949  63.379 106.811  1.00  0.00      PROA H
ATOM   2463  HB2 ARG   156      32.896  64.795 107.127  1.00  0.00      PROA H
ATOM   2464  CG  ARG   156      34.075  64.960 105.318  1.00  0.00      PROA C
ATOM   2465  HG1 ARG   156      33.368  65.626 104.773  1.00  0.00      PROA H
ATOM   2466  HG2 ARG   156      34.567  64.281 104.585  1.00  0.00      PROA H
ATOM   2467  CD  ARG   156      35.129  65.790 106.041  1.00  0.00      PROA C
ATOM   2468  HD1 ARG   156      35.856  65.135 106.563  1.00  0.00      PROA H
ATOM   2469  HD2 ARG   156      34.628  66.453 106.761  1.00  0.00      PROA H
ATOM   2470  NE  ARG   156      35.856  66.643 105.070  1.00  0.00      PROA N
ATOM   2471  HE  ARG   156      35.707  66.480 104.100  1.00  0.00      PROA H
ATOM   2472  CZ  ARG   156      36.857  67.451 105.404  1.00  0.00      PROA C
ATOM   2473  NH1 ARG   156      37.117  67.689 106.669  1.00  0.00      PROA N
ATOM   2474 HH11 ARG   156      36.671  67.155 107.372  1.00  0.00      PROA H
ATOM   2475 HH12 ARG   156      37.855  68.294 106.920  1.00  0.00      PROA H
ATOM   2476  NH2 ARG   156      37.653  67.981 104.500  1.00  0.00      PROA N
ATOM   2477 HH21 ARG   156      37.198  68.024 103.579  1.00  0.00      PROA H
ATOM   2478 HH22 ARG   156      38.086  68.852 104.686  1.00  0.00      PROA H
ATOM   2479  C   ARG   156      32.544  62.413 104.698  1.00  0.00      PROA C
ATOM   2480  O   ARG   156      32.480  62.665 103.501  1.00  0.00      PROA O
ATOM   2481  N   LYS   157      32.974  61.222 105.136  1.00  0.00      PROA N
ATOM   2482  HN  LYS   157      33.014  61.019 106.112  1.00  0.00      PROA H
ATOM   2483  CA  LYS   157      33.373  60.159 104.238  1.00  0.00      PROA C
ATOM   2484  HA  LYS   157      34.186  60.517 103.621  1.00  0.00      PROA H
ATOM   2485  CB  LYS   157      33.824  58.929 105.050  1.00  0.00      PROA C
ATOM   2486  HB1 LYS   157      33.938  58.052 104.373  1.00  0.00      PROA H
ATOM   2487  HB2 LYS   157      33.042  58.693 105.810  1.00  0.00      PROA H
ATOM   2488  CG  LYS   157      35.153  59.143 105.776  1.00  0.00      PROA C
ATOM   2489  HG1 LYS   157      35.053  59.995 106.489  1.00  0.00      PROA H
ATOM   2490  HG2 LYS   157      35.939  59.415 105.031  1.00  0.00      PROA H
ATOM   2491  CD  LYS   157      35.569  57.878 106.537  1.00  0.00      PROA C
ATOM   2492  HD1 LYS   157      35.740  57.061 105.802  1.00  0.00      PROA H
ATOM   2493  HD2 LYS   157      34.741  57.591 107.223  1.00  0.00      PROA H
ATOM   2494  CE  LYS   157      36.831  58.096 107.345  1.00  0.00      PROA C
ATOM   2495  HE1 LYS   157      36.656  58.901 108.074  1.00  0.00      PROA H
ATOM   2496  HE2 LYS   157      37.662  58.372 106.659  1.00  0.00      PROA H
ATOM   2497  NZ  LYS   157      37.219  56.910 108.130  1.00  0.00      PROA N
ATOM   2498  HZ1 LYS   157      37.233  56.080 107.512  1.00  0.00      PROA H
ATOM   2499  HZ2 LYS   157      36.555  56.786 108.912  1.00  0.00      PROA H
ATOM   2500  HZ3 LYS   157      38.175  57.093 108.526  1.00  0.00      PROA H
ATOM   2501  C   LYS   157      32.272  59.735 103.301  1.00  0.00      PROA C
ATOM   2502  O   LYS   157      32.461  59.556 102.097  1.00  0.00      PROA O
ATOM   2503  N   LYS   158      31.052  59.607 103.848  1.00  0.00      PROA N
ATOM   2504  HN  LYS   158      30.915  59.793 104.823  1.00  0.00      PROA H
ATOM   2505  CA  LYS   158      29.893  59.254 103.070  1.00  0.00      PROA C
ATOM   2506  HA  LYS   158      30.110  58.330 102.559  1.00  0.00      PROA H
ATOM   2507  CB  LYS   158      28.679  59.077 103.989  1.00  0.00      PROA C
ATOM   2508  HB1 LYS   158      28.381  60.062 104.417  1.00  0.00      PROA H
ATOM   2509  HB2 LYS   158      28.965  58.412 104.836  1.00  0.00      PROA H
ATOM   2510  CG  LYS   158      27.476  58.461 103.289  1.00  0.00      PROA C
ATOM   2511  HG1 LYS   158      27.766  57.486 102.834  1.00  0.00      PROA H
ATOM   2512  HG2 LYS   158      27.148  59.135 102.459  1.00  0.00      PROA H
ATOM   2513  CD  LYS   158      26.352  58.227 104.309  1.00  0.00      PROA C
ATOM   2514  HD1 LYS   158      26.093  59.224 104.746  1.00  0.00      PROA H
ATOM   2515  HD2 LYS   158      26.662  57.519 105.092  1.00  0.00      PROA H
ATOM   2516  CE  LYS   158      25.161  57.624 103.639  1.00  0.00      PROA C
ATOM   2517  HE1 LYS   158      25.291  56.682 103.079  1.00  0.00      PROA H
ATOM   2518  HE2 LYS   158      25.172  58.418 102.916  1.00  0.00      PROA H
ATOM   2519  NZ  LYS   158      23.952  57.601 104.483  1.00  0.00      PROA N
ATOM   2520  HZ1 LYS   158      23.717  58.524 104.918  1.00  0.00      PROA H
ATOM   2521  HZ2 LYS   158      24.151  56.903 105.237  1.00  0.00      PROA H
ATOM   2522  HZ3 LYS   158      23.113  57.235 103.971  1.00  0.00      PROA H
ATOM   2523  C   LYS   158      29.560  60.278 102.012  1.00  0.00      PROA C
ATOM   2524  O   LYS   158      29.250  59.941 100.869  1.00  0.00      PROA O
ATOM   2525  N   MET   159      29.633  61.569 102.372  1.00  0.00      PROA N
ATOM   2526  HN  MET   159      29.885  61.808 103.311  1.00  0.00      PROA H
ATOM   2527  CA  MET   159      29.398  62.639 101.435  1.00  0.00      PROA C
ATOM   2528  HA  MET   159      28.422  62.486 101.001  1.00  0.00      PROA H
ATOM   2529  CB  MET   159      29.439  63.996 102.158  1.00  0.00      PROA C
ATOM   2530  HB1 MET   159      30.463  64.146 102.574  1.00  0.00      PROA H
ATOM   2531  HB2 MET   159      28.734  63.952 103.012  1.00  0.00      PROA H
ATOM   2532  CG  MET   159      29.084  65.193 101.264  1.00  0.00      PROA C
ATOM   2533  HG1 MET   159      28.059  65.033 100.862  1.00  0.00      PROA H
ATOM   2534  HG2 MET   159      29.776  65.200 100.388  1.00  0.00      PROA H
ATOM   2535  SD  MET   159      29.133  66.747 102.216  1.00  0.00      PROA S
ATOM   2536  CE  MET   159      29.379  67.842 100.818  1.00  0.00      PROA C
ATOM   2537  HE1 MET   159      28.619  67.799 100.010  1.00  0.00      PROA H
ATOM   2538  HE2 MET   159      30.316  67.474 100.396  1.00  0.00      PROA H
ATOM   2539  HE3 MET   159      29.547  68.913 101.078  1.00  0.00      PROA H
ATOM   2540  C   MET   159      30.380  62.658 100.291  1.00  0.00      PROA C
ATOM   2541  O   MET   159      30.004  62.773  99.126  1.00  0.00      PROA O
ATOM   2542  N   VAL   160      31.674  62.501 100.580  1.00  0.00      PROA N
ATOM   2543  HN  VAL   160      32.023  62.405 101.517  1.00  0.00      PROA H
ATOM   2544  CA  VAL   160      32.671  62.439  99.564  1.00  0.00      PROA C
ATOM   2545  HA  VAL   160      32.680  63.346  98.979  1.00  0.00      PROA H
ATOM   2546  CB  VAL   160      33.970  62.336 100.239  1.00  0.00      PROA C
ATOM   2547  HB  VAL   160      34.041  61.472 100.941  1.00  0.00      PROA H
ATOM   2548  CG1 VAL   160      34.968  62.348  99.134  1.00  0.00      PROA C
ATOM   2549 HG11 VAL   160      35.064  63.002  98.269  1.00  0.00      PROA H
ATOM   2550 HG12 VAL   160      34.795  61.437  98.609  1.00  0.00      PROA H
ATOM   2551 HG13 VAL   160      35.872  62.385  99.746  1.00  0.00      PROA H
ATOM   2552  CG2 VAL   160      34.330  63.532 101.045  1.00  0.00      PROA C
ATOM   2553 HG21 VAL   160      33.679  63.769 101.878  1.00  0.00      PROA H
ATOM   2554 HG22 VAL   160      34.195  64.307 100.295  1.00  0.00      PROA H
ATOM   2555 HG23 VAL   160      35.375  63.467 101.405  1.00  0.00      PROA H
ATOM   2556  C   VAL   160      32.483  61.279  98.601  1.00  0.00      PROA C
ATOM   2557  O   VAL   160      32.600  61.434  97.385  1.00  0.00      PROA O
ATOM   2558  N   ARG   161      32.163  60.083  99.116  1.00  0.00      PROA N
ATOM   2559  HN  ARG   161      32.065  59.987 100.107  1.00  0.00      PROA H
ATOM   2560  CA  ARG   161      31.890  58.924  98.304  1.00  0.00      PROA C
ATOM   2561  HA  ARG   161      32.749  58.735  97.684  1.00  0.00      PROA H
ATOM   2562  CB  ARG   161      31.622  57.699  99.194  1.00  0.00      PROA C
ATOM   2563  HB1 ARG   161      31.220  56.867  98.574  1.00  0.00      PROA H
ATOM   2564  HB2 ARG   161      30.852  57.986  99.949  1.00  0.00      PROA H
ATOM   2565  CG  ARG   161      32.871  57.187  99.933  1.00  0.00      PROA C
ATOM   2566  HG1 ARG   161      33.368  58.038 100.451  1.00  0.00      PROA H
ATOM   2567  HG2 ARG   161      33.592  56.779  99.191  1.00  0.00      PROA H
ATOM   2568  CD  ARG   161      32.493  56.107 100.947  1.00  0.00      PROA C
ATOM   2569  HD1 ARG   161      32.112  55.209 100.410  1.00  0.00      PROA H
ATOM   2570  HD2 ARG   161      31.717  56.507 101.640  1.00  0.00      PROA H
ATOM   2571  NE  ARG   161      33.694  55.730 101.746  1.00  0.00      PROA N
ATOM   2572  HE  ARG   161      34.605  56.045 101.456  1.00  0.00      PROA H
ATOM   2573  CZ  ARG   161      33.649  54.893 102.773  1.00  0.00      PROA C
ATOM   2574  NH1 ARG   161      32.510  54.356 103.185  1.00  0.00      PROA N
ATOM   2575 HH11 ARG   161      31.671  54.586 102.718  1.00  0.00      PROA H
ATOM   2576 HH12 ARG   161      32.489  53.733 103.966  1.00  0.00      PROA H
ATOM   2577  NH2 ARG   161      34.748  54.612 103.429  1.00  0.00      PROA N
ATOM   2578 HH21 ARG   161      34.700  54.070 104.254  1.00  0.00      PROA H
ATOM   2579 HH22 ARG   161      35.620  54.853 102.996  1.00  0.00      PROA H
ATOM   2580  C   ARG   161      30.728  59.114  97.359  1.00  0.00      PROA C
ATOM   2581  O   ARG   161      30.769  58.704  96.199  1.00  0.00      PROA O
ATOM   2582  N   ARG   162      29.660  59.763  97.842  1.00  0.00      PROA N
ATOM   2583  HN  ARG   162      29.643  60.095  98.787  1.00  0.00      PROA H
ATOM   2584  CA  ARG   162      28.541  60.104  97.002  1.00  0.00      PROA C
ATOM   2585  HA  ARG   162      28.171  59.190  96.557  1.00  0.00      PROA H
ATOM   2586  CB  ARG   162      27.432  60.751  97.829  1.00  0.00      PROA C
ATOM   2587  HB1 ARG   162      26.675  61.222  97.158  1.00  0.00      PROA H
ATOM   2588  HB2 ARG   162      27.871  61.546  98.476  1.00  0.00      PROA H
ATOM   2589  CG  ARG   162      26.717  59.738  98.709  1.00  0.00      PROA C
ATOM   2590  HG1 ARG   162      27.427  59.303  99.449  1.00  0.00      PROA H
ATOM   2591  HG2 ARG   162      26.279  58.920  98.096  1.00  0.00      PROA H
ATOM   2592  CD  ARG   162      25.621  60.415  99.435  1.00  0.00      PROA C
ATOM   2593  HD1 ARG   162      24.794  60.758  98.762  1.00  0.00      PROA H
ATOM   2594  HD2 ARG   162      26.029  61.305  99.997  1.00  0.00      PROA H
ATOM   2595  NE  ARG   162      25.094  59.363 100.356  1.00  0.00      PROA N
ATOM   2596  HE  ARG   162      25.336  58.412 100.351  1.00  0.00      PROA H
ATOM   2597  CZ  ARG   162      24.148  59.719 101.147  1.00  0.00      PROA C
ATOM   2598  NH1 ARG   162      24.174  61.005 101.366  1.00  0.00      PROA N
ATOM   2599 HH11 ARG   162      24.158  61.706 100.659  1.00  0.00      PROA H
ATOM   2600 HH12 ARG   162      23.381  61.322 101.879  1.00  0.00      PROA H
ATOM   2601  NH2 ARG   162      23.380  58.862 101.791  1.00  0.00      PROA N
ATOM   2602 HH21 ARG   162      22.993  59.246 102.667  1.00  0.00      PROA H
ATOM   2603 HH22 ARG   162      23.742  57.959 101.920  1.00  0.00      PROA H
ATOM   2604  C   ARG   162      28.887  61.031  95.869  1.00  0.00      PROA C
ATOM   2605  O   ARG   162      28.496  60.809  94.724  1.00  0.00      PROA O
ATOM   2606  N   VAL   163      29.677  62.078  96.165  1.00  0.00      PROA N
ATOM   2607  HN  VAL   163      29.984  62.239  97.105  1.00  0.00      PROA H
ATOM   2608  CA  VAL   163      30.143  63.011  95.160  1.00  0.00      PROA C
ATOM   2609  HA  VAL   163      29.271  63.404  94.654  1.00  0.00      PROA H
ATOM   2610  CB  VAL   163      30.919  64.155  95.786  1.00  0.00      PROA C
ATOM   2611  HB  VAL   163      31.715  63.769  96.467  1.00  0.00      PROA H
ATOM   2612  CG1 VAL   163      31.581  65.038  94.708  1.00  0.00      PROA C
ATOM   2613 HG11 VAL   163      30.836  65.321  93.932  1.00  0.00      PROA H
ATOM   2614 HG12 VAL   163      32.419  64.492  94.224  1.00  0.00      PROA H
ATOM   2615 HG13 VAL   163      31.991  65.968  95.155  1.00  0.00      PROA H
ATOM   2616  CG2 VAL   163      29.925  64.962  96.623  1.00  0.00      PROA C
ATOM   2617 HG21 VAL   163      29.511  64.395  97.473  1.00  0.00      PROA H
ATOM   2618 HG22 VAL   163      29.130  65.431  96.016  1.00  0.00      PROA H
ATOM   2619 HG23 VAL   163      30.448  65.777  97.077  1.00  0.00      PROA H
ATOM   2620  C   VAL   163      30.980  62.335  94.104  1.00  0.00      PROA C
ATOM   2621  O   VAL   163      30.807  62.537  92.904  1.00  0.00      PROA O
ATOM   2622  N   VAL   164      31.885  61.444  94.528  1.00  0.00      PROA N
ATOM   2623  HN  VAL   164      32.017  61.281  95.508  1.00  0.00      PROA H
ATOM   2624  CA  VAL   164      32.701  60.679  93.620  1.00  0.00      PROA C
ATOM   2625  HA  VAL   164      33.271  61.371  93.014  1.00  0.00      PROA H
ATOM   2626  CB  VAL   164      33.667  59.839  94.378  1.00  0.00      PROA C
ATOM   2627  HB  VAL   164      33.173  59.257  95.197  1.00  0.00      PROA H
ATOM   2628  CG1 VAL   164      34.334  58.827  93.438  1.00  0.00      PROA C
ATOM   2629 HG11 VAL   164      34.738  59.348  92.554  1.00  0.00      PROA H
ATOM   2630 HG12 VAL   164      33.677  58.014  93.098  1.00  0.00      PROA H
ATOM   2631 HG13 VAL   164      35.167  58.334  93.915  1.00  0.00      PROA H
ATOM   2632  CG2 VAL   164      34.639  60.889  94.929  1.00  0.00      PROA C
ATOM   2633 HG21 VAL   164      34.230  61.516  95.743  1.00  0.00      PROA H
ATOM   2634 HG22 VAL   164      35.325  61.401  94.263  1.00  0.00      PROA H
ATOM   2635 HG23 VAL   164      35.471  60.361  95.309  1.00  0.00      PROA H
ATOM   2636  C   VAL   164      31.908  59.812  92.689  1.00  0.00      PROA C
ATOM   2637  O   VAL   164      32.156  59.764  91.489  1.00  0.00      PROA O
ATOM   2638  N   CYS   165      30.879  59.134  93.216  1.00  0.00      PROA N
ATOM   2639  HN  CYS   165      30.678  59.202  94.194  1.00  0.00      PROA H
ATOM   2640  CA  CYS   165      30.000  58.321  92.417  1.00  0.00      PROA C
ATOM   2641  HA  CYS   165      30.610  57.596  91.902  1.00  0.00      PROA H
ATOM   2642  CB  CYS   165      28.947  57.625  93.304  1.00  0.00      PROA C
ATOM   2643  HB1 CYS   165      28.141  57.212  92.658  1.00  0.00      PROA H
ATOM   2644  HB2 CYS   165      28.492  58.391  93.970  1.00  0.00      PROA H
ATOM   2645  SG  CYS   165      29.669  56.287  94.305  1.00  0.00      PROA S
ATOM   2646  HG1 CYS   165      30.350  57.094  95.109  1.00  0.00      PROA H
ATOM   2647  C   CYS   165      29.287  59.107  91.348  1.00  0.00      PROA C
ATOM   2648  O   CYS   165      29.203  58.685  90.194  1.00  0.00      PROA O
ATOM   2649  N   ILE   166      28.804  60.316  91.701  1.00  0.00      PROA N
ATOM   2650  HN  ILE   166      28.902  60.654  92.641  1.00  0.00      PROA H
ATOM   2651  CA  ILE   166      28.179  61.210  90.751  1.00  0.00      PROA C
ATOM   2652  HA  ILE   166      27.368  60.669  90.284  1.00  0.00      PROA H
ATOM   2653  CB  ILE   166      27.626  62.463  91.432  1.00  0.00      PROA C
ATOM   2654  HB  ILE   166      28.421  62.929  92.062  1.00  0.00      PROA H
ATOM   2655  CG2 ILE   166      27.175  63.492  90.378  1.00  0.00      PROA C
ATOM   2656 HG21 ILE   166      26.508  63.014  89.630  1.00  0.00      PROA H
ATOM   2657 HG22 ILE   166      28.050  63.931  89.856  1.00  0.00      PROA H
ATOM   2658 HG23 ILE   166      26.617  64.319  90.861  1.00  0.00      PROA H
ATOM   2659  CG1 ILE   166      26.459  62.097  92.371  1.00  0.00      PROA C
ATOM   2660 HG11 ILE   166      26.774  61.260  93.029  1.00  0.00      PROA H
ATOM   2661 HG12 ILE   166      25.597  61.754  91.757  1.00  0.00      PROA H
ATOM   2662  CD  ILE   166      26.009  63.262  93.262  1.00  0.00      PROA C
ATOM   2663  HD1 ILE   166      25.493  64.043  92.664  1.00  0.00      PROA H
ATOM   2664  HD2 ILE   166      26.877  63.729  93.774  1.00  0.00      PROA H
ATOM   2665  HD3 ILE   166      25.297  62.896  94.034  1.00  0.00      PROA H
ATOM   2666  C   ILE   166      29.136  61.580  89.641  1.00  0.00      PROA C
ATOM   2667  O   ILE   166      28.816  61.496  88.465  1.00  0.00      PROA O
ATOM   2668  N   LEU   167      30.379  61.919  89.988  1.00  0.00      PROA N
ATOM   2669  HN  LEU   167      30.659  61.877  90.949  1.00  0.00      PROA H
ATOM   2670  CA  LEU   167      31.391  62.274  89.026  1.00  0.00      PROA C
ATOM   2671  HA  LEU   167      30.987  63.045  88.387  1.00  0.00      PROA H
ATOM   2672  CB  LEU   167      32.656  62.767  89.747  1.00  0.00      PROA C
ATOM   2673  HB1 LEU   167      33.479  62.879  89.008  1.00  0.00      PROA H
ATOM   2674  HB2 LEU   167      32.952  62.002  90.499  1.00  0.00      PROA H
ATOM   2675  CG  LEU   167      32.498  64.114  90.473  1.00  0.00      PROA C
ATOM   2676  HG  LEU   167      31.663  64.046  91.208  1.00  0.00      PROA H
ATOM   2677  CD1 LEU   167      33.788  64.440  91.232  1.00  0.00      PROA C
ATOM   2678 HD11 LEU   167      34.641  64.502  90.523  1.00  0.00      PROA H
ATOM   2679 HD12 LEU   167      34.014  63.646  91.975  1.00  0.00      PROA H
ATOM   2680 HD13 LEU   167      33.693  65.413  91.758  1.00  0.00      PROA H
ATOM   2681  CD2 LEU   167      32.154  65.236  89.490  1.00  0.00      PROA C
ATOM   2682 HD21 LEU   167      31.190  65.019  88.985  1.00  0.00      PROA H
ATOM   2683 HD22 LEU   167      32.950  65.324  88.720  1.00  0.00      PROA H
ATOM   2684 HD23 LEU   167      32.052  66.200  90.030  1.00  0.00      PROA H
ATOM   2685  C   LEU   167      31.761  61.138  88.109  1.00  0.00      PROA C
ATOM   2686  O   LEU   167      31.981  61.320  86.911  1.00  0.00      PROA O
ATOM   2687  N   VAL   168      31.830  59.917  88.661  1.00  0.00      PROA N
ATOM   2688  HN  VAL   168      31.632  59.800  89.638  1.00  0.00      PROA H
ATOM   2689  CA  VAL   168      32.109  58.730  87.891  1.00  0.00      PROA C
ATOM   2690  HA  VAL   168      33.027  58.910  87.352  1.00  0.00      PROA H
ATOM   2691  CB  VAL   168      32.246  57.503  88.782  1.00  0.00      PROA C
ATOM   2692  HB  VAL   168      31.392  57.456  89.496  1.00  0.00      PROA H
ATOM   2693  CG1 VAL   168      32.250  56.221  87.936  1.00  0.00      PROA C
ATOM   2694 HG11 VAL   168      32.974  56.316  87.101  1.00  0.00      PROA H
ATOM   2695 HG12 VAL   168      31.245  56.018  87.511  1.00  0.00      PROA H
ATOM   2696 HG13 VAL   168      32.540  55.348  88.557  1.00  0.00      PROA H
ATOM   2697  CG2 VAL   168      33.538  57.596  89.605  1.00  0.00      PROA C
ATOM   2698 HG21 VAL   168      33.613  58.570  90.124  1.00  0.00      PROA H
ATOM   2699 HG22 VAL   168      34.420  57.483  88.945  1.00  0.00      PROA H
ATOM   2700 HG23 VAL   168      33.553  56.788  90.369  1.00  0.00      PROA H
ATOM   2701  C   VAL   168      31.044  58.481  86.854  1.00  0.00      PROA C
ATOM   2702  O   VAL   168      31.337  58.257  85.677  1.00  0.00      PROA O
ATOM   2703  N   TRP   169      29.766  58.588  87.256  1.00  0.00      PROA N
ATOM   2704  HN  TRP   169      29.540  58.784  88.213  1.00  0.00      PROA H
ATOM   2705  CA  TRP   169      28.670  58.448  86.323  1.00  0.00      PROA C
ATOM   2706  HA  TRP   169      28.763  57.483  85.844  1.00  0.00      PROA H
ATOM   2707  CB  TRP   169      27.308  58.546  87.047  1.00  0.00      PROA C
ATOM   2708  HB1 TRP   169      26.521  58.877  86.335  1.00  0.00      PROA H
ATOM   2709  HB2 TRP   169      27.391  59.319  87.845  1.00  0.00      PROA H
ATOM   2710  CG  TRP   169      26.853  57.259  87.655  1.00  0.00      PROA C
ATOM   2711  CD1 TRP   169      26.794  56.951  88.985  1.00  0.00      PROA C
ATOM   2712  HD1 TRP   169      27.101  57.612  89.784  1.00  0.00      PROA H
ATOM   2713  NE1 TRP   169      26.329  55.668  89.142  1.00  0.00      PROA N
ATOM   2714  HE1 TRP   169      26.174  55.220  90.007  1.00  0.00      PROA H
ATOM   2715  CE2 TRP   169      26.061  55.124  87.926  1.00  0.00      PROA C
ATOM   2716  CD2 TRP   169      26.382  56.099  86.949  1.00  0.00      PROA C
ATOM   2717  CE3 TRP   169      26.196  55.805  85.598  1.00  0.00      PROA C
ATOM   2718  HE3 TRP   169      26.423  56.524  84.825  1.00  0.00      PROA H
ATOM   2719  CZ3 TRP   169      25.696  54.548  85.257  1.00  0.00      PROA C
ATOM   2720  HZ3 TRP   169      25.540  54.303  84.219  1.00  0.00      PROA H
ATOM   2721  CZ2 TRP   169      25.573  53.873  87.583  1.00  0.00      PROA C
ATOM   2722  HZ2 TRP   169      25.330  53.136  88.331  1.00  0.00      PROA H
ATOM   2723  CH2 TRP   169      25.392  53.599  86.227  1.00  0.00      PROA C
ATOM   2724  HH2 TRP   169      25.009  52.634  85.926  1.00  0.00      PROA H
ATOM   2725  C   TRP   169      28.718  59.463  85.206  1.00  0.00      PROA C
ATOM   2726  O   TRP   169      28.549  59.151  84.027  1.00  0.00      PROA O
ATOM   2727  N   LEU   170      29.006  60.717  85.546  1.00  0.00      PROA N
ATOM   2728  HN  LEU   170      29.170  60.978  86.505  1.00  0.00      PROA H
ATOM   2729  CA  LEU   170      29.128  61.744  84.550  1.00  0.00      PROA C
ATOM   2730  HA  LEU   170      28.231  61.764  83.958  1.00  0.00      PROA H
ATOM   2731  CB  LEU   170      29.363  63.015  85.276  1.00  0.00      PROA C
ATOM   2732  HB1 LEU   170      29.553  63.885  84.575  1.00  0.00      PROA H
ATOM   2733  HB2 LEU   170      30.201  62.997  86.006  1.00  0.00      PROA H
ATOM   2734  CG  LEU   170      28.131  63.185  86.133  1.00  0.00      PROA C
ATOM   2735  HG  LEU   170      27.739  62.541  86.887  1.00  0.00      PROA H
ATOM   2736  CD1 LEU   170      28.606  64.268  87.003  1.00  0.00      PROA C
ATOM   2737 HD11 LEU   170      28.861  64.933  86.193  1.00  0.00      PROA H
ATOM   2738 HD12 LEU   170      29.514  64.513  87.564  1.00  0.00      PROA H
ATOM   2739 HD13 LEU   170      27.716  64.521  87.607  1.00  0.00      PROA H
ATOM   2740  CD2 LEU   170      26.903  63.272  85.227  1.00  0.00      PROA C
ATOM   2741 HD21 LEU   170      26.584  62.484  84.554  1.00  0.00      PROA H
ATOM   2742 HD22 LEU   170      27.468  64.036  84.752  1.00  0.00      PROA H
ATOM   2743 HD23 LEU   170      25.935  63.708  85.499  1.00  0.00      PROA H
ATOM   2744  C   LEU   170      30.217  61.585  83.584  1.00  0.00      PROA C
ATOM   2745  O   LEU   170      30.061  61.778  82.380  1.00  0.00      PROA O
ATOM   2746  N   LEU   171      31.376  61.203  84.094  1.00  0.00      PROA N
ATOM   2747  HN  LEU   171      31.495  61.057  85.082  1.00  0.00      PROA H
ATOM   2748  CA  LEU   171      32.465  60.940  83.216  1.00  0.00      PROA C
ATOM   2749  HA  LEU   171      32.688  61.830  82.651  1.00  0.00      PROA H
ATOM   2750  CB  LEU   171      33.662  60.585  84.002  1.00  0.00      PROA C
ATOM   2751  HB1 LEU   171      33.466  59.717  84.678  1.00  0.00      PROA H
ATOM   2752  HB2 LEU   171      33.707  61.455  84.704  1.00  0.00      PROA H
ATOM   2753  CG  LEU   171      34.902  60.292  83.069  1.00  0.00      PROA C
ATOM   2754  HG  LEU   171      34.708  59.391  82.483  1.00  0.00      PROA H
ATOM   2755  CD1 LEU   171      35.344  61.455  82.226  1.00  0.00      PROA C
ATOM   2756 HD11 LEU   171      35.357  62.434  82.687  1.00  0.00      PROA H
ATOM   2757 HD12 LEU   171      34.554  61.692  81.526  1.00  0.00      PROA H
ATOM   2758 HD13 LEU   171      36.375  61.279  81.844  1.00  0.00      PROA H
ATOM   2759  CD2 LEU   171      36.072  59.607  83.661  1.00  0.00      PROA C
ATOM   2760 HD21 LEU   171      35.617  58.920  84.343  1.00  0.00      PROA H
ATOM   2761 HD22 LEU   171      36.014  60.471  84.200  1.00  0.00      PROA H
ATOM   2762 HD23 LEU   171      37.175  59.702  83.617  1.00  0.00      PROA H
ATOM   2763  C   LEU   171      32.250  59.801  82.287  1.00  0.00      PROA C
ATOM   2764  O   LEU   171      32.562  59.877  81.104  1.00  0.00      PROA O
ATOM   2765  N   ALA   172      31.684  58.707  82.817  1.00  0.00      PROA N
ATOM   2766  HN  ALA   172      31.444  58.677  83.795  1.00  0.00      PROA H
ATOM   2767  CA  ALA   172      31.369  57.564  82.010  1.00  0.00      PROA C
ATOM   2768  HA  ALA   172      32.276  57.245  81.519  1.00  0.00      PROA H
ATOM   2769  CB  ALA   172      30.806  56.441  82.883  1.00  0.00      PROA C
ATOM   2770  HB1 ALA   172      29.880  56.769  83.403  1.00  0.00      PROA H
ATOM   2771  HB2 ALA   172      31.554  56.145  83.648  1.00  0.00      PROA H
ATOM   2772  HB3 ALA   172      30.567  55.553  82.259  1.00  0.00      PROA H
ATOM   2773  C   ALA   172      30.380  57.902  80.922  1.00  0.00      PROA C
ATOM   2774  O   ALA   172      30.506  57.473  79.774  1.00  0.00      PROA O
ATOM   2775  N   PHE   173      29.383  58.736  81.271  1.00  0.00      PROA N
ATOM   2776  HN  PHE   173      29.309  59.087  82.211  1.00  0.00      PROA H
ATOM   2777  CA  PHE   173      28.421  59.212  80.319  1.00  0.00      PROA C
ATOM   2778  HA  PHE   173      27.983  58.355  79.829  1.00  0.00      PROA H
ATOM   2779  CB  PHE   173      27.328  59.996  81.077  1.00  0.00      PROA C
ATOM   2780  HB1 PHE   173      27.753  60.889  81.577  1.00  0.00      PROA H
ATOM   2781  HB2 PHE   173      26.819  59.353  81.819  1.00  0.00      PROA H
ATOM   2782  CG  PHE   173      26.320  60.467  80.130  1.00  0.00      PROA C
ATOM   2783  CD1 PHE   173      26.451  61.726  79.573  1.00  0.00      PROA C
ATOM   2784  HD1 PHE   173      27.119  62.468  79.969  1.00  0.00      PROA H
ATOM   2785  CE1 PHE   173      25.588  62.091  78.586  1.00  0.00      PROA C
ATOM   2786  HE1 PHE   173      25.558  63.095  78.233  1.00  0.00      PROA H
ATOM   2787  CZ  PHE   173      24.497  61.316  78.300  1.00  0.00      PROA C
ATOM   2788  HZ  PHE   173      23.719  61.903  77.929  1.00  0.00      PROA H
ATOM   2789  CD2 PHE   173      25.298  59.627  79.705  1.00  0.00      PROA C
ATOM   2790  HD2 PHE   173      25.320  58.644  80.079  1.00  0.00      PROA H
ATOM   2791  CE2 PHE   173      24.324  60.077  78.831  1.00  0.00      PROA C
ATOM   2792  HE2 PHE   173      23.544  59.482  78.454  1.00  0.00      PROA H
ATOM   2793  C   PHE   173      29.062  60.035  79.218  1.00  0.00      PROA C
ATOM   2794  O   PHE   173      28.839  59.799  78.040  1.00  0.00      PROA O
ATOM   2795  N   CYS   174      29.933  60.982  79.581  1.00  0.00      PROA N
ATOM   2796  HN  CYS   174      30.223  61.048  80.537  1.00  0.00      PROA H
ATOM   2797  CA  CYS   174      30.552  61.883  78.636  1.00  0.00      PROA C
ATOM   2798  HA  CYS   174      29.780  62.335  78.027  1.00  0.00      PROA H
ATOM   2799  CB  CYS   174      31.343  62.964  79.393  1.00  0.00      PROA C
ATOM   2800  HB1 CYS   174      31.994  63.513  78.679  1.00  0.00      PROA H
ATOM   2801  HB2 CYS   174      31.994  62.449  80.137  1.00  0.00      PROA H
ATOM   2802  SG  CYS   174      30.253  64.148  80.246  1.00  0.00      PROA S
ATOM   2803  HG1 CYS   174      29.995  63.343  81.272  1.00  0.00      PROA H
ATOM   2804  C   CYS   174      31.468  61.185  77.676  1.00  0.00      PROA C
ATOM   2805  O   CYS   174      31.488  61.449  76.479  1.00  0.00      PROA O
ATOM   2806  N   VAL   175      32.232  60.216  78.188  1.00  0.00      PROA N
ATOM   2807  HN  VAL   175      32.175  59.983  79.161  1.00  0.00      PROA H
ATOM   2808  CA  VAL   175      33.192  59.503  77.373  1.00  0.00      PROA C
ATOM   2809  HA  VAL   175      33.743  60.228  76.786  1.00  0.00      PROA H
ATOM   2810  CB  VAL   175      34.158  58.710  78.252  1.00  0.00      PROA C
ATOM   2811  HB  VAL   175      33.579  58.067  78.956  1.00  0.00      PROA H
ATOM   2812  CG1 VAL   175      35.064  57.820  77.389  1.00  0.00      PROA C
ATOM   2813 HG11 VAL   175      35.518  58.412  76.564  1.00  0.00      PROA H
ATOM   2814 HG12 VAL   175      34.482  56.986  76.942  1.00  0.00      PROA H
ATOM   2815 HG13 VAL   175      35.875  57.380  78.003  1.00  0.00      PROA H
ATOM   2816  CG2 VAL   175      35.019  59.666  79.097  1.00  0.00      PROA C
ATOM   2817 HG21 VAL   175      34.388  60.399  79.637  1.00  0.00      PROA H
ATOM   2818 HG22 VAL   175      35.734  60.220  78.453  1.00  0.00      PROA H
ATOM   2819 HG23 VAL   175      35.595  59.082  79.848  1.00  0.00      PROA H
ATOM   2820  C   VAL   175      32.477  58.588  76.388  1.00  0.00      PROA C
ATOM   2821  O   VAL   175      32.976  58.256  75.314  1.00  0.00      PROA O
ATOM   2822  N   SER   176      31.224  58.210  76.698  1.00  0.00      PROA N
ATOM   2823  HN  SER   176      30.776  58.571  77.518  1.00  0.00      PROA H
ATOM   2824  CA  SER   176      30.494  57.258  75.886  1.00  0.00      PROA C
ATOM   2825  HA  SER   176      31.189  56.578  75.416  1.00  0.00      PROA H
ATOM   2826  CB  SER   176      29.515  56.451  76.770  1.00  0.00      PROA C
ATOM   2827  HB1 SER   176      28.932  55.735  76.158  1.00  0.00      PROA H
ATOM   2828  HB2 SER   176      28.813  57.132  77.301  1.00  0.00      PROA H
ATOM   2829  OG  SER   176      30.222  55.694  77.741  1.00  0.00      PROA O
ATOM   2830  HG1 SER   176      30.467  56.313  78.454  1.00  0.00      PROA H
ATOM   2831  C   SER   176      29.695  57.913  74.777  1.00  0.00      PROA C
ATOM   2832  O   SER   176      29.235  57.268  73.832  1.00  0.00      PROA O
ATOM   2833  N   LEU   177      29.517  59.236  74.836  1.00  0.00      PROA N
ATOM   2834  HN  LEU   177      30.129  59.789  75.396  1.00  0.00      PROA H
ATOM   2835  CA  LEU   177      28.661  59.980  73.946  1.00  0.00      PROA C
ATOM   2836  HA  LEU   177      27.728  59.439  73.864  1.00  0.00      PROA H
ATOM   2837  CB  LEU   177      28.400  61.388  74.509  1.00  0.00      PROA C
ATOM   2838  HB1 LEU   177      28.082  62.085  73.701  1.00  0.00      PROA H
ATOM   2839  HB2 LEU   177      29.329  61.783  74.965  1.00  0.00      PROA H
ATOM   2840  CG  LEU   177      27.344  61.467  75.607  1.00  0.00      PROA C
ATOM   2841  HG  LEU   177      27.615  60.803  76.450  1.00  0.00      PROA H
ATOM   2842  CD1 LEU   177      27.292  62.906  76.119  1.00  0.00      PROA C
ATOM   2843 HD11 LEU   177      27.354  63.636  75.296  1.00  0.00      PROA H
ATOM   2844 HD12 LEU   177      28.094  63.103  76.862  1.00  0.00      PROA H
ATOM   2845 HD13 LEU   177      26.318  63.092  76.572  1.00  0.00      PROA H
ATOM   2846  CD2 LEU   177      25.983  60.995  75.105  1.00  0.00      PROA C
ATOM   2847 HD21 LEU   177      25.997  59.897  74.946  1.00  0.00      PROA H
ATOM   2848 HD22 LEU   177      25.736  61.501  74.152  1.00  0.00      PROA H
ATOM   2849 HD23 LEU   177      25.205  61.220  75.855  1.00  0.00      PROA H
ATOM   2850  C   LEU   177      29.183  60.116  72.537  1.00  0.00      PROA C
ATOM   2851  O   LEU   177      28.417  59.894  71.592  1.00  0.00      PROA O
ATOM   2852  N   PRO   178      30.470  60.419  72.314  1.00  0.00      PROA N
ATOM   2853  CD  PRO   178      31.458  60.864  73.333  1.00  0.00      PROA C
ATOM   2854  HD1 PRO   178      31.894  59.991  73.872  1.00  0.00      PROA H
ATOM   2855  HD2 PRO   178      31.049  61.556  74.099  1.00  0.00      PROA H
ATOM   2856  CA  PRO   178      30.916  60.721  70.961  1.00  0.00      PROA C
ATOM   2857  HA  PRO   178      30.343  61.542  70.556  1.00  0.00      PROA H
ATOM   2858  CB  PRO   178      32.406  61.036  71.146  1.00  0.00      PROA C
ATOM   2859  HB1 PRO   178      32.765  61.772  70.402  1.00  0.00      PROA H
ATOM   2860  HB2 PRO   178      33.027  60.112  71.086  1.00  0.00      PROA H
ATOM   2861  CG  PRO   178      32.528  61.603  72.557  1.00  0.00      PROA C
ATOM   2862  HG1 PRO   178      33.536  61.433  72.987  1.00  0.00      PROA H
ATOM   2863  HG2 PRO   178      32.286  62.689  72.550  1.00  0.00      PROA H
ATOM   2864  C   PRO   178      30.741  59.561  70.010  1.00  0.00      PROA C
ATOM   2865  O   PRO   178      30.244  59.744  68.904  1.00  0.00      PROA O
ATOM   2866  N   ASP   179      31.099  58.346  70.430  1.00  0.00      PROA N
ATOM   2867  HN  ASP   179      31.474  58.222  71.345  1.00  0.00      PROA H
ATOM   2868  CA  ASP   179      30.947  57.188  69.578  1.00  0.00      PROA C
ATOM   2869  HA  ASP   179      31.429  57.424  68.637  1.00  0.00      PROA H
ATOM   2870  CB  ASP   179      31.577  55.972  70.263  1.00  0.00      PROA C
ATOM   2871  HB1 ASP   179      30.953  55.559  71.068  1.00  0.00      PROA H
ATOM   2872  HB2 ASP   179      32.509  56.255  70.728  1.00  0.00      PROA H
ATOM   2873  CG  ASP   179      31.902  54.884  69.280  1.00  0.00      PROA C
ATOM   2874  OD1 ASP   179      32.141  55.247  68.106  1.00  0.00      PROA O
ATOM   2875  OD2 ASP   179      31.945  53.704  69.685  1.00  0.00      PROA O
ATOM   2876  C   ASP   179      29.498  56.871  69.261  1.00  0.00      PROA C
ATOM   2877  O   ASP   179      29.119  56.532  68.140  1.00  0.00      PROA O
ATOM   2878  N   THR   180      28.634  57.046  70.278  1.00  0.00      PROA N
ATOM   2879  HN  THR   180      28.959  57.404  71.150  1.00  0.00      PROA H
ATOM   2880  CA  THR   180      27.212  56.780  70.165  1.00  0.00      PROA C
ATOM   2881  HA  THR   180      27.115  55.785  69.770  1.00  0.00      PROA H
ATOM   2882  CB  THR   180      26.508  56.887  71.508  1.00  0.00      PROA C
ATOM   2883  HB  THR   180      26.568  57.929  71.903  1.00  0.00      PROA H
ATOM   2884  OG1 THR   180      27.112  56.001  72.444  1.00  0.00      PROA O
ATOM   2885  HG1 THR   180      27.838  56.490  72.870  1.00  0.00      PROA H
ATOM   2886  CG2 THR   180      25.033  56.497  71.379  1.00  0.00      PROA C
ATOM   2887 HG21 THR   180      24.936  55.453  71.014  1.00  0.00      PROA H
ATOM   2888 HG22 THR   180      24.499  57.169  70.678  1.00  0.00      PROA H
ATOM   2889 HG23 THR   180      24.526  56.577  72.363  1.00  0.00      PROA H
ATOM   2890  C   THR   180      26.544  57.695  69.172  1.00  0.00      PROA C
ATOM   2891  O   THR   180      25.624  57.338  68.433  1.00  0.00      PROA O
ATOM   2892  N   TYR   181      27.029  58.939  69.117  1.00  0.00      PROA N
ATOM   2893  HN  TYR   181      27.822  59.196  69.677  1.00  0.00      PROA H
ATOM   2894  CA  TYR   181      26.501  59.946  68.240  1.00  0.00      PROA C
ATOM   2895  HA  TYR   181      25.452  60.038  68.475  1.00  0.00      PROA H
ATOM   2896  CB  TYR   181      27.216  61.291  68.501  1.00  0.00      PROA C
ATOM   2897  HB1 TYR   181      28.312  61.146  68.385  1.00  0.00      PROA H
ATOM   2898  HB2 TYR   181      27.007  61.631  69.536  1.00  0.00      PROA H
ATOM   2899  CG  TYR   181      26.790  62.369  67.544  1.00  0.00      PROA C
ATOM   2900  CD1 TYR   181      27.607  62.718  66.456  1.00  0.00      PROA C
ATOM   2901  HD1 TYR   181      28.546  62.212  66.305  1.00  0.00      PROA H
ATOM   2902  CE1 TYR   181      27.216  63.725  65.569  1.00  0.00      PROA C
ATOM   2903  HE1 TYR   181      27.851  64.000  64.742  1.00  0.00      PROA H
ATOM   2904  CZ  TYR   181      26.008  64.384  65.772  1.00  0.00      PROA C
ATOM   2905  OH  TYR   181      25.617  65.376  64.872  1.00  0.00      PROA O
ATOM   2906  HH  TYR   181      26.364  65.634  64.335  1.00  0.00      PROA H
ATOM   2907  CD2 TYR   181      25.565  63.029  67.726  1.00  0.00      PROA C
ATOM   2908  HD2 TYR   181      24.936  62.768  68.563  1.00  0.00      PROA H
ATOM   2909  CE2 TYR   181      25.172  64.038  66.838  1.00  0.00      PROA C
ATOM   2910  HE2 TYR   181      24.246  64.578  66.980  1.00  0.00      PROA H
ATOM   2911  C   TYR   181      26.567  59.552  66.779  1.00  0.00      PROA C
ATOM   2912  O   TYR   181      25.647  59.834  65.998  1.00  0.00      PROA O
ATOM   2913  N   TYR   182      27.643  58.856  66.392  1.00  0.00      PROA N
ATOM   2914  HN  TYR   182      28.291  58.502  67.071  1.00  0.00      PROA H
ATOM   2915  CA  TYR   182      27.906  58.566  65.005  1.00  0.00      PROA C
ATOM   2916  HA  TYR   182      27.397  59.292  64.387  1.00  0.00      PROA H
ATOM   2917  CB  TYR   182      29.427  58.604  64.727  1.00  0.00      PROA C
ATOM   2918  HB1 TYR   182      29.667  58.124  63.755  1.00  0.00      PROA H
ATOM   2919  HB2 TYR   182      29.956  58.067  65.545  1.00  0.00      PROA H
ATOM   2920  CG  TYR   182      29.942  60.014  64.673  1.00  0.00      PROA C
ATOM   2921  CD1 TYR   182      29.633  60.846  63.585  1.00  0.00      PROA C
ATOM   2922  HD1 TYR   182      29.003  60.480  62.796  1.00  0.00      PROA H
ATOM   2923  CE1 TYR   182      30.136  62.149  63.511  1.00  0.00      PROA C
ATOM   2924  HE1 TYR   182      29.908  62.778  62.663  1.00  0.00      PROA H
ATOM   2925  CZ  TYR   182      30.981  62.619  64.515  1.00  0.00      PROA C
ATOM   2926  OH  TYR   182      31.471  63.929  64.452  1.00  0.00      PROA O
ATOM   2927  HH  TYR   182      32.059  64.016  65.206  1.00  0.00      PROA H
ATOM   2928  CD2 TYR   182      30.795  60.506  65.674  1.00  0.00      PROA C
ATOM   2929  HD2 TYR   182      31.052  59.876  66.511  1.00  0.00      PROA H
ATOM   2930  CE2 TYR   182      31.312  61.803  65.598  1.00  0.00      PROA C
ATOM   2931  HE2 TYR   182      31.957  62.165  66.382  1.00  0.00      PROA H
ATOM   2932  C   TYR   182      27.357  57.221  64.594  1.00  0.00      PROA C
ATOM   2933  O   TYR   182      27.567  56.747  63.483  1.00  0.00      PROA O
ATOM   2934  N   LEU   183      26.594  56.563  65.468  1.00  0.00      PROA N
ATOM   2935  HN  LEU   183      26.381  56.958  66.356  1.00  0.00      PROA H
ATOM   2936  CA  LEU   183      25.990  55.301  65.150  1.00  0.00      PROA C
ATOM   2937  HA  LEU   183      26.685  54.719  64.563  1.00  0.00      PROA H
ATOM   2938  CB  LEU   183      25.615  54.538  66.429  1.00  0.00      PROA C
ATOM   2939  HB1 LEU   183      24.832  53.779  66.209  1.00  0.00      PROA H
ATOM   2940  HB2 LEU   183      25.199  55.265  67.155  1.00  0.00      PROA H
ATOM   2941  CG  LEU   183      26.777  53.810  67.102  1.00  0.00      PROA C
ATOM   2942  HG  LEU   183      27.670  54.482  67.166  1.00  0.00      PROA H
ATOM   2943  CD1 LEU   183      26.393  53.403  68.526  1.00  0.00      PROA C
ATOM   2944 HD11 LEU   183      25.617  52.610  68.517  1.00  0.00      PROA H
ATOM   2945 HD12 LEU   183      25.973  54.274  69.070  1.00  0.00      PROA H
ATOM   2946 HD13 LEU   183      27.284  53.037  69.078  1.00  0.00      PROA H
ATOM   2947  CD2 LEU   183      27.116  52.585  66.272  1.00  0.00      PROA C
ATOM   2948 HD21 LEU   183      27.879  52.854  65.519  1.00  0.00      PROA H
ATOM   2949 HD22 LEU   183      26.247  52.171  65.739  1.00  0.00      PROA H
ATOM   2950 HD23 LEU   183      27.431  51.768  66.942  1.00  0.00      PROA H
ATOM   2951  C   LEU   183      24.762  55.477  64.301  1.00  0.00      PROA C
ATOM   2952  O   LEU   183      23.918  56.328  64.567  1.00  0.00      PROA O
ATOM   2953  N   LYS   184      24.659  54.668  63.242  1.00  0.00      PROA N
ATOM   2954  HN  LYS   184      25.416  54.046  63.010  1.00  0.00      PROA H
ATOM   2955  CA  LYS   184      23.519  54.699  62.361  1.00  0.00      PROA C
ATOM   2956  HA  LYS   184      22.638  55.026  62.894  1.00  0.00      PROA H
ATOM   2957  CB  LYS   184      23.740  55.634  61.156  1.00  0.00      PROA C
ATOM   2958  HB1 LYS   184      22.921  55.518  60.417  1.00  0.00      PROA H
ATOM   2959  HB2 LYS   184      24.653  55.317  60.656  1.00  0.00      PROA H
ATOM   2960  CG  LYS   184      23.881  57.111  61.527  1.00  0.00      PROA C
ATOM   2961  HG1 LYS   184      24.790  57.253  62.156  1.00  0.00      PROA H
ATOM   2962  HG2 LYS   184      22.986  57.379  62.135  1.00  0.00      PROA H
ATOM   2963  CD  LYS   184      23.963  58.000  60.283  1.00  0.00      PROA C
ATOM   2964  HD1 LYS   184      23.055  57.812  59.664  1.00  0.00      PROA H
ATOM   2965  HD2 LYS   184      24.864  57.698  59.697  1.00  0.00      PROA H
ATOM   2966  CE  LYS   184      24.046  59.465  60.667  1.00  0.00      PROA C
ATOM   2967  HE1 LYS   184      24.976  59.641  61.247  1.00  0.00      PROA H
ATOM   2968  HE2 LYS   184      23.172  59.748  61.295  1.00  0.00      PROA H
ATOM   2969  NZ  LYS   184      24.065  60.313  59.463  1.00  0.00      PROA N
ATOM   2970  HZ1 LYS   184      23.199  60.185  58.899  1.00  0.00      PROA H
ATOM   2971  HZ2 LYS   184      24.887  60.107  58.856  1.00  0.00      PROA H
ATOM   2972  HZ3 LYS   184      24.153  61.310  59.760  1.00  0.00      PROA H
ATOM   2973  C   LYS   184      23.237  53.308  61.865  1.00  0.00      PROA C
ATOM   2974  O   LYS   184      24.106  52.432  61.841  1.00  0.00      PROA O
ATOM   2975  N   THR   185      21.991  53.050  61.454  1.00  0.00      PROA N
ATOM   2976  HN  THR   185      21.263  53.733  61.542  1.00  0.00      PROA H
ATOM   2977  CA  THR   185      21.611  51.786  60.865  1.00  0.00      PROA C
ATOM   2978  HA  THR   185      22.360  51.050  61.090  1.00  0.00      PROA H
ATOM   2979  CB  THR   185      20.259  51.286  61.332  1.00  0.00      PROA C
ATOM   2980  HB  THR   185      19.954  50.356  60.797  1.00  0.00      PROA H
ATOM   2981  OG1 THR   185      19.272  52.293  61.148  1.00  0.00      PROA O
ATOM   2982  HG1 THR   185      19.466  52.680  60.278  1.00  0.00      PROA H
ATOM   2983  CG2 THR   185      20.334  50.965  62.829  1.00  0.00      PROA C
ATOM   2984 HG21 THR   185      20.622  51.868  63.401  1.00  0.00      PROA H
ATOM   2985 HG22 THR   185      21.086  50.178  63.034  1.00  0.00      PROA H
ATOM   2986 HG23 THR   185      19.346  50.615  63.193  1.00  0.00      PROA H
ATOM   2987  C   THR   185      21.566  51.915  59.375  1.00  0.00      PROA C
ATOM   2988  O   THR   185      21.026  52.874  58.830  1.00  0.00      PROA O
ATOM   2989  N   VAL   186      22.156  50.941  58.675  1.00  0.00      PROA N
ATOM   2990  HN  VAL   186      22.629  50.194  59.152  1.00  0.00      PROA H
ATOM   2991  CA  VAL   186      22.187  50.923  57.234  1.00  0.00      PROA C
ATOM   2992  HA  VAL   186      21.564  51.721  56.851  1.00  0.00      PROA H
ATOM   2993  CB  VAL   186      23.576  51.075  56.684  1.00  0.00      PROA C
ATOM   2994  HB  VAL   186      24.262  50.266  57.047  1.00  0.00      PROA H
ATOM   2995  CG1 VAL   186      23.609  51.116  55.148  1.00  0.00      PROA C
ATOM   2996 HG11 VAL   186      22.851  51.834  54.769  1.00  0.00      PROA H
ATOM   2997 HG12 VAL   186      23.401  50.101  54.755  1.00  0.00      PROA H
ATOM   2998 HG13 VAL   186      24.610  51.431  54.779  1.00  0.00      PROA H
ATOM   2999  CG2 VAL   186      24.070  52.378  57.225  1.00  0.00      PROA C
ATOM   3000 HG21 VAL   186      24.857  52.081  57.958  1.00  0.00      PROA H
ATOM   3001 HG22 VAL   186      23.376  53.040  57.763  1.00  0.00      PROA H
ATOM   3002 HG23 VAL   186      24.481  52.982  56.383  1.00  0.00      PROA H
ATOM   3003  C   VAL   186      21.627  49.640  56.738  1.00  0.00      PROA C
ATOM   3004  O   VAL   186      21.964  48.559  57.211  1.00  0.00      PROA O
ATOM   3005  N   THR   187      20.746  49.744  55.746  1.00  0.00      PROA N
ATOM   3006  HN  THR   187      20.483  50.624  55.381  1.00  0.00      PROA H
ATOM   3007  CA  THR   187      20.114  48.601  55.148  1.00  0.00      PROA C
ATOM   3008  HA  THR   187      20.376  47.720  55.708  1.00  0.00      PROA H
ATOM   3009  CB  THR   187      18.604  48.728  55.094  1.00  0.00      PROA C
ATOM   3010  HB  THR   187      18.308  49.551  54.401  1.00  0.00      PROA H
ATOM   3011  OG1 THR   187      18.091  49.033  56.387  1.00  0.00      PROA O
ATOM   3012  HG1 THR   187      18.118  48.185  56.864  1.00  0.00      PROA H
ATOM   3013  CG2 THR   187      17.954  47.419  54.628  1.00  0.00      PROA C
ATOM   3014 HG21 THR   187      18.213  46.581  55.303  1.00  0.00      PROA H
ATOM   3015 HG22 THR   187      18.282  47.171  53.597  1.00  0.00      PROA H
ATOM   3016 HG23 THR   187      16.850  47.532  54.608  1.00  0.00      PROA H
ATOM   3017  C   THR   187      20.669  48.407  53.770  1.00  0.00      PROA C
ATOM   3018  O   THR   187      20.638  49.289  52.909  1.00  0.00      PROA O
ATOM   3019  N   SER   188      21.247  47.216  53.548  1.00  0.00      PROA N
ATOM   3020  HN  SER   188      21.291  46.526  54.280  1.00  0.00      PROA H
ATOM   3021  CA  SER   188      21.723  46.834  52.246  1.00  0.00      PROA C
ATOM   3022  HA  SER   188      22.355  47.636  51.889  1.00  0.00      PROA H
ATOM   3023  CB  SER   188      22.551  45.529  52.273  1.00  0.00      PROA C
ATOM   3024  HB1 SER   188      21.928  44.717  52.709  1.00  0.00      PROA H
ATOM   3025  HB2 SER   188      23.441  45.685  52.924  1.00  0.00      PROA H
ATOM   3026  OG  SER   188      22.958  45.145  50.958  1.00  0.00      PROA O
ATOM   3027  HG1 SER   188      23.392  44.279  51.016  1.00  0.00      PROA H
ATOM   3028  C   SER   188      20.597  46.688  51.256  1.00  0.00      PROA C
ATOM   3029  O   SER   188      19.596  46.011  51.493  1.00  0.00      PROA O
ATOM   3030  N   ALA   189      20.792  47.282  50.070  1.00  0.00      PROA N
ATOM   3031  HN  ALA   189      21.637  47.780  49.900  1.00  0.00      PROA H
ATOM   3032  CA  ALA   189      19.771  47.240  49.051  1.00  0.00      PROA C
ATOM   3033  HA  ALA   189      18.820  47.440  49.492  1.00  0.00      PROA H
ATOM   3034  CB  ALA   189      20.053  48.306  47.992  1.00  0.00      PROA C
ATOM   3035  HB1 ALA   189      21.050  48.160  47.542  1.00  0.00      PROA H
ATOM   3036  HB2 ALA   189      20.030  49.306  48.445  1.00  0.00      PROA H
ATOM   3037  HB3 ALA   189      19.283  48.281  47.190  1.00  0.00      PROA H
ATOM   3038  C   ALA   189      19.660  45.879  48.423  1.00  0.00      PROA C
ATOM   3039  O   ALA   189      18.631  45.438  47.936  1.00  0.00      PROA O
ATOM   3040  N   SER   190      20.769  45.136  48.449  1.00  0.00      PROA N
ATOM   3041  HN  SER   190      21.572  45.415  48.981  1.00  0.00      PROA H
ATOM   3042  CA  SER   190      20.823  43.880  47.774  1.00  0.00      PROA C
ATOM   3043  HA  SER   190      20.327  43.962  46.822  1.00  0.00      PROA H
ATOM   3044  CB  SER   190      22.296  43.563  47.526  1.00  0.00      PROA C
ATOM   3045  HB1 SER   190      22.786  44.331  46.893  1.00  0.00      PROA H
ATOM   3046  HB2 SER   190      22.273  42.661  46.936  1.00  0.00      PROA H
ATOM   3047  OG  SER   190      23.045  43.389  48.725  1.00  0.00      PROA O
ATOM   3048  HG1 SER   190      22.967  42.459  48.975  1.00  0.00      PROA H
ATOM   3049  C   SER   190      20.141  42.750  48.520  1.00  0.00      PROA C
ATOM   3050  O   SER   190      19.399  41.957  47.942  1.00  0.00      PROA O
ATOM   3051  N   ASN   191      20.365  42.673  49.850  1.00  0.00      PROA N
ATOM   3052  HN  ASN   191      20.896  43.377  50.319  1.00  0.00      PROA H
ATOM   3053  CA  ASN   191      19.877  41.529  50.588  1.00  0.00      PROA C
ATOM   3054  HA  ASN   191      19.307  40.875  49.944  1.00  0.00      PROA H
ATOM   3055  CB  ASN   191      21.063  40.737  51.209  1.00  0.00      PROA C
ATOM   3056  HB1 ASN   191      20.675  39.888  51.806  1.00  0.00      PROA H
ATOM   3057  HB2 ASN   191      21.667  41.404  51.856  1.00  0.00      PROA H
ATOM   3058  CG  ASN   191      21.975  40.160  50.130  1.00  0.00      PROA C
ATOM   3059  OD1 ASN   191      21.679  40.145  48.938  1.00  0.00      PROA O
ATOM   3060  ND2 ASN   191      23.193  39.734  50.531  1.00  0.00      PROA N
ATOM   3061 HD21 ASN   191      23.427  39.771  51.501  1.00  0.00      PROA H
ATOM   3062 HD22 ASN   191      23.822  39.339  49.866  1.00  0.00      PROA H
ATOM   3063  C   ASN   191      18.897  41.930  51.667  1.00  0.00      PROA C
ATOM   3064  O   ASN   191      18.435  41.082  52.424  1.00  0.00      PROA O
ATOM   3065  N   ASN   192      18.571  43.229  51.792  1.00  0.00      PROA N
ATOM   3066  HN  ASN   192      18.861  43.893  51.107  1.00  0.00      PROA H
ATOM   3067  CA  ASN   192      17.656  43.748  52.796  1.00  0.00      PROA C
ATOM   3068  HA  ASN   192      17.666  44.826  52.671  1.00  0.00      PROA H
ATOM   3069  CB  ASN   192      16.235  43.168  52.619  1.00  0.00      PROA C
ATOM   3070  HB1 ASN   192      16.099  42.278  53.266  1.00  0.00      PROA H
ATOM   3071  HB2 ASN   192      16.118  42.846  51.567  1.00  0.00      PROA H
ATOM   3072  CG  ASN   192      15.170  44.207  52.903  1.00  0.00      PROA C
ATOM   3073  OD1 ASN   192      15.395  45.414  52.940  1.00  0.00      PROA O
ATOM   3074  ND2 ASN   192      13.938  43.724  53.189  1.00  0.00      PROA N
ATOM   3075 HD21 ASN   192      13.231  44.370  53.420  1.00  0.00      PROA H
ATOM   3076 HD22 ASN   192      13.818  42.728  53.203  1.00  0.00      PROA H
ATOM   3077  C   ASN   192      18.141  43.476  54.209  1.00  0.00      PROA C
ATOM   3078  O   ASN   192      17.380  43.333  55.166  1.00  0.00      PROA O
ATOM   3079  N   GLU   193      19.471  43.386  54.360  1.00  0.00      PROA N
ATOM   3080  HN  GLU   193      20.052  43.332  53.553  1.00  0.00      PROA H
ATOM   3081  CA  GLU   193      20.080  43.179  55.643  1.00  0.00      PROA C
ATOM   3082  HA  GLU   193      19.381  42.689  56.304  1.00  0.00      PROA H
ATOM   3083  CB  GLU   193      21.347  42.324  55.507  1.00  0.00      PROA C
ATOM   3084  HB1 GLU   193      21.862  42.274  56.497  1.00  0.00      PROA H
ATOM   3085  HB2 GLU   193      22.040  42.791  54.775  1.00  0.00      PROA H
ATOM   3086  CG  GLU   193      21.038  40.903  54.987  1.00  0.00      PROA C
ATOM   3087  HG1 GLU   193      20.499  40.901  54.039  1.00  0.00      PROA H
ATOM   3088  HG2 GLU   193      20.297  40.438  55.652  1.00  0.00      PROA H
ATOM   3089  CD  GLU   193      22.298  40.041  54.839  1.00  0.00      PROA C
ATOM   3090  OE1 GLU   193      22.167  38.797  54.722  1.00  0.00      PROA O
ATOM   3091  OE2 GLU   193      23.402  40.643  54.899  1.00  0.00      PROA O
ATOM   3092  C   GLU   193      20.419  44.496  56.274  1.00  0.00      PROA C
ATOM   3093  O   GLU   193      20.959  45.379  55.612  1.00  0.00      PROA O
ATOM   3094  N   THR   194      20.105  44.648  57.577  1.00  0.00      PROA N
ATOM   3095  HN  THR   194      19.698  43.910  58.106  1.00  0.00      PROA H
ATOM   3096  CA  THR   194      20.302  45.901  58.285  1.00  0.00      PROA C
ATOM   3097  HA  THR   194      20.646  46.637  57.587  1.00  0.00      PROA H
ATOM   3098  CB  THR   194      19.043  46.419  58.964  1.00  0.00      PROA C
ATOM   3099  HB  THR   194      18.702  45.723  59.773  1.00  0.00      PROA H
ATOM   3100  OG1 THR   194      18.028  46.555  57.980  1.00  0.00      PROA O
ATOM   3101  HG1 THR   194      17.846  45.655  57.685  1.00  0.00      PROA H
ATOM   3102  CG2 THR   194      19.263  47.808  59.575  1.00  0.00      PROA C
ATOM   3103 HG21 THR   194      19.731  48.487  58.834  1.00  0.00      PROA H
ATOM   3104 HG22 THR   194      19.920  47.743  60.468  1.00  0.00      PROA H
ATOM   3105 HG23 THR   194      18.293  48.247  59.899  1.00  0.00      PROA H
ATOM   3106  C   THR   194      21.388  45.763  59.295  1.00  0.00      PROA C
ATOM   3107  O   THR   194      21.382  44.835  60.091  1.00  0.00      PROA O
ATOM   3108  N   TYR   195      22.359  46.678  59.280  1.00  0.00      PROA N
ATOM   3109  HN  TYR   195      22.346  47.401  58.579  1.00  0.00      PROA H
ATOM   3110  CA  TYR   195      23.469  46.652  60.196  1.00  0.00      PROA C
ATOM   3111  HA  TYR   195      23.303  45.907  60.960  1.00  0.00      PROA H
ATOM   3112  CB  TYR   195      24.808  46.374  59.476  1.00  0.00      PROA C
ATOM   3113  HB1 TYR   195      25.650  46.386  60.201  1.00  0.00      PROA H
ATOM   3114  HB2 TYR   195      24.984  47.144  58.693  1.00  0.00      PROA H
ATOM   3115  CG  TYR   195      24.795  45.027  58.803  1.00  0.00      PROA C
ATOM   3116  CD1 TYR   195      25.174  43.876  59.512  1.00  0.00      PROA C
ATOM   3117  HD1 TYR   195      25.458  43.951  60.551  1.00  0.00      PROA H
ATOM   3118  CE1 TYR   195      25.193  42.626  58.884  1.00  0.00      PROA C
ATOM   3119  HE1 TYR   195      25.494  41.741  59.426  1.00  0.00      PROA H
ATOM   3120  CZ  TYR   195      24.857  42.517  57.534  1.00  0.00      PROA C
ATOM   3121  OH  TYR   195      24.890  41.246  56.937  1.00  0.00      PROA O
ATOM   3122  HH  TYR   195      24.337  41.265  56.124  1.00  0.00      PROA H
ATOM   3123  CD2 TYR   195      24.454  44.902  57.444  1.00  0.00      PROA C
ATOM   3124  HD2 TYR   195      24.156  45.774  56.887  1.00  0.00      PROA H
ATOM   3125  CE2 TYR   195      24.481  43.652  56.808  1.00  0.00      PROA C
ATOM   3126  HE2 TYR   195      24.224  43.569  55.762  1.00  0.00      PROA H
ATOM   3127  C   TYR   195      23.558  47.970  60.916  1.00  0.00      PROA C
ATOM   3128  O   TYR   195      23.148  49.013  60.417  1.00  0.00      PROA O
ATOM   3129  N   CYS   196      24.085  47.947  62.141  1.00  0.00      PROA N
ATOM   3130  HN  CYS   196      24.333  47.091  62.583  1.00  0.00      PROA H
ATOM   3131  CA  CYS   196      24.366  49.147  62.875  1.00  0.00      PROA C
ATOM   3132  HA  CYS   196      23.915  50.005  62.412  1.00  0.00      PROA H
ATOM   3133  CB  CYS   196      23.775  49.061  64.272  1.00  0.00      PROA C
ATOM   3134  HB1 CYS   196      24.224  48.149  64.667  1.00  0.00      PROA H
ATOM   3135  HB2 CYS   196      22.704  48.803  64.273  1.00  0.00      PROA H
ATOM   3136  SG  CYS   196      24.067  50.680  65.064  1.00  0.00      PROA S
ATOM   3137  C   CYS   196      25.862  49.404  62.935  1.00  0.00      PROA C
ATOM   3138  O   CYS   196      26.642  48.581  63.402  1.00  0.00      PROA O
ATOM   3139  N   ARG   197      26.279  50.590  62.456  1.00  0.00      PROA N
ATOM   3140  HN  ARG   197      25.630  51.277  62.111  1.00  0.00      PROA H
ATOM   3141  CA  ARG   197      27.671  50.923  62.378  1.00  0.00      PROA C
ATOM   3142  HA  ARG   197      28.191  50.429  63.185  1.00  0.00      PROA H
ATOM   3143  CB  ARG   197      28.286  50.498  61.032  1.00  0.00      PROA C
ATOM   3144  HB1 ARG   197      28.166  49.394  60.943  1.00  0.00      PROA H
ATOM   3145  HB2 ARG   197      29.376  50.722  61.029  1.00  0.00      PROA H
ATOM   3146  CG  ARG   197      27.642  51.167  59.806  1.00  0.00      PROA C
ATOM   3147  HG1 ARG   197      27.857  52.258  59.855  1.00  0.00      PROA H
ATOM   3148  HG2 ARG   197      26.537  51.024  59.853  1.00  0.00      PROA H
ATOM   3149  CD  ARG   197      28.210  50.552  58.525  1.00  0.00      PROA C
ATOM   3150  HD1 ARG   197      27.881  49.497  58.445  1.00  0.00      PROA H
ATOM   3151  HD2 ARG   197      29.315  50.659  58.519  1.00  0.00      PROA H
ATOM   3152  NE  ARG   197      27.677  51.260  57.347  1.00  0.00      PROA N
ATOM   3153  HE  ARG   197      27.071  52.029  57.550  1.00  0.00      PROA H
ATOM   3154  CZ  ARG   197      28.003  51.063  56.085  1.00  0.00      PROA C
ATOM   3155  NH1 ARG   197      28.903  50.161  55.784  1.00  0.00      PROA N
ATOM   3156 HH11 ARG   197      29.222  49.594  56.528  1.00  0.00      PROA H
ATOM   3157 HH12 ARG   197      29.030  49.867  54.860  1.00  0.00      PROA H
ATOM   3158  NH2 ARG   197      27.472  51.798  55.128  1.00  0.00      PROA N
ATOM   3159 HH21 ARG   197      26.805  52.501  55.362  1.00  0.00      PROA H
ATOM   3160 HH22 ARG   197      27.658  51.566  54.181  1.00  0.00      PROA H
ATOM   3161  C   ARG   197      27.895  52.397  62.573  1.00  0.00      PROA C
ATOM   3162  O   ARG   197      26.991  53.226  62.496  1.00  0.00      PROA O
ATOM   3163  N   SER   198      29.156  52.750  62.878  1.00  0.00      PROA N
ATOM   3164  HN  SER   198      29.870  52.062  62.919  1.00  0.00      PROA H
ATOM   3165  CA  SER   198      29.531  54.141  63.037  1.00  0.00      PROA C
ATOM   3166  HA  SER   198      28.689  54.657  63.481  1.00  0.00      PROA H
ATOM   3167  CB  SER   198      30.773  54.396  63.897  1.00  0.00      PROA C
ATOM   3168  HB1 SER   198      31.007  55.454  64.074  1.00  0.00      PROA H
ATOM   3169  HB2 SER   198      31.648  53.795  63.541  1.00  0.00      PROA H
ATOM   3170  OG  SER   198      30.397  54.056  65.187  1.00  0.00      PROA O
ATOM   3171  HG1 SER   198      30.831  54.540  65.909  1.00  0.00      PROA H
ATOM   3172  C   SER   198      29.843  54.789  61.745  1.00  0.00      PROA C
ATOM   3173  O   SER   198      30.627  54.273  60.954  1.00  0.00      PROA O
ATOM   3174  N   PHE   199      29.221  55.943  61.521  1.00  0.00      PROA N
ATOM   3175  HN  PHE   199      28.542  56.292  62.184  1.00  0.00      PROA H
ATOM   3176  CA  PHE   199      29.467  56.739  60.352  1.00  0.00      PROA C
ATOM   3177  HA  PHE   199      30.136  56.207  59.689  1.00  0.00      PROA H
ATOM   3178  CB  PHE   199      28.173  57.108  59.617  1.00  0.00      PROA C
ATOM   3179  HB1 PHE   199      28.368  57.886  58.852  1.00  0.00      PROA H
ATOM   3180  HB2 PHE   199      27.416  57.459  60.346  1.00  0.00      PROA H
ATOM   3181  CG  PHE   199      27.624  55.925  58.927  1.00  0.00      PROA C
ATOM   3182  CD1 PHE   199      27.901  55.726  57.576  1.00  0.00      PROA C
ATOM   3183  HD1 PHE   199      28.544  56.418  57.076  1.00  0.00      PROA H
ATOM   3184  CE1 PHE   199      27.363  54.657  56.886  1.00  0.00      PROA C
ATOM   3185  HE1 PHE   199      27.554  54.433  55.847  1.00  0.00      PROA H
ATOM   3186  CZ  PHE   199      26.541  53.822  57.568  1.00  0.00      PROA C
ATOM   3187  HZ  PHE   199      26.260  53.017  56.961  1.00  0.00      PROA H
ATOM   3188  CD2 PHE   199      26.783  55.034  59.588  1.00  0.00      PROA C
ATOM   3189  HD2 PHE   199      26.584  55.180  60.634  1.00  0.00      PROA H
ATOM   3190  CE2 PHE   199      26.203  53.971  58.910  1.00  0.00      PROA C
ATOM   3191  HE2 PHE   199      25.547  53.286  59.434  1.00  0.00      PROA H
ATOM   3192  C   PHE   199      30.182  58.003  60.705  1.00  0.00      PROA C
ATOM   3193  O   PHE   199      29.596  59.064  60.927  1.00  0.00      PROA O
ATOM   3194  N   TYR   200      31.509  57.902  60.751  1.00  0.00      PROA N
ATOM   3195  HN  TYR   200      31.957  57.041  60.515  1.00  0.00      PROA H
ATOM   3196  CA  TYR   200      32.348  59.028  61.047  1.00  0.00      PROA C
ATOM   3197  HA  TYR   200      31.849  59.588  61.822  1.00  0.00      PROA H
ATOM   3198  CB  TYR   200      33.749  58.582  61.507  1.00  0.00      PROA C
ATOM   3199  HB1 TYR   200      34.394  59.457  61.720  1.00  0.00      PROA H
ATOM   3200  HB2 TYR   200      34.212  57.972  60.703  1.00  0.00      PROA H
ATOM   3201  CG  TYR   200      33.667  57.768  62.759  1.00  0.00      PROA C
ATOM   3202  CD1 TYR   200      33.138  58.308  63.945  1.00  0.00      PROA C
ATOM   3203  HD1 TYR   200      32.769  59.318  63.963  1.00  0.00      PROA H
ATOM   3204  CE1 TYR   200      33.111  57.547  65.121  1.00  0.00      PROA C
ATOM   3205  HE1 TYR   200      32.717  57.954  66.041  1.00  0.00      PROA H
ATOM   3206  CZ  TYR   200      33.622  56.254  65.086  1.00  0.00      PROA C
ATOM   3207  OH  TYR   200      33.654  55.447  66.191  1.00  0.00      PROA O
ATOM   3208  HH  TYR   200      33.005  55.759  66.872  1.00  0.00      PROA H
ATOM   3209  CD2 TYR   200      34.185  56.465  62.784  1.00  0.00      PROA C
ATOM   3210  HD2 TYR   200      34.629  56.037  61.917  1.00  0.00      PROA H
ATOM   3211  CE2 TYR   200      34.151  55.697  63.938  1.00  0.00      PROA C
ATOM   3212  HE2 TYR   200      34.538  54.686  63.948  1.00  0.00      PROA H
ATOM   3213  C   TYR   200      32.485  59.950  59.861  1.00  0.00      PROA C
ATOM   3214  O   TYR   200      32.266  59.548  58.715  1.00  0.00      PROA O
ATOM   3215  N   PRO   201      32.813  61.209  60.066  1.00  0.00      PROA N
ATOM   3216  CD  PRO   201      32.938  61.851  61.373  1.00  0.00      PROA C
ATOM   3217  HD1 PRO   201      33.863  61.527  61.892  1.00  0.00      PROA H
ATOM   3218  HD2 PRO   201      32.072  61.610  62.017  1.00  0.00      PROA H
ATOM   3219  CA  PRO   201      33.057  62.120  58.969  1.00  0.00      PROA C
ATOM   3220  HA  PRO   201      32.151  62.183  58.392  1.00  0.00      PROA H
ATOM   3221  CB  PRO   201      33.491  63.429  59.624  1.00  0.00      PROA C
ATOM   3222  HB1 PRO   201      33.040  64.305  59.116  1.00  0.00      PROA H
ATOM   3223  HB2 PRO   201      34.600  63.525  59.644  1.00  0.00      PROA H
ATOM   3224  CG  PRO   201      32.982  63.340  61.064  1.00  0.00      PROA C
ATOM   3225  HG1 PRO   201      33.651  63.878  61.763  1.00  0.00      PROA H
ATOM   3226  HG2 PRO   201      31.947  63.747  61.114  1.00  0.00      PROA H
ATOM   3227  C   PRO   201      34.110  61.645  58.031  1.00  0.00      PROA C
ATOM   3228  O   PRO   201      35.173  61.271  58.499  1.00  0.00      PROA O
ATOM   3229  N   GLU   202      33.855  61.754  56.715  1.00  0.00      PROA N
ATOM   3230  HN  GLU   202      32.993  62.122  56.389  1.00  0.00      PROA H
ATOM   3231  CA  GLU   202      34.671  61.202  55.659  1.00  0.00      PROA C
ATOM   3232  HA  GLU   202      34.709  60.153  55.790  1.00  0.00      PROA H
ATOM   3233  CB  GLU   202      34.036  61.439  54.282  1.00  0.00      PROA C
ATOM   3234  HB1 GLU   202      34.770  61.163  53.484  1.00  0.00      PROA H
ATOM   3235  HB2 GLU   202      33.790  62.514  54.175  1.00  0.00      PROA H
ATOM   3236  CG  GLU   202      32.749  60.612  54.035  1.00  0.00      PROA C
ATOM   3237  HG1 GLU   202      31.937  60.935  54.714  1.00  0.00      PROA H
ATOM   3238  HG2 GLU   202      32.956  59.532  54.207  1.00  0.00      PROA H
ATOM   3239  CD  GLU   202      32.237  60.748  52.594  1.00  0.00      PROA C
ATOM   3240  OE1 GLU   202      31.294  60.011  52.228  1.00  0.00      PROA O
ATOM   3241  OE2 GLU   202      32.807  61.569  51.830  1.00  0.00      PROA O
ATOM   3242  C   GLU   202      36.091  61.696  55.675  1.00  0.00      PROA C
ATOM   3243  O   GLU   202      37.050  60.978  55.418  1.00  0.00      PROA O
ATOM   3244  N   HSD   203      36.253  62.975  56.028  1.00  0.00      PROA N
ATOM   3245  HN  HSD   203      35.488  63.488  56.394  1.00  0.00      PROA H
ATOM   3246  CA  HSD   203      37.531  63.623  56.014  1.00  0.00      PROA C
ATOM   3247  HA  HSD   203      38.058  63.303  55.135  1.00  0.00      PROA H
ATOM   3248  CB  HSD   203      37.323  65.141  56.009  1.00  0.00      PROA C
ATOM   3249  HB1 HSD   203      36.733  65.413  55.111  1.00  0.00      PROA H
ATOM   3250  HB2 HSD   203      38.282  65.654  56.006  1.00  0.00      PROA H
ATOM   3251  ND1 HSD   203      35.361  65.589  57.465  1.00  0.00      PROA N
ATOM   3252  HD1 HSD   203      34.714  65.138  56.857  1.00  0.00      PROA H
ATOM   3253  CG  HSD   203      36.704  65.697  57.230  1.00  0.00      PROA C
ATOM   3254  CE1 HSD   203      35.120  66.197  58.646  1.00  0.00      PROA C
ATOM   3255  HE1 HSD   203      34.128  66.245  59.098  1.00  0.00      PROA H
ATOM   3256  NE2 HSD   203      36.223  66.687  59.173  1.00  0.00      PROA N
ATOM   3257  CD2 HSD   203      37.227  66.400  58.271  1.00  0.00      PROA C
ATOM   3258  HD2 HSD   203      38.252  66.710  58.461  1.00  0.00      PROA H
ATOM   3259  C   HSD   203      38.388  63.265  57.186  1.00  0.00      PROA C
ATOM   3260  O   HSD   203      39.594  63.455  57.165  1.00  0.00      PROA O
ATOM   3261  N   SER   204      37.780  62.720  58.241  1.00  0.00      PROA N
ATOM   3262  HN  SER   204      36.801  62.521  58.254  1.00  0.00      PROA H
ATOM   3263  CA  SER   204      38.528  62.392  59.421  1.00  0.00      PROA C
ATOM   3264  HA  SER   204      39.574  62.365  59.177  1.00  0.00      PROA H
ATOM   3265  CB  SER   204      38.293  63.450  60.506  1.00  0.00      PROA C
ATOM   3266  HB1 SER   204      38.677  64.434  60.168  1.00  0.00      PROA H
ATOM   3267  HB2 SER   204      38.902  63.210  61.380  1.00  0.00      PROA H
ATOM   3268  OG  SER   204      36.915  63.580  60.839  1.00  0.00      PROA O
ATOM   3269  HG1 SER   204      36.599  64.345  60.347  1.00  0.00      PROA H
ATOM   3270  C   SER   204      38.161  61.006  59.894  1.00  0.00      PROA C
ATOM   3271  O   SER   204      38.090  60.665  61.060  1.00  0.00      PROA O
ATOM   3272  N   ILE   205      37.852  60.094  58.980  1.00  0.00      PROA N
ATOM   3273  HN  ILE   205      37.896  60.336  58.022  1.00  0.00      PROA H
ATOM   3274  CA  ILE   205      37.428  58.768  59.369  1.00  0.00      PROA C
ATOM   3275  HA  ILE   205      36.595  58.873  60.056  1.00  0.00      PROA H
ATOM   3276  CB  ILE   205      37.010  57.967  58.145  1.00  0.00      PROA C
ATOM   3277  HB  ILE   205      37.793  58.072  57.357  1.00  0.00      PROA H
ATOM   3278  CG2 ILE   205      36.833  56.487  58.501  1.00  0.00      PROA C
ATOM   3279 HG21 ILE   205      36.189  56.396  59.395  1.00  0.00      PROA H
ATOM   3280 HG22 ILE   205      37.810  56.009  58.702  1.00  0.00      PROA H
ATOM   3281 HG23 ILE   205      36.360  55.939  57.663  1.00  0.00      PROA H
ATOM   3282  CG1 ILE   205      35.710  58.514  57.549  1.00  0.00      PROA C
ATOM   3283 HG11 ILE   205      35.901  59.579  57.363  1.00  0.00      PROA H
ATOM   3284 HG12 ILE   205      34.875  58.405  58.275  1.00  0.00      PROA H
ATOM   3285  CD  ILE   205      35.321  57.913  56.198  1.00  0.00      PROA C
ATOM   3286  HD1 ILE   205      35.316  56.815  56.229  1.00  0.00      PROA H
ATOM   3287  HD2 ILE   205      36.031  58.257  55.414  1.00  0.00      PROA H
ATOM   3288  HD3 ILE   205      34.296  58.246  55.917  1.00  0.00      PROA H
ATOM   3289  C   ILE   205      38.505  58.016  60.118  1.00  0.00      PROA C
ATOM   3290  O   ILE   205      38.271  57.398  61.159  1.00  0.00      PROA O
ATOM   3291  N   LYS   206      39.747  58.079  59.605  1.00  0.00      PROA N
ATOM   3292  HN  LYS   206      39.944  58.641  58.803  1.00  0.00      PROA H
ATOM   3293  CA  LYS   206      40.870  57.403  60.208  1.00  0.00      PROA C
ATOM   3294  HA  LYS   206      40.645  56.352  60.252  1.00  0.00      PROA H
ATOM   3295  CB  LYS   206      42.152  57.649  59.388  1.00  0.00      PROA C
ATOM   3296  HB1 LYS   206      42.342  58.751  59.322  1.00  0.00      PROA H
ATOM   3297  HB2 LYS   206      41.988  57.277  58.354  1.00  0.00      PROA H
ATOM   3298  CG  LYS   206      43.394  56.969  59.973  1.00  0.00      PROA C
ATOM   3299  HG1 LYS   206      43.219  55.870  60.000  1.00  0.00      PROA H
ATOM   3300  HG2 LYS   206      43.553  57.322  61.019  1.00  0.00      PROA H
ATOM   3301  CD  LYS   206      44.648  57.289  59.155  1.00  0.00      PROA C
ATOM   3302  HD1 LYS   206      44.711  58.397  59.033  1.00  0.00      PROA H
ATOM   3303  HD2 LYS   206      44.526  56.844  58.143  1.00  0.00      PROA H
ATOM   3304  CE  LYS   206      45.904  56.762  59.833  1.00  0.00      PROA C
ATOM   3305  HE1 LYS   206      45.841  55.654  59.920  1.00  0.00      PROA H
ATOM   3306  HE2 LYS   206      46.005  57.205  60.848  1.00  0.00      PROA H
ATOM   3307  NZ  LYS   206      47.111  57.103  59.049  1.00  0.00      PROA N
ATOM   3308  HZ1 LYS   206      47.189  58.146  58.973  1.00  0.00      PROA H
ATOM   3309  HZ2 LYS   206      47.032  56.677  58.097  1.00  0.00      PROA H
ATOM   3310  HZ3 LYS   206      47.939  56.731  59.554  1.00  0.00      PROA H
ATOM   3311  C   LYS   206      41.121  57.842  61.614  1.00  0.00      PROA C
ATOM   3312  O   LYS   206      41.265  57.036  62.538  1.00  0.00      PROA O
ATOM   3313  N   GLU   207      41.092  59.154  61.813  1.00  0.00      PROA N
ATOM   3314  HN  GLU   207      40.984  59.861  61.094  1.00  0.00      PROA H
ATOM   3315  CA  GLU   207      41.256  59.675  63.099  1.00  0.00      PROA C
ATOM   3316  HA  GLU   207      42.190  59.303  63.501  1.00  0.00      PROA H
ATOM   3317  CB  GLU   207      41.242  61.217  62.858  1.00  0.00      PROA C
ATOM   3318  HB1 GLU   207      41.093  61.719  63.793  1.00  0.00      PROA H
ATOM   3319  HB2 GLU   207      40.436  61.652  62.322  1.00  0.00      PROA H
ATOM   3320  CG  GLU   207      42.411  61.836  62.093  1.00  0.00      PROA C
ATOM   3321  HG1 GLU   207      43.255  61.127  62.174  1.00  0.00      PROA H
ATOM   3322  HG2 GLU   207      42.609  62.881  62.432  1.00  0.00      PROA H
ATOM   3323  CD  GLU   207      42.323  61.861  60.632  1.00  0.00      PROA C
ATOM   3324  OE1 GLU   207      43.340  62.179  59.975  1.00  0.00      PROA O
ATOM   3325  OE2 GLU   207      41.231  61.462  60.176  1.00  0.00      PROA O
ATOM   3326  C   GLU   207      40.182  59.188  64.076  1.00  0.00      PROA C
ATOM   3327  O   GLU   207      40.423  58.688  65.177  1.00  0.00      PROA O
ATOM   3328  N   TRP   208      38.950  59.280  63.710  1.00  0.00      PROA N
ATOM   3329  HN  TRP   208      38.753  59.657  62.803  1.00  0.00      PROA H
ATOM   3330  CA  TRP   208      37.895  58.946  64.622  1.00  0.00      PROA C
ATOM   3331  HA  TRP   208      38.023  59.499  65.551  1.00  0.00      PROA H
ATOM   3332  CB  TRP   208      36.562  59.300  63.962  1.00  0.00      PROA C
ATOM   3333  HB1 TRP   208      35.794  58.588  64.310  1.00  0.00      PROA H
ATOM   3334  HB2 TRP   208      36.699  59.178  62.862  1.00  0.00      PROA H
ATOM   3335  CG  TRP   208      36.056  60.679  64.245  1.00  0.00      PROA C
ATOM   3336  CD1 TRP   208      35.943  61.715  63.358  1.00  0.00      PROA C
ATOM   3337  HD1 TRP   208      36.375  61.694  62.364  1.00  0.00      PROA H
ATOM   3338  NE1 TRP   208      35.483  62.832  63.985  1.00  0.00      PROA N
ATOM   3339  HE1 TRP   208      35.493  63.732  63.603  1.00  0.00      PROA H
ATOM   3340  CE2 TRP   208      35.193  62.523  65.277  1.00  0.00      PROA C
ATOM   3341  CD2 TRP   208      35.520  61.160  65.479  1.00  0.00      PROA C
ATOM   3342  CE3 TRP   208      35.258  60.560  66.708  1.00  0.00      PROA C
ATOM   3343  HE3 TRP   208      35.483  59.518  66.882  1.00  0.00      PROA H
ATOM   3344  CZ3 TRP   208      34.674  61.332  67.710  1.00  0.00      PROA C
ATOM   3345  HZ3 TRP   208      34.475  60.881  68.671  1.00  0.00      PROA H
ATOM   3346  CZ2 TRP   208      34.614  63.288  66.276  1.00  0.00      PROA C
ATOM   3347  HZ2 TRP   208      34.407  64.334  66.133  1.00  0.00      PROA H
ATOM   3348  CH2 TRP   208      34.373  62.676  67.505  1.00  0.00      PROA C
ATOM   3349  HH2 TRP   208      33.944  63.254  68.310  1.00  0.00      PROA H
ATOM   3350  C   TRP   208      37.934  57.481  64.983  1.00  0.00      PROA C
ATOM   3351  O   TRP   208      37.796  57.095  66.140  1.00  0.00      PROA O
ATOM   3352  N   LEU   209      38.199  56.630  63.974  1.00  0.00      PROA N
ATOM   3353  HN  LEU   209      38.391  56.973  63.050  1.00  0.00      PROA H
ATOM   3354  CA  LEU   209      38.235  55.208  64.189  1.00  0.00      PROA C
ATOM   3355  HA  LEU   209      37.290  54.919  64.620  1.00  0.00      PROA H
ATOM   3356  CB  LEU   209      38.472  54.498  62.840  1.00  0.00      PROA C
ATOM   3357  HB1 LEU   209      39.481  54.767  62.453  1.00  0.00      PROA H
ATOM   3358  HB2 LEU   209      37.714  54.879  62.119  1.00  0.00      PROA H
ATOM   3359  CG  LEU   209      38.361  52.969  62.883  1.00  0.00      PROA C
ATOM   3360  HG  LEU   209      39.063  52.557  63.651  1.00  0.00      PROA H
ATOM   3361  CD1 LEU   209      36.937  52.534  63.242  1.00  0.00      PROA C
ATOM   3362 HD11 LEU   209      36.213  52.925  62.497  1.00  0.00      PROA H
ATOM   3363 HD12 LEU   209      36.660  52.924  64.246  1.00  0.00      PROA H
ATOM   3364 HD13 LEU   209      36.864  51.425  63.274  1.00  0.00      PROA H
ATOM   3365  CD2 LEU   209      38.768  52.389  61.530  1.00  0.00      PROA C
ATOM   3366 HD21 LEU   209      39.860  52.510  61.376  1.00  0.00      PROA H
ATOM   3367 HD22 LEU   209      38.227  52.894  60.704  1.00  0.00      PROA H
ATOM   3368 HD23 LEU   209      38.513  51.318  61.532  1.00  0.00      PROA H
ATOM   3369  C   LEU   209      39.317  54.810  65.159  1.00  0.00      PROA C
ATOM   3370  O   LEU   209      39.083  54.138  66.159  1.00  0.00      PROA O
ATOM   3371  N   ILE   210      40.538  55.313  64.915  1.00  0.00      PROA N
ATOM   3372  HN  ILE   210      40.690  55.945  64.151  1.00  0.00      PROA H
ATOM   3373  CA  ILE   210      41.667  54.999  65.751  1.00  0.00      PROA C
ATOM   3374  HA  ILE   210      41.672  53.933  65.935  1.00  0.00      PROA H
ATOM   3375  CB  ILE   210      42.953  55.392  65.068  1.00  0.00      PROA C
ATOM   3376  HB  ILE   210      42.943  56.476  64.791  1.00  0.00      PROA H
ATOM   3377  CG2 ILE   210      44.087  55.104  66.030  1.00  0.00      PROA C
ATOM   3378 HG21 ILE   210      44.181  54.060  66.363  1.00  0.00      PROA H
ATOM   3379 HG22 ILE   210      44.070  55.768  66.922  1.00  0.00      PROA H
ATOM   3380 HG23 ILE   210      45.000  55.223  65.439  1.00  0.00      PROA H
ATOM   3381  CG1 ILE   210      43.179  54.589  63.772  1.00  0.00      PROA C
ATOM   3382 HG11 ILE   210      42.275  54.691  63.138  1.00  0.00      PROA H
ATOM   3383 HG12 ILE   210      43.310  53.515  64.038  1.00  0.00      PROA H
ATOM   3384  CD  ILE   210      44.384  55.057  62.960  1.00  0.00      PROA C
ATOM   3385  HD1 ILE   210      45.324  54.774  63.483  1.00  0.00      PROA H
ATOM   3386  HD2 ILE   210      44.380  56.156  62.816  1.00  0.00      PROA H
ATOM   3387  HD3 ILE   210      44.371  54.560  61.968  1.00  0.00      PROA H
ATOM   3388  C   ILE   210      41.558  55.654  67.105  1.00  0.00      PROA C
ATOM   3389  O   ILE   210      41.816  55.063  68.155  1.00  0.00      PROA O
ATOM   3390  N   GLY   211      41.132  56.925  67.111  1.00  0.00      PROA N
ATOM   3391  HN  GLY   211      40.880  57.380  66.244  1.00  0.00      PROA H
ATOM   3392  CA  GLY   211      41.000  57.701  68.326  1.00  0.00      PROA C
ATOM   3393  HA1 GLY   211      40.592  58.659  68.045  1.00  0.00      PROA H
ATOM   3394  HA2 GLY   211      41.972  57.761  68.787  1.00  0.00      PROA H
ATOM   3395  C   GLY   211      40.067  57.084  69.321  1.00  0.00      PROA C
ATOM   3396  O   GLY   211      40.391  56.913  70.494  1.00  0.00      PROA O
ATOM   3397  N   MET   212      38.882  56.684  68.856  1.00  0.00      PROA N
ATOM   3398  HN  MET   212      38.654  56.743  67.879  1.00  0.00      PROA H
ATOM   3399  CA  MET   212      37.902  56.064  69.716  1.00  0.00      PROA C
ATOM   3400  HA  MET   212      37.766  56.722  70.562  1.00  0.00      PROA H
ATOM   3401  CB  MET   212      36.561  55.881  68.984  1.00  0.00      PROA C
ATOM   3402  HB1 MET   212      35.881  55.252  69.601  1.00  0.00      PROA H
ATOM   3403  HB2 MET   212      36.746  55.341  68.026  1.00  0.00      PROA H
ATOM   3404  CG  MET   212      35.847  57.209  68.679  1.00  0.00      PROA C
ATOM   3405  HG1 MET   212      34.852  56.964  68.242  1.00  0.00      PROA H
ATOM   3406  HG2 MET   212      36.421  57.736  67.893  1.00  0.00      PROA H
ATOM   3407  SD  MET   212      35.680  58.328  70.108  1.00  0.00      PROA S
ATOM   3408  CE  MET   212      34.612  57.301  71.144  1.00  0.00      PROA C
ATOM   3409  HE1 MET   212      34.483  56.278  70.720  1.00  0.00      PROA H
ATOM   3410  HE2 MET   212      33.612  57.776  71.202  1.00  0.00      PROA H
ATOM   3411  HE3 MET   212      34.982  57.177  72.181  1.00  0.00      PROA H
ATOM   3412  C   MET   212      38.329  54.744  70.306  1.00  0.00      PROA C
ATOM   3413  O   MET   212      38.114  54.448  71.486  1.00  0.00      PROA O
ATOM   3414  N   GLU   213      38.978  53.899  69.486  1.00  0.00      PROA N
ATOM   3415  HN  GLU   213      39.137  54.110  68.517  1.00  0.00      PROA H
ATOM   3416  CA  GLU   213      39.536  52.654  69.962  1.00  0.00      PROA C
ATOM   3417  HA  GLU   213      38.750  52.099  70.456  1.00  0.00      PROA H
ATOM   3418  CB  GLU   213      40.082  51.825  68.791  1.00  0.00      PROA C
ATOM   3419  HB1 GLU   213      40.647  50.951  69.187  1.00  0.00      PROA H
ATOM   3420  HB2 GLU   213      40.772  52.450  68.179  1.00  0.00      PROA H
ATOM   3421  CG  GLU   213      38.966  51.276  67.877  1.00  0.00      PROA C
ATOM   3422  HG1 GLU   213      38.487  52.107  67.327  1.00  0.00      PROA H
ATOM   3423  HG2 GLU   213      38.205  50.757  68.492  1.00  0.00      PROA H
ATOM   3424  CD  GLU   213      39.466  50.272  66.844  1.00  0.00      PROA C
ATOM   3425  OE1 GLU   213      38.598  49.640  66.197  1.00  0.00      PROA O
ATOM   3426  OE2 GLU   213      40.694  50.136  66.669  1.00  0.00      PROA O
ATOM   3427  C   GLU   213      40.624  52.856  70.990  1.00  0.00      PROA C
ATOM   3428  O   GLU   213      40.705  52.164  72.003  1.00  0.00      PROA O
ATOM   3429  N   LEU   214      41.489  53.856  70.765  1.00  0.00      PROA N
ATOM   3430  HN  LEU   214      41.417  54.439  69.947  1.00  0.00      PROA H
ATOM   3431  CA  LEU   214      42.543  54.173  71.686  1.00  0.00      PROA C
ATOM   3432  HA  LEU   214      43.080  53.260  71.898  1.00  0.00      PROA H
ATOM   3433  CB  LEU   214      43.476  55.198  71.088  1.00  0.00      PROA C
ATOM   3434  HB1 LEU   214      42.994  56.200  71.013  1.00  0.00      PROA H
ATOM   3435  HB2 LEU   214      43.745  54.886  70.046  1.00  0.00      PROA H
ATOM   3436  CG  LEU   214      44.736  55.319  71.948  1.00  0.00      PROA C
ATOM   3437  HG  LEU   214      44.579  55.765  72.944  1.00  0.00      PROA H
ATOM   3438  CD1 LEU   214      45.578  54.048  71.968  1.00  0.00      PROA C
ATOM   3439 HD11 LEU   214      45.635  53.574  70.960  1.00  0.00      PROA H
ATOM   3440 HD12 LEU   214      45.080  53.367  72.677  1.00  0.00      PROA H
ATOM   3441 HD13 LEU   214      46.617  54.251  72.310  1.00  0.00      PROA H
ATOM   3442  CD2 LEU   214      45.516  56.317  71.322  1.00  0.00      PROA C
ATOM   3443 HD21 LEU   214      45.079  57.326  71.221  1.00  0.00      PROA H
ATOM   3444 HD22 LEU   214      45.362  56.024  70.313  1.00  0.00      PROA H
ATOM   3445 HD23 LEU   214      46.609  56.240  71.545  1.00  0.00      PROA H
ATOM   3446  C   LEU   214      42.049  54.713  72.997  1.00  0.00      PROA C
ATOM   3447  O   LEU   214      42.528  54.350  74.069  1.00  0.00      PROA O
ATOM   3448  N   VAL   215      41.013  55.568  72.945  1.00  0.00      PROA N
ATOM   3449  HN  VAL   215      40.663  55.886  72.059  1.00  0.00      PROA H
ATOM   3450  CA  VAL   215      40.357  56.058  74.136  1.00  0.00      PROA C
ATOM   3451  HA  VAL   215      41.102  56.559  74.739  1.00  0.00      PROA H
ATOM   3452  CB  VAL   215      39.208  57.003  73.798  1.00  0.00      PROA C
ATOM   3453  HB  VAL   215      38.596  56.584  72.967  1.00  0.00      PROA H
ATOM   3454  CG1 VAL   215      38.309  57.223  75.024  1.00  0.00      PROA C
ATOM   3455 HG11 VAL   215      38.931  57.306  75.938  1.00  0.00      PROA H
ATOM   3456 HG12 VAL   215      37.602  56.375  75.148  1.00  0.00      PROA H
ATOM   3457 HG13 VAL   215      37.723  58.161  74.916  1.00  0.00      PROA H
ATOM   3458  CG2 VAL   215      39.767  58.344  73.326  1.00  0.00      PROA C
ATOM   3459 HG21 VAL   215      40.521  58.203  72.524  1.00  0.00      PROA H
ATOM   3460 HG22 VAL   215      40.232  58.871  74.184  1.00  0.00      PROA H
ATOM   3461 HG23 VAL   215      38.951  58.984  72.922  1.00  0.00      PROA H
ATOM   3462  C   VAL   215      39.828  54.912  74.961  1.00  0.00      PROA C
ATOM   3463  O   VAL   215      40.009  54.855  76.176  1.00  0.00      PROA O
ATOM   3464  N   SER   216      39.218  53.918  74.301  1.00  0.00      PROA N
ATOM   3465  HN  SER   216      39.115  53.963  73.303  1.00  0.00      PROA H
ATOM   3466  CA  SER   216      38.741  52.734  74.975  1.00  0.00      PROA C
ATOM   3467  HA  SER   216      38.052  53.053  75.744  1.00  0.00      PROA H
ATOM   3468  CB  SER   216      37.998  51.800  73.993  1.00  0.00      PROA C
ATOM   3469  HB1 SER   216      38.674  51.538  73.150  1.00  0.00      PROA H
ATOM   3470  HB2 SER   216      37.121  52.342  73.574  1.00  0.00      PROA H
ATOM   3471  OG  SER   216      37.556  50.601  74.625  1.00  0.00      PROA O
ATOM   3472  HG1 SER   216      36.984  50.874  75.348  1.00  0.00      PROA H
ATOM   3473  C   SER   216      39.843  51.966  75.675  1.00  0.00      PROA C
ATOM   3474  O   SER   216      39.682  51.508  76.793  1.00  0.00      PROA O
ATOM   3475  N   VAL   217      41.010  51.814  75.040  1.00  0.00      PROA N
ATOM   3476  HN  VAL   217      41.157  52.258  74.155  1.00  0.00      PROA H
ATOM   3477  CA  VAL   217      42.136  51.107  75.622  1.00  0.00      PROA C
ATOM   3478  HA  VAL   217      41.779  50.173  76.029  1.00  0.00      PROA H
ATOM   3479  CB  VAL   217      43.204  50.837  74.559  1.00  0.00      PROA C
ATOM   3480  HB  VAL   217      43.454  51.785  74.026  1.00  0.00      PROA H
ATOM   3481  CG1 VAL   217      44.487  50.275  75.196  1.00  0.00      PROA C
ATOM   3482 HG11 VAL   217      44.241  49.424  75.867  1.00  0.00      PROA H
ATOM   3483 HG12 VAL   217      45.010  51.060  75.780  1.00  0.00      PROA H
ATOM   3484 HG13 VAL   217      45.176  49.911  74.406  1.00  0.00      PROA H
ATOM   3485  CG2 VAL   217      42.658  49.851  73.510  1.00  0.00      PROA C
ATOM   3486 HG21 VAL   217      41.677  50.194  73.123  1.00  0.00      PROA H
ATOM   3487 HG22 VAL   217      42.543  48.837  73.946  1.00  0.00      PROA H
ATOM   3488 HG23 VAL   217      43.362  49.793  72.650  1.00  0.00      PROA H
ATOM   3489  C   VAL   217      42.725  51.859  76.791  1.00  0.00      PROA C
ATOM   3490  O   VAL   217      43.035  51.326  77.856  1.00  0.00      PROA O
ATOM   3491  N   VAL   218      42.908  53.170  76.610  1.00  0.00      PROA N
ATOM   3492  HN  VAL   218      42.592  53.613  75.767  1.00  0.00      PROA H
ATOM   3493  CA  VAL   218      43.563  53.993  77.589  1.00  0.00      PROA C
ATOM   3494  HA  VAL   218      44.456  53.482  77.923  1.00  0.00      PROA H
ATOM   3495  CB  VAL   218      43.948  55.327  76.982  1.00  0.00      PROA C
ATOM   3496  HB  VAL   218      43.082  55.796  76.461  1.00  0.00      PROA H
ATOM   3497  CG1 VAL   218      44.386  56.270  78.114  1.00  0.00      PROA C
ATOM   3498 HG11 VAL   218      45.198  55.815  78.723  1.00  0.00      PROA H
ATOM   3499 HG12 VAL   218      43.555  56.599  78.759  1.00  0.00      PROA H
ATOM   3500 HG13 VAL   218      44.723  57.228  77.716  1.00  0.00      PROA H
ATOM   3501  CG2 VAL   218      45.028  55.056  75.911  1.00  0.00      PROA C
ATOM   3502 HG21 VAL   218      44.691  54.383  75.113  1.00  0.00      PROA H
ATOM   3503 HG22 VAL   218      45.971  54.691  76.377  1.00  0.00      PROA H
ATOM   3504 HG23 VAL   218      45.222  55.945  75.292  1.00  0.00      PROA H
ATOM   3505  C   VAL   218      42.692  54.189  78.802  1.00  0.00      PROA C
ATOM   3506  O   VAL   218      43.091  53.943  79.942  1.00  0.00      PROA O
ATOM   3507  N   LEU   219      41.436  54.590  78.563  1.00  0.00      PROA N
ATOM   3508  HN  LEU   219      41.082  54.693  77.626  1.00  0.00      PROA H
ATOM   3509  CA  LEU   219      40.544  54.934  79.637  1.00  0.00      PROA C
ATOM   3510  HA  LEU   219      41.109  55.306  80.477  1.00  0.00      PROA H
ATOM   3511  CB  LEU   219      39.516  55.990  79.181  1.00  0.00      PROA C
ATOM   3512  HB1 LEU   219      38.743  56.114  79.973  1.00  0.00      PROA H
ATOM   3513  HB2 LEU   219      39.008  55.634  78.258  1.00  0.00      PROA H
ATOM   3514  CG  LEU   219      40.101  57.384  78.892  1.00  0.00      PROA C
ATOM   3515  HG  LEU   219      40.797  57.315  78.022  1.00  0.00      PROA H
ATOM   3516  CD1 LEU   219      38.970  58.360  78.539  1.00  0.00      PROA C
ATOM   3517 HD11 LEU   219      38.350  58.571  79.436  1.00  0.00      PROA H
ATOM   3518 HD12 LEU   219      38.304  57.922  77.768  1.00  0.00      PROA H
ATOM   3519 HD13 LEU   219      39.389  59.316  78.159  1.00  0.00      PROA H
ATOM   3520  CD2 LEU   219      40.895  57.906  80.092  1.00  0.00      PROA C
ATOM   3521 HD21 LEU   219      41.835  57.326  80.209  1.00  0.00      PROA H
ATOM   3522 HD22 LEU   219      40.293  57.800  81.020  1.00  0.00      PROA H
ATOM   3523 HD23 LEU   219      41.154  58.974  79.946  1.00  0.00      PROA H
ATOM   3524  C   LEU   219      39.797  53.730  80.126  1.00  0.00      PROA C
ATOM   3525  O   LEU   219      39.303  53.700  81.245  1.00  0.00      PROA O
ATOM   3526  N   GLY   220      39.715  52.685  79.298  1.00  0.00      PROA N
ATOM   3527  HN  GLY   220      40.130  52.693  78.384  1.00  0.00      PROA H
ATOM   3528  CA  GLY   220      38.988  51.487  79.656  1.00  0.00      PROA C
ATOM   3529  HA1 GLY   220      38.552  51.058  78.767  1.00  0.00      PROA H
ATOM   3530  HA2 GLY   220      38.215  51.723  80.373  1.00  0.00      PROA H
ATOM   3531  C   GLY   220      39.908  50.456  80.232  1.00  0.00      PROA C
ATOM   3532  O   GLY   220      39.451  49.416  80.657  1.00  0.00      PROA O
ATOM   3533  N   PHE   221      41.234  50.658  80.251  1.00  0.00      PROA N
ATOM   3534  HN  PHE   221      41.644  51.476  79.872  1.00  0.00      PROA H
ATOM   3535  CA  PHE   221      42.110  49.642  80.777  1.00  0.00      PROA C
ATOM   3536  HA  PHE   221      41.633  49.155  81.620  1.00  0.00      PROA H
ATOM   3537  CB  PHE   221      42.400  48.589  79.700  1.00  0.00      PROA C
ATOM   3538  HB1 PHE   221      42.895  49.039  78.813  1.00  0.00      PROA H
ATOM   3539  HB2 PHE   221      41.452  48.152  79.381  1.00  0.00      PROA H
ATOM   3540  CG  PHE   221      43.207  47.471  80.221  1.00  0.00      PROA C
ATOM   3541  CD1 PHE   221      44.511  47.409  79.798  1.00  0.00      PROA C
ATOM   3542  HD1 PHE   221      44.974  48.158  79.162  1.00  0.00      PROA H
ATOM   3543  CE1 PHE   221      45.190  46.261  80.091  1.00  0.00      PROA C
ATOM   3544  HE1 PHE   221      45.975  46.069  79.397  1.00  0.00      PROA H
ATOM   3545  CZ  PHE   221      44.843  45.375  81.107  1.00  0.00      PROA C
ATOM   3546  HZ  PHE   221      45.509  44.580  81.425  1.00  0.00      PROA H
ATOM   3547  CD2 PHE   221      42.681  46.425  81.012  1.00  0.00      PROA C
ATOM   3548  HD2 PHE   221      41.645  46.441  81.271  1.00  0.00      PROA H
ATOM   3549  CE2 PHE   221      43.511  45.392  81.484  1.00  0.00      PROA C
ATOM   3550  HE2 PHE   221      43.135  44.578  82.077  1.00  0.00      PROA H
ATOM   3551  C   PHE   221      43.390  50.245  81.303  1.00  0.00      PROA C
ATOM   3552  O   PHE   221      43.646  50.185  82.498  1.00  0.00      PROA O
ATOM   3553  N   ALA   222      44.237  50.864  80.457  1.00  0.00      PROA N
ATOM   3554  HN  ALA   222      43.944  51.097  79.528  1.00  0.00      PROA H
ATOM   3555  CA  ALA   222      45.594  51.208  80.812  1.00  0.00      PROA C
ATOM   3556  HA  ALA   222      46.169  50.315  81.027  1.00  0.00      PROA H
ATOM   3557  CB  ALA   222      46.205  51.886  79.596  1.00  0.00      PROA C
ATOM   3558  HB1 ALA   222      45.821  52.915  79.429  1.00  0.00      PROA H
ATOM   3559  HB2 ALA   222      46.097  51.304  78.661  1.00  0.00      PROA H
ATOM   3560  HB3 ALA   222      47.284  51.964  79.759  1.00  0.00      PROA H
ATOM   3561  C   ALA   222      45.738  52.130  82.013  1.00  0.00      PROA C
ATOM   3562  O   ALA   222      46.434  51.819  82.981  1.00  0.00      PROA O
ATOM   3563  N   VAL   223      45.022  53.270  82.010  1.00  0.00      PROA N
ATOM   3564  HN  VAL   223      44.346  53.447  81.291  1.00  0.00      PROA H
ATOM   3565  CA  VAL   223      45.038  54.216  83.107  1.00  0.00      PROA C
ATOM   3566  HA  VAL   223      46.077  54.404  83.342  1.00  0.00      PROA H
ATOM   3567  CB  VAL   223      44.381  55.546  82.738  1.00  0.00      PROA C
ATOM   3568  HB  VAL   223      43.422  55.414  82.213  1.00  0.00      PROA H
ATOM   3569  CG1 VAL   223      44.151  56.415  83.983  1.00  0.00      PROA C
ATOM   3570 HG11 VAL   223      45.102  56.518  84.549  1.00  0.00      PROA H
ATOM   3571 HG12 VAL   223      43.379  55.977  84.652  1.00  0.00      PROA H
ATOM   3572 HG13 VAL   223      43.806  57.426  83.680  1.00  0.00      PROA H
ATOM   3573  CG2 VAL   223      45.192  56.274  81.673  1.00  0.00      PROA C
ATOM   3574 HG21 VAL   223      45.414  55.591  80.829  1.00  0.00      PROA H
ATOM   3575 HG22 VAL   223      46.125  56.673  82.107  1.00  0.00      PROA H
ATOM   3576 HG23 VAL   223      44.576  57.103  81.269  1.00  0.00      PROA H
ATOM   3577  C   VAL   223      44.424  53.643  84.367  1.00  0.00      PROA C
ATOM   3578  O   VAL   223      45.095  53.605  85.404  1.00  0.00      PROA O
ATOM   3579  N   PRO   224      43.223  53.069  84.314  1.00  0.00      PROA N
ATOM   3580  CD  PRO   224      42.232  53.224  83.223  1.00  0.00      PROA C
ATOM   3581  HD1 PRO   224      42.440  52.528  82.386  1.00  0.00      PROA H
ATOM   3582  HD2 PRO   224      42.137  54.236  82.802  1.00  0.00      PROA H
ATOM   3583  CA  PRO   224      42.613  52.567  85.534  1.00  0.00      PROA C
ATOM   3584  HA  PRO   224      42.599  53.332  86.298  1.00  0.00      PROA H
ATOM   3585  CB  PRO   224      41.236  52.117  85.066  1.00  0.00      PROA C
ATOM   3586  HB1 PRO   224      40.467  52.265  85.837  1.00  0.00      PROA H
ATOM   3587  HB2 PRO   224      41.232  51.053  84.740  1.00  0.00      PROA H
ATOM   3588  CG  PRO   224      40.895  52.981  83.868  1.00  0.00      PROA C
ATOM   3589  HG1 PRO   224      40.203  52.471  83.171  1.00  0.00      PROA H
ATOM   3590  HG2 PRO   224      40.461  53.952  84.202  1.00  0.00      PROA H
ATOM   3591  C   PRO   224      43.360  51.394  86.104  1.00  0.00      PROA C
ATOM   3592  O   PRO   224      43.542  51.311  87.315  1.00  0.00      PROA O
ATOM   3593  N   PHE   225      43.842  50.487  85.250  1.00  0.00      PROA N
ATOM   3594  HN  PHE   225      43.674  50.565  84.260  1.00  0.00      PROA H
ATOM   3595  CA  PHE   225      44.620  49.364  85.713  1.00  0.00      PROA C
ATOM   3596  HA  PHE   225      44.011  48.815  86.417  1.00  0.00      PROA H
ATOM   3597  CB  PHE   225      44.989  48.470  84.511  1.00  0.00      PROA C
ATOM   3598  HB1 PHE   225      45.547  49.064  83.755  1.00  0.00      PROA H
ATOM   3599  HB2 PHE   225      44.074  48.055  84.046  1.00  0.00      PROA H
ATOM   3600  CG  PHE   225      45.840  47.338  84.922  1.00  0.00      PROA C
ATOM   3601  CD1 PHE   225      47.214  47.365  84.665  1.00  0.00      PROA C
ATOM   3602  HD1 PHE   225      47.675  48.203  84.168  1.00  0.00      PROA H
ATOM   3603  CE1 PHE   225      47.987  46.260  84.947  1.00  0.00      PROA C
ATOM   3604  HE1 PHE   225      49.044  46.282  84.708  1.00  0.00      PROA H
ATOM   3605  CZ  PHE   225      47.381  45.198  85.630  1.00  0.00      PROA C
ATOM   3606  HZ  PHE   225      47.875  44.331  85.962  1.00  0.00      PROA H
ATOM   3607  CD2 PHE   225      45.278  46.260  85.612  1.00  0.00      PROA C
ATOM   3608  HD2 PHE   225      44.228  46.212  85.821  1.00  0.00      PROA H
ATOM   3609  CE2 PHE   225      46.082  45.228  86.053  1.00  0.00      PROA C
ATOM   3610  HE2 PHE   225      45.693  44.344  86.543  1.00  0.00      PROA H
ATOM   3611  C   PHE   225      45.868  49.786  86.468  1.00  0.00      PROA C
ATOM   3612  O   PHE   225      46.207  49.255  87.525  1.00  0.00      PROA O
ATOM   3613  N   SER   226      46.563  50.800  85.942  1.00  0.00      PROA N
ATOM   3614  HN  SER   226      46.279  51.224  85.080  1.00  0.00      PROA H
ATOM   3615  CA  SER   226      47.737  51.329  86.595  1.00  0.00      PROA C
ATOM   3616  HA  SER   226      48.448  50.523  86.713  1.00  0.00      PROA H
ATOM   3617  CB  SER   226      48.356  52.445  85.765  1.00  0.00      PROA C
ATOM   3618  HB1 SER   226      49.285  52.845  86.224  1.00  0.00      PROA H
ATOM   3619  HB2 SER   226      47.636  53.270  85.566  1.00  0.00      PROA H
ATOM   3620  OG  SER   226      48.719  51.864  84.541  1.00  0.00      PROA O
ATOM   3621  HG1 SER   226      47.929  51.864  83.964  1.00  0.00      PROA H
ATOM   3622  C   SER   226      47.454  51.887  87.953  1.00  0.00      PROA C
ATOM   3623  O   SER   226      48.166  51.625  88.917  1.00  0.00      PROA O
ATOM   3624  N   ILE   227      46.352  52.646  88.069  1.00  0.00      PROA N
ATOM   3625  HN  ILE   227      45.735  52.772  87.285  1.00  0.00      PROA H
ATOM   3626  CA  ILE   227      45.941  53.210  89.334  1.00  0.00      PROA C
ATOM   3627  HA  ILE   227      46.796  53.732  89.743  1.00  0.00      PROA H
ATOM   3628  CB  ILE   227      44.779  54.179  89.151  1.00  0.00      PROA C
ATOM   3629  HB  ILE   227      43.945  53.659  88.620  1.00  0.00      PROA H
ATOM   3630  CG2 ILE   227      44.265  54.665  90.519  1.00  0.00      PROA C
ATOM   3631 HG21 ILE   227      45.077  55.187  91.062  1.00  0.00      PROA H
ATOM   3632 HG22 ILE   227      43.899  53.821  91.141  1.00  0.00      PROA H
ATOM   3633 HG23 ILE   227      43.420  55.371  90.393  1.00  0.00      PROA H
ATOM   3634  CG1 ILE   227      45.209  55.371  88.272  1.00  0.00      PROA C
ATOM   3635 HG11 ILE   227      45.627  54.984  87.318  1.00  0.00      PROA H
ATOM   3636 HG12 ILE   227      46.010  55.934  88.799  1.00  0.00      PROA H
ATOM   3637  CD  ILE   227      44.059  56.323  87.934  1.00  0.00      PROA C
ATOM   3638  HD1 ILE   227      43.741  56.887  88.836  1.00  0.00      PROA H
ATOM   3639  HD2 ILE   227      43.185  55.754  87.547  1.00  0.00      PROA H
ATOM   3640  HD3 ILE   227      44.382  57.052  87.161  1.00  0.00      PROA H
ATOM   3641  C   ILE   227      45.588  52.126  90.324  1.00  0.00      PROA C
ATOM   3642  O   ILE   227      46.060  52.099  91.458  1.00  0.00      PROA O
ATOM   3643  N   ILE   228      44.813  51.131  89.882  1.00  0.00      PROA N
ATOM   3644  HN  ILE   228      44.483  51.132  88.935  1.00  0.00      PROA H
ATOM   3645  CA  ILE   228      44.407  50.035  90.731  1.00  0.00      PROA C
ATOM   3646  HA  ILE   228      43.912  50.455  91.600  1.00  0.00      PROA H
ATOM   3647  CB  ILE   228      43.449  49.100  89.993  1.00  0.00      PROA C
ATOM   3648  HB  ILE   228      43.869  48.871  88.985  1.00  0.00      PROA H
ATOM   3649  CG2 ILE   228      43.279  47.782  90.768  1.00  0.00      PROA C
ATOM   3650 HG21 ILE   228      43.030  48.001  91.829  1.00  0.00      PROA H
ATOM   3651 HG22 ILE   228      44.210  47.180  90.735  1.00  0.00      PROA H
ATOM   3652 HG23 ILE   228      42.462  47.172  90.335  1.00  0.00      PROA H
ATOM   3653  CG1 ILE   228      42.084  49.786  89.775  1.00  0.00      PROA C
ATOM   3654 HG11 ILE   228      42.255  50.790  89.326  1.00  0.00      PROA H
ATOM   3655 HG12 ILE   228      41.596  49.932  90.763  1.00  0.00      PROA H
ATOM   3656  CD  ILE   228      41.145  49.001  88.853  1.00  0.00      PROA C
ATOM   3657  HD1 ILE   228      40.790  48.079  89.356  1.00  0.00      PROA H
ATOM   3658  HD2 ILE   228      41.672  48.712  87.917  1.00  0.00      PROA H
ATOM   3659  HD3 ILE   228      40.261  49.623  88.593  1.00  0.00      PROA H
ATOM   3660  C   ILE   228      45.607  49.268  91.246  1.00  0.00      PROA C
ATOM   3661  O   ILE   228      45.735  49.002  92.441  1.00  0.00      PROA O
ATOM   3662  N   ALA   229      46.566  48.960  90.354  1.00  0.00      PROA N
ATOM   3663  HN  ALA   229      46.477  49.244  89.392  1.00  0.00      PROA H
ATOM   3664  CA  ALA   229      47.761  48.237  90.719  1.00  0.00      PROA C
ATOM   3665  HA  ALA   229      47.465  47.302  91.174  1.00  0.00      PROA H
ATOM   3666  CB  ALA   229      48.599  47.960  89.459  1.00  0.00      PROA C
ATOM   3667  HB1 ALA   229      48.893  48.911  88.962  1.00  0.00      PROA H
ATOM   3668  HB2 ALA   229      48.003  47.366  88.733  1.00  0.00      PROA H
ATOM   3669  HB3 ALA   229      49.517  47.389  89.715  1.00  0.00      PROA H
ATOM   3670  C   ALA   229      48.606  48.962  91.743  1.00  0.00      PROA C
ATOM   3671  O   ALA   229      49.050  48.386  92.737  1.00  0.00      PROA O
ATOM   3672  N   VAL   230      48.807  50.273  91.538  1.00  0.00      PROA N
ATOM   3673  HN  VAL   230      48.360  50.736  90.770  1.00  0.00      PROA H
ATOM   3674  CA  VAL   230      49.606  51.083  92.431  1.00  0.00      PROA C
ATOM   3675  HA  VAL   230      50.566  50.602  92.559  1.00  0.00      PROA H
ATOM   3676  CB  VAL   230      49.794  52.487  91.858  1.00  0.00      PROA C
ATOM   3677  HB  VAL   230      48.808  52.885  91.518  1.00  0.00      PROA H
ATOM   3678  CG1 VAL   230      50.379  53.439  92.915  1.00  0.00      PROA C
ATOM   3679 HG11 VAL   230      51.269  52.979  93.394  1.00  0.00      PROA H
ATOM   3680 HG12 VAL   230      49.624  53.665  93.698  1.00  0.00      PROA H
ATOM   3681 HG13 VAL   230      50.677  54.396  92.440  1.00  0.00      PROA H
ATOM   3682  CG2 VAL   230      50.720  52.429  90.631  1.00  0.00      PROA C
ATOM   3683 HG21 VAL   230      50.371  51.657  89.914  1.00  0.00      PROA H
ATOM   3684 HG22 VAL   230      51.757  52.184  90.939  1.00  0.00      PROA H
ATOM   3685 HG23 VAL   230      50.719  53.413  90.114  1.00  0.00      PROA H
ATOM   3686  C   VAL   230      48.991  51.154  93.805  1.00  0.00      PROA C
ATOM   3687  O   VAL   230      49.635  50.958  94.831  1.00  0.00      PROA O
ATOM   3688  N   PHE   231      47.682  51.397  93.861  1.00  0.00      PROA N
ATOM   3689  HN  PHE   231      47.126  51.426  93.026  1.00  0.00      PROA H
ATOM   3690  CA  PHE   231      47.027  51.611  95.127  1.00  0.00      PROA C
ATOM   3691  HA  PHE   231      47.663  52.235  95.747  1.00  0.00      PROA H
ATOM   3692  CB  PHE   231      45.649  52.253  94.913  1.00  0.00      PROA C
ATOM   3693  HB1 PHE   231      44.954  52.023  95.747  1.00  0.00      PROA H
ATOM   3694  HB2 PHE   231      45.213  51.912  93.952  1.00  0.00      PROA H
ATOM   3695  CG  PHE   231      45.774  53.719  94.865  1.00  0.00      PROA C
ATOM   3696  CD1 PHE   231      45.710  54.439  96.067  1.00  0.00      PROA C
ATOM   3697  HD1 PHE   231      45.617  53.962  97.013  1.00  0.00      PROA H
ATOM   3698  CE1 PHE   231      45.766  55.803  96.066  1.00  0.00      PROA C
ATOM   3699  HE1 PHE   231      45.726  56.439  96.942  1.00  0.00      PROA H
ATOM   3700  CZ  PHE   231      45.899  56.418  94.867  1.00  0.00      PROA C
ATOM   3701  HZ  PHE   231      45.988  57.399  95.144  1.00  0.00      PROA H
ATOM   3702  CD2 PHE   231      45.885  54.410  93.647  1.00  0.00      PROA C
ATOM   3703  HD2 PHE   231      45.911  53.882  92.726  1.00  0.00      PROA H
ATOM   3704  CE2 PHE   231      45.947  55.796  93.619  1.00  0.00      PROA C
ATOM   3705  HE2 PHE   231      46.033  56.330  92.676  1.00  0.00      PROA H
ATOM   3706  C   PHE   231      46.832  50.343  95.901  1.00  0.00      PROA C
ATOM   3707  O   PHE   231      46.887  50.317  97.126  1.00  0.00      PROA O
ATOM   3708  N   TYR   232      46.623  49.227  95.200  1.00  0.00      PROA N
ATOM   3709  HN  TYR   232      46.499  49.248  94.203  1.00  0.00      PROA H
ATOM   3710  CA  TYR   232      46.637  47.946  95.857  1.00  0.00      PROA C
ATOM   3711  HA  TYR   232      46.041  48.059  96.745  1.00  0.00      PROA H
ATOM   3712  CB  TYR   232      46.092  46.843  94.929  1.00  0.00      PROA C
ATOM   3713  HB1 TYR   232      46.497  45.850  95.221  1.00  0.00      PROA H
ATOM   3714  HB2 TYR   232      46.399  47.077  93.886  1.00  0.00      PROA H
ATOM   3715  CG  TYR   232      44.587  46.760  94.963  1.00  0.00      PROA C
ATOM   3716  CD1 TYR   232      43.833  47.090  96.105  1.00  0.00      PROA C
ATOM   3717  HD1 TYR   232      44.312  47.383  97.019  1.00  0.00      PROA H
ATOM   3718  CE1 TYR   232      42.445  46.919  96.133  1.00  0.00      PROA C
ATOM   3719  HE1 TYR   232      41.900  47.122  97.041  1.00  0.00      PROA H
ATOM   3720  CZ  TYR   232      41.787  46.427  95.004  1.00  0.00      PROA C
ATOM   3721  OH  TYR   232      40.398  46.243  95.032  1.00  0.00      PROA O
ATOM   3722  HH  TYR   232      40.142  45.890  94.176  1.00  0.00      PROA H
ATOM   3723  CD2 TYR   232      43.904  46.264  93.846  1.00  0.00      PROA C
ATOM   3724  HD2 TYR   232      44.479  46.026  92.971  1.00  0.00      PROA H
ATOM   3725  CE2 TYR   232      42.511  46.087  93.859  1.00  0.00      PROA C
ATOM   3726  HE2 TYR   232      42.004  45.692  92.992  1.00  0.00      PROA H
ATOM   3727  C   TYR   232      47.993  47.552  96.396  1.00  0.00      PROA C
ATOM   3728  O   TYR   232      48.115  46.962  97.472  1.00  0.00      PROA O
ATOM   3729  N   PHE   233      49.059  47.899  95.648  1.00  0.00      PROA N
ATOM   3730  HN  PHE   233      48.944  48.322  94.744  1.00  0.00      PROA H
ATOM   3731  CA  PHE   233      50.415  47.739  96.117  1.00  0.00      PROA C
ATOM   3732  HA  PHE   233      50.544  46.695  96.380  1.00  0.00      PROA H
ATOM   3733  CB  PHE   233      51.416  48.183  95.008  1.00  0.00      PROA C
ATOM   3734  HB1 PHE   233      51.208  49.195  94.657  1.00  0.00      PROA H
ATOM   3735  HB2 PHE   233      51.291  47.509  94.127  1.00  0.00      PROA H
ATOM   3736  CG  PHE   233      52.859  48.242  95.479  1.00  0.00      PROA C
ATOM   3737  CD1 PHE   233      53.614  49.332  95.836  1.00  0.00      PROA C
ATOM   3738  HD1 PHE   233      53.098  50.254  95.758  1.00  0.00      PROA H
ATOM   3739  CE1 PHE   233      54.966  49.185  96.231  1.00  0.00      PROA C
ATOM   3740  HE1 PHE   233      55.533  50.040  96.482  1.00  0.00      PROA H
ATOM   3741  CZ  PHE   233      55.580  47.919  96.282  1.00  0.00      PROA C
ATOM   3742  HZ  PHE   233      56.603  47.751  96.589  1.00  0.00      PROA H
ATOM   3743  CD2 PHE   233      53.527  47.107  95.462  1.00  0.00      PROA C
ATOM   3744  HD2 PHE   233      52.880  46.487  95.006  1.00  0.00      PROA H
ATOM   3745  CE2 PHE   233      54.827  46.856  95.852  1.00  0.00      PROA C
ATOM   3746  HE2 PHE   233      55.226  45.880  95.699  1.00  0.00      PROA H
ATOM   3747  C   PHE   233      50.699  48.545  97.360  1.00  0.00      PROA C
ATOM   3748  O   PHE   233      51.228  48.055  98.350  1.00  0.00      PROA O
ATOM   3749  N   LEU   234      50.330  49.826  97.354  1.00  0.00      PROA N
ATOM   3750  HN  LEU   234      49.914  50.221  96.531  1.00  0.00      PROA H
ATOM   3751  CA  LEU   234      50.484  50.682  98.501  1.00  0.00      PROA C
ATOM   3752  HA  LEU   234      51.519  50.653  98.809  1.00  0.00      PROA H
ATOM   3753  CB  LEU   234      50.038  52.107  98.156  1.00  0.00      PROA C
ATOM   3754  HB1 LEU   234      50.055  52.723  99.081  1.00  0.00      PROA H
ATOM   3755  HB2 LEU   234      49.001  52.076  97.756  1.00  0.00      PROA H
ATOM   3756  CG  LEU   234      50.909  52.818  97.126  1.00  0.00      PROA C
ATOM   3757  HG  LEU   234      50.985  52.229  96.190  1.00  0.00      PROA H
ATOM   3758  CD1 LEU   234      50.298  54.182  96.790  1.00  0.00      PROA C
ATOM   3759 HD11 LEU   234      50.230  54.809  97.708  1.00  0.00      PROA H
ATOM   3760 HD12 LEU   234      49.279  54.067  96.377  1.00  0.00      PROA H
ATOM   3761 HD13 LEU   234      50.899  54.704  96.019  1.00  0.00      PROA H
ATOM   3762  CD2 LEU   234      52.316  52.941  97.650  1.00  0.00      PROA C
ATOM   3763 HD21 LEU   234      52.800  51.969  97.856  1.00  0.00      PROA H
ATOM   3764 HD22 LEU   234      52.315  53.544  98.591  1.00  0.00      PROA H
ATOM   3765 HD23 LEU   234      52.914  53.443  96.858  1.00  0.00      PROA H
ATOM   3766  C   LEU   234      49.675  50.216  99.682  1.00  0.00      PROA C
ATOM   3767  O   LEU   234      50.122  50.243 100.826  1.00  0.00      PROA O
ATOM   3768  N   LEU   235      48.449  49.751  99.417  1.00  0.00      PROA N
ATOM   3769  HN  LEU   235      48.094  49.773  98.477  1.00  0.00      PROA H
ATOM   3770  CA  LEU   235      47.600  49.184 100.432  1.00  0.00      PROA C
ATOM   3771  HA  LEU   235      47.497  49.935 101.199  1.00  0.00      PROA H
ATOM   3772  CB  LEU   235      46.219  48.841  99.837  1.00  0.00      PROA C
ATOM   3773  HB1 LEU   235      46.353  48.050  99.066  1.00  0.00      PROA H
ATOM   3774  HB2 LEU   235      45.814  49.749  99.338  1.00  0.00      PROA H
ATOM   3775  CG  LEU   235      45.180  48.352 100.855  1.00  0.00      PROA C
ATOM   3776  HG  LEU   235      45.575  47.449 101.380  1.00  0.00      PROA H
ATOM   3777  CD1 LEU   235      44.881  49.437 101.887  1.00  0.00      PROA C
ATOM   3778 HD11 LEU   235      44.489  50.340 101.380  1.00  0.00      PROA H
ATOM   3779 HD12 LEU   235      45.800  49.713 102.444  1.00  0.00      PROA H
ATOM   3780 HD13 LEU   235      44.122  49.077 102.605  1.00  0.00      PROA H
ATOM   3781  CD2 LEU   235      43.893  47.950 100.139  1.00  0.00      PROA C
ATOM   3782 HD21 LEU   235      44.141  47.418  99.201  1.00  0.00      PROA H
ATOM   3783 HD22 LEU   235      43.293  48.840  99.869  1.00  0.00      PROA H
ATOM   3784 HD23 LEU   235      43.297  47.283 100.792  1.00  0.00      PROA H
ATOM   3785  C   LEU   235      48.199  47.952 101.095  1.00  0.00      PROA C
ATOM   3786  O   LEU   235      48.199  47.819 102.316  1.00  0.00      PROA O
ATOM   3787  N   ALA   236      48.786  47.036 100.306  1.00  0.00      PROA N
ATOM   3788  HN  ALA   236      48.797  47.146  99.310  1.00  0.00      PROA H
ATOM   3789  CA  ALA   236      49.450  45.860 100.820  1.00  0.00      PROA C
ATOM   3790  HA  ALA   236      48.748  45.302 101.418  1.00  0.00      PROA H
ATOM   3791  CB  ALA   236      49.920  45.013  99.624  1.00  0.00      PROA C
ATOM   3792  HB1 ALA   236      50.644  45.574  98.997  1.00  0.00      PROA H
ATOM   3793  HB2 ALA   236      49.057  44.711  98.997  1.00  0.00      PROA H
ATOM   3794  HB3 ALA   236      50.422  44.091  99.952  1.00  0.00      PROA H
ATOM   3795  C   ALA   236      50.596  46.234 101.746  1.00  0.00      PROA C
ATOM   3796  O   ALA   236      50.779  45.714 102.851  1.00  0.00      PROA O
ATOM   3797  N   ARG   237      51.343  47.266 101.354  1.00  0.00      PROA N
ATOM   3798  HN  ARG   237      51.078  47.802 100.548  1.00  0.00      PROA H
ATOM   3799  CA  ARG   237      52.438  47.723 102.166  1.00  0.00      PROA C
ATOM   3800  HA  ARG   237      53.049  46.864 102.404  1.00  0.00      PROA H
ATOM   3801  CB  ARG   237      53.251  48.765 101.392  1.00  0.00      PROA C
ATOM   3802  HB1 ARG   237      53.941  49.281 102.090  1.00  0.00      PROA H
ATOM   3803  HB2 ARG   237      52.552  49.520 100.966  1.00  0.00      PROA H
ATOM   3804  CG  ARG   237      54.068  48.145 100.256  1.00  0.00      PROA C
ATOM   3805  HG1 ARG   237      53.369  47.725  99.494  1.00  0.00      PROA H
ATOM   3806  HG2 ARG   237      54.674  47.298 100.646  1.00  0.00      PROA H
ATOM   3807  CD  ARG   237      54.945  49.166  99.564  1.00  0.00      PROA C
ATOM   3808  HD1 ARG   237      54.335  50.052  99.265  1.00  0.00      PROA H
ATOM   3809  HD2 ARG   237      55.455  48.714  98.696  1.00  0.00      PROA H
ATOM   3810  NE  ARG   237      56.007  49.573 100.513  1.00  0.00      PROA N
ATOM   3811  HE  ARG   237      56.107  49.121 101.392  1.00  0.00      PROA H
ATOM   3812  CZ  ARG   237      56.733  50.642 100.296  1.00  0.00      PROA C
ATOM   3813  NH1 ARG   237      56.570  51.384  99.209  1.00  0.00      PROA N
ATOM   3814 HH11 ARG   237      56.002  51.052  98.469  1.00  0.00      PROA H
ATOM   3815 HH12 ARG   237      57.273  52.066  99.011  1.00  0.00      PROA H
ATOM   3816  NH2 ARG   237      57.610  50.947 101.226  1.00  0.00      PROA N
ATOM   3817 HH21 ARG   237      57.760  50.418 102.045  1.00  0.00      PROA H
ATOM   3818 HH22 ARG   237      58.261  51.681 101.037  1.00  0.00      PROA H
ATOM   3819  C   ARG   237      52.021  48.308 103.489  1.00  0.00      PROA C
ATOM   3820  O   ARG   237      52.666  48.167 104.533  1.00  0.00      PROA O
ATOM   3821  N   ALA   238      50.894  49.021 103.462  1.00  0.00      PROA N
ATOM   3822  HN  ALA   238      50.363  49.079 102.610  1.00  0.00      PROA H
ATOM   3823  CA  ALA   238      50.373  49.640 104.648  1.00  0.00      PROA C
ATOM   3824  HA  ALA   238      51.191  50.159 105.126  1.00  0.00      PROA H
ATOM   3825  CB  ALA   238      49.278  50.634 104.258  1.00  0.00      PROA C
ATOM   3826  HB1 ALA   238      48.443  50.107 103.745  1.00  0.00      PROA H
ATOM   3827  HB2 ALA   238      49.693  51.395 103.563  1.00  0.00      PROA H
ATOM   3828  HB3 ALA   238      48.888  51.140 105.166  1.00  0.00      PROA H
ATOM   3829  C   ALA   238      49.848  48.636 105.657  1.00  0.00      PROA C
ATOM   3830  O   ALA   238      50.013  48.775 106.868  1.00  0.00      PROA O
ATOM   3831  N   ILE   239      49.262  47.529 105.169  1.00  0.00      PROA N
ATOM   3832  HN  ILE   239      49.238  47.341 104.189  1.00  0.00      PROA H
ATOM   3833  CA  ILE   239      48.702  46.497 105.979  1.00  0.00      PROA C
ATOM   3834  HA  ILE   239      48.252  46.942 106.873  1.00  0.00      PROA H
ATOM   3835  CB  ILE   239      47.694  45.685 105.178  1.00  0.00      PROA C
ATOM   3836  HB  ILE   239      48.160  45.299 104.255  1.00  0.00      PROA H
ATOM   3837  CG2 ILE   239      47.250  44.460 105.902  1.00  0.00      PROA C
ATOM   3838 HG21 ILE   239      47.452  44.731 106.908  1.00  0.00      PROA H
ATOM   3839 HG22 ILE   239      47.810  43.525 105.741  1.00  0.00      PROA H
ATOM   3840 HG23 ILE   239      46.159  44.280 105.898  1.00  0.00      PROA H
ATOM   3841  CG1 ILE   239      46.458  46.519 104.859  1.00  0.00      PROA C
ATOM   3842 HG11 ILE   239      46.819  47.446 104.371  1.00  0.00      PROA H
ATOM   3843 HG12 ILE   239      45.922  46.791 105.798  1.00  0.00      PROA H
ATOM   3844  CD  ILE   239      45.505  45.792 103.914  1.00  0.00      PROA C
ATOM   3845  HD1 ILE   239      45.077  44.875 104.373  1.00  0.00      PROA H
ATOM   3846  HD2 ILE   239      46.037  45.493 102.985  1.00  0.00      PROA H
ATOM   3847  HD3 ILE   239      44.661  46.463 103.658  1.00  0.00      PROA H
ATOM   3848  C   ILE   239      49.816  45.574 106.358  1.00  0.00      PROA C
ATOM   3849  O   ILE   239      49.964  45.120 107.421  1.00  0.00      PROA O
ATOM   3850  N   SER   240      50.816  45.193 105.649  1.00  0.00      PROA N
ATOM   3851  HN  SER   240      50.838  45.460 104.698  1.00  0.00      PROA H
ATOM   3852  CA  SER   240      51.877  44.359 106.277  1.00  0.00      PROA C
ATOM   3853  HA  SER   240      51.458  43.414 106.646  1.00  0.00      PROA H
ATOM   3854  CB  SER   240      53.046  44.180 105.299  1.00  0.00      PROA C
ATOM   3855  HB1 SER   240      52.786  43.902 104.308  1.00  0.00      PROA H
ATOM   3856  HB2 SER   240      53.790  43.416 105.579  1.00  0.00      PROA H
ATOM   3857  OG  SER   240      53.464  45.354 104.675  1.00  0.00      PROA O
ATOM   3858  HG1 SER   240      53.844  45.857 105.382  1.00  0.00      PROA H
ATOM   3859  C   SER   240      52.596  44.951 107.441  1.00  0.00      PROA C
ATOM   3860  O   SER   240      53.176  44.264 108.275  1.00  0.00      PROA O
ATOM   3861  N   ALA   241      52.508  46.277 107.517  1.00  0.00      PROA N
ATOM   3862  HN  ALA   241      51.920  46.774 106.866  1.00  0.00      PROA H
ATOM   3863  CA  ALA   241      53.124  46.979 108.586  1.00  0.00      PROA C
ATOM   3864  HA  ALA   241      54.065  46.495 108.734  1.00  0.00      PROA H
ATOM   3865  CB  ALA   241      53.320  48.436 108.170  1.00  0.00      PROA C
ATOM   3866  HB1 ALA   241      52.344  48.922 107.958  1.00  0.00      PROA H
ATOM   3867  HB2 ALA   241      53.939  48.481 107.250  1.00  0.00      PROA H
ATOM   3868  HB3 ALA   241      53.845  48.980 108.983  1.00  0.00      PROA H
ATOM   3869  C   ALA   241      52.376  46.874 109.909  1.00  0.00      PROA C
ATOM   3870  O   ALA   241      52.922  47.011 110.991  1.00  0.00      PROA O
ATOM   3871  N   SER   242      51.093  46.538 109.883  1.00  0.00      PROA N
ATOM   3872  HN  SER   242      50.742  46.274 108.977  1.00  0.00      PROA H
ATOM   3873  CA  SER   242      50.265  46.381 111.103  1.00  0.00      PROA C
ATOM   3874  HA  SER   242      50.726  46.939 111.899  1.00  0.00      PROA H
ATOM   3875  CB  SER   242      48.791  47.242 110.906  1.00  0.00      PROA C
ATOM   3876  HB1 SER   242      49.087  48.229 110.540  1.00  0.00      PROA H
ATOM   3877  HB2 SER   242      48.101  47.144 111.745  1.00  0.00      PROA H
ATOM   3878  OG  SER   242      47.943  47.345 109.735  1.00  0.00      PROA O
ATOM   3879  HG1 SER   242      47.138  46.790 109.713  1.00  0.00      PROA H
ATOM   3880  C   SER   242      50.360  44.759 111.568  1.00  0.00      PROA C
ATOM   3881  O   SER   242      50.348  43.765 110.831  1.00  0.00      PROA O
ATOM   3882  N   SER   243      50.426  44.331 112.744  1.00  0.00      PROA N
ATOM   3883  HN  SER   243      51.129  44.861 113.164  1.00  0.00      PROA H
ATOM   3884  CA  SER   243      50.400  42.865 112.956  1.00  0.00      PROA C
ATOM   3885  HA  SER   243      51.028  42.267 112.274  1.00  0.00      PROA H
ATOM   3886  CB  SER   243      51.067  42.824 114.339  1.00  0.00      PROA C
ATOM   3887  HB1 SER   243      51.533  43.822 114.524  1.00  0.00      PROA H
ATOM   3888  HB2 SER   243      51.885  42.078 114.343  1.00  0.00      PROA H
ATOM   3889  OG  SER   243      50.143  42.602 115.395  1.00  0.00      PROA O
ATOM   3890  HG1 SER   243      49.662  41.813 115.068  1.00  0.00      PROA H
ATOM   3891  C   SER   243      48.998  42.185 112.976  1.00  0.00      PROA C
ATOM   3892  O   SER   243      48.860  41.092 113.519  1.00  0.00      PROA O
ATOM   3893  N   ASP   244      47.914  42.794 112.444  1.00  0.00      PROA N
ATOM   3894  HN  ASP   244      47.959  43.569 111.839  1.00  0.00      PROA H
ATOM   3895  CA  ASP   244      46.597  42.248 112.655  1.00  0.00      PROA C
ATOM   3896  HA  ASP   244      46.549  41.853 113.657  1.00  0.00      PROA H
ATOM   3897  CB  ASP   244      45.540  43.387 112.482  1.00  0.00      PROA C
ATOM   3898  HB1 ASP   244      44.839  43.104 111.681  1.00  0.00      PROA H
ATOM   3899  HB2 ASP   244      46.022  44.347 112.218  1.00  0.00      PROA H
ATOM   3900  CG  ASP   244      44.707  43.634 113.739  1.00  0.00      PROA C
ATOM   3901  OD1 ASP   244      44.780  42.787 114.667  1.00  0.00      PROA O
ATOM   3902  OD2 ASP   244      43.915  44.612 113.738  1.00  0.00      PROA O
ATOM   3903  C   ASP   244      46.409  41.056 111.703  1.00  0.00      PROA C
ATOM   3904  O   ASP   244      46.520  41.199 110.506  1.00  0.00      PROA O
ATOM   3905  N   GLN   245      46.165  39.828 112.188  1.00  0.00      PROA N
ATOM   3906  HN  GLN   245      46.401  39.689 113.142  1.00  0.00      PROA H
ATOM   3907  CA  GLN   245      45.766  38.629 111.451  1.00  0.00      PROA C
ATOM   3908  HA  GLN   245      46.647  38.244 110.946  1.00  0.00      PROA H
ATOM   3909  CB  GLN   245      45.293  37.561 112.470  1.00  0.00      PROA C
ATOM   3910  HB1 GLN   245      44.256  37.233 112.249  1.00  0.00      PROA H
ATOM   3911  HB2 GLN   245      45.288  38.033 113.479  1.00  0.00      PROA H
ATOM   3912  CG  GLN   245      46.185  36.311 112.547  1.00  0.00      PROA C
ATOM   3913  HG1 GLN   245      47.187  36.638 112.853  1.00  0.00      PROA H
ATOM   3914  HG2 GLN   245      46.227  35.830 111.549  1.00  0.00      PROA H
ATOM   3915  CD  GLN   245      45.678  35.314 113.593  1.00  0.00      PROA C
ATOM   3916  OE1 GLN   245      45.108  35.644 114.633  1.00  0.00      PROA O
ATOM   3917  NE2 GLN   245      45.867  34.009 113.291  1.00  0.00      PROA N
ATOM   3918 HE21 GLN   245      45.607  33.308 113.948  1.00  0.00      PROA H
ATOM   3919 HE22 GLN   245      46.352  33.754 112.461  1.00  0.00      PROA H
ATOM   3920  C   GLN   245      44.681  38.795 110.367  1.00  0.00      PROA C
ATOM   3921  O   GLN   245      44.761  38.176 109.303  1.00  0.00      PROA O
ATOM   3922  N   GLU   246      43.641  39.661 110.546  1.00  0.00      PROA N
ATOM   3923  HN  GLU   246      43.492  40.114 111.422  1.00  0.00      PROA H
ATOM   3924  CA  GLU   246      42.661  40.057 109.519  1.00  0.00      PROA C
ATOM   3925  HA  GLU   246      42.072  39.190 109.258  1.00  0.00      PROA H
ATOM   3926  CB  GLU   246      41.688  41.117 110.116  1.00  0.00      PROA C
ATOM   3927  HB1 GLU   246      41.296  41.801 109.331  1.00  0.00      PROA H
ATOM   3928  HB2 GLU   246      42.232  41.726 110.875  1.00  0.00      PROA H
ATOM   3929  CG  GLU   246      40.443  40.507 110.810  1.00  0.00      PROA C
ATOM   3930  HG1 GLU   246      40.784  39.930 111.671  1.00  0.00      PROA H
ATOM   3931  HG2 GLU   246      39.913  39.830 110.117  1.00  0.00      PROA H
ATOM   3932  CD  GLU   246      39.459  41.557 111.332  1.00  0.00      PROA C
ATOM   3933  OE1 GLU   246      38.377  41.176 111.865  1.00  0.00      PROA O
ATOM   3934  OE2 GLU   246      39.833  42.757 111.280  1.00  0.00      PROA O
ATOM   3935  C   GLU   246      43.245  40.555 108.182  1.00  0.00      PROA C
ATOM   3936  O   GLU   246      42.561  40.783 107.185  1.00  0.00      PROA O
ATOM   3937  N   LYS   247      44.572  40.652 108.094  1.00  0.00      PROA N
ATOM   3938  HN  LYS   247      45.093  40.170 108.792  1.00  0.00      PROA H
ATOM   3939  CA  LYS   247      45.332  41.215 107.022  1.00  0.00      PROA C
ATOM   3940  HA  LYS   247      44.815  42.089 106.642  1.00  0.00      PROA H
ATOM   3941  CB  LYS   247      46.682  41.643 107.593  1.00  0.00      PROA C
ATOM   3942  HB1 LYS   247      47.464  41.719 106.805  1.00  0.00      PROA H
ATOM   3943  HB2 LYS   247      47.062  40.902 108.325  1.00  0.00      PROA H
ATOM   3944  CG  LYS   247      46.582  42.945 108.345  1.00  0.00      PROA C
ATOM   3945  HG1 LYS   247      45.925  42.982 109.223  1.00  0.00      PROA H
ATOM   3946  HG2 LYS   247      46.034  43.691 107.759  1.00  0.00      PROA H
ATOM   3947  CD  LYS   247      47.965  43.347 108.755  1.00  0.00      PROA C
ATOM   3948  HD1 LYS   247      48.667  43.321 107.874  1.00  0.00      PROA H
ATOM   3949  HD2 LYS   247      48.408  42.664 109.515  1.00  0.00      PROA H
ATOM   3950  CE  LYS   247      47.717  44.698 109.246  1.00  0.00      PROA C
ATOM   3951  HE1 LYS   247      47.168  44.822 110.207  1.00  0.00      PROA H
ATOM   3952  HE2 LYS   247      47.459  45.489 108.509  1.00  0.00      PROA H
ATOM   3953  NZ  LYS   247      48.904  45.056 109.480  1.00  0.00      PROA N
ATOM   3954  HZ1 LYS   247      49.753  44.417 109.500  1.00  0.00      PROA H
ATOM   3955  HZ2 LYS   247      48.926  45.347 110.467  1.00  0.00      PROA H
ATOM   3956  HZ3 LYS   247      49.284  45.998 109.179  1.00  0.00      PROA H
ATOM   3957  C   LYS   247      45.572  40.274 105.866  1.00  0.00      PROA C
ATOM   3958  O   LYS   247      45.527  40.677 104.703  1.00  0.00      PROA O
ATOM   3959  N   HSD   248      45.796  38.965 106.138  1.00  0.00      PROA N
ATOM   3960  HN  HSD   248      45.782  38.600 107.071  1.00  0.00      PROA H
ATOM   3961  CA  HSD   248      46.035  38.008 105.073  1.00  0.00      PROA C
ATOM   3962  HA  HSD   248      46.805  38.409 104.420  1.00  0.00      PROA H
ATOM   3963  CB  HSD   248      46.437  36.665 105.692  1.00  0.00      PROA C
ATOM   3964  HB1 HSD   248      45.648  35.905 105.732  1.00  0.00      PROA H
ATOM   3965  HB2 HSD   248      46.903  36.826 106.663  1.00  0.00      PROA H
ATOM   3966  ND1 HSD   248      47.220  35.374 103.802  1.00  0.00      PROA N
ATOM   3967  HD1 HSD   248      46.381  35.061 103.369  1.00  0.00      PROA H
ATOM   3968  CG  HSD   248      47.473  36.030 104.975  1.00  0.00      PROA C
ATOM   3969  CE1 HSD   248      48.349  35.393 103.158  1.00  0.00      PROA C
ATOM   3970  HE1 HSD   248      48.485  34.583 102.410  1.00  0.00      PROA H
ATOM   3971  NE2 HSD   248      49.273  36.088 103.838  1.00  0.00      PROA N
ATOM   3972  CD2 HSD   248      48.783  36.311 105.048  1.00  0.00      PROA C
ATOM   3973  HD2 HSD   248      49.517  36.651 105.780  1.00  0.00      PROA H
ATOM   3974  C   HSD   248      44.814  37.788 104.214  1.00  0.00      PROA C
ATOM   3975  O   HSD   248      44.889  37.650 102.993  1.00  0.00      PROA O
ATOM   3976  N   SER   249      43.628  37.778 104.849  1.00  0.00      PROA N
ATOM   3977  HN  SER   249      43.577  37.909 105.839  1.00  0.00      PROA H
ATOM   3978  CA  SER   249      42.373  37.602 104.146  1.00  0.00      PROA C
ATOM   3979  HA  SER   249      42.456  36.748 103.494  1.00  0.00      PROA H
ATOM   3980  CB  SER   249      41.213  37.375 105.141  1.00  0.00      PROA C
ATOM   3981  HB1 SER   249      41.107  38.256 105.815  1.00  0.00      PROA H
ATOM   3982  HB2 SER   249      41.455  36.484 105.769  1.00  0.00      PROA H
ATOM   3983  OG  SER   249      39.982  37.143 104.461  1.00  0.00      PROA O
ATOM   3984  HG1 SER   249      39.747  37.968 104.017  1.00  0.00      PROA H
ATOM   3985  C   SER   249      42.086  38.778 103.251  1.00  0.00      PROA C
ATOM   3986  O   SER   249      41.545  38.664 102.154  1.00  0.00      PROA O
ATOM   3987  N   SER   250      42.512  39.964 103.688  1.00  0.00      PROA N
ATOM   3988  HN  SER   250      43.097  40.025 104.494  1.00  0.00      PROA H
ATOM   3989  CA  SER   250      42.280  41.169 102.929  1.00  0.00      PROA C
ATOM   3990  HA  SER   250      41.255  41.172 102.589  1.00  0.00      PROA H
ATOM   3991  CB  SER   250      42.563  42.417 103.784  1.00  0.00      PROA C
ATOM   3992  HB1 SER   250      42.380  43.337 103.192  1.00  0.00      PROA H
ATOM   3993  HB2 SER   250      43.618  42.415 104.136  1.00  0.00      PROA H
ATOM   3994  OG  SER   250      41.704  42.444 104.920  1.00  0.00      PROA O
ATOM   3995  HG1 SER   250      42.049  41.794 105.563  1.00  0.00      PROA H
ATOM   3996  C   SER   250      43.112  41.199 101.689  1.00  0.00      PROA C
ATOM   3997  O   SER   250      42.687  41.647 100.634  1.00  0.00      PROA O
ATOM   3998  N   ARG   251      44.319  40.657 101.775  1.00  0.00      PROA N
ATOM   3999  HN  ARG   251      44.624  40.185 102.604  1.00  0.00      PROA H
ATOM   4000  CA  ARG   251      45.165  40.594 100.634  1.00  0.00      PROA C
ATOM   4001  HA  ARG   251      45.247  41.583 100.203  1.00  0.00      PROA H
ATOM   4002  CB  ARG   251      46.524  40.205 101.119  1.00  0.00      PROA C
ATOM   4003  HB1 ARG   251      46.946  39.660 100.266  1.00  0.00      PROA H
ATOM   4004  HB2 ARG   251      46.520  39.419 101.905  1.00  0.00      PROA H
ATOM   4005  CG  ARG   251      47.241  41.470 101.639  1.00  0.00      PROA C
ATOM   4006  HG1 ARG   251      46.752  41.906 102.523  1.00  0.00      PROA H
ATOM   4007  HG2 ARG   251      47.465  42.203 100.817  1.00  0.00      PROA H
ATOM   4008  CD  ARG   251      48.508  41.073 102.237  1.00  0.00      PROA C
ATOM   4009  HD1 ARG   251      49.075  41.127 101.290  1.00  0.00      PROA H
ATOM   4010  HD2 ARG   251      48.431  40.090 102.763  1.00  0.00      PROA H
ATOM   4011  NE  ARG   251      49.288  41.969 103.101  1.00  0.00      PROA N
ATOM   4012  HE  ARG   251      49.236  42.934 102.840  1.00  0.00      PROA H
ATOM   4013  CZ  ARG   251      50.325  41.658 103.880  1.00  0.00      PROA C
ATOM   4014  NH1 ARG   251      51.263  40.740 103.823  1.00  0.00      PROA N
ATOM   4015 HH11 ARG   251      51.344  40.423 102.872  1.00  0.00      PROA H
ATOM   4016 HH12 ARG   251      52.196  41.036 103.474  1.00  0.00      PROA H
ATOM   4017  NH2 ARG   251      51.070  42.597 104.353  1.00  0.00      PROA N
ATOM   4018 HH21 ARG   251      50.787  43.538 104.342  1.00  0.00      PROA H
ATOM   4019 HH22 ARG   251      51.828  42.856 103.696  1.00  0.00      PROA H
ATOM   4020  C   ARG   251      44.725  39.693  99.513  1.00  0.00      PROA C
ATOM   4021  O   ARG   251      44.847  40.010  98.333  1.00  0.00      PROA O
ATOM   4022  N   LYS   252      44.220  38.520  99.876  1.00  0.00      PROA N
ATOM   4023  HN  LYS   252      44.126  38.299 100.845  1.00  0.00      PROA H
ATOM   4024  CA  LYS   252      43.707  37.584  98.916  1.00  0.00      PROA C
ATOM   4025  HA  LYS   252      44.478  37.392  98.181  1.00  0.00      PROA H
ATOM   4026  CB  LYS   252      43.349  36.286  99.637  1.00  0.00      PROA C
ATOM   4027  HB1 LYS   252      42.742  35.643  98.962  1.00  0.00      PROA H
ATOM   4028  HB2 LYS   252      42.727  36.537 100.531  1.00  0.00      PROA H
ATOM   4029  CG  LYS   252      44.621  35.539 100.059  1.00  0.00      PROA C
ATOM   4030  HG1 LYS   252      45.181  36.119 100.824  1.00  0.00      PROA H
ATOM   4031  HG2 LYS   252      45.251  35.306  99.178  1.00  0.00      PROA H
ATOM   4032  CD  LYS   252      44.257  34.247 100.713  1.00  0.00      PROA C
ATOM   4033  HD1 LYS   252      43.624  33.761  99.988  1.00  0.00      PROA H
ATOM   4034  HD2 LYS   252      43.620  34.690 101.494  1.00  0.00      PROA H
ATOM   4035  CE  LYS   252      45.411  33.352 101.204  1.00  0.00      PROA C
ATOM   4036  HE1 LYS   252      45.947  33.947 101.968  1.00  0.00      PROA H
ATOM   4037  HE2 LYS   252      46.060  33.115 100.341  1.00  0.00      PROA H
ATOM   4038  NZ  LYS   252      45.039  32.041 101.841  1.00  0.00      PROA N
ATOM   4039  HZ1 LYS   252      44.477  31.459 101.168  1.00  0.00      PROA H
ATOM   4040  HZ2 LYS   252      44.507  32.210 102.719  1.00  0.00      PROA H
ATOM   4041  HZ3 LYS   252      45.904  31.545 102.160  1.00  0.00      PROA H
ATOM   4042  C   LYS   252      42.520  38.094  98.145  1.00  0.00      PROA C
ATOM   4043  O   LYS   252      42.371  37.873  96.947  1.00  0.00      PROA O
ATOM   4044  N   ILE   253      41.635  38.809  98.844  1.00  0.00      PROA N
ATOM   4045  HN  ILE   253      41.818  39.032  99.801  1.00  0.00      PROA H
ATOM   4046  CA  ILE   253      40.461  39.378  98.232  1.00  0.00      PROA C
ATOM   4047  HA  ILE   253      39.967  38.594  97.678  1.00  0.00      PROA H
ATOM   4048  CB  ILE   253      39.532  39.947  99.281  1.00  0.00      PROA C
ATOM   4049  HB  ILE   253      40.096  40.620  99.971  1.00  0.00      PROA H
ATOM   4050  CG2 ILE   253      38.410  40.759  98.613  1.00  0.00      PROA C
ATOM   4051 HG21 ILE   253      37.926  40.169  97.806  1.00  0.00      PROA H
ATOM   4052 HG22 ILE   253      38.792  41.710  98.189  1.00  0.00      PROA H
ATOM   4053 HG23 ILE   253      37.642  40.996  99.371  1.00  0.00      PROA H
ATOM   4054  CG1 ILE   253      38.968  38.804 100.139  1.00  0.00      PROA C
ATOM   4055 HG11 ILE   253      39.791  38.159 100.503  1.00  0.00      PROA H
ATOM   4056 HG12 ILE   253      38.283  38.185  99.514  1.00  0.00      PROA H
ATOM   4057  CD  ILE   253      38.222  39.300 101.363  1.00  0.00      PROA C
ATOM   4058  HD1 ILE   253      37.289  39.733 100.996  1.00  0.00      PROA H
ATOM   4059  HD2 ILE   253      38.761  40.075 101.937  1.00  0.00      PROA H
ATOM   4060  HD3 ILE   253      37.938  38.454 102.026  1.00  0.00      PROA H
ATOM   4061  C   ILE   253      40.830  40.431  97.234  1.00  0.00      PROA C
ATOM   4062  O   ILE   253      40.299  40.511  96.123  1.00  0.00      PROA O
ATOM   4063  N   ILE   254      41.806  41.262  97.624  1.00  0.00      PROA N
ATOM   4064  HN  ILE   254      42.233  41.156  98.523  1.00  0.00      PROA H
ATOM   4065  CA  ILE   254      42.297  42.314  96.772  1.00  0.00      PROA C
ATOM   4066  HA  ILE   254      41.448  42.899  96.448  1.00  0.00      PROA H
ATOM   4067  CB  ILE   254      43.317  43.178  97.494  1.00  0.00      PROA C
ATOM   4068  HB  ILE   254      44.108  42.549  97.958  1.00  0.00      PROA H
ATOM   4069  CG2 ILE   254      44.004  44.095  96.487  1.00  0.00      PROA C
ATOM   4070 HG21 ILE   254      43.217  44.579  95.886  1.00  0.00      PROA H
ATOM   4071 HG22 ILE   254      44.671  43.573  95.780  1.00  0.00      PROA H
ATOM   4072 HG23 ILE   254      44.602  44.874  97.000  1.00  0.00      PROA H
ATOM   4073  CG1 ILE   254      42.632  43.985  98.612  1.00  0.00      PROA C
ATOM   4074 HG11 ILE   254      42.067  43.289  99.254  1.00  0.00      PROA H
ATOM   4075 HG12 ILE   254      41.895  44.684  98.163  1.00  0.00      PROA H
ATOM   4076  CD  ILE   254      43.619  44.755  99.485  1.00  0.00      PROA C
ATOM   4077  HD1 ILE   254      44.165  45.493  98.863  1.00  0.00      PROA H
ATOM   4078  HD2 ILE   254      44.374  44.086  99.946  1.00  0.00      PROA H
ATOM   4079  HD3 ILE   254      43.073  45.295 100.282  1.00  0.00      PROA H
ATOM   4080  C   ILE   254      42.921  41.742  95.538  1.00  0.00      PROA C
ATOM   4081  O   ILE   254      42.603  42.111  94.405  1.00  0.00      PROA O
ATOM   4082  N   PHE   255      43.772  40.728  95.748  1.00  0.00      PROA N
ATOM   4083  HN  PHE   255      44.010  40.465  96.689  1.00  0.00      PROA H
ATOM   4084  CA  PHE   255      44.428  40.036  94.667  1.00  0.00      PROA C
ATOM   4085  HA  PHE   255      44.973  40.773  94.098  1.00  0.00      PROA H
ATOM   4086  CB  PHE   255      45.392  38.969  95.235  1.00  0.00      PROA C
ATOM   4087  HB1 PHE   255      44.822  38.233  95.841  1.00  0.00      PROA H
ATOM   4088  HB2 PHE   255      46.154  39.454  95.877  1.00  0.00      PROA H
ATOM   4089  CG  PHE   255      46.105  38.228  94.150  1.00  0.00      PROA C
ATOM   4090  CD1 PHE   255      45.701  36.929  93.800  1.00  0.00      PROA C
ATOM   4091  HD1 PHE   255      44.872  36.464  94.307  1.00  0.00      PROA H
ATOM   4092  CE1 PHE   255      46.344  36.249  92.771  1.00  0.00      PROA C
ATOM   4093  HE1 PHE   255      46.062  35.239  92.502  1.00  0.00      PROA H
ATOM   4094  CZ  PHE   255      47.359  36.897  92.069  1.00  0.00      PROA C
ATOM   4095  HZ  PHE   255      47.816  36.365  91.265  1.00  0.00      PROA H
ATOM   4096  CD2 PHE   255      47.189  38.824  93.486  1.00  0.00      PROA C
ATOM   4097  HD2 PHE   255      47.508  39.818  93.753  1.00  0.00      PROA H
ATOM   4098  CE2 PHE   255      47.842  38.146  92.456  1.00  0.00      PROA C
ATOM   4099  HE2 PHE   255      48.693  38.584  91.954  1.00  0.00      PROA H
ATOM   4100  C   PHE   255      43.427  39.418  93.715  1.00  0.00      PROA C
ATOM   4101  O   PHE   255      43.542  39.492  92.498  1.00  0.00      PROA O
ATOM   4102  N   SER   256      42.362  38.842  94.267  1.00  0.00      PROA N
ATOM   4103  HN  SER   256      42.241  38.843  95.262  1.00  0.00      PROA H
ATOM   4104  CA  SER   256      41.325  38.270  93.469  1.00  0.00      PROA C
ATOM   4105  HA  SER   256      41.767  37.524  92.821  1.00  0.00      PROA H
ATOM   4106  CB  SER   256      40.296  37.625  94.374  1.00  0.00      PROA C
ATOM   4107  HB1 SER   256      39.757  38.343  95.019  1.00  0.00      PROA H
ATOM   4108  HB2 SER   256      40.806  36.878  95.049  1.00  0.00      PROA H
ATOM   4109  OG  SER   256      39.338  37.022  93.528  1.00  0.00      PROA O
ATOM   4110  HG1 SER   256      38.878  37.621  92.958  1.00  0.00      PROA H
ATOM   4111  C   SER   256      40.627  39.270  92.571  1.00  0.00      PROA C
ATOM   4112  O   SER   256      40.324  38.990  91.413  1.00  0.00      PROA O
ATOM   4113  N   TYR   257      40.358  40.471  93.091  1.00  0.00      PROA N
ATOM   4114  HN  TYR   257      40.656  40.697  94.022  1.00  0.00      PROA H
ATOM   4115  CA  TYR   257      39.710  41.509  92.331  1.00  0.00      PROA C
ATOM   4116  HA  TYR   257      38.778  41.124  91.940  1.00  0.00      PROA H
ATOM   4117  CB  TYR   257      39.507  42.700  93.276  1.00  0.00      PROA C
ATOM   4118  HB1 TYR   257      40.446  43.253  93.473  1.00  0.00      PROA H
ATOM   4119  HB2 TYR   257      39.059  42.361  94.229  1.00  0.00      PROA H
ATOM   4120  CG  TYR   257      38.564  43.642  92.717  1.00  0.00      PROA C
ATOM   4121  CD1 TYR   257      39.024  44.780  92.034  1.00  0.00      PROA C
ATOM   4122  HD1 TYR   257      40.071  44.999  91.879  1.00  0.00      PROA H
ATOM   4123  CE1 TYR   257      38.088  45.560  91.396  1.00  0.00      PROA C
ATOM   4124  HE1 TYR   257      38.433  46.434  90.852  1.00  0.00      PROA H
ATOM   4125  CZ  TYR   257      36.745  45.073  91.453  1.00  0.00      PROA C
ATOM   4126  OH  TYR   257      35.735  45.008  90.524  1.00  0.00      PROA O
ATOM   4127  HH  TYR   257      35.507  45.927  90.322  1.00  0.00      PROA H
ATOM   4128  CD2 TYR   257      37.181  43.422  92.913  1.00  0.00      PROA C
ATOM   4129  HD2 TYR   257      36.777  42.566  93.399  1.00  0.00      PROA H
ATOM   4130  CE2 TYR   257      36.244  44.270  92.393  1.00  0.00      PROA C
ATOM   4131  HE2 TYR   257      35.158  44.123  92.471  1.00  0.00      PROA H
ATOM   4132  C   TYR   257      40.540  41.929  91.142  1.00  0.00      PROA C
ATOM   4133  O   TYR   257      40.051  42.109  90.029  1.00  0.00      PROA O
ATOM   4134  N   VAL   258      41.854  42.062  91.374  1.00  0.00      PROA N
ATOM   4135  HN  VAL   258      42.226  41.845  92.279  1.00  0.00      PROA H
ATOM   4136  CA  VAL   258      42.781  42.451  90.337  1.00  0.00      PROA C
ATOM   4137  HA  VAL   258      42.408  43.360  89.891  1.00  0.00      PROA H
ATOM   4138  CB  VAL   258      44.183  42.665  90.894  1.00  0.00      PROA C
ATOM   4139  HB  VAL   258      44.509  41.778  91.487  1.00  0.00      PROA H
ATOM   4140  CG1 VAL   258      45.189  42.916  89.758  1.00  0.00      PROA C
ATOM   4141 HG11 VAL   258      44.802  43.691  89.061  1.00  0.00      PROA H
ATOM   4142 HG12 VAL   258      45.369  41.977  89.193  1.00  0.00      PROA H
ATOM   4143 HG13 VAL   258      46.157  43.269  90.172  1.00  0.00      PROA H
ATOM   4144  CG2 VAL   258      44.170  43.856  91.842  1.00  0.00      PROA C
ATOM   4145 HG21 VAL   258      43.495  43.682  92.705  1.00  0.00      PROA H
ATOM   4146 HG22 VAL   258      43.835  44.777  91.316  1.00  0.00      PROA H
ATOM   4147 HG23 VAL   258      45.192  44.040  92.247  1.00  0.00      PROA H
ATOM   4148  C   VAL   258      42.823  41.430  89.237  1.00  0.00      PROA C
ATOM   4149  O   VAL   258      42.764  41.734  88.047  1.00  0.00      PROA O
ATOM   4150  N   VAL   259      42.882  40.156  89.637  1.00  0.00      PROA N
ATOM   4151  HN  VAL   259      42.833  39.914  90.605  1.00  0.00      PROA H
ATOM   4152  CA  VAL   259      42.965  39.084  88.708  1.00  0.00      PROA C
ATOM   4153  HA  VAL   259      43.768  39.275  88.009  1.00  0.00      PROA H
ATOM   4154  CB  VAL   259      43.238  37.792  89.416  1.00  0.00      PROA C
ATOM   4155  HB  VAL   259      42.496  37.618  90.240  1.00  0.00      PROA H
ATOM   4156  CG1 VAL   259      43.160  36.736  88.356  1.00  0.00      PROA C
ATOM   4157 HG11 VAL   259      43.722  36.822  87.429  1.00  0.00      PROA H
ATOM   4158 HG12 VAL   259      42.104  36.709  88.021  1.00  0.00      PROA H
ATOM   4159 HG13 VAL   259      43.517  35.794  88.789  1.00  0.00      PROA H
ATOM   4160  CG2 VAL   259      44.640  37.733  90.007  1.00  0.00      PROA C
ATOM   4161 HG21 VAL   259      44.774  38.544  90.744  1.00  0.00      PROA H
ATOM   4162 HG22 VAL   259      45.390  37.837  89.197  1.00  0.00      PROA H
ATOM   4163 HG23 VAL   259      44.799  36.756  90.518  1.00  0.00      PROA H
ATOM   4164  C   VAL   259      41.712  39.017  87.891  1.00  0.00      PROA C
ATOM   4165  O   VAL   259      41.764  39.047  86.684  1.00  0.00      PROA O
ATOM   4166  N   VAL   260      40.534  39.063  88.509  1.00  0.00      PROA N
ATOM   4167  HN  VAL   260      40.510  39.171  89.501  1.00  0.00      PROA H
ATOM   4168  CA  VAL   260      39.274  38.985  87.797  1.00  0.00      PROA C
ATOM   4169  HA  VAL   260      39.256  38.063  87.230  1.00  0.00      PROA H
ATOM   4170  CB  VAL   260      38.099  39.043  88.766  1.00  0.00      PROA C
ATOM   4171  HB  VAL   260      38.254  39.883  89.485  1.00  0.00      PROA H
ATOM   4172  CG1 VAL   260      36.782  39.273  88.009  1.00  0.00      PROA C
ATOM   4173 HG11 VAL   260      36.608  38.452  87.280  1.00  0.00      PROA H
ATOM   4174 HG12 VAL   260      36.788  40.240  87.464  1.00  0.00      PROA H
ATOM   4175 HG13 VAL   260      35.933  39.308  88.722  1.00  0.00      PROA H
ATOM   4176  CG2 VAL   260      38.027  37.735  89.576  1.00  0.00      PROA C
ATOM   4177 HG21 VAL   260      39.012  37.496  90.026  1.00  0.00      PROA H
ATOM   4178 HG22 VAL   260      37.722  36.892  88.921  1.00  0.00      PROA H
ATOM   4179 HG23 VAL   260      37.282  37.840  90.393  1.00  0.00      PROA H
ATOM   4180  C   VAL   260      39.182  40.100  86.788  1.00  0.00      PROA C
ATOM   4181  O   VAL   260      38.763  39.911  85.646  1.00  0.00      PROA O
ATOM   4182  N   PHE   261      39.662  41.289  87.189  1.00  0.00      PROA N
ATOM   4183  HN  PHE   261      40.047  41.405  88.106  1.00  0.00      PROA H
ATOM   4184  CA  PHE   261      39.728  42.412  86.311  1.00  0.00      PROA C
ATOM   4185  HA  PHE   261      38.747  42.513  85.961  1.00  0.00      PROA H
ATOM   4186  CB  PHE   261      40.181  43.650  87.105  1.00  0.00      PROA C
ATOM   4187  HB1 PHE   261      41.239  43.538  87.406  1.00  0.00      PROA H
ATOM   4188  HB2 PHE   261      39.549  43.805  88.001  1.00  0.00      PROA H
ATOM   4189  CG  PHE   261      40.105  44.875  86.309  1.00  0.00      PROA C
ATOM   4190  CD1 PHE   261      41.261  45.337  85.645  1.00  0.00      PROA C
ATOM   4191  HD1 PHE   261      42.203  44.838  85.697  1.00  0.00      PROA H
ATOM   4192  CE1 PHE   261      41.227  46.495  84.926  1.00  0.00      PROA C
ATOM   4193  HE1 PHE   261      42.052  46.954  84.386  1.00  0.00      PROA H
ATOM   4194  CZ  PHE   261      40.054  47.162  84.953  1.00  0.00      PROA C
ATOM   4195  HZ  PHE   261      40.313  48.076  84.588  1.00  0.00      PROA H
ATOM   4196  CD2 PHE   261      38.902  45.604  86.244  1.00  0.00      PROA C
ATOM   4197  HD2 PHE   261      38.007  45.272  86.735  1.00  0.00      PROA H
ATOM   4198  CE2 PHE   261      38.838  46.764  85.506  1.00  0.00      PROA C
ATOM   4199  HE2 PHE   261      37.907  47.317  85.384  1.00  0.00      PROA H
ATOM   4200  C   PHE   261      40.600  42.178  85.095  1.00  0.00      PROA C
ATOM   4201  O   PHE   261      40.276  42.401  83.931  1.00  0.00      PROA O
ATOM   4202  N   LEU   262      41.771  41.628  85.316  1.00  0.00      PROA N
ATOM   4203  HN  LEU   262      42.007  41.311  86.236  1.00  0.00      PROA H
ATOM   4204  CA  LEU   262      42.683  41.393  84.230  1.00  0.00      PROA C
ATOM   4205  HA  LEU   262      42.784  42.301  83.657  1.00  0.00      PROA H
ATOM   4206  CB  LEU   262      44.018  40.898  84.784  1.00  0.00      PROA C
ATOM   4207  HB1 LEU   262      44.632  40.476  83.958  1.00  0.00      PROA H
ATOM   4208  HB2 LEU   262      43.825  40.106  85.540  1.00  0.00      PROA H
ATOM   4209  CG  LEU   262      44.843  42.002  85.440  1.00  0.00      PROA C
ATOM   4210  HG  LEU   262      44.255  42.491  86.256  1.00  0.00      PROA H
ATOM   4211  CD1 LEU   262      46.112  41.409  86.058  1.00  0.00      PROA C
ATOM   4212 HD11 LEU   262      46.724  40.925  85.268  1.00  0.00      PROA H
ATOM   4213 HD12 LEU   262      45.851  40.645  86.821  1.00  0.00      PROA H
ATOM   4214 HD13 LEU   262      46.724  42.201  86.540  1.00  0.00      PROA H
ATOM   4215  CD2 LEU   262      45.180  43.056  84.389  1.00  0.00      PROA C
ATOM   4216 HD21 LEU   262      44.601  43.979  84.608  1.00  0.00      PROA H
ATOM   4217 HD22 LEU   262      44.921  42.758  83.365  1.00  0.00      PROA H
ATOM   4218 HD23 LEU   262      46.268  43.281  84.425  1.00  0.00      PROA H
ATOM   4219  C   LEU   262      42.138  40.407  83.267  1.00  0.00      PROA C
ATOM   4220  O   LEU   262      42.191  40.535  82.055  1.00  0.00      PROA O
ATOM   4221  N   VAL   263      41.493  39.411  83.804  1.00  0.00      PROA N
ATOM   4222  HN  VAL   263      41.338  39.344  84.791  1.00  0.00      PROA H
ATOM   4223  CA  VAL   263      40.918  38.411  83.002  1.00  0.00      PROA C
ATOM   4224  HA  VAL   263      41.551  38.109  82.194  1.00  0.00      PROA H
ATOM   4225  CB  VAL   263      40.463  37.359  83.939  1.00  0.00      PROA C
ATOM   4226  HB  VAL   263      39.820  37.728  84.747  1.00  0.00      PROA H
ATOM   4227  CG1 VAL   263      39.519  36.510  82.825  1.00  0.00      PROA C
ATOM   4228 HG11 VAL   263      39.904  35.980  81.922  1.00  0.00      PROA H
ATOM   4229 HG12 VAL   263      38.435  36.551  82.786  1.00  0.00      PROA H
ATOM   4230 HG13 VAL   263      39.546  35.619  83.186  1.00  0.00      PROA H
ATOM   4231  CG2 VAL   263      41.502  36.903  85.228  1.00  0.00      PROA C
ATOM   4232 HG21 VAL   263      42.375  37.504  85.453  1.00  0.00      PROA H
ATOM   4233 HG22 VAL   263      42.355  36.159  85.154  1.00  0.00      PROA H
ATOM   4234 HG23 VAL   263      41.528  35.882  85.373  1.00  0.00      PROA H
ATOM   4235  C   VAL   263      39.825  38.830  82.109  1.00  0.00      PROA C
ATOM   4236  O   VAL   263      39.706  38.416  80.950  1.00  0.00      PROA O
ATOM   4237  N   CYS   264      38.986  39.643  82.687  1.00  0.00      PROA N
ATOM   4238  HN  CYS   264      39.211  40.010  83.590  1.00  0.00      PROA H
ATOM   4239  CA  CYS   264      37.775  39.961  82.023  1.00  0.00      PROA C
ATOM   4240  HA  CYS   264      37.412  39.093  81.490  1.00  0.00      PROA H
ATOM   4241  CB  CYS   264      36.739  40.402  83.071  1.00  0.00      PROA C
ATOM   4242  HB1 CYS   264      35.897  40.887  82.539  1.00  0.00      PROA H
ATOM   4243  HB2 CYS   264      37.217  41.153  83.738  1.00  0.00      PROA H
ATOM   4244  SG  CYS   264      36.101  39.020  84.076  1.00  0.00      PROA S
ATOM   4245  HG1 CYS   264      37.157  38.983  84.884  1.00  0.00      PROA H
ATOM   4246  C   CYS   264      38.014  41.031  80.992  1.00  0.00      PROA C
ATOM   4247  O   CYS   264      37.392  41.066  79.934  1.00  0.00      PROA O
ATOM   4248  N   TRP   265      38.981  41.925  81.258  1.00  0.00      PROA N
ATOM   4249  HN  TRP   265      39.604  41.811  82.039  1.00  0.00      PROA H
ATOM   4250  CA  TRP   265      39.055  43.125  80.464  1.00  0.00      PROA C
ATOM   4251  HA  TRP   265      38.214  43.179  79.782  1.00  0.00      PROA H
ATOM   4252  CB  TRP   265      38.988  44.373  81.375  1.00  0.00      PROA C
ATOM   4253  HB1 TRP   265      39.366  45.257  80.814  1.00  0.00      PROA H
ATOM   4254  HB2 TRP   265      39.658  44.214  82.248  1.00  0.00      PROA H
ATOM   4255  CG  TRP   265      37.612  44.704  81.883  1.00  0.00      PROA C
ATOM   4256  CD1 TRP   265      36.622  45.350  81.190  1.00  0.00      PROA C
ATOM   4257  HD1 TRP   265      36.727  45.710  80.174  1.00  0.00      PROA H
ATOM   4258  NE1 TRP   265      35.501  45.474  81.986  1.00  0.00      PROA N
ATOM   4259  HE1 TRP   265      34.659  45.914  81.758  1.00  0.00      PROA H
ATOM   4260  CE2 TRP   265      35.741  44.934  83.203  1.00  0.00      PROA C
ATOM   4261  CD2 TRP   265      37.048  44.420  83.173  1.00  0.00      PROA C
ATOM   4262  CE3 TRP   265      37.515  43.795  84.298  1.00  0.00      PROA C
ATOM   4263  HE3 TRP   265      38.517  43.497  84.309  1.00  0.00      PROA H
ATOM   4264  CZ3 TRP   265      36.708  43.653  85.428  1.00  0.00      PROA C
ATOM   4265  HZ3 TRP   265      37.079  43.217  86.348  1.00  0.00      PROA H
ATOM   4266  CZ2 TRP   265      34.933  44.833  84.330  1.00  0.00      PROA C
ATOM   4267  HZ2 TRP   265      33.929  45.215  84.353  1.00  0.00      PROA H
ATOM   4268  CH2 TRP   265      35.448  44.194  85.455  1.00  0.00      PROA C
ATOM   4269  HH2 TRP   265      34.868  44.085  86.358  1.00  0.00      PROA H
ATOM   4270  C   TRP   265      40.292  43.174  79.595  1.00  0.00      PROA C
ATOM   4271  O   TRP   265      40.260  43.711  78.485  1.00  0.00      PROA O
ATOM   4272  N   LEU   266      41.419  42.580  80.054  1.00  0.00      PROA N
ATOM   4273  HN  LEU   266      41.419  41.992  80.866  1.00  0.00      PROA H
ATOM   4274  CA  LEU   266      42.672  42.608  79.325  1.00  0.00      PROA C
ATOM   4275  HA  LEU   266      42.916  43.649  79.167  1.00  0.00      PROA H
ATOM   4276  CB  LEU   266      43.810  41.950  80.140  1.00  0.00      PROA C
ATOM   4277  HB1 LEU   266      43.579  40.905  80.360  1.00  0.00      PROA H
ATOM   4278  HB2 LEU   266      43.879  42.451  81.123  1.00  0.00      PROA H
ATOM   4279  CG  LEU   266      45.189  41.849  79.481  1.00  0.00      PROA C
ATOM   4280  HG  LEU   266      45.111  41.305  78.510  1.00  0.00      PROA H
ATOM   4281  CD1 LEU   266      45.739  43.232  79.213  1.00  0.00      PROA C
ATOM   4282 HD11 LEU   266      46.434  43.526  80.027  1.00  0.00      PROA H
ATOM   4283 HD12 LEU   266      44.894  43.949  79.177  1.00  0.00      PROA H
ATOM   4284 HD13 LEU   266      46.269  43.303  78.253  1.00  0.00      PROA H
ATOM   4285  CD2 LEU   266      46.138  41.057  80.384  1.00  0.00      PROA C
ATOM   4286 HD21 LEU   266      45.767  40.018  80.512  1.00  0.00      PROA H
ATOM   4287 HD22 LEU   266      46.211  41.532  81.386  1.00  0.00      PROA H
ATOM   4288 HD23 LEU   266      47.144  41.026  79.922  1.00  0.00      PROA H
ATOM   4289  C   LEU   266      42.601  41.966  77.958  1.00  0.00      PROA C
ATOM   4290  O   LEU   266      42.996  42.603  76.975  1.00  0.00      PROA O
ATOM   4291  N   PRO   267      42.013  40.773  77.815  1.00  0.00      PROA N
ATOM   4292  CD  PRO   267      41.580  39.842  78.894  1.00  0.00      PROA C
ATOM   4293  HD1 PRO   267      40.603  40.137  79.343  1.00  0.00      PROA H
ATOM   4294  HD2 PRO   267      42.282  39.714  79.739  1.00  0.00      PROA H
ATOM   4295  CA  PRO   267      41.979  40.136  76.508  1.00  0.00      PROA C
ATOM   4296  HA  PRO   267      42.992  39.998  76.160  1.00  0.00      PROA H
ATOM   4297  CB  PRO   267      41.218  38.833  76.757  1.00  0.00      PROA C
ATOM   4298  HB1 PRO   267      41.573  38.014  76.102  1.00  0.00      PROA H
ATOM   4299  HB2 PRO   267      40.120  38.974  76.645  1.00  0.00      PROA H
ATOM   4300  CG  PRO   267      41.489  38.498  78.212  1.00  0.00      PROA C
ATOM   4301  HG1 PRO   267      40.707  37.863  78.665  1.00  0.00      PROA H
ATOM   4302  HG2 PRO   267      42.468  37.993  78.289  1.00  0.00      PROA H
ATOM   4303  C   PRO   267      41.275  40.958  75.462  1.00  0.00      PROA C
ATOM   4304  O   PRO   267      41.737  41.037  74.329  1.00  0.00      PROA O
ATOM   4305  N   TYR   268      40.164  41.604  75.829  1.00  0.00      PROA N
ATOM   4306  HN  TYR   268      39.843  41.542  76.769  1.00  0.00      PROA H
ATOM   4307  CA  TYR   268      39.437  42.442  74.904  1.00  0.00      PROA C
ATOM   4308  HA  TYR   268      39.199  41.846  74.035  1.00  0.00      PROA H
ATOM   4309  CB  TYR   268      38.135  42.938  75.578  1.00  0.00      PROA C
ATOM   4310  HB1 TYR   268      38.397  43.455  76.528  1.00  0.00      PROA H
ATOM   4311  HB2 TYR   268      37.481  42.071  75.807  1.00  0.00      PROA H
ATOM   4312  CG  TYR   268      37.361  43.899  74.716  1.00  0.00      PROA C
ATOM   4313  CD1 TYR   268      37.339  45.271  75.019  1.00  0.00      PROA C
ATOM   4314  HD1 TYR   268      37.880  45.644  75.877  1.00  0.00      PROA H
ATOM   4315  CE1 TYR   268      36.613  46.163  74.219  1.00  0.00      PROA C
ATOM   4316  HE1 TYR   268      36.598  47.214  74.461  1.00  0.00      PROA H
ATOM   4317  CZ  TYR   268      35.902  45.690  73.111  1.00  0.00      PROA C
ATOM   4318  OH  TYR   268      35.135  46.574  72.314  1.00  0.00      PROA O
ATOM   4319  HH  TYR   268      34.765  46.025  71.613  1.00  0.00      PROA H
ATOM   4320  CD2 TYR   268      36.654  43.435  73.597  1.00  0.00      PROA C
ATOM   4321  HD2 TYR   268      36.674  42.384  73.347  1.00  0.00      PROA H
ATOM   4322  CE2 TYR   268      35.926  44.326  72.796  1.00  0.00      PROA C
ATOM   4323  HE2 TYR   268      35.386  43.951  71.940  1.00  0.00      PROA H
ATOM   4324  C   TYR   268      40.263  43.609  74.401  1.00  0.00      PROA C
ATOM   4325  O   TYR   268      40.334  43.900  73.211  1.00  0.00      PROA O
ATOM   4326  N   HSD   269      40.968  44.291  75.311  1.00  0.00      PROA N
ATOM   4327  HN  HSD   269      40.985  43.995  76.267  1.00  0.00      PROA H
ATOM   4328  CA  HSD   269      41.732  45.453  74.934  1.00  0.00      PROA C
ATOM   4329  HA  HSD   269      41.118  46.073  74.291  1.00  0.00      PROA H
ATOM   4330  CB  HSD   269      42.143  46.244  76.182  1.00  0.00      PROA C
ATOM   4331  HB1 HSD   269      42.879  47.032  75.912  1.00  0.00      PROA H
ATOM   4332  HB2 HSD   269      42.600  45.552  76.922  1.00  0.00      PROA H
ATOM   4333  ND1 HSD   269      40.268  47.932  76.211  1.00  0.00      PROA N
ATOM   4334  HD1 HSD   269      40.429  48.317  75.306  1.00  0.00      PROA H
ATOM   4335  CG  HSD   269      40.961  46.906  76.812  1.00  0.00      PROA C
ATOM   4336  CE1 HSD   269      39.304  48.327  77.070  1.00  0.00      PROA C
ATOM   4337  HE1 HSD   269      38.600  49.131  76.842  1.00  0.00      PROA H
ATOM   4338  NE2 HSD   269      39.330  47.617  78.172  1.00  0.00      PROA N
ATOM   4339  CD2 HSD   269      40.371  46.721  78.019  1.00  0.00      PROA C
ATOM   4340  HD2 HSD   269      40.648  46.075  78.844  1.00  0.00      PROA H
ATOM   4341  C   HSD   269      42.962  45.095  74.138  1.00  0.00      PROA C
ATOM   4342  O   HSD   269      43.395  45.848  73.267  1.00  0.00      PROA O
ATOM   4343  N   VAL   270      43.529  43.897  74.387  1.00  0.00      PROA N
ATOM   4344  HN  VAL   270      43.173  43.296  75.110  1.00  0.00      PROA H
ATOM   4345  CA  VAL   270      44.580  43.356  73.554  1.00  0.00      PROA C
ATOM   4346  HA  VAL   270      45.349  44.112  73.484  1.00  0.00      PROA H
ATOM   4347  CB  VAL   270      45.143  42.060  74.135  1.00  0.00      PROA C
ATOM   4348  HB  VAL   270      44.325  41.356  74.400  1.00  0.00      PROA H
ATOM   4349  CG1 VAL   270      46.007  41.326  73.099  1.00  0.00      PROA C
ATOM   4350 HG11 VAL   270      46.638  42.022  72.567  1.00  0.00      PROA H
ATOM   4351 HG12 VAL   270      45.448  40.907  72.254  1.00  0.00      PROA H
ATOM   4352 HG13 VAL   270      46.623  40.530  73.556  1.00  0.00      PROA H
ATOM   4353  CG2 VAL   270      45.906  42.377  75.433  1.00  0.00      PROA C
ATOM   4354 HG21 VAL   270      45.230  42.808  76.194  1.00  0.00      PROA H
ATOM   4355 HG22 VAL   270      46.723  43.098  75.257  1.00  0.00      PROA H
ATOM   4356 HG23 VAL   270      46.346  41.444  75.844  1.00  0.00      PROA H
ATOM   4357  C   VAL   270      44.099  43.115  72.143  1.00  0.00      PROA C
ATOM   4358  O   VAL   270      44.736  43.472  71.152  1.00  0.00      PROA O
ATOM   4359  N   ALA   271      42.902  42.529  72.022  1.00  0.00      PROA N
ATOM   4360  HN  ALA   271      42.383  42.252  72.834  1.00  0.00      PROA H
ATOM   4361  CA  ALA   271      42.287  42.287  70.743  1.00  0.00      PROA C
ATOM   4362  HA  ALA   271      42.988  41.719  70.146  1.00  0.00      PROA H
ATOM   4363  CB  ALA   271      40.979  41.500  70.913  1.00  0.00      PROA C
ATOM   4364  HB1 ALA   271      40.259  42.072  71.536  1.00  0.00      PROA H
ATOM   4365  HB2 ALA   271      41.184  40.530  71.415  1.00  0.00      PROA H
ATOM   4366  HB3 ALA   271      40.516  41.306  69.922  1.00  0.00      PROA H
ATOM   4367  C   ALA   271      42.018  43.562  69.979  1.00  0.00      PROA C
ATOM   4368  O   ALA   271      42.251  43.628  68.777  1.00  0.00      PROA O
ATOM   4369  N   VAL   272      41.547  44.614  70.666  1.00  0.00      PROA N
ATOM   4370  HN  VAL   272      41.357  44.514  71.646  1.00  0.00      PROA H
ATOM   4371  CA  VAL   272      41.318  45.916  70.071  1.00  0.00      PROA C
ATOM   4372  HA  VAL   272      40.677  45.781  69.207  1.00  0.00      PROA H
ATOM   4373  CB  VAL   272      40.662  46.865  71.070  1.00  0.00      PROA C
ATOM   4374  HB  VAL   272      41.243  46.871  72.021  1.00  0.00      PROA H
ATOM   4375  CG1 VAL   272      40.617  48.294  70.507  1.00  0.00      PROA C
ATOM   4376 HG11 VAL   272      40.195  48.297  69.476  1.00  0.00      PROA H
ATOM   4377 HG12 VAL   272      41.633  48.740  70.468  1.00  0.00      PROA H
ATOM   4378 HG13 VAL   272      39.976  48.942  71.143  1.00  0.00      PROA H
ATOM   4379  CG2 VAL   272      39.238  46.381  71.389  1.00  0.00      PROA C
ATOM   4380 HG21 VAL   272      39.236  45.314  71.684  1.00  0.00      PROA H
ATOM   4381 HG22 VAL   272      38.572  46.511  70.511  1.00  0.00      PROA H
ATOM   4382 HG23 VAL   272      38.830  46.970  72.242  1.00  0.00      PROA H
ATOM   4383  C   VAL   272      42.609  46.514  69.554  1.00  0.00      PROA C
ATOM   4384  O   VAL   272      42.696  47.035  68.451  1.00  0.00      PROA O
ATOM   4385  N   LEU   273      43.699  46.406  70.327  1.00  0.00      PROA N
ATOM   4386  HN  LEU   273      43.660  45.922  71.200  1.00  0.00      PROA H
ATOM   4387  CA  LEU   273      44.990  46.892  69.905  1.00  0.00      PROA C
ATOM   4388  HA  LEU   273      44.882  47.928  69.625  1.00  0.00      PROA H
ATOM   4389  CB  LEU   273      46.032  46.713  71.020  1.00  0.00      PROA C
ATOM   4390  HB1 LEU   273      47.058  46.781  70.592  1.00  0.00      PROA H
ATOM   4391  HB2 LEU   273      45.901  45.702  71.465  1.00  0.00      PROA H
ATOM   4392  CG  LEU   273      45.933  47.756  72.144  1.00  0.00      PROA C
ATOM   4393  HG  LEU   273      44.881  47.814  72.507  1.00  0.00      PROA H
ATOM   4394  CD1 LEU   273      46.819  47.334  73.315  1.00  0.00      PROA C
ATOM   4395 HD11 LEU   273      47.864  47.271  72.961  1.00  0.00      PROA H
ATOM   4396 HD12 LEU   273      46.515  46.340  73.705  1.00  0.00      PROA H
ATOM   4397 HD13 LEU   273      46.778  48.079  74.134  1.00  0.00      PROA H
ATOM   4398  CD2 LEU   273      46.343  49.143  71.637  1.00  0.00      PROA C
ATOM   4399 HD21 LEU   273      45.659  49.466  70.828  1.00  0.00      PROA H
ATOM   4400 HD22 LEU   273      47.379  49.115  71.236  1.00  0.00      PROA H
ATOM   4401 HD23 LEU   273      46.290  49.884  72.460  1.00  0.00      PROA H
ATOM   4402  C   LEU   273      45.492  46.191  68.682  1.00  0.00      PROA C
ATOM   4403  O   LEU   273      45.957  46.799  67.723  1.00  0.00      PROA O
ATOM   4404  N   LEU   274      45.340  44.867  68.653  1.00  0.00      PROA N
ATOM   4405  HN  LEU   274      44.921  44.389  69.436  1.00  0.00      PROA H
ATOM   4406  CA  LEU   274      45.677  44.109  67.476  1.00  0.00      PROA C
ATOM   4407  HA  LEU   274      46.714  44.303  67.254  1.00  0.00      PROA H
ATOM   4408  CB  LEU   274      45.463  42.626  67.722  1.00  0.00      PROA C
ATOM   4409  HB1 LEU   274      45.475  42.059  66.761  1.00  0.00      PROA H
ATOM   4410  HB2 LEU   274      44.468  42.465  68.201  1.00  0.00      PROA H
ATOM   4411  CG  LEU   274      46.542  42.062  68.637  1.00  0.00      PROA C
ATOM   4412  HG  LEU   274      46.685  42.641  69.569  1.00  0.00      PROA H
ATOM   4413  CD1 LEU   274      46.057  40.765  69.112  1.00  0.00      PROA C
ATOM   4414 HD11 LEU   274      45.983  40.202  68.146  1.00  0.00      PROA H
ATOM   4415 HD12 LEU   274      45.079  40.732  69.635  1.00  0.00      PROA H
ATOM   4416 HD13 LEU   274      46.795  40.287  69.781  1.00  0.00      PROA H
ATOM   4417  CD2 LEU   274      47.878  41.874  67.905  1.00  0.00      PROA C
ATOM   4418 HD21 LEU   274      48.267  42.877  67.651  1.00  0.00      PROA H
ATOM   4419 HD22 LEU   274      47.757  41.271  66.975  1.00  0.00      PROA H
ATOM   4420 HD23 LEU   274      48.612  41.353  68.560  1.00  0.00      PROA H
ATOM   4421  C   LEU   274      44.889  44.510  66.259  1.00  0.00      PROA C
ATOM   4422  O   LEU   274      45.425  44.609  65.153  1.00  0.00      PROA O
ATOM   4423  N   ASP   275      43.600  44.792  66.471  1.00  0.00      PROA N
ATOM   4424  HN  ASP   275      43.196  44.700  67.389  1.00  0.00      PROA H
ATOM   4425  CA  ASP   275      42.739  45.290  65.431  1.00  0.00      PROA C
ATOM   4426  HA  ASP   275      42.800  44.576  64.621  1.00  0.00      PROA H
ATOM   4427  CB  ASP   275      41.298  45.399  65.950  1.00  0.00      PROA C
ATOM   4428  HB1 ASP   275      41.194  46.283  66.616  1.00  0.00      PROA H
ATOM   4429  HB2 ASP   275      41.039  44.486  66.519  1.00  0.00      PROA H
ATOM   4430  CG  ASP   275      40.323  45.519  64.805  1.00  0.00      PROA C
ATOM   4431  OD1 ASP   275      40.399  44.709  63.843  1.00  0.00      PROA O
ATOM   4432  OD2 ASP   275      39.445  46.399  64.843  1.00  0.00      PROA O
ATOM   4433  C   ASP   275      43.214  46.627  64.883  1.00  0.00      PROA C
ATOM   4434  O   ASP   275      43.241  46.852  63.677  1.00  0.00      PROA O
ATOM   4435  N   ILE   276      43.697  47.525  65.763  1.00  0.00      PROA N
ATOM   4436  HN  ILE   276      43.677  47.325  66.746  1.00  0.00      PROA H
ATOM   4437  CA  ILE   276      44.224  48.820  65.376  1.00  0.00      PROA C
ATOM   4438  HA  ILE   276      43.480  49.322  64.784  1.00  0.00      PROA H
ATOM   4439  CB  ILE   276      44.635  49.654  66.587  1.00  0.00      PROA C
ATOM   4440  HB  ILE   276      45.238  49.042  67.292  1.00  0.00      PROA H
ATOM   4441  CG2 ILE   276      45.465  50.877  66.155  1.00  0.00      PROA C
ATOM   4442 HG21 ILE   276      44.953  51.411  65.326  1.00  0.00      PROA H
ATOM   4443 HG22 ILE   276      46.479  50.573  65.823  1.00  0.00      PROA H
ATOM   4444 HG23 ILE   276      45.586  51.581  67.001  1.00  0.00      PROA H
ATOM   4445  CG1 ILE   276      43.389  50.097  67.349  1.00  0.00      PROA C
ATOM   4446 HG11 ILE   276      42.743  49.211  67.546  1.00  0.00      PROA H
ATOM   4447 HG12 ILE   276      42.826  50.789  66.685  1.00  0.00      PROA H
ATOM   4448  CD  ILE   276      43.663  50.798  68.674  1.00  0.00      PROA C
ATOM   4449  HD1 ILE   276      44.085  51.806  68.489  1.00  0.00      PROA H
ATOM   4450  HD2 ILE   276      44.366  50.202  69.285  1.00  0.00      PROA H
ATOM   4451  HD3 ILE   276      42.715  50.921  69.236  1.00  0.00      PROA H
ATOM   4452  C   ILE   276      45.387  48.661  64.483  1.00  0.00      PROA C
ATOM   4453  O   ILE   276      45.566  49.255  63.423  1.00  0.00      PROA O
ATOM   4454  N   PHE   277      46.234  47.741  64.848  1.00  0.00      PROA N
ATOM   4455  HN  PHE   277      46.134  47.168  65.671  1.00  0.00      PROA H
ATOM   4456  CA  PHE   277      47.361  47.621  64.049  1.00  0.00      PROA C
ATOM   4457  HA  PHE   277      47.933  48.494  63.845  1.00  0.00      PROA H
ATOM   4458  CB  PHE   277      48.265  47.021  65.009  1.00  0.00      PROA C
ATOM   4459  HB1 PHE   277      49.094  46.804  64.288  1.00  0.00      PROA H
ATOM   4460  HB2 PHE   277      47.714  46.179  65.534  1.00  0.00      PROA H
ATOM   4461  CG  PHE   277      48.986  47.611  66.023  1.00  0.00      PROA C
ATOM   4462  CD1 PHE   277      50.263  48.079  65.652  1.00  0.00      PROA C
ATOM   4463  HD1 PHE   277      50.567  48.096  64.608  1.00  0.00      PROA H
ATOM   4464  CE1 PHE   277      51.070  48.538  66.639  1.00  0.00      PROA C
ATOM   4465  HE1 PHE   277      51.942  49.098  66.373  1.00  0.00      PROA H
ATOM   4466  CZ  PHE   277      50.612  48.435  67.951  1.00  0.00      PROA C
ATOM   4467  HZ  PHE   277      51.210  48.859  68.721  1.00  0.00      PROA H
ATOM   4468  CD2 PHE   277      48.792  47.075  67.320  1.00  0.00      PROA C
ATOM   4469  HD2 PHE   277      48.121  46.234  67.518  1.00  0.00      PROA H
ATOM   4470  CE2 PHE   277      49.616  47.507  68.294  1.00  0.00      PROA C
ATOM   4471  HE2 PHE   277      49.389  47.194  69.281  1.00  0.00      PROA H
ATOM   4472  C   PHE   277      47.083  46.918  62.705  1.00  0.00      PROA C
ATOM   4473  O   PHE   277      47.805  47.088  61.728  1.00  0.00      PROA O
ATOM   4474  N   SER   278      46.060  46.050  62.662  1.00  0.00      PROA N
ATOM   4475  HN  SER   278      45.542  45.821  63.494  1.00  0.00      PROA H
ATOM   4476  CA  SER   278      45.564  45.487  61.425  1.00  0.00      PROA C
ATOM   4477  HA  SER   278      46.397  45.045  60.896  1.00  0.00      PROA H
ATOM   4478  CB  SER   278      44.493  44.416  61.692  1.00  0.00      PROA C
ATOM   4479  HB1 SER   278      43.663  44.847  62.290  1.00  0.00      PROA H
ATOM   4480  HB2 SER   278      44.949  43.569  62.247  1.00  0.00      PROA H
ATOM   4481  OG  SER   278      43.988  43.919  60.468  1.00  0.00      PROA O
ATOM   4482  HG1 SER   278      43.130  43.494  60.611  1.00  0.00      PROA H
ATOM   4483  C   SER   278      45.003  46.558  60.524  1.00  0.00      PROA C
ATOM   4484  O   SER   278      45.326  46.627  59.342  1.00  0.00      PROA O
ATOM   4485  N   ILE   279      44.243  47.494  61.116  1.00  0.00      PROA N
ATOM   4486  HN  ILE   279      44.053  47.463  62.105  1.00  0.00      PROA H
ATOM   4487  CA  ILE   279      43.673  48.601  60.377  1.00  0.00      PROA C
ATOM   4488  HA  ILE   279      43.131  48.190  59.535  1.00  0.00      PROA H
ATOM   4489  CB  ILE   279      42.740  49.389  61.256  1.00  0.00      PROA C
ATOM   4490  HB  ILE   279      43.208  49.599  62.247  1.00  0.00      PROA H
ATOM   4491  CG2 ILE   279      42.334  50.711  60.621  1.00  0.00      PROA C
ATOM   4492 HG21 ILE   279      42.022  50.558  59.562  1.00  0.00      PROA H
ATOM   4493 HG22 ILE   279      43.213  51.389  60.647  1.00  0.00      PROA H
ATOM   4494 HG23 ILE   279      41.510  51.225  61.151  1.00  0.00      PROA H
ATOM   4495  CG1 ILE   279      41.504  48.601  61.541  1.00  0.00      PROA C
ATOM   4496 HG11 ILE   279      41.731  47.566  61.883  1.00  0.00      PROA H
ATOM   4497 HG12 ILE   279      40.896  48.495  60.611  1.00  0.00      PROA H
ATOM   4498  CD  ILE   279      40.785  49.343  62.652  1.00  0.00      PROA C
ATOM   4499  HD1 ILE   279      39.850  49.760  62.230  1.00  0.00      PROA H
ATOM   4500  HD2 ILE   279      41.231  50.196  63.163  1.00  0.00      PROA H
ATOM   4501  HD3 ILE   279      40.621  48.601  63.470  1.00  0.00      PROA H
ATOM   4502  C   ILE   279      44.722  49.510  59.799  1.00  0.00      PROA C
ATOM   4503  O   ILE   279      44.600  50.061  58.710  1.00  0.00      PROA O
ATOM   4504  N   LEU   280      45.829  49.670  60.529  1.00  0.00      PROA N
ATOM   4505  HN  LEU   280      45.916  49.208  61.413  1.00  0.00      PROA H
ATOM   4506  CA  LEU   280      46.878  50.558  60.089  1.00  0.00      PROA C
ATOM   4507  HA  LEU   280      46.465  51.379  59.521  1.00  0.00      PROA H
ATOM   4508  CB  LEU   280      47.640  51.078  61.318  1.00  0.00      PROA C
ATOM   4509  HB1 LEU   280      48.582  51.580  60.995  1.00  0.00      PROA H
ATOM   4510  HB2 LEU   280      47.911  50.217  61.966  1.00  0.00      PROA H
ATOM   4511  CG  LEU   280      46.848  52.080  62.170  1.00  0.00      PROA C
ATOM   4512  HG  LEU   280      45.845  51.675  62.428  1.00  0.00      PROA H
ATOM   4513  CD1 LEU   280      47.577  52.300  63.488  1.00  0.00      PROA C
ATOM   4514 HD11 LEU   280      48.527  52.781  63.237  1.00  0.00      PROA H
ATOM   4515 HD12 LEU   280      47.869  51.359  63.987  1.00  0.00      PROA H
ATOM   4516 HD13 LEU   280      47.008  52.947  64.190  1.00  0.00      PROA H
ATOM   4517  CD2 LEU   280      46.673  53.393  61.401  1.00  0.00      PROA C
ATOM   4518 HD21 LEU   280      45.713  53.359  60.843  1.00  0.00      PROA H
ATOM   4519 HD22 LEU   280      47.512  53.558  60.698  1.00  0.00      PROA H
ATOM   4520 HD23 LEU   280      46.671  54.242  62.114  1.00  0.00      PROA H
ATOM   4521  C   LEU   280      47.847  49.834  59.186  1.00  0.00      PROA C
ATOM   4522  O   LEU   280      48.846  50.398  58.736  1.00  0.00      PROA O
ATOM   4523  N   HSD   281      47.553  48.533  58.930  1.00  0.00      PROA N
ATOM   4524  HN  HSD   281      46.715  48.137  59.314  1.00  0.00      PROA H
ATOM   4525  CA  HSD   281      48.287  47.719  57.994  1.00  0.00      PROA C
ATOM   4526  HA  HSD   281      47.828  46.735  57.995  1.00  0.00      PROA H
ATOM   4527  CB  HSD   281      48.240  48.285  56.567  1.00  0.00      PROA C
ATOM   4528  HB1 HSD   281      48.907  47.697  55.919  1.00  0.00      PROA H
ATOM   4529  HB2 HSD   281      48.592  49.337  56.579  1.00  0.00      PROA H
ATOM   4530  ND1 HSD   281      46.303  47.074  55.517  1.00  0.00      PROA N
ATOM   4531  HD1 HSD   281      46.712  46.169  55.558  1.00  0.00      PROA H
ATOM   4532  CG  HSD   281      46.881  48.240  55.968  1.00  0.00      PROA C
ATOM   4533  CE1 HSD   281      45.099  47.401  55.005  1.00  0.00      PROA C
ATOM   4534  HE1 HSD   281      44.404  46.668  54.589  1.00  0.00      PROA H
ATOM   4535  NE2 HSD   281      44.882  48.690  55.097  1.00  0.00      PROA N
ATOM   4536  CD2 HSD   281      46.001  49.231  55.688  1.00  0.00      PROA C
ATOM   4537  HD2 HSD   281      46.061  50.300  55.862  1.00  0.00      PROA H
ATOM   4538  C   HSD   281      49.726  47.550  58.420  1.00  0.00      PROA C
ATOM   4539  O   HSD   281      50.634  47.375  57.611  1.00  0.00      PROA O
ATOM   4540  N   TYR   282      49.986  47.602  59.741  1.00  0.00      PROA N
ATOM   4541  HN  TYR   282      49.270  47.904  60.370  1.00  0.00      PROA H
ATOM   4542  CA  TYR   282      51.259  47.221  60.305  1.00  0.00      PROA C
ATOM   4543  HA  TYR   282      52.047  47.620  59.683  1.00  0.00      PROA H
ATOM   4544  CB  TYR   282      51.388  47.719  61.765  1.00  0.00      PROA C
ATOM   4545  HB1 TYR   282      52.233  47.209  62.279  1.00  0.00      PROA H
ATOM   4546  HB2 TYR   282      50.433  47.522  62.296  1.00  0.00      PROA H
ATOM   4547  CG  TYR   282      51.641  49.194  61.810  1.00  0.00      PROA C
ATOM   4548  CD1 TYR   282      52.741  49.745  61.144  1.00  0.00      PROA C
ATOM   4549  HD1 TYR   282      53.467  49.102  60.663  1.00  0.00      PROA H
ATOM   4550  CE1 TYR   282      52.973  51.134  61.180  1.00  0.00      PROA C
ATOM   4551  HE1 TYR   282      53.897  51.528  60.776  1.00  0.00      PROA H
ATOM   4552  CZ  TYR   282      52.174  51.956  61.968  1.00  0.00      PROA C
ATOM   4553  OH  TYR   282      52.530  53.299  62.173  1.00  0.00      PROA O
ATOM   4554  HH  TYR   282      53.414  53.412  61.839  1.00  0.00      PROA H
ATOM   4555  CD2 TYR   282      50.797  50.048  62.535  1.00  0.00      PROA C
ATOM   4556  HD2 TYR   282      49.920  49.655  63.021  1.00  0.00      PROA H
ATOM   4557  CE2 TYR   282      51.067  51.420  62.617  1.00  0.00      PROA C
ATOM   4558  HE2 TYR   282      50.425  52.076  63.182  1.00  0.00      PROA H
ATOM   4559  C   TYR   282      51.418  45.720  60.286  1.00  0.00      PROA C
ATOM   4560  O   TYR   282      52.531  45.203  60.330  1.00  0.00      PROA O
ATOM   4561  N   ILE   283      50.272  45.023  60.192  1.00  0.00      PROA N
ATOM   4562  HN  ILE   283      49.400  45.502  60.244  1.00  0.00      PROA H
ATOM   4563  CA  ILE   283      50.223  43.593  59.974  1.00  0.00      PROA C
ATOM   4564  HA  ILE   283      51.229  43.225  60.038  1.00  0.00      PROA H
ATOM   4565  CB  ILE   283      49.331  42.822  60.916  1.00  0.00      PROA C
ATOM   4566  HB  ILE   283      48.290  43.230  60.926  1.00  0.00      PROA H
ATOM   4567  CG2 ILE   283      49.400  41.318  60.817  1.00  0.00      PROA C
ATOM   4568 HG21 ILE   283      50.423  40.973  61.088  1.00  0.00      PROA H
ATOM   4569 HG22 ILE   283      49.122  41.046  59.804  1.00  0.00      PROA H
ATOM   4570 HG23 ILE   283      48.701  40.754  61.459  1.00  0.00      PROA H
ATOM   4571  CG1 ILE   283      49.701  42.973  62.270  1.00  0.00      PROA C
ATOM   4572 HG11 ILE   283      49.601  44.063  62.200  1.00  0.00      PROA H
ATOM   4573 HG12 ILE   283      50.790  42.780  62.513  1.00  0.00      PROA H
ATOM   4574  CD  ILE   283      48.552  42.205  63.092  1.00  0.00      PROA C
ATOM   4575  HD1 ILE   283      48.938  41.323  63.601  1.00  0.00      PROA H
ATOM   4576  HD2 ILE   283      47.554  42.662  63.195  1.00  0.00      PROA H
ATOM   4577  HD3 ILE   283      48.352  42.497  64.110  1.00  0.00      PROA H
ATOM   4578  C   ILE   283      49.613  43.337  58.629  1.00  0.00      PROA C
ATOM   4579  O   ILE   283      48.518  43.823  58.313  1.00  0.00      PROA O
ATOM   4580  N   PRO   284      50.293  42.579  57.798  1.00  0.00      PROA N
ATOM   4581  CD  PRO   284      51.443  41.749  58.171  1.00  0.00      PROA C
ATOM   4582  HD1 PRO   284      51.272  41.200  59.125  1.00  0.00      PROA H
ATOM   4583  HD2 PRO   284      52.335  42.399  58.300  1.00  0.00      PROA H
ATOM   4584  CA  PRO   284      49.760  42.235  56.508  1.00  0.00      PROA C
ATOM   4585  HA  PRO   284      49.582  43.161  55.976  1.00  0.00      PROA H
ATOM   4586  CB  PRO   284      50.814  41.340  55.871  1.00  0.00      PROA C
ATOM   4587  HB1 PRO   284      51.476  41.951  55.224  1.00  0.00      PROA H
ATOM   4588  HB2 PRO   284      50.359  40.519  55.281  1.00  0.00      PROA H
ATOM   4589  CG  PRO   284      51.614  40.757  57.034  1.00  0.00      PROA C
ATOM   4590  HG1 PRO   284      51.176  39.778  57.330  1.00  0.00      PROA H
ATOM   4591  HG2 PRO   284      52.685  40.659  56.776  1.00  0.00      PROA H
ATOM   4592  C   PRO   284      48.434  41.540  56.571  1.00  0.00      PROA C
ATOM   4593  O   PRO   284      48.209  40.647  57.384  1.00  0.00      PROA O
ATOM   4594  N   PHE   285      47.535  41.956  55.686  1.00  0.00      PROA N
ATOM   4595  HN  PHE   285      47.784  42.644  55.014  1.00  0.00      PROA H
ATOM   4596  CA  PHE   285      46.238  41.363  55.633  1.00  0.00      PROA C
ATOM   4597  HA  PHE   285      45.828  41.372  56.638  1.00  0.00      PROA H
ATOM   4598  CB  PHE   285      45.322  42.195  54.717  1.00  0.00      PROA C
ATOM   4599  HB1 PHE   285      45.831  42.329  53.779  1.00  0.00      PROA H
ATOM   4600  HB2 PHE   285      45.138  43.202  55.129  1.00  0.00      PROA H
ATOM   4601  CG  PHE   285      44.025  41.543  54.408  1.00  0.00      PROA C
ATOM   4602  CD1 PHE   285      43.826  40.795  53.231  1.00  0.00      PROA C
ATOM   4603  HD1 PHE   285      44.630  40.682  52.536  1.00  0.00      PROA H
ATOM   4604  CE1 PHE   285      42.594  40.172  52.976  1.00  0.00      PROA C
ATOM   4605  HE1 PHE   285      42.430  39.599  52.083  1.00  0.00      PROA H
ATOM   4606  CZ  PHE   285      41.550  40.310  53.883  1.00  0.00      PROA C
ATOM   4607  HZ  PHE   285      40.574  39.875  53.714  1.00  0.00      PROA H
ATOM   4608  CD2 PHE   285      42.986  41.660  55.309  1.00  0.00      PROA C
ATOM   4609  HD2 PHE   285      43.040  42.212  56.232  1.00  0.00      PROA H
ATOM   4610  CE2 PHE   285      41.789  41.054  55.023  1.00  0.00      PROA C
ATOM   4611  HE2 PHE   285      41.026  41.302  55.687  1.00  0.00      PROA H
ATOM   4612  C   PHE   285      46.303  39.924  55.180  1.00  0.00      PROA C
ATOM   4613  O   PHE   285      46.926  39.599  54.164  1.00  0.00      PROA O
ATOM   4614  N   THR   286      45.569  39.073  55.900  1.00  0.00      PROA N
ATOM   4615  HN  THR   286      45.139  39.375  56.754  1.00  0.00      PROA H
ATOM   4616  CA  THR   286      45.280  37.735  55.457  1.00  0.00      PROA C
ATOM   4617  HA  THR   286      45.309  37.688  54.376  1.00  0.00      PROA H
ATOM   4618  CB  THR   286      46.214  36.696  56.069  1.00  0.00      PROA C
ATOM   4619  HB  THR   286      46.015  35.692  55.626  1.00  0.00      PROA H
ATOM   4620  OG1 THR   286      46.101  36.617  57.487  1.00  0.00      PROA O
ATOM   4621  HG1 THR   286      46.371  37.504  57.772  1.00  0.00      PROA H
ATOM   4622  CG2 THR   286      47.666  37.075  55.762  1.00  0.00      PROA C
ATOM   4623 HG21 THR   286      47.971  37.993  56.310  1.00  0.00      PROA H
ATOM   4624 HG22 THR   286      47.786  37.267  54.672  1.00  0.00      PROA H
ATOM   4625 HG23 THR   286      48.348  36.245  56.028  1.00  0.00      PROA H
ATOM   4626  C   THR   286      43.869  37.418  55.831  1.00  0.00      PROA C
ATOM   4627  O   THR   286      43.321  37.868  56.837  1.00  0.00      PROA O
ATOM   4628  N   CYS   287      43.219  36.560  55.035  1.00  0.00      PROA N
ATOM   4629  HN  CYS   287      43.638  36.215  54.199  1.00  0.00      PROA H
ATOM   4630  CA  CYS   287      41.873  36.125  55.343  1.00  0.00      PROA C
ATOM   4631  HA  CYS   287      41.224  36.986  55.406  1.00  0.00      PROA H
ATOM   4632  CB  CYS   287      41.350  35.166  54.267  1.00  0.00      PROA C
ATOM   4633  HB1 CYS   287      40.357  34.748  54.558  1.00  0.00      PROA H
ATOM   4634  HB2 CYS   287      42.095  34.361  54.179  1.00  0.00      PROA H
ATOM   4635  SG  CYS   287      41.388  35.788  52.572  1.00  0.00      PROA S
ATOM   4636  C   CYS   287      41.867  35.437  56.694  1.00  0.00      PROA C
ATOM   4637  O   CYS   287      41.046  35.664  57.558  1.00  0.00      PROA O
ATOM   4638  N   ARG   288      42.895  34.644  56.988  1.00  0.00      PROA N
ATOM   4639  HN  ARG   288      43.666  34.640  56.369  1.00  0.00      PROA H
ATOM   4640  CA  ARG   288      42.952  33.990  58.281  1.00  0.00      PROA C
ATOM   4641  HA  ARG   288      42.053  33.398  58.385  1.00  0.00      PROA H
ATOM   4642  CB  ARG   288      44.189  33.107  58.346  1.00  0.00      PROA C
ATOM   4643  HB1 ARG   288      45.118  33.718  58.262  1.00  0.00      PROA H
ATOM   4644  HB2 ARG   288      44.100  32.412  57.505  1.00  0.00      PROA H
ATOM   4645  CG  ARG   288      44.245  32.167  59.546  1.00  0.00      PROA C
ATOM   4646  HG1 ARG   288      43.282  31.596  59.573  1.00  0.00      PROA H
ATOM   4647  HG2 ARG   288      44.338  32.786  60.455  1.00  0.00      PROA H
ATOM   4648  CD  ARG   288      45.418  31.212  59.415  1.00  0.00      PROA C
ATOM   4649  HD1 ARG   288      46.378  31.770  59.325  1.00  0.00      PROA H
ATOM   4650  HD2 ARG   288      45.207  30.554  58.549  1.00  0.00      PROA H
ATOM   4651  NE  ARG   288      45.492  30.352  60.615  1.00  0.00      PROA N
ATOM   4652  HE  ARG   288      44.720  30.345  61.229  1.00  0.00      PROA H
ATOM   4653  CZ  ARG   288      46.418  29.407  60.758  1.00  0.00      PROA C
ATOM   4654  NH1 ARG   288      47.403  29.224  59.917  1.00  0.00      PROA N
ATOM   4655 HH11 ARG   288      47.458  29.746  59.092  1.00  0.00      PROA H
ATOM   4656 HH12 ARG   288      48.076  28.512  60.064  1.00  0.00      PROA H
ATOM   4657  NH2 ARG   288      46.305  28.595  61.764  1.00  0.00      PROA N
ATOM   4658 HH21 ARG   288      45.656  28.749  62.483  1.00  0.00      PROA H
ATOM   4659 HH22 ARG   288      47.051  27.982  62.036  1.00  0.00      PROA H
ATOM   4660  C   ARG   288      43.019  34.926  59.468  1.00  0.00      PROA C
ATOM   4661  O   ARG   288      42.329  34.755  60.462  1.00  0.00      PROA O
ATOM   4662  N   LEU   289      43.835  35.975  59.349  1.00  0.00      PROA N
ATOM   4663  HN  LEU   289      44.369  36.115  58.518  1.00  0.00      PROA H
ATOM   4664  CA  LEU   289      43.920  36.991  60.365  1.00  0.00      PROA C
ATOM   4665  HA  LEU   289      44.183  36.497  61.289  1.00  0.00      PROA H
ATOM   4666  CB  LEU   289      44.993  38.025  59.975  1.00  0.00      PROA C
ATOM   4667  HB1 LEU   289      44.729  38.454  58.983  1.00  0.00      PROA H
ATOM   4668  HB2 LEU   289      45.967  37.494  59.893  1.00  0.00      PROA H
ATOM   4669  CG  LEU   289      45.168  39.198  60.946  1.00  0.00      PROA C
ATOM   4670  HG  LEU   289      44.193  39.728  61.079  1.00  0.00      PROA H
ATOM   4671  CD1 LEU   289      45.638  38.694  62.301  1.00  0.00      PROA C
ATOM   4672 HD11 LEU   289      46.598  38.142  62.215  1.00  0.00      PROA H
ATOM   4673 HD12 LEU   289      44.867  38.003  62.703  1.00  0.00      PROA H
ATOM   4674 HD13 LEU   289      45.762  39.523  63.027  1.00  0.00      PROA H
ATOM   4675  CD2 LEU   289      46.162  40.210  60.383  1.00  0.00      PROA C
ATOM   4676 HD21 LEU   289      45.788  40.618  59.422  1.00  0.00      PROA H
ATOM   4677 HD22 LEU   289      47.144  39.724  60.217  1.00  0.00      PROA H
ATOM   4678 HD23 LEU   289      46.282  41.047  61.103  1.00  0.00      PROA H
ATOM   4679  C   LEU   289      42.605  37.697  60.609  1.00  0.00      PROA C
ATOM   4680  O   LEU   289      42.188  37.917  61.738  1.00  0.00      PROA O
ATOM   4681  N   GLU   290      41.877  38.044  59.544  1.00  0.00      PROA N
ATOM   4682  HN  GLU   290      42.204  37.878  58.619  1.00  0.00      PROA H
ATOM   4683  CA  GLU   290      40.578  38.656  59.688  1.00  0.00      PROA C
ATOM   4684  HA  GLU   290      40.692  39.566  60.263  1.00  0.00      PROA H
ATOM   4685  CB  GLU   290      40.022  38.980  58.318  1.00  0.00      PROA C
ATOM   4686  HB1 GLU   290      38.921  39.172  58.346  1.00  0.00      PROA H
ATOM   4687  HB2 GLU   290      40.219  38.151  57.599  1.00  0.00      PROA H
ATOM   4688  CG  GLU   290      40.652  40.238  57.753  1.00  0.00      PROA C
ATOM   4689  HG1 GLU   290      40.045  40.316  56.831  1.00  0.00      PROA H
ATOM   4690  HG2 GLU   290      41.741  40.124  57.561  1.00  0.00      PROA H
ATOM   4691  CD  GLU   290      40.408  41.511  58.553  1.00  0.00      PROA C
ATOM   4692  OE1 GLU   290      41.373  42.295  58.742  1.00  0.00      PROA O
ATOM   4693  OE2 GLU   290      39.241  41.716  58.974  1.00  0.00      PROA O
ATOM   4694  C   GLU   290      39.555  37.813  60.395  1.00  0.00      PROA C
ATOM   4695  O   GLU   290      38.802  38.262  61.265  1.00  0.00      PROA O
ATOM   4696  N   HSD   291      39.520  36.514  60.050  1.00  0.00      PROA N
ATOM   4697  HN  HSD   291      40.148  36.161  59.350  1.00  0.00      PROA H
ATOM   4698  CA  HSD   291      38.668  35.567  60.729  1.00  0.00      PROA C
ATOM   4699  HA  HSD   291      37.663  35.951  60.701  1.00  0.00      PROA H
ATOM   4700  CB  HSD   291      38.740  34.180  60.073  1.00  0.00      PROA C
ATOM   4701  HB1 HSD   291      38.186  33.448  60.707  1.00  0.00      PROA H
ATOM   4702  HB2 HSD   291      39.800  33.845  60.001  1.00  0.00      PROA H
ATOM   4703  ND1 HSD   291      37.083  33.345  58.361  1.00  0.00      PROA N
ATOM   4704  HD1 HSD   291      36.621  32.717  58.983  1.00  0.00      PROA H
ATOM   4705  CG  HSD   291      38.124  34.168  58.704  1.00  0.00      PROA C
ATOM   4706  CE1 HSD   291      36.784  33.574  57.064  1.00  0.00      PROA C
ATOM   4707  HE1 HSD   291      35.972  33.089  56.525  1.00  0.00      PROA H
ATOM   4708  NE2 HSD   291      37.566  34.476  56.551  1.00  0.00      PROA N
ATOM   4709  CD2 HSD   291      38.399  34.861  57.573  1.00  0.00      PROA C
ATOM   4710  HD2 HSD   291      39.001  35.712  57.372  1.00  0.00      PROA H
ATOM   4711  C   HSD   291      39.010  35.431  62.176  1.00  0.00      PROA C
ATOM   4712  O   HSD   291      38.157  35.399  63.069  1.00  0.00      PROA O
ATOM   4713  N   ALA   292      40.298  35.394  62.437  1.00  0.00      PROA N
ATOM   4714  HN  ALA   292      41.021  35.479  61.741  1.00  0.00      PROA H
ATOM   4715  CA  ALA   292      40.738  35.289  63.765  1.00  0.00      PROA C
ATOM   4716  HA  ALA   292      40.312  34.440  64.265  1.00  0.00      PROA H
ATOM   4717  CB  ALA   292      42.165  34.994  63.646  1.00  0.00      PROA C
ATOM   4718  HB1 ALA   292      42.711  35.798  63.107  1.00  0.00      PROA H
ATOM   4719  HB2 ALA   292      42.586  34.126  63.157  1.00  0.00      PROA H
ATOM   4720  HB3 ALA   292      42.385  34.874  64.736  1.00  0.00      PROA H
ATOM   4721  C   ALA   292      40.446  36.509  64.635  1.00  0.00      PROA C
ATOM   4722  O   ALA   292      40.010  36.407  65.780  1.00  0.00      PROA O
ATOM   4723  N   LEU   293      40.597  37.717  64.072  1.00  0.00      PROA N
ATOM   4724  HN  LEU   293      41.028  37.773  63.164  1.00  0.00      PROA H
ATOM   4725  CA  LEU   293      40.297  38.933  64.759  1.00  0.00      PROA C
ATOM   4726  HA  LEU   293      40.799  38.918  65.715  1.00  0.00      PROA H
ATOM   4727  CB  LEU   293      40.751  40.135  63.926  1.00  0.00      PROA C
ATOM   4728  HB1 LEU   293      40.313  41.040  64.383  1.00  0.00      PROA H
ATOM   4729  HB2 LEU   293      40.437  39.985  62.863  1.00  0.00      PROA H
ATOM   4730  CG  LEU   293      42.241  40.462  63.960  1.00  0.00      PROA C
ATOM   4731  HG  LEU   293      42.821  39.540  63.719  1.00  0.00      PROA H
ATOM   4732  CD1 LEU   293      42.553  41.540  62.926  1.00  0.00      PROA C
ATOM   4733 HD11 LEU   293      41.981  42.471  63.139  1.00  0.00      PROA H
ATOM   4734 HD12 LEU   293      42.290  41.188  61.904  1.00  0.00      PROA H
ATOM   4735 HD13 LEU   293      43.637  41.777  62.942  1.00  0.00      PROA H
ATOM   4736  CD2 LEU   293      42.637  40.965  65.346  1.00  0.00      PROA C
ATOM   4737 HD21 LEU   293      42.414  40.180  66.079  1.00  0.00      PROA H
ATOM   4738 HD22 LEU   293      42.072  41.868  65.648  1.00  0.00      PROA H
ATOM   4739 HD23 LEU   293      43.729  41.169  65.372  1.00  0.00      PROA H
ATOM   4740  C   LEU   293      38.823  39.024  65.043  1.00  0.00      PROA C
ATOM   4741  O   LEU   293      38.368  39.471  66.095  1.00  0.00      PROA O
ATOM   4742  N   PHE   294      37.997  38.583  64.073  1.00  0.00      PROA N
ATOM   4743  HN  PHE   294      38.402  38.285  63.197  1.00  0.00      PROA H
ATOM   4744  CA  PHE   294      36.561  38.393  64.244  1.00  0.00      PROA C
ATOM   4745  HA  PHE   294      36.013  39.168  64.628  1.00  0.00      PROA H
ATOM   4746  CB  PHE   294      35.878  37.999  62.945  1.00  0.00      PROA C
ATOM   4747  HB1 PHE   294      36.244  36.982  62.704  1.00  0.00      PROA H
ATOM   4748  HB2 PHE   294      36.147  38.702  62.126  1.00  0.00      PROA H
ATOM   4749  CG  PHE   294      34.385  37.950  63.088  1.00  0.00      PROA C
ATOM   4750  CD1 PHE   294      33.752  36.775  63.500  1.00  0.00      PROA C
ATOM   4751  HD1 PHE   294      34.350  35.911  63.747  1.00  0.00      PROA H
ATOM   4752  CE1 PHE   294      32.360  36.722  63.607  1.00  0.00      PROA C
ATOM   4753  HE1 PHE   294      31.883  35.810  63.927  1.00  0.00      PROA H
ATOM   4754  CZ  PHE   294      31.591  37.848  63.296  1.00  0.00      PROA C
ATOM   4755  HZ  PHE   294      30.520  37.798  63.388  1.00  0.00      PROA H
ATOM   4756  CD2 PHE   294      33.603  39.071  62.791  1.00  0.00      PROA C
ATOM   4757  HD2 PHE   294      34.087  39.956  62.460  1.00  0.00      PROA H
ATOM   4758  CE2 PHE   294      32.212  39.032  62.887  1.00  0.00      PROA C
ATOM   4759  HE2 PHE   294      31.624  39.909  62.658  1.00  0.00      PROA H
ATOM   4760  C   PHE   294      36.186  37.658  65.404  1.00  0.00      PROA C
ATOM   4761  O   PHE   294      35.432  38.098  66.283  1.00  0.00      PROA O
ATOM   4762  N   THR   295      36.800  36.537  65.447  1.00  0.00      PROA N
ATOM   4763  HN  THR   295      37.470  36.249  64.762  1.00  0.00      PROA H
ATOM   4764  CA  THR   295      36.498  35.729  66.507  1.00  0.00      PROA C
ATOM   4765  HA  THR   295      35.419  35.608  66.571  1.00  0.00      PROA H
ATOM   4766  CB  THR   295      37.064  34.426  66.190  1.00  0.00      PROA C
ATOM   4767  HB  THR   295      38.194  34.378  66.275  1.00  0.00      PROA H
ATOM   4768  OG1 THR   295      36.638  33.833  64.999  1.00  0.00      PROA O
ATOM   4769  HG1 THR   295      37.142  34.252  64.310  1.00  0.00      PROA H
ATOM   4770  CG2 THR   295      36.222  33.915  67.287  1.00  0.00      PROA C
ATOM   4771 HG21 THR   295      35.441  33.281  67.673  1.00  0.00      PROA H
ATOM   4772 HG22 THR   295      37.041  34.102  67.966  1.00  0.00      PROA H
ATOM   4773 HG23 THR   295      36.278  32.908  66.875  1.00  0.00      PROA H
ATOM   4774  C   THR   295      36.958  36.303  67.846  1.00  0.00      PROA C
ATOM   4775  O   THR   295      36.271  36.280  68.866  1.00  0.00      PROA O
ATOM   4776  N   ALA   296      38.168  36.797  67.871  1.00  0.00      PROA N
ATOM   4777  HN  ALA   296      38.766  36.748  67.059  1.00  0.00      PROA H
ATOM   4778  CA  ALA   296      38.685  37.253  69.121  1.00  0.00      PROA C
ATOM   4779  HA  ALA   296      38.824  36.450  69.835  1.00  0.00      PROA H
ATOM   4780  CB  ALA   296      39.917  37.935  68.801  1.00  0.00      PROA C
ATOM   4781  HB1 ALA   296      40.047  38.688  68.022  1.00  0.00      PROA H
ATOM   4782  HB2 ALA   296      40.320  37.186  68.129  1.00  0.00      PROA H
ATOM   4783  HB3 ALA   296      40.545  38.124  69.708  1.00  0.00      PROA H
ATOM   4784  C   ALA   296      37.952  38.329  69.742  1.00  0.00      PROA C
ATOM   4785  O   ALA   296      37.701  38.336  70.935  1.00  0.00      PROA O
ATOM   4786  N   LEU   297      37.545  39.266  68.900  1.00  0.00      PROA N
ATOM   4787  HN  LEU   297      37.699  39.170  67.913  1.00  0.00      PROA H
ATOM   4788  CA  LEU   297      36.785  40.369  69.371  1.00  0.00      PROA C
ATOM   4789  HA  LEU   297      37.342  40.834  70.169  1.00  0.00      PROA H
ATOM   4790  CB  LEU   297      36.579  41.352  68.222  1.00  0.00      PROA C
ATOM   4791  HB1 LEU   297      35.770  42.035  68.492  1.00  0.00      PROA H
ATOM   4792  HB2 LEU   297      36.264  40.787  67.320  1.00  0.00      PROA H
ATOM   4793  CG  LEU   297      37.793  42.232  67.885  1.00  0.00      PROA C
ATOM   4794  HG  LEU   297      38.695  41.583  67.798  1.00  0.00      PROA H
ATOM   4795  CD1 LEU   297      37.569  42.937  66.550  1.00  0.00      PROA C
ATOM   4796 HD11 LEU   297      37.407  44.027  66.665  1.00  0.00      PROA H
ATOM   4797 HD12 LEU   297      36.646  42.556  66.084  1.00  0.00      PROA H
ATOM   4798 HD13 LEU   297      38.438  42.783  65.874  1.00  0.00      PROA H
ATOM   4799  CD2 LEU   297      38.047  43.279  68.971  1.00  0.00      PROA C
ATOM   4800 HD21 LEU   297      38.254  42.784  69.942  1.00  0.00      PROA H
ATOM   4801 HD22 LEU   297      37.152  43.931  69.086  1.00  0.00      PROA H
ATOM   4802 HD23 LEU   297      38.917  43.911  68.688  1.00  0.00      PROA H
ATOM   4803  C   LEU   297      35.461  39.949  69.971  1.00  0.00      PROA C
ATOM   4804  O   LEU   297      35.074  40.419  71.035  1.00  0.00      PROA O
ATOM   4805  N   HSD   298      34.746  39.012  69.326  1.00  0.00      PROA N
ATOM   4806  HN  HSD   298      35.101  38.565  68.507  1.00  0.00      PROA H
ATOM   4807  CA  HSD   298      33.488  38.527  69.846  1.00  0.00      PROA C
ATOM   4808  HA  HSD   298      32.856  39.376  70.071  1.00  0.00      PROA H
ATOM   4809  CB  HSD   298      32.797  37.643  68.793  1.00  0.00      PROA C
ATOM   4810  HB1 HSD   298      32.065  36.989  69.274  1.00  0.00      PROA H
ATOM   4811  HB2 HSD   298      33.550  37.006  68.278  1.00  0.00      PROA H
ATOM   4812  ND1 HSD   298      32.654  39.011  66.694  1.00  0.00      PROA N
ATOM   4813  HD1 HSD   298      33.635  38.961  66.493  1.00  0.00      PROA H
ATOM   4814  CG  HSD   298      32.042  38.441  67.781  1.00  0.00      PROA C
ATOM   4815  CE1 HSD   298      31.693  39.611  65.962  1.00  0.00      PROA C
ATOM   4816  HE1 HSD   298      31.912  40.172  65.053  1.00  0.00      PROA H
ATOM   4817  NE2 HSD   298      30.501  39.449  66.492  1.00  0.00      PROA N
ATOM   4818  CD2 HSD   298      30.715  38.705  67.641  1.00  0.00      PROA C
ATOM   4819  HD2 HSD   298      29.882  38.429  68.280  1.00  0.00      PROA H
ATOM   4820  C   HSD   298      33.627  37.766  71.142  1.00  0.00      PROA C
ATOM   4821  O   HSD   298      32.871  37.952  72.098  1.00  0.00      PROA O
ATOM   4822  N   VAL   299      34.630  36.879  71.201  1.00  0.00      PROA N
ATOM   4823  HN  VAL   299      35.288  36.811  70.445  1.00  0.00      PROA H
ATOM   4824  CA  VAL   299      34.862  36.043  72.359  1.00  0.00      PROA C
ATOM   4825  HA  VAL   299      33.921  35.590  72.630  1.00  0.00      PROA H
ATOM   4826  CB  VAL   299      35.878  34.951  72.065  1.00  0.00      PROA C
ATOM   4827  HB  VAL   299      36.786  35.387  71.578  1.00  0.00      PROA H
ATOM   4828  CG1 VAL   299      36.320  34.235  73.349  1.00  0.00      PROA C
ATOM   4829 HG11 VAL   299      35.424  33.922  73.928  1.00  0.00      PROA H
ATOM   4830 HG12 VAL   299      36.941  34.899  73.984  1.00  0.00      PROA H
ATOM   4831 HG13 VAL   299      36.913  33.329  73.105  1.00  0.00      PROA H
ATOM   4832  CG2 VAL   299      35.216  33.947  71.111  1.00  0.00      PROA C
ATOM   4833 HG21 VAL   299      35.024  34.423  70.124  1.00  0.00      PROA H
ATOM   4834 HG22 VAL   299      34.304  33.482  71.511  1.00  0.00      PROA H
ATOM   4835 HG23 VAL   299      35.885  33.085  70.961  1.00  0.00      PROA H
ATOM   4836  C   VAL   299      35.299  36.850  73.548  1.00  0.00      PROA C
ATOM   4837  O   VAL   299      34.791  36.738  74.664  1.00  0.00      PROA O
ATOM   4838  N   THR   300      36.249  37.754  73.315  1.00  0.00      PROA N
ATOM   4839  HN  THR   300      36.611  37.893  72.391  1.00  0.00      PROA H
ATOM   4840  CA  THR   300      36.812  38.554  74.380  1.00  0.00      PROA C
ATOM   4841  HA  THR   300      37.028  37.889  75.206  1.00  0.00      PROA H
ATOM   4842  CB  THR   300      38.085  39.262  73.959  1.00  0.00      PROA C
ATOM   4843  HB  THR   300      38.455  39.900  74.788  1.00  0.00      PROA H
ATOM   4844  OG1 THR   300      37.872  40.083  72.821  1.00  0.00      PROA O
ATOM   4845  HG1 THR   300      37.851  39.467  72.062  1.00  0.00      PROA H
ATOM   4846  CG2 THR   300      39.186  38.242  73.615  1.00  0.00      PROA C
ATOM   4847 HG21 THR   300      38.881  37.568  72.791  1.00  0.00      PROA H
ATOM   4848 HG22 THR   300      39.418  37.611  74.497  1.00  0.00      PROA H
ATOM   4849 HG23 THR   300      40.113  38.774  73.303  1.00  0.00      PROA H
ATOM   4850  C   THR   300      35.828  39.579  74.903  1.00  0.00      PROA C
ATOM   4851  O   THR   300      35.812  39.916  76.085  1.00  0.00      PROA O
ATOM   4852  N   GLN   301      34.938  40.089  74.034  1.00  0.00      PROA N
ATOM   4853  HN  GLN   301      34.986  39.890  73.053  1.00  0.00      PROA H
ATOM   4854  CA  GLN   301      33.857  40.944  74.465  1.00  0.00      PROA C
ATOM   4855  HA  GLN   301      34.279  41.763  75.034  1.00  0.00      PROA H
ATOM   4856  CB  GLN   301      33.073  41.472  73.258  1.00  0.00      PROA C
ATOM   4857  HB1 GLN   301      32.598  40.622  72.717  1.00  0.00      PROA H
ATOM   4858  HB2 GLN   301      33.803  41.956  72.568  1.00  0.00      PROA H
ATOM   4859  CG  GLN   301      31.994  42.481  73.682  1.00  0.00      PROA C
ATOM   4860  HG1 GLN   301      32.474  43.316  74.239  1.00  0.00      PROA H
ATOM   4861  HG2 GLN   301      31.223  42.001  74.312  1.00  0.00      PROA H
ATOM   4862  CD  GLN   301      31.326  43.082  72.473  1.00  0.00      PROA C
ATOM   4863  OE1 GLN   301      32.003  43.703  71.670  1.00  0.00      PROA O
ATOM   4864  NE2 GLN   301      29.991  42.934  72.336  1.00  0.00      PROA N
ATOM   4865 HE21 GLN   301      29.494  42.453  73.049  1.00  0.00      PROA H
ATOM   4866 HE22 GLN   301      29.531  43.347  71.552  1.00  0.00      PROA H
ATOM   4867  C   GLN   301      32.886  40.228  75.367  1.00  0.00      PROA C
ATOM   4868  O   GLN   301      32.454  40.718  76.409  1.00  0.00      PROA O
ATOM   4869  N   CYS   302      32.547  38.983  75.010  1.00  0.00      PROA N
ATOM   4870  HN  CYS   302      32.862  38.609  74.134  1.00  0.00      PROA H
ATOM   4871  CA  CYS   302      31.731  38.158  75.875  1.00  0.00      PROA C
ATOM   4872  HA  CYS   302      30.791  38.667  76.045  1.00  0.00      PROA H
ATOM   4873  CB  CYS   302      31.505  36.783  75.218  1.00  0.00      PROA C
ATOM   4874  HB1 CYS   302      32.480  36.297  75.024  1.00  0.00      PROA H
ATOM   4875  HB2 CYS   302      31.065  36.967  74.220  1.00  0.00      PROA H
ATOM   4876  SG  CYS   302      30.455  35.662  76.197  1.00  0.00      PROA S
ATOM   4877  HG1 CYS   302      31.268  35.660  77.249  1.00  0.00      PROA H
ATOM   4878  C   CYS   302      32.369  37.952  77.229  1.00  0.00      PROA C
ATOM   4879  O   CYS   302      31.732  38.067  78.275  1.00  0.00      PROA O
ATOM   4880  N   LEU   303      33.684  37.704  77.232  1.00  0.00      PROA N
ATOM   4881  HN  LEU   303      34.192  37.649  76.369  1.00  0.00      PROA H
ATOM   4882  CA  LEU   303      34.447  37.531  78.445  1.00  0.00      PROA C
ATOM   4883  HA  LEU   303      33.990  36.724  78.998  1.00  0.00      PROA H
ATOM   4884  CB  LEU   303      35.905  37.203  78.100  1.00  0.00      PROA C
ATOM   4885  HB1 LEU   303      36.358  38.066  77.568  1.00  0.00      PROA H
ATOM   4886  HB2 LEU   303      35.903  36.327  77.415  1.00  0.00      PROA H
ATOM   4887  CG  LEU   303      36.796  36.861  79.303  1.00  0.00      PROA C
ATOM   4888  HG  LEU   303      36.835  37.737  79.993  1.00  0.00      PROA H
ATOM   4889  CD1 LEU   303      36.249  35.652  80.070  1.00  0.00      PROA C
ATOM   4890 HD11 LEU   303      36.037  34.823  79.362  1.00  0.00      PROA H
ATOM   4891 HD12 LEU   303      35.310  35.927  80.594  1.00  0.00      PROA H
ATOM   4892 HD13 LEU   303      36.992  35.307  80.817  1.00  0.00      PROA H
ATOM   4893  CD2 LEU   303      38.225  36.595  78.829  1.00  0.00      PROA C
ATOM   4894 HD21 LEU   303      38.620  37.501  78.324  1.00  0.00      PROA H
ATOM   4895 HD22 LEU   303      38.244  35.746  78.116  1.00  0.00      PROA H
ATOM   4896 HD23 LEU   303      38.876  36.367  79.699  1.00  0.00      PROA H
ATOM   4897  C   LEU   303      34.403  38.748  79.333  1.00  0.00      PROA C
ATOM   4898  O   LEU   303      34.318  38.665  80.553  1.00  0.00      PROA O
ATOM   4899  N   SER   304      34.357  39.937  78.723  1.00  0.00      PROA N
ATOM   4900  HN  SER   304      34.380  39.987  77.725  1.00  0.00      PROA H
ATOM   4901  CA  SER   304      34.339  41.173  79.465  1.00  0.00      PROA C
ATOM   4902  HA  SER   304      35.106  41.129  80.222  1.00  0.00      PROA H
ATOM   4903  CB  SER   304      34.590  42.375  78.525  1.00  0.00      PROA C
ATOM   4904  HB1 SER   304      35.439  42.125  77.848  1.00  0.00      PROA H
ATOM   4905  HB2 SER   304      34.863  43.268  79.127  1.00  0.00      PROA H
ATOM   4906  OG  SER   304      33.453  42.690  77.726  1.00  0.00      PROA O
ATOM   4907  HG1 SER   304      33.137  41.839  77.364  1.00  0.00      PROA H
ATOM   4908  C   SER   304      33.034  41.365  80.193  1.00  0.00      PROA C
ATOM   4909  O   SER   304      32.983  42.083  81.176  1.00  0.00      PROA O
ATOM   4910  N   LEU   305      31.955  40.682  79.780  1.00  0.00      PROA N
ATOM   4911  HN  LEU   305      32.031  40.041  79.014  1.00  0.00      PROA H
ATOM   4912  CA  LEU   305      30.662  40.825  80.405  1.00  0.00      PROA C
ATOM   4913  HA  LEU   305      30.557  41.815  80.821  1.00  0.00      PROA H
ATOM   4914  CB  LEU   305      29.551  40.543  79.381  1.00  0.00      PROA C
ATOM   4915  HB1 LEU   305      28.596  40.332  79.912  1.00  0.00      PROA H
ATOM   4916  HB2 LEU   305      29.826  39.640  78.793  1.00  0.00      PROA H
ATOM   4917  CG  LEU   305      29.277  41.695  78.404  1.00  0.00      PROA C
ATOM   4918  HG  LEU   305      30.231  41.988  77.901  1.00  0.00      PROA H
ATOM   4919  CD1 LEU   305      28.283  41.232  77.334  1.00  0.00      PROA C
ATOM   4920 HD11 LEU   305      27.327  40.915  77.802  1.00  0.00      PROA H
ATOM   4921 HD12 LEU   305      28.703  40.368  76.774  1.00  0.00      PROA H
ATOM   4922 HD13 LEU   305      28.076  42.055  76.619  1.00  0.00      PROA H
ATOM   4923  CD2 LEU   305      28.729  42.917  79.149  1.00  0.00      PROA C
ATOM   4924 HD21 LEU   305      29.534  43.382  79.757  1.00  0.00      PROA H
ATOM   4925 HD22 LEU   305      27.896  42.621  79.819  1.00  0.00      PROA H
ATOM   4926 HD23 LEU   305      28.353  43.670  78.430  1.00  0.00      PROA H
ATOM   4927  C   LEU   305      30.498  39.859  81.546  1.00  0.00      PROA C
ATOM   4928  O   LEU   305      29.566  39.949  82.343  1.00  0.00      PROA O
ATOM   4929  N   VAL   306      31.467  38.948  81.719  1.00  0.00      PROA N
ATOM   4930  HN  VAL   306      32.258  38.934  81.106  1.00  0.00      PROA H
ATOM   4931  CA  VAL   306      31.416  37.945  82.761  1.00  0.00      PROA C
ATOM   4932  HA  VAL   306      30.440  37.480  82.732  1.00  0.00      PROA H
ATOM   4933  CB  VAL   306      32.516  36.907  82.579  1.00  0.00      PROA C
ATOM   4934  HB  VAL   306      33.492  37.418  82.414  1.00  0.00      PROA H
ATOM   4935  CG1 VAL   306      32.645  36.017  83.827  1.00  0.00      PROA C
ATOM   4936 HG11 VAL   306      31.644  35.642  84.130  1.00  0.00      PROA H
ATOM   4937 HG12 VAL   306      33.077  36.601  84.668  1.00  0.00      PROA H
ATOM   4938 HG13 VAL   306      33.311  35.155  83.625  1.00  0.00      PROA H
ATOM   4939  CG2 VAL   306      32.215  36.049  81.341  1.00  0.00      PROA C
ATOM   4940 HG21 VAL   306      32.180  36.678  80.428  1.00  0.00      PROA H
ATOM   4941 HG22 VAL   306      31.243  35.526  81.458  1.00  0.00      PROA H
ATOM   4942 HG23 VAL   306      33.020  35.292  81.215  1.00  0.00      PROA H
ATOM   4943  C   VAL   306      31.546  38.589  84.118  1.00  0.00      PROA C
ATOM   4944  O   VAL   306      31.068  38.095  85.141  1.00  0.00      PROA O
ATOM   4945  N   HSD   307      32.142  39.793  84.163  1.00  0.00      PROA N
ATOM   4946  HN  HSD   307      32.473  40.223  83.327  1.00  0.00      PROA H
ATOM   4947  CA  HSD   307      32.300  40.519  85.402  1.00  0.00      PROA C
ATOM   4948  HA  HSD   307      32.828  39.871  86.085  1.00  0.00      PROA H
ATOM   4949  CB  HSD   307      33.098  41.815  85.186  1.00  0.00      PROA C
ATOM   4950  HB1 HSD   307      33.933  41.614  84.478  1.00  0.00      PROA H
ATOM   4951  HB2 HSD   307      33.534  42.123  86.162  1.00  0.00      PROA H
ATOM   4952  ND1 HSD   307      31.924  43.049  83.339  1.00  0.00      PROA N
ATOM   4953  HD1 HSD   307      32.265  42.469  82.583  1.00  0.00      PROA H
ATOM   4954  CG  HSD   307      32.253  42.937  84.659  1.00  0.00      PROA C
ATOM   4955  CE1 HSD   307      31.209  44.183  83.185  1.00  0.00      PROA C
ATOM   4956  HE1 HSD   307      30.830  44.516  82.216  1.00  0.00      PROA H
ATOM   4957  NE2 HSD   307      31.066  44.815  84.322  1.00  0.00      PROA N
ATOM   4958  CD2 HSD   307      31.701  44.022  85.258  1.00  0.00      PROA C
ATOM   4959  HD2 HSD   307      31.687  44.302  86.293  1.00  0.00      PROA H
ATOM   4960  C   HSD   307      30.968  40.867  86.039  1.00  0.00      PROA C
ATOM   4961  O   HSD   307      30.864  40.977  87.255  1.00  0.00      PROA O
ATOM   4962  N   CYS   308      29.889  40.964  85.234  1.00  0.00      PROA N
ATOM   4963  HN  CYS   308      29.964  40.852  84.240  1.00  0.00      PROA H
ATOM   4964  CA  CYS   308      28.555  41.227  85.740  1.00  0.00      PROA C
ATOM   4965  HA  CYS   308      28.592  42.120  86.348  1.00  0.00      PROA H
ATOM   4966  CB  CYS   308      27.547  41.404  84.580  1.00  0.00      PROA C
ATOM   4967  HB1 CYS   308      26.526  41.524  85.003  1.00  0.00      PROA H
ATOM   4968  HB2 CYS   308      27.559  40.484  83.953  1.00  0.00      PROA H
ATOM   4969  SG  CYS   308      27.934  42.845  83.539  1.00  0.00      PROA S
ATOM   4970  HG1 CYS   308      28.059  43.704  84.551  1.00  0.00      PROA H
ATOM   4971  C   CYS   308      28.058  40.109  86.635  1.00  0.00      PROA C
ATOM   4972  O   CYS   308      27.240  40.286  87.534  1.00  0.00      PROA O
ATOM   4973  N   CYS   309      28.591  38.899  86.423  1.00  0.00      PROA N
ATOM   4974  HN  CYS   309      29.295  38.776  85.720  1.00  0.00      PROA H
ATOM   4975  CA  CYS   309      28.232  37.762  87.232  1.00  0.00      PROA C
ATOM   4976  HA  CYS   309      27.254  37.916  87.661  1.00  0.00      PROA H
ATOM   4977  CB  CYS   309      28.244  36.492  86.357  1.00  0.00      PROA C
ATOM   4978  HB1 CYS   309      27.940  35.628  86.986  1.00  0.00      PROA H
ATOM   4979  HB2 CYS   309      29.281  36.312  85.990  1.00  0.00      PROA H
ATOM   4980  SG  CYS   309      27.129  36.633  84.929  1.00  0.00      PROA S
ATOM   4981  HG1 CYS   309      26.012  36.596  85.642  1.00  0.00      PROA H
ATOM   4982  C   CYS   309      29.187  37.545  88.384  1.00  0.00      PROA C
ATOM   4983  O   CYS   309      28.823  37.031  89.439  1.00  0.00      PROA O
ATOM   4984  N   VAL   310      30.441  37.982  88.223  1.00  0.00      PROA N
ATOM   4985  HN  VAL   310      30.693  38.482  87.397  1.00  0.00      PROA H
ATOM   4986  CA  VAL   310      31.474  37.706  89.198  1.00  0.00      PROA C
ATOM   4987  HA  VAL   310      31.272  36.758  89.685  1.00  0.00      PROA H
ATOM   4988  CB  VAL   310      32.838  37.654  88.514  1.00  0.00      PROA C
ATOM   4989  HB  VAL   310      32.989  38.578  87.909  1.00  0.00      PROA H
ATOM   4990  CG1 VAL   310      33.968  37.552  89.550  1.00  0.00      PROA C
ATOM   4991 HG11 VAL   310      33.751  36.744  90.280  1.00  0.00      PROA H
ATOM   4992 HG12 VAL   310      34.067  38.511  90.101  1.00  0.00      PROA H
ATOM   4993 HG13 VAL   310      34.931  37.331  89.048  1.00  0.00      PROA H
ATOM   4994  CG2 VAL   310      32.901  36.454  87.556  1.00  0.00      PROA C
ATOM   4995 HG21 VAL   310      32.126  36.540  86.767  1.00  0.00      PROA H
ATOM   4996 HG22 VAL   310      32.746  35.503  88.105  1.00  0.00      PROA H
ATOM   4997 HG23 VAL   310      33.895  36.420  87.059  1.00  0.00      PROA H
ATOM   4998  C   VAL   310      31.487  38.755  90.286  1.00  0.00      PROA C
ATOM   4999  O   VAL   310      31.732  38.465  91.455  1.00  0.00      PROA O
ATOM   5000  N   ASN   311      31.168  40.018  89.955  1.00  0.00      PROA N
ATOM   5001  HN  ASN   311      30.857  40.240  89.030  1.00  0.00      PROA H
ATOM   5002  CA  ASN   311      31.228  41.126  90.886  1.00  0.00      PROA C
ATOM   5003  HA  ASN   311      32.243  41.196  91.257  1.00  0.00      PROA H
ATOM   5004  CB  ASN   311      30.806  42.447  90.210  1.00  0.00      PROA C
ATOM   5005  HB1 ASN   311      30.519  43.206  90.967  1.00  0.00      PROA H
ATOM   5006  HB2 ASN   311      29.966  42.290  89.509  1.00  0.00      PROA H
ATOM   5007  CG  ASN   311      31.921  43.013  89.365  1.00  0.00      PROA C
ATOM   5008  OD1 ASN   311      33.049  42.520  89.324  1.00  0.00      PROA O
ATOM   5009  ND2 ASN   311      31.584  44.114  88.660  1.00  0.00      PROA N
ATOM   5010 HD21 ASN   311      30.615  44.389  88.573  1.00  0.00      PROA H
ATOM   5011 HD22 ASN   311      32.304  44.606  88.183  1.00  0.00      PROA H
ATOM   5012  C   ASN   311      30.357  40.917  92.104  1.00  0.00      PROA C
ATOM   5013  O   ASN   311      30.848  41.060  93.229  1.00  0.00      PROA O
ATOM   5014  N   PRO   312      29.115  40.465  91.973  1.00  0.00      PROA N
ATOM   5015  CD  PRO   312      28.302  40.485  90.734  1.00  0.00      PROA C
ATOM   5016  HD1 PRO   312      28.527  39.606  90.090  1.00  0.00      PROA H
ATOM   5017  HD2 PRO   312      28.415  41.393  90.107  1.00  0.00      PROA H
ATOM   5018  CA  PRO   312      28.312  40.217  93.157  1.00  0.00      PROA C
ATOM   5019  HA  PRO   312      28.270  41.111  93.736  1.00  0.00      PROA H
ATOM   5020  CB  PRO   312      26.960  39.806  92.593  1.00  0.00      PROA C
ATOM   5021  HB1 PRO   312      26.125  40.144  93.232  1.00  0.00      PROA H
ATOM   5022  HB2 PRO   312      26.912  38.704  92.460  1.00  0.00      PROA H
ATOM   5023  CG  PRO   312      26.874  40.472  91.224  1.00  0.00      PROA C
ATOM   5024  HG1 PRO   312      26.230  39.914  90.523  1.00  0.00      PROA H
ATOM   5025  HG2 PRO   312      26.509  41.518  91.323  1.00  0.00      PROA H
ATOM   5026  C   PRO   312      28.871  39.143  94.060  1.00  0.00      PROA C
ATOM   5027  O   PRO   312      28.722  39.221  95.278  1.00  0.00      PROA O
ATOM   5028  N   VAL   313      29.512  38.125  93.473  1.00  0.00      PROA N
ATOM   5029  HN  VAL   313      29.645  38.121  92.482  1.00  0.00      PROA H
ATOM   5030  CA  VAL   313      30.150  37.063  94.213  1.00  0.00      PROA C
ATOM   5031  HA  VAL   313      29.436  36.701  94.940  1.00  0.00      PROA H
ATOM   5032  CB  VAL   313      30.577  35.935  93.286  1.00  0.00      PROA C
ATOM   5033  HB  VAL   313      31.267  36.320  92.501  1.00  0.00      PROA H
ATOM   5034  CG1 VAL   313      31.306  34.847  94.065  1.00  0.00      PROA C
ATOM   5035 HG11 VAL   313      30.827  34.676  95.058  1.00  0.00      PROA H
ATOM   5036 HG12 VAL   313      32.361  35.167  94.210  1.00  0.00      PROA H
ATOM   5037 HG13 VAL   313      31.312  33.883  93.516  1.00  0.00      PROA H
ATOM   5038  CG2 VAL   313      29.353  35.336  92.584  1.00  0.00      PROA C
ATOM   5039 HG21 VAL   313      28.854  36.107  91.962  1.00  0.00      PROA H
ATOM   5040 HG22 VAL   313      28.635  34.940  93.332  1.00  0.00      PROA H
ATOM   5041 HG23 VAL   313      29.678  34.510  91.916  1.00  0.00      PROA H
ATOM   5042  C   VAL   313      31.324  37.578  95.004  1.00  0.00      PROA C
ATOM   5043  O   VAL   313      31.537  37.244  96.158  1.00  0.00      PROA O
ATOM   5044  N   LEU   314      32.105  38.484  94.423  1.00  0.00      PROA N
ATOM   5045  HN  LEU   314      31.853  38.851  93.527  1.00  0.00      PROA H
ATOM   5046  CA  LEU   314      33.280  39.016  95.066  1.00  0.00      PROA C
ATOM   5047  HA  LEU   314      33.871  38.193  95.438  1.00  0.00      PROA H
ATOM   5048  CB  LEU   314      34.084  39.868  94.075  1.00  0.00      PROA C
ATOM   5049  HB1 LEU   314      34.829  40.482  94.629  1.00  0.00      PROA H
ATOM   5050  HB2 LEU   314      33.378  40.553  93.553  1.00  0.00      PROA H
ATOM   5051  CG  LEU   314      34.849  39.058  93.018  1.00  0.00      PROA C
ATOM   5052  HG  LEU   314      34.140  38.381  92.484  1.00  0.00      PROA H
ATOM   5053  CD1 LEU   314      35.469  40.016  91.996  1.00  0.00      PROA C
ATOM   5054 HD11 LEU   314      36.169  40.712  92.502  1.00  0.00      PROA H
ATOM   5055 HD12 LEU   314      34.681  40.617  91.492  1.00  0.00      PROA H
ATOM   5056 HD13 LEU   314      36.033  39.453  91.226  1.00  0.00      PROA H
ATOM   5057  CD2 LEU   314      35.932  38.192  93.666  1.00  0.00      PROA C
ATOM   5058 HD21 LEU   314      35.474  37.464  94.366  1.00  0.00      PROA H
ATOM   5059 HD22 LEU   314      36.643  38.830  94.231  1.00  0.00      PROA H
ATOM   5060 HD23 LEU   314      36.485  37.626  92.888  1.00  0.00      PROA H
ATOM   5061  C   LEU   314      32.945  39.845  96.271  1.00  0.00      PROA C
ATOM   5062  O   LEU   314      33.670  39.869  97.263  1.00  0.00      PROA O
ATOM   5063  N   TYR   315      31.782  40.505  96.235  1.00  0.00      PROA N
[truncated: 8,433,903 more chars]
