# Supplementary material for: Structural basis for selectivity and antagonism in extracellular GPCR-nanobodies
Source: Nat Commun. 2024 May 30;15:4611. doi: 10.1038/s41467-024-49000-x (PMC11139983; doi:10.1038/s41467-024-49000-x)
Supplement: Supplementary file 8 — Supplementary Data 5 [file 41467_2024_49000_MOESM8_ESM.zip › ACKR3-CXCL12_output_500ns.pdb]

REMARK    GENERATED BY TRJCONV
TITLE     Title t= 500000.00000 step= 250000000
REMARK    THIS IS A SIMULATION BOX
CRYST1   76.619   76.619  184.219  90.00  90.00  90.00 P 1           1
MODEL        1
ATOM      1  N   MET A   1      55.901  43.645  50.371  1.00  0.00           N
ATOM      2  HT1 MET A   1      55.929  44.527  50.922  1.00  0.00           H
ATOM      3  HT2 MET A   1      55.178  43.793  49.638  1.00  0.00           H
ATOM      4  HT3 MET A   1      56.848  43.425  50.002  1.00  0.00           H
ATOM      5  CA  MET A   1      55.372  42.546  51.268  1.00  0.00           C
ATOM      6  HA  MET A   1      55.356  41.633  50.691  1.00  0.00           H
ATOM      7  CB  MET A   1      56.363  42.372  52.497  1.00  0.00           C
ATOM      8  HB1 MET A   1      57.409  42.615  52.214  1.00  0.00           H
ATOM      9  HB2 MET A   1      56.428  41.289  52.736  1.00  0.00           H
ATOM     10  CG  MET A   1      55.981  42.975  53.918  1.00  0.00           C
ATOM     11  HG1 MET A   1      55.093  42.396  54.253  1.00  0.00           H
ATOM     12  HG2 MET A   1      55.649  44.016  53.716  1.00  0.00           H
ATOM     13  SD  MET A   1      57.258  42.799  55.130  1.00  0.00           S
ATOM     14  CE  MET A   1      57.693  44.547  55.003  1.00  0.00           C
ATOM     15  HE1 MET A   1      58.553  44.834  55.645  1.00  0.00           H
ATOM     16  HE2 MET A   1      56.892  45.198  55.415  1.00  0.00           H
ATOM     17  HE3 MET A   1      57.948  44.793  53.950  1.00  0.00           H
ATOM     18  C   MET A   1      53.938  42.828  51.692  1.00  0.00           C
ATOM     19  O   MET A   1      53.369  43.937  51.536  1.00  0.00           O
ATOM     20  N   ASP A   2      53.196  41.872  52.269  1.00  0.00           N
ATOM     21  HN  ASP A   2      53.550  40.944  52.344  1.00  0.00           H
ATOM     22  CA  ASP A   2      52.014  42.152  53.018  1.00  0.00           C
ATOM     23  HA  ASP A   2      51.724  43.181  52.858  1.00  0.00           H
ATOM     24  CB  ASP A   2      50.865  41.344  52.379  1.00  0.00           C
ATOM     25  HB1 ASP A   2      50.918  40.291  52.728  1.00  0.00           H
ATOM     26  HB2 ASP A   2      51.009  41.424  51.280  1.00  0.00           H
ATOM     27  CG  ASP A   2      49.494  41.926  52.687  1.00  0.00           C
ATOM     28  OD1 ASP A   2      48.589  41.646  51.841  1.00  0.00           O
ATOM     29  OD2 ASP A   2      49.278  42.636  53.699  1.00  0.00           O
ATOM     30  C   ASP A   2      52.126  42.086  54.590  1.00  0.00           C
ATOM     31  O   ASP A   2      52.624  41.148  55.181  1.00  0.00           O
ATOM     32  N   LEU A   3      51.635  43.101  55.307  1.00  0.00           N
ATOM     33  HN  LEU A   3      51.139  43.824  54.833  1.00  0.00           H
ATOM     34  CA  LEU A   3      51.637  43.100  56.780  1.00  0.00           C
ATOM     35  HA  LEU A   3      52.543  42.647  57.154  1.00  0.00           H
ATOM     36  CB  LEU A   3      51.577  44.566  57.343  1.00  0.00           C
ATOM     37  HB1 LEU A   3      51.405  44.408  58.429  1.00  0.00           H
ATOM     38  HB2 LEU A   3      50.664  45.036  56.920  1.00  0.00           H
ATOM     39  CG  LEU A   3      52.800  45.410  57.052  1.00  0.00           C
ATOM     40  HG  LEU A   3      52.715  45.802  56.016  1.00  0.00           H
ATOM     41  CD1 LEU A   3      52.845  46.589  58.064  1.00  0.00           C
ATOM     42 HD11 LEU A   3      52.171  47.413  57.746  1.00  0.00           H
ATOM     43 HD12 LEU A   3      53.860  46.942  58.347  1.00  0.00           H
ATOM     44 HD13 LEU A   3      52.472  46.228  59.046  1.00  0.00           H
ATOM     45  CD2 LEU A   3      54.227  44.725  57.083  1.00  0.00           C
ATOM     46 HD21 LEU A   3      55.002  45.519  57.034  1.00  0.00           H
ATOM     47 HD22 LEU A   3      54.413  44.065  56.208  1.00  0.00           H
ATOM     48 HD23 LEU A   3      54.501  44.015  57.893  1.00  0.00           H
ATOM     49  C   LEU A   3      50.512  42.303  57.398  1.00  0.00           C
ATOM     50  O   LEU A   3      50.608  41.914  58.575  1.00  0.00           O
ATOM     51  N   HIS A   4      49.407  41.985  56.666  1.00  0.00           N
ATOM     52  HN  HIS A   4      49.385  42.459  55.789  1.00  0.00           H
ATOM     53  CA  HIS A   4      48.214  41.260  57.092  1.00  0.00           C
ATOM     54  HA  HIS A   4      47.901  41.857  57.936  1.00  0.00           H
ATOM     55  CB  HIS A   4      47.048  41.185  56.040  1.00  0.00           C
ATOM     56  HB1 HIS A   4      46.220  40.504  56.329  1.00  0.00           H
ATOM     57  HB2 HIS A   4      47.469  40.811  55.082  1.00  0.00           H
ATOM     58  ND1 HIS A   4      46.774  43.092  54.580  1.00  0.00           N
ATOM     59  HD1 HIS A   4      47.578  42.903  54.016  1.00  0.00           H
ATOM     60  CG  HIS A   4      46.428  42.435  55.728  1.00  0.00           C
ATOM     61  CE1 HIS A   4      45.928  44.135  54.434  1.00  0.00           C
ATOM     62  HE1 HIS A   4      46.021  44.694  53.502  1.00  0.00           H
ATOM     63  NE2 HIS A   4      45.061  44.170  55.411  1.00  0.00           N
ATOM     64  CD2 HIS A   4      45.312  43.068  56.207  1.00  0.00           C
ATOM     65  HD2 HIS A   4      44.706  42.778  57.057  1.00  0.00           H
ATOM     66  C   HIS A   4      48.563  39.904  57.582  1.00  0.00           C
ATOM     67  O   HIS A   4      48.032  39.297  58.459  1.00  0.00           O
ATOM     68  N   LEU A   5      49.571  39.279  56.883  1.00  0.00           N
ATOM     69  HN  LEU A   5      49.926  39.722  56.064  1.00  0.00           H
ATOM     70  CA  LEU A   5      50.102  37.923  57.120  1.00  0.00           C
ATOM     71  HA  LEU A   5      49.280  37.224  57.067  1.00  0.00           H
ATOM     72  CB  LEU A   5      51.152  37.700  55.976  1.00  0.00           C
ATOM     73  HB1 LEU A   5      51.681  36.745  56.181  1.00  0.00           H
ATOM     74  HB2 LEU A   5      51.957  38.466  55.996  1.00  0.00           H
ATOM     75  CG  LEU A   5      50.636  37.507  54.559  1.00  0.00           C
ATOM     76  HG  LEU A   5      50.299  38.484  54.151  1.00  0.00           H
ATOM     77  CD1 LEU A   5      51.791  37.112  53.639  1.00  0.00           C
ATOM     78 HD11 LEU A   5      51.504  37.113  52.566  1.00  0.00           H
ATOM     79 HD12 LEU A   5      52.213  36.111  53.872  1.00  0.00           H
ATOM     80 HD13 LEU A   5      52.623  37.846  53.706  1.00  0.00           H
ATOM     81  CD2 LEU A   5      49.443  36.497  54.390  1.00  0.00           C
ATOM     82 HD21 LEU A   5      48.696  36.588  55.207  1.00  0.00           H
ATOM     83 HD22 LEU A   5      49.859  35.468  54.333  1.00  0.00           H
ATOM     84 HD23 LEU A   5      48.897  36.651  53.435  1.00  0.00           H
ATOM     85  C   LEU A   5      50.791  37.857  58.491  1.00  0.00           C
ATOM     86  O   LEU A   5      50.831  36.722  59.035  1.00  0.00           O
ATOM     87  N   PHE A   6      51.142  38.984  59.121  1.00  0.00           N
ATOM     88  HN  PHE A   6      50.956  39.860  58.683  1.00  0.00           H
ATOM     89  CA  PHE A   6      51.727  38.937  60.438  1.00  0.00           C
ATOM     90  HA  PHE A   6      52.089  37.964  60.736  1.00  0.00           H
ATOM     91  CB  PHE A   6      52.912  39.945  60.489  1.00  0.00           C
ATOM     92  HB1 PHE A   6      53.492  39.911  61.436  1.00  0.00           H
ATOM     93  HB2 PHE A   6      52.586  40.999  60.361  1.00  0.00           H
ATOM     94  CG  PHE A   6      53.907  39.579  59.446  1.00  0.00           C
ATOM     95  CD1 PHE A   6      54.674  38.384  59.474  1.00  0.00           C
ATOM     96  HD1 PHE A   6      54.552  37.616  60.222  1.00  0.00           H
ATOM     97  CE1 PHE A   6      55.556  38.126  58.519  1.00  0.00           C
ATOM     98  HE1 PHE A   6      56.173  37.240  58.556  1.00  0.00           H
ATOM     99  CZ  PHE A   6      55.749  39.027  57.439  1.00  0.00           C
ATOM    100  HZ  PHE A   6      56.458  38.725  56.683  1.00  0.00           H
ATOM    101  CD2 PHE A   6      54.136  40.553  58.405  1.00  0.00           C
ATOM    102  HD2 PHE A   6      53.584  41.474  58.520  1.00  0.00           H
ATOM    103  CE2 PHE A   6      55.033  40.226  57.357  1.00  0.00           C
ATOM    104  HE2 PHE A   6      55.106  40.915  56.528  1.00  0.00           H
ATOM    105  C   PHE A   6      50.691  39.239  61.474  1.00  0.00           C
ATOM    106  O   PHE A   6      51.069  39.282  62.660  1.00  0.00           O
ATOM    107  N   ASP A   7      49.374  39.270  61.203  1.00  0.00           N
ATOM    108  HN  ASP A   7      49.141  39.187  60.238  1.00  0.00           H
ATOM    109  CA  ASP A   7      48.322  39.229  62.246  1.00  0.00           C
ATOM    110  HA  ASP A   7      48.767  39.662  63.129  1.00  0.00           H
ATOM    111  CB  ASP A   7      47.183  40.107  61.827  1.00  0.00           C
ATOM    112  HB1 ASP A   7      46.353  40.025  62.562  1.00  0.00           H
ATOM    113  HB2 ASP A   7      46.763  39.883  60.823  1.00  0.00           H
ATOM    114  CG  ASP A   7      47.539  41.571  61.707  1.00  0.00           C
ATOM    115  OD1 ASP A   7      46.682  42.291  61.081  1.00  0.00           O
ATOM    116  OD2 ASP A   7      48.511  42.093  62.297  1.00  0.00           O
ATOM    117  C   ASP A   7      47.884  37.863  62.502  1.00  0.00           C
ATOM    118  O   ASP A   7      47.152  37.554  63.400  1.00  0.00           O
ATOM    119  N   TYR A   8      48.450  36.873  61.798  1.00  0.00           N
ATOM    120  HN  TYR A   8      49.111  37.040  61.070  1.00  0.00           H
ATOM    121  CA  TYR A   8      48.364  35.459  62.142  1.00  0.00           C
ATOM    122  HA  TYR A   8      47.333  35.199  62.333  1.00  0.00           H
ATOM    123  CB  TYR A   8      48.945  34.477  61.027  1.00  0.00           C
ATOM    124  HB1 TYR A   8      48.834  33.409  61.311  1.00  0.00           H
ATOM    125  HB2 TYR A   8      50.038  34.591  60.859  1.00  0.00           H
ATOM    126  CG  TYR A   8      48.170  34.510  59.646  1.00  0.00           C
ATOM    127  CD1 TYR A   8      48.774  33.930  58.526  1.00  0.00           C
ATOM    128  HD1 TYR A   8      49.634  33.277  58.554  1.00  0.00           H
ATOM    129  CE1 TYR A   8      48.066  33.963  57.282  1.00  0.00           C
ATOM    130  HE1 TYR A   8      48.597  33.643  56.398  1.00  0.00           H
ATOM    131  CZ  TYR A   8      46.865  34.697  57.178  1.00  0.00           C
ATOM    132  OH  TYR A   8      46.293  34.953  55.918  1.00  0.00           O
ATOM    133  HH  TYR A   8      45.625  35.634  56.026  1.00  0.00           H
ATOM    134  CD2 TYR A   8      46.969  35.238  59.511  1.00  0.00           C
ATOM    135  HD2 TYR A   8      46.446  35.698  60.335  1.00  0.00           H
ATOM    136  CE2 TYR A   8      46.311  35.311  58.282  1.00  0.00           C
ATOM    137  HE2 TYR A   8      45.428  35.930  58.209  1.00  0.00           H
ATOM    138  C   TYR A   8      48.997  35.187  63.502  1.00  0.00           C
ATOM    139  O   TYR A   8      49.875  35.861  63.908  1.00  0.00           O
ATOM    140  N   SER A   9      48.426  34.237  64.256  1.00  0.00           N
ATOM    141  HN  SER A   9      47.702  33.656  63.891  1.00  0.00           H
ATOM    142  CA  SER A   9      48.890  33.793  65.555  1.00  0.00           C
ATOM    143  HA  SER A   9      48.872  34.658  66.201  1.00  0.00           H
ATOM    144  CB  SER A   9      48.000  32.688  66.268  1.00  0.00           C
ATOM    145  HB1 SER A   9      48.581  32.268  67.117  1.00  0.00           H
ATOM    146  HB2 SER A   9      47.781  31.851  65.572  1.00  0.00           H
ATOM    147  OG  SER A   9      46.778  33.242  66.716  1.00  0.00           O
ATOM    148  HG1 SER A   9      46.455  33.688  65.929  1.00  0.00           H
ATOM    149  C   SER A   9      50.308  33.270  65.572  1.00  0.00           C
ATOM    150  O   SER A   9      51.128  33.668  66.381  1.00  0.00           O
ATOM    151  N   GLU A  10      50.652  32.307  64.656  1.00  0.00           N
ATOM    152  HN  GLU A  10      49.930  31.846  64.146  1.00  0.00           H
ATOM    153  CA  GLU A  10      51.934  31.702  64.558  1.00  0.00           C
ATOM    154  HA  GLU A  10      52.418  31.849  65.512  1.00  0.00           H
ATOM    155  CB  GLU A  10      51.818  30.179  64.271  1.00  0.00           C
ATOM    156  HB1 GLU A  10      52.823  29.790  64.001  1.00  0.00           H
ATOM    157  HB2 GLU A  10      51.296  29.988  63.309  1.00  0.00           H
ATOM    158  CG  GLU A  10      51.049  29.302  65.259  1.00  0.00           C
ATOM    159  HG1 GLU A  10      49.980  29.587  65.150  1.00  0.00           H
ATOM    160  HG2 GLU A  10      51.391  29.404  66.311  1.00  0.00           H
ATOM    161  CD  GLU A  10      51.044  27.765  65.022  1.00  0.00           C
ATOM    162  OE1 GLU A  10      51.913  27.279  64.256  1.00  0.00           O
ATOM    163  OE2 GLU A  10      50.211  27.045  65.619  1.00  0.00           O
ATOM    164  C   GLU A  10      52.969  32.412  63.615  1.00  0.00           C
ATOM    165  O   GLU A  10      52.564  33.131  62.680  1.00  0.00           O
ATOM    166  N   PRO A  11      54.321  32.491  63.853  1.00  0.00           N
ATOM    167  CD  PRO A  11      54.945  31.892  64.943  1.00  0.00           C
ATOM    168  HD1 PRO A  11      54.602  30.853  65.141  1.00  0.00           H
ATOM    169  HD2 PRO A  11      54.661  32.527  65.809  1.00  0.00           H
ATOM    170  CA  PRO A  11      55.270  33.301  63.085  1.00  0.00           C
ATOM    171  HA  PRO A  11      54.908  34.315  63.005  1.00  0.00           H
ATOM    172  CB  PRO A  11      56.608  33.173  63.763  1.00  0.00           C
ATOM    173  HB1 PRO A  11      56.713  34.067  64.415  1.00  0.00           H
ATOM    174  HB2 PRO A  11      57.549  33.223  63.174  1.00  0.00           H
ATOM    175  CG  PRO A  11      56.451  31.890  64.584  1.00  0.00           C
ATOM    176  HG1 PRO A  11      56.597  31.023  63.904  1.00  0.00           H
ATOM    177  HG2 PRO A  11      57.175  31.862  65.426  1.00  0.00           H
ATOM    178  C   PRO A  11      55.315  32.968  61.623  1.00  0.00           C
ATOM    179  O   PRO A  11      54.958  31.885  61.170  1.00  0.00           O
ATOM    180  N   GLY A  12      55.705  33.940  60.807  1.00  0.00           N
ATOM    181  HN  GLY A  12      56.109  34.768  61.187  1.00  0.00           H
ATOM    182  CA  GLY A  12      55.877  33.698  59.391  1.00  0.00           C
ATOM    183  HA1 GLY A  12      56.042  34.698  59.016  1.00  0.00           H
ATOM    184  HA2 GLY A  12      55.106  33.096  58.934  1.00  0.00           H
ATOM    185  C   GLY A  12      57.163  32.961  59.031  1.00  0.00           C
ATOM    186  O   GLY A  12      57.926  32.541  59.840  1.00  0.00           O
ATOM    187  N   ASN A  13      57.546  32.925  57.761  1.00  0.00           N
ATOM    188  HN  ASN A  13      56.920  33.272  57.068  1.00  0.00           H
ATOM    189  CA  ASN A  13      58.713  32.178  57.342  1.00  0.00           C
ATOM    190  HA  ASN A  13      59.142  31.609  58.154  1.00  0.00           H
ATOM    191  CB  ASN A  13      58.136  31.122  56.329  1.00  0.00           C
ATOM    192  HB1 ASN A  13      57.733  31.640  55.432  1.00  0.00           H
ATOM    193  HB2 ASN A  13      57.281  30.629  56.837  1.00  0.00           H
ATOM    194  CG  ASN A  13      59.099  30.008  55.928  1.00  0.00           C
ATOM    195  OD1 ASN A  13      60.218  29.915  56.454  1.00  0.00           O
ATOM    196  ND2 ASN A  13      58.551  29.169  54.975  1.00  0.00           N
ATOM    197 HD21 ASN A  13      59.161  28.583  54.441  1.00  0.00           H
ATOM    198 HD22 ASN A  13      57.738  29.570  54.553  1.00  0.00           H
ATOM    199  C   ASN A  13      59.871  32.992  56.711  1.00  0.00           C
ATOM    200  O   ASN A  13      59.735  33.578  55.607  1.00  0.00           O
ATOM    201  N   PHE A  14      61.056  33.016  57.378  1.00  0.00           N
ATOM    202  HN  PHE A  14      61.243  32.344  58.090  1.00  0.00           H
ATOM    203  CA  PHE A  14      62.165  33.964  57.075  1.00  0.00           C
ATOM    204  HA  PHE A  14      61.907  34.521  56.186  1.00  0.00           H
ATOM    205  CB  PHE A  14      62.519  34.900  58.227  1.00  0.00           C
ATOM    206  HB1 PHE A  14      63.375  35.549  57.946  1.00  0.00           H
ATOM    207  HB2 PHE A  14      62.745  34.429  59.208  1.00  0.00           H
ATOM    208  CG  PHE A  14      61.288  35.748  58.532  1.00  0.00           C
ATOM    209  CD1 PHE A  14      61.038  36.985  57.835  1.00  0.00           C
ATOM    210  HD1 PHE A  14      61.769  37.439  57.181  1.00  0.00           H
ATOM    211  CE1 PHE A  14      59.983  37.807  58.213  1.00  0.00           C
ATOM    212  HE1 PHE A  14      59.779  38.736  57.703  1.00  0.00           H
ATOM    213  CZ  PHE A  14      59.143  37.504  59.262  1.00  0.00           C
ATOM    214  HZ  PHE A  14      58.324  38.140  59.564  1.00  0.00           H
ATOM    215  CD2 PHE A  14      60.347  35.443  59.573  1.00  0.00           C
ATOM    216  HD2 PHE A  14      60.501  34.502  60.079  1.00  0.00           H
ATOM    217  CE2 PHE A  14      59.258  36.260  59.930  1.00  0.00           C
ATOM    218  HE2 PHE A  14      58.628  35.949  60.750  1.00  0.00           H
ATOM    219  C   PHE A  14      63.523  33.246  56.839  1.00  0.00           C
ATOM    220  O   PHE A  14      63.805  32.205  57.441  1.00  0.00           O
ATOM    221  N   SER A  15      64.344  33.888  55.975  1.00  0.00           N
ATOM    222  HN  SER A  15      64.234  34.805  55.600  1.00  0.00           H
ATOM    223  CA  SER A  15      65.568  33.328  55.477  1.00  0.00           C
ATOM    224  HA  SER A  15      65.703  32.303  55.790  1.00  0.00           H
ATOM    225  CB  SER A  15      65.685  33.228  53.914  1.00  0.00           C
ATOM    226  HB1 SER A  15      65.620  34.200  53.378  1.00  0.00           H
ATOM    227  HB2 SER A  15      64.904  32.512  53.581  1.00  0.00           H
ATOM    228  OG  SER A  15      66.954  32.584  53.549  1.00  0.00           O
ATOM    229  HG1 SER A  15      66.987  32.867  52.633  1.00  0.00           H
ATOM    230  C   SER A  15      66.749  34.128  55.994  1.00  0.00           C
ATOM    231  O   SER A  15      66.704  35.352  56.054  1.00  0.00           O
ATOM    232  N   ASP A  16      67.844  33.428  56.348  1.00  0.00           N
ATOM    233  HN  ASP A  16      67.910  32.445  56.196  1.00  0.00           H
ATOM    234  CA  ASP A  16      69.019  34.005  56.960  1.00  0.00           C
ATOM    235  HA  ASP A  16      68.867  34.997  57.361  1.00  0.00           H
ATOM    236  CB  ASP A  16      69.561  33.261  58.261  1.00  0.00           C
ATOM    237  HB1 ASP A  16      68.844  33.321  59.108  1.00  0.00           H
ATOM    238  HB2 ASP A  16      70.542  33.627  58.631  1.00  0.00           H
ATOM    239  CG  ASP A  16      69.725  31.740  58.166  1.00  0.00           C
ATOM    240  OD1 ASP A  16      70.047  31.150  59.257  1.00  0.00           O
ATOM    241  OD2 ASP A  16      69.555  31.116  57.114  1.00  0.00           O
ATOM    242  C   ASP A  16      70.137  34.130  55.918  1.00  0.00           C
ATOM    243  O   ASP A  16      71.232  34.494  56.223  1.00  0.00           O
ATOM    244  N   ILE A  17      69.777  33.687  54.663  1.00  0.00           N
ATOM    245  HN  ILE A  17      68.881  33.324  54.421  1.00  0.00           H
ATOM    246  CA  ILE A  17      70.652  33.800  53.480  1.00  0.00           C
ATOM    247  HA  ILE A  17      71.510  33.306  53.913  1.00  0.00           H
ATOM    248  CB  ILE A  17      70.198  33.016  52.248  1.00  0.00           C
ATOM    249  HB  ILE A  17      69.125  33.303  52.226  1.00  0.00           H
ATOM    250  CG2 ILE A  17      70.773  33.358  50.898  1.00  0.00           C
ATOM    251 HG21 ILE A  17      70.822  34.454  50.723  1.00  0.00           H
ATOM    252 HG22 ILE A  17      70.264  32.876  50.036  1.00  0.00           H
ATOM    253 HG23 ILE A  17      71.813  32.999  50.740  1.00  0.00           H
ATOM    254  CG1 ILE A  17      70.295  31.449  52.598  1.00  0.00           C
ATOM    255 HG11 ILE A  17      69.720  31.271  53.532  1.00  0.00           H
ATOM    256 HG12 ILE A  17      71.362  31.145  52.650  1.00  0.00           H
ATOM    257  CD  ILE A  17      69.658  30.636  51.498  1.00  0.00           C
ATOM    258  HD1 ILE A  17      70.148  30.826  50.519  1.00  0.00           H
ATOM    259  HD2 ILE A  17      68.597  30.905  51.307  1.00  0.00           H
ATOM    260  HD3 ILE A  17      69.612  29.526  51.527  1.00  0.00           H
ATOM    261  C   ILE A  17      71.106  35.209  53.118  1.00  0.00           C
ATOM    262  O   ILE A  17      70.346  36.141  53.244  1.00  0.00           O
ATOM    263  N   SER A  18      72.388  35.429  52.742  1.00  0.00           N
ATOM    264  HN  SER A  18      72.891  34.600  52.510  1.00  0.00           H
ATOM    265  CA  SER A  18      72.888  36.708  52.159  1.00  0.00           C
ATOM    266  HA  SER A  18      72.524  37.483  52.817  1.00  0.00           H
ATOM    267  CB  SER A  18      74.418  36.761  52.176  1.00  0.00           C
ATOM    268  HB1 SER A  18      74.843  36.713  53.201  1.00  0.00           H
ATOM    269  HB2 SER A  18      74.741  37.652  51.596  1.00  0.00           H
ATOM    270  OG  SER A  18      74.964  35.646  51.405  1.00  0.00           O
ATOM    271  HG1 SER A  18      74.709  35.889  50.512  1.00  0.00           H
ATOM    272  C   SER A  18      72.355  37.002  50.761  1.00  0.00           C
ATOM    273  O   SER A  18      72.694  36.294  49.792  1.00  0.00           O
ATOM    274  N   TRP A  19      71.510  38.018  50.668  1.00  0.00           N
ATOM    275  HN  TRP A  19      71.339  38.687  51.388  1.00  0.00           H
ATOM    276  CA  TRP A  19      70.829  38.408  49.354  1.00  0.00           C
ATOM    277  HA  TRP A  19      70.720  37.520  48.750  1.00  0.00           H
ATOM    278  CB  TRP A  19      69.419  39.202  49.510  1.00  0.00           C
ATOM    279  HB1 TRP A  19      68.723  38.517  50.040  1.00  0.00           H
ATOM    280  HB2 TRP A  19      69.045  39.387  48.480  1.00  0.00           H
ATOM    281  CG  TRP A  19      69.361  40.396  50.374  1.00  0.00           C
ATOM    282  CD1 TRP A  19      69.447  41.685  49.926  1.00  0.00           C
ATOM    283  HD1 TRP A  19      69.385  41.951  48.881  1.00  0.00           H
ATOM    284  NE1 TRP A  19      69.184  42.556  50.992  1.00  0.00           N
ATOM    285  HE1 TRP A  19      69.038  43.521  51.004  1.00  0.00           H
ATOM    286  CE2 TRP A  19      69.079  41.888  52.161  1.00  0.00           C
ATOM    287  CD2 TRP A  19      69.200  40.530  51.790  1.00  0.00           C
ATOM    288  CE3 TRP A  19      69.112  39.577  52.833  1.00  0.00           C
ATOM    289  HE3 TRP A  19      69.157  38.503  52.730  1.00  0.00           H
ATOM    290  CZ3 TRP A  19      68.809  39.989  54.119  1.00  0.00           C
ATOM    291  HZ3 TRP A  19      68.539  39.260  54.869  1.00  0.00           H
ATOM    292  CZ2 TRP A  19      68.944  42.366  53.457  1.00  0.00           C
ATOM    293  HZ2 TRP A  19      69.039  43.419  53.678  1.00  0.00           H
ATOM    294  CH2 TRP A  19      68.808  41.375  54.458  1.00  0.00           C
ATOM    295  HH2 TRP A  19      68.676  41.838  55.424  1.00  0.00           H
ATOM    296  C   TRP A  19      71.779  39.329  48.529  1.00  0.00           C
ATOM    297  O   TRP A  19      72.628  39.979  49.131  1.00  0.00           O
ATOM    298  N   PRO A  20      71.715  39.279  47.186  1.00  0.00           N
ATOM    299  CD  PRO A  20      70.866  38.293  46.430  1.00  0.00           C
ATOM    300  HD1 PRO A  20      69.785  38.524  46.547  1.00  0.00           H
ATOM    301  HD2 PRO A  20      71.180  37.311  46.842  1.00  0.00           H
ATOM    302  CA  PRO A  20      72.352  40.176  46.323  1.00  0.00           C
ATOM    303  HA  PRO A  20      73.366  39.805  46.365  1.00  0.00           H
ATOM    304  CB  PRO A  20      71.819  39.911  44.910  1.00  0.00           C
ATOM    305  HB1 PRO A  20      72.645  39.883  44.167  1.00  0.00           H
ATOM    306  HB2 PRO A  20      71.066  40.681  44.636  1.00  0.00           H
ATOM    307  CG  PRO A  20      71.265  38.516  44.993  1.00  0.00           C
ATOM    308  HG1 PRO A  20      70.456  38.262  44.275  1.00  0.00           H
ATOM    309  HG2 PRO A  20      72.046  37.750  44.797  1.00  0.00           H
ATOM    310  C   PRO A  20      72.345  41.611  46.699  1.00  0.00           C
ATOM    311  O   PRO A  20      71.237  42.082  47.025  1.00  0.00           O
ATOM    312  N   CYS A  21      73.505  42.361  46.735  1.00  0.00           N
ATOM    313  HN  CYS A  21      74.330  41.822  46.590  1.00  0.00           H
ATOM    314  CA  CYS A  21      73.584  43.702  47.223  1.00  0.00           C
ATOM    315  HA  CYS A  21      72.620  44.119  46.972  1.00  0.00           H
ATOM    316  CB  CYS A  21      73.743  43.732  48.810  1.00  0.00           C
ATOM    317  HB1 CYS A  21      73.100  42.906  49.182  1.00  0.00           H
ATOM    318  HB2 CYS A  21      73.336  44.671  49.243  1.00  0.00           H
ATOM    319  SG  CYS A  21      75.454  43.389  49.416  1.00  0.00           S
ATOM    320  C   CYS A  21      74.572  44.630  46.549  1.00  0.00           C
ATOM    321  O   CYS A  21      75.647  44.198  46.134  1.00  0.00           O
ATOM    322  N   ASN A  22      74.172  45.925  46.457  1.00  0.00           N
ATOM    323  HN  ASN A  22      73.256  46.109  46.804  1.00  0.00           H
ATOM    324  CA  ASN A  22      75.044  47.043  46.127  1.00  0.00           C
ATOM    325  HA  ASN A  22      75.941  46.700  45.633  1.00  0.00           H
ATOM    326  CB  ASN A  22      74.267  48.032  45.259  1.00  0.00           C
ATOM    327  HB1 ASN A  22      74.795  49.001  45.129  1.00  0.00           H
ATOM    328  HB2 ASN A  22      73.222  48.235  45.577  1.00  0.00           H
ATOM    329  CG  ASN A  22      74.032  47.480  43.864  1.00  0.00           C
ATOM    330  OD1 ASN A  22      73.319  46.540  43.667  1.00  0.00           O
ATOM    331  ND2 ASN A  22      74.641  48.091  42.877  1.00  0.00           N
ATOM    332 HD21 ASN A  22      74.337  47.786  41.974  1.00  0.00           H
ATOM    333 HD22 ASN A  22      75.353  48.793  42.890  1.00  0.00           H
ATOM    334  C   ASN A  22      75.500  47.647  47.377  1.00  0.00           C
ATOM    335  O   ASN A  22      75.043  47.215  48.493  1.00  0.00           O
ATOM    336  N   SER A  23      76.365  48.692  47.386  1.00  0.00           N
ATOM    337  HN  SER A  23      76.828  49.010  46.562  1.00  0.00           H
ATOM    338  CA  SER A  23      76.859  49.452  48.556  1.00  0.00           C
ATOM    339  HA  SER A  23      77.728  49.914  48.112  1.00  0.00           H
ATOM    340  CB  SER A  23      75.923  50.647  48.948  1.00  0.00           C
ATOM    341  HB1 SER A  23      74.911  50.191  48.983  1.00  0.00           H
ATOM    342  HB2 SER A  23      75.931  51.408  48.138  1.00  0.00           H
ATOM    343  OG  SER A  23      76.108  51.310  50.178  1.00  0.00           O
ATOM    344  HG1 SER A  23      75.465  52.013  50.295  1.00  0.00           H
ATOM    345  C   SER A  23      77.571  48.673  49.688  1.00  0.00           C
ATOM    346  O   SER A  23      77.768  47.477  49.667  1.00  0.00           O
ATOM    347  N   SER A  24      78.064  49.443  50.641  1.00  0.00           N
ATOM    348  HN  SER A  24      77.693  50.365  50.724  1.00  0.00           H
ATOM    349  CA  SER A  24      78.960  48.905  51.668  1.00  0.00           C
ATOM    350  HA  SER A  24      79.466  48.044  51.257  1.00  0.00           H
ATOM    351  CB  SER A  24      79.958  50.039  52.126  1.00  0.00           C
ATOM    352  HB1 SER A  24      79.318  50.876  52.479  1.00  0.00           H
ATOM    353  HB2 SER A  24      80.456  50.481  51.237  1.00  0.00           H
ATOM    354  OG  SER A  24      80.908  49.671  53.149  1.00  0.00           O
ATOM    355  HG1 SER A  24      81.532  49.153  52.635  1.00  0.00           H
ATOM    356  C   SER A  24      78.224  48.385  52.852  1.00  0.00           C
ATOM    357  O   SER A  24      77.191  48.881  53.194  1.00  0.00           O
ATOM    358  N   ASP A  25      78.832  47.404  53.606  1.00  0.00           N
ATOM    359  HN  ASP A  25      79.785  47.173  53.429  1.00  0.00           H
ATOM    360  CA  ASP A  25      78.276  46.797  54.805  1.00  0.00           C
ATOM    361  HA  ASP A  25      78.722  45.818  54.894  1.00  0.00           H
ATOM    362  CB  ASP A  25      78.576  47.724  56.040  1.00  0.00           C
ATOM    363  HB1 ASP A  25      77.994  47.327  56.899  1.00  0.00           H
ATOM    364  HB2 ASP A  25      78.283  48.794  55.982  1.00  0.00           H
ATOM    365  CG  ASP A  25      79.990  47.654  56.505  1.00  0.00           C
ATOM    366  OD1 ASP A  25      80.696  46.725  56.051  1.00  0.00           O
ATOM    367  OD2 ASP A  25      80.400  48.511  57.292  1.00  0.00           O
ATOM    368  C   ASP A  25      76.799  46.476  54.724  1.00  0.00           C
ATOM    369  O   ASP A  25      75.918  47.043  55.336  1.00  0.00           O
ATOM    370  N   CYS A  26      76.445  45.444  53.974  1.00  0.00           N
ATOM    371  HN  CYS A  26      77.195  44.953  53.538  1.00  0.00           H
ATOM    372  CA  CYS A  26      75.151  44.848  53.720  1.00  0.00           C
ATOM    373  HA  CYS A  26      74.460  45.634  53.453  1.00  0.00           H
ATOM    374  CB  CYS A  26      75.234  43.906  52.448  1.00  0.00           C
ATOM    375  HB1 CYS A  26      74.201  43.519  52.319  1.00  0.00           H
ATOM    376  HB2 CYS A  26      76.037  43.157  52.614  1.00  0.00           H
ATOM    377  SG  CYS A  26      75.725  44.732  50.910  1.00  0.00           S
ATOM    378  C   CYS A  26      74.709  44.052  54.975  1.00  0.00           C
ATOM    379  O   CYS A  26      75.577  43.511  55.669  1.00  0.00           O
ATOM    380  N   ILE A  27      73.435  43.948  55.361  1.00  0.00           N
ATOM    381  HN  ILE A  27      72.782  44.497  54.845  1.00  0.00           H
ATOM    382  CA  ILE A  27      72.940  43.327  56.557  1.00  0.00           C
ATOM    383  HA  ILE A  27      73.385  43.855  57.387  1.00  0.00           H
ATOM    384  CB  ILE A  27      71.485  43.717  56.787  1.00  0.00           C
ATOM    385  HB  ILE A  27      70.979  43.184  55.954  1.00  0.00           H
ATOM    386  CG2 ILE A  27      70.990  43.136  58.144  1.00  0.00           C
ATOM    387 HG21 ILE A  27      71.773  43.094  58.931  1.00  0.00           H
ATOM    388 HG22 ILE A  27      70.587  42.116  57.971  1.00  0.00           H
ATOM    389 HG23 ILE A  27      70.191  43.727  58.640  1.00  0.00           H
ATOM    390  CG1 ILE A  27      71.181  45.203  56.665  1.00  0.00           C
ATOM    391 HG11 ILE A  27      70.120  45.429  56.902  1.00  0.00           H
ATOM    392 HG12 ILE A  27      71.477  45.484  55.632  1.00  0.00           H
ATOM    393  CD  ILE A  27      71.947  46.120  57.685  1.00  0.00           C
ATOM    394  HD1 ILE A  27      72.991  46.291  57.346  1.00  0.00           H
ATOM    395  HD2 ILE A  27      71.947  45.647  58.690  1.00  0.00           H
ATOM    396  HD3 ILE A  27      71.375  47.043  57.924  1.00  0.00           H
ATOM    397  C   ILE A  27      73.149  41.809  56.626  1.00  0.00           C
ATOM    398  O   ILE A  27      72.962  41.094  55.693  1.00  0.00           O
ATOM    399  N   VAL A  28      73.562  41.424  57.827  1.00  0.00           N
ATOM    400  HN  VAL A  28      73.838  42.127  58.478  1.00  0.00           H
ATOM    401  CA  VAL A  28      73.625  40.058  58.326  1.00  0.00           C
ATOM    402  HA  VAL A  28      73.648  39.427  57.450  1.00  0.00           H
ATOM    403  CB  VAL A  28      74.952  39.878  59.138  1.00  0.00           C
ATOM    404  HB  VAL A  28      74.989  40.662  59.925  1.00  0.00           H
ATOM    405  CG1 VAL A  28      75.083  38.565  59.918  1.00  0.00           C
ATOM    406 HG11 VAL A  28      74.252  38.310  60.609  1.00  0.00           H
ATOM    407 HG12 VAL A  28      76.055  38.547  60.456  1.00  0.00           H
ATOM    408 HG13 VAL A  28      75.161  37.724  59.195  1.00  0.00           H
ATOM    409  CG2 VAL A  28      76.239  40.052  58.298  1.00  0.00           C
ATOM    410 HG21 VAL A  28      77.155  40.083  58.927  1.00  0.00           H
ATOM    411 HG22 VAL A  28      76.104  41.023  57.775  1.00  0.00           H
ATOM    412 HG23 VAL A  28      76.244  39.229  57.552  1.00  0.00           H
ATOM    413  C   VAL A  28      72.447  39.730  59.231  1.00  0.00           C
ATOM    414  O   VAL A  28      72.319  40.322  60.287  1.00  0.00           O
ATOM    415  N   VAL A  29      71.556  38.788  58.798  1.00  0.00           N
ATOM    416  HN  VAL A  29      71.695  38.368  57.904  1.00  0.00           H
ATOM    417  CA  VAL A  29      70.263  38.405  59.439  1.00  0.00           C
ATOM    418  HA  VAL A  29      70.081  39.141  60.209  1.00  0.00           H
ATOM    419  CB  VAL A  29      69.154  38.370  58.334  1.00  0.00           C
ATOM    420  HB  VAL A  29      69.423  37.653  57.530  1.00  0.00           H
ATOM    421  CG1 VAL A  29      67.852  37.954  59.027  1.00  0.00           C
ATOM    422 HG11 VAL A  29      67.637  38.627  59.885  1.00  0.00           H
ATOM    423 HG12 VAL A  29      67.870  36.937  59.474  1.00  0.00           H
ATOM    424 HG13 VAL A  29      67.107  37.957  58.203  1.00  0.00           H
ATOM    425  CG2 VAL A  29      69.081  39.858  57.798  1.00  0.00           C
ATOM    426 HG21 VAL A  29      68.280  39.922  57.032  1.00  0.00           H
ATOM    427 HG22 VAL A  29      70.005  40.360  57.440  1.00  0.00           H
ATOM    428 HG23 VAL A  29      68.732  40.670  58.471  1.00  0.00           H
ATOM    429  C   VAL A  29      70.353  37.091  60.172  1.00  0.00           C
ATOM    430  O   VAL A  29      70.691  36.073  59.606  1.00  0.00           O
ATOM    431  N   ASP A  30      70.048  37.196  61.498  1.00  0.00           N
ATOM    432  HN  ASP A  30      69.809  38.085  61.880  1.00  0.00           H
ATOM    433  CA  ASP A  30      69.965  36.027  62.312  1.00  0.00           C
ATOM    434  HA  ASP A  30      70.340  35.136  61.830  1.00  0.00           H
ATOM    435  CB  ASP A  30      70.817  36.355  63.547  1.00  0.00           C
ATOM    436  HB1 ASP A  30      70.595  35.643  64.371  1.00  0.00           H
ATOM    437  HB2 ASP A  30      70.725  37.386  63.951  1.00  0.00           H
ATOM    438  CG  ASP A  30      72.286  36.010  63.259  1.00  0.00           C
ATOM    439  OD1 ASP A  30      72.586  34.993  62.560  1.00  0.00           O
ATOM    440  OD2 ASP A  30      73.098  36.568  64.047  1.00  0.00           O
ATOM    441  C   ASP A  30      68.535  35.789  62.701  1.00  0.00           C
ATOM    442  O   ASP A  30      67.705  36.682  63.001  1.00  0.00           O
ATOM    443  N   THR A  31      68.162  34.523  62.781  1.00  0.00           N
ATOM    444  HN  THR A  31      68.688  33.756  62.422  1.00  0.00           H
ATOM    445  CA  THR A  31      66.813  34.189  63.120  1.00  0.00           C
ATOM    446  HA  THR A  31      66.257  35.029  63.510  1.00  0.00           H
ATOM    447  CB  THR A  31      65.958  33.533  62.025  1.00  0.00           C
ATOM    448  HB  THR A  31      64.939  33.301  62.404  1.00  0.00           H
ATOM    449  OG1 THR A  31      66.563  32.348  61.414  1.00  0.00           O
ATOM    450  HG1 THR A  31      66.037  31.603  61.715  1.00  0.00           H
ATOM    451  CG2 THR A  31      65.749  34.535  60.855  1.00  0.00           C
ATOM    452 HG21 THR A  31      65.210  35.411  61.274  1.00  0.00           H
ATOM    453 HG22 THR A  31      65.157  33.950  60.118  1.00  0.00           H
ATOM    454 HG23 THR A  31      66.674  34.832  60.317  1.00  0.00           H
ATOM    455  C   THR A  31      66.850  33.237  64.330  1.00  0.00           C
ATOM    456  O   THR A  31      67.636  32.324  64.447  1.00  0.00           O
ATOM    457  N   VAL A  32      65.989  33.540  65.301  1.00  0.00           N
ATOM    458  HN  VAL A  32      65.460  34.377  65.177  1.00  0.00           H
ATOM    459  CA  VAL A  32      65.779  32.690  66.431  1.00  0.00           C
ATOM    460  HA  VAL A  32      66.462  31.854  66.471  1.00  0.00           H
ATOM    461  CB  VAL A  32      66.024  33.405  67.783  1.00  0.00           C
ATOM    462  HB  VAL A  32      65.144  34.050  67.992  1.00  0.00           H
ATOM    463  CG1 VAL A  32      66.081  32.383  68.966  1.00  0.00           C
ATOM    464 HG11 VAL A  32      66.822  31.579  68.768  1.00  0.00           H
ATOM    465 HG12 VAL A  32      65.147  31.795  69.092  1.00  0.00           H
ATOM    466 HG13 VAL A  32      66.403  32.924  69.882  1.00  0.00           H
ATOM    467  CG2 VAL A  32      67.360  34.185  67.694  1.00  0.00           C
ATOM    468 HG21 VAL A  32      68.142  33.681  67.087  1.00  0.00           H
ATOM    469 HG22 VAL A  32      67.644  34.336  68.757  1.00  0.00           H
ATOM    470 HG23 VAL A  32      67.188  35.146  67.163  1.00  0.00           H
ATOM    471  C   VAL A  32      64.338  32.292  66.482  1.00  0.00           C
ATOM    472  O   VAL A  32      63.481  33.125  66.150  1.00  0.00           O
ATOM    473  N   MET A  33      63.961  31.067  66.969  1.00  0.00           N
ATOM    474  HN  MET A  33      64.728  30.441  67.089  1.00  0.00           H
ATOM    475  CA  MET A  33      62.611  30.585  67.110  1.00  0.00           C
ATOM    476  HA  MET A  33      61.902  31.394  67.015  1.00  0.00           H
ATOM    477  CB  MET A  33      62.112  29.590  66.021  1.00  0.00           C
ATOM    478  HB1 MET A  33      62.918  28.829  65.939  1.00  0.00           H
ATOM    479  HB2 MET A  33      62.158  30.089  65.029  1.00  0.00           H
ATOM    480  CG  MET A  33      60.772  28.899  66.267  1.00  0.00           C
ATOM    481  HG1 MET A  33      60.733  28.475  67.293  1.00  0.00           H
ATOM    482  HG2 MET A  33      60.764  28.083  65.512  1.00  0.00           H
ATOM    483  SD  MET A  33      59.299  29.920  65.792  1.00  0.00           S
ATOM    484  CE  MET A  33      58.097  28.585  66.225  1.00  0.00           C
ATOM    485  HE1 MET A  33      58.578  27.831  66.885  1.00  0.00           H
ATOM    486  HE2 MET A  33      57.826  27.991  65.326  1.00  0.00           H
ATOM    487  HE3 MET A  33      57.196  28.869  66.809  1.00  0.00           H
ATOM    488  C   MET A  33      62.398  30.029  68.565  1.00  0.00           C
ATOM    489  O   MET A  33      63.239  29.223  69.071  1.00  0.00           O
ATOM    490  N   CYS A  34      61.330  30.504  69.242  1.00  0.00           N
ATOM    491  HN  CYS A  34      60.774  31.230  68.845  1.00  0.00           H
ATOM    492  CA  CYS A  34      60.905  30.120  70.586  1.00  0.00           C
ATOM    493  HA  CYS A  34      61.618  29.374  70.905  1.00  0.00           H
ATOM    494  CB  CYS A  34      60.902  31.294  71.586  1.00  0.00           C
ATOM    495  HB1 CYS A  34      60.483  30.919  72.544  1.00  0.00           H
ATOM    496  HB2 CYS A  34      60.136  31.981  71.167  1.00  0.00           H
ATOM    497  SG  CYS A  34      62.627  31.918  71.836  1.00  0.00           S
ATOM    498  C   CYS A  34      59.539  29.593  70.509  1.00  0.00           C
ATOM    499  O   CYS A  34      58.669  30.414  70.293  1.00  0.00           O
ATOM    500  N   PRO A  35      59.252  28.265  70.688  1.00  0.00           N
ATOM    501  CD  PRO A  35      60.221  27.268  71.174  1.00  0.00           C
ATOM    502  HD1 PRO A  35      61.040  27.697  71.790  1.00  0.00           H
ATOM    503  HD2 PRO A  35      60.681  26.888  70.237  1.00  0.00           H
ATOM    504  CA  PRO A  35      57.885  27.714  70.853  1.00  0.00           C
ATOM    505  HA  PRO A  35      57.277  28.027  70.017  1.00  0.00           H
ATOM    506  CB  PRO A  35      58.107  26.213  71.171  1.00  0.00           C
ATOM    507  HB1 PRO A  35      58.293  25.478  70.359  1.00  0.00           H
ATOM    508  HB2 PRO A  35      57.286  25.766  71.771  1.00  0.00           H
ATOM    509  CG  PRO A  35      59.445  26.217  71.913  1.00  0.00           C
ATOM    510  HG1 PRO A  35      59.217  26.519  72.957  1.00  0.00           H
ATOM    511  HG2 PRO A  35      59.954  25.238  71.785  1.00  0.00           H
ATOM    512  C   PRO A  35      57.150  28.304  72.001  1.00  0.00           C
ATOM    513  O   PRO A  35      57.721  29.105  72.729  1.00  0.00           O
ATOM    514  N   ASN A  36      55.832  27.977  72.135  1.00  0.00           N
ATOM    515  HN  ASN A  36      55.371  27.402  71.464  1.00  0.00           H
ATOM    516  CA  ASN A  36      55.120  28.083  73.342  1.00  0.00           C
ATOM    517  HA  ASN A  36      55.618  28.856  73.909  1.00  0.00           H
ATOM    518  CB  ASN A  36      53.664  28.419  73.117  1.00  0.00           C
ATOM    519  HB1 ASN A  36      53.173  27.614  72.531  1.00  0.00           H
ATOM    520  HB2 ASN A  36      53.586  29.340  72.500  1.00  0.00           H
ATOM    521  CG  ASN A  36      52.941  28.672  74.436  1.00  0.00           C
ATOM    522  OD1 ASN A  36      53.438  28.746  75.604  1.00  0.00           O
ATOM    523  ND2 ASN A  36      51.619  29.022  74.255  1.00  0.00           N
ATOM    524 HD21 ASN A  36      51.053  29.200  75.061  1.00  0.00           H
ATOM    525 HD22 ASN A  36      51.230  28.943  73.338  1.00  0.00           H
ATOM    526  C   ASN A  36      55.249  26.779  74.063  1.00  0.00           C
ATOM    527  O   ASN A  36      54.582  25.818  73.672  1.00  0.00           O
ATOM    528  N   MET A  37      56.055  26.580  75.150  1.00  0.00           N
ATOM    529  HN  MET A  37      56.623  27.339  75.458  1.00  0.00           H
ATOM    530  CA  MET A  37      56.219  25.283  75.690  1.00  0.00           C
ATOM    531  HA  MET A  37      56.323  24.622  74.842  1.00  0.00           H
ATOM    532  CB  MET A  37      57.430  25.217  76.720  1.00  0.00           C
ATOM    533  HB1 MET A  37      57.262  24.291  77.311  1.00  0.00           H
ATOM    534  HB2 MET A  37      57.324  26.091  77.398  1.00  0.00           H
ATOM    535  CG  MET A  37      58.803  25.201  76.026  1.00  0.00           C
ATOM    536  HG1 MET A  37      59.528  25.400  76.844  1.00  0.00           H
ATOM    537  HG2 MET A  37      58.916  26.176  75.505  1.00  0.00           H
ATOM    538  SD  MET A  37      59.180  23.808  74.869  1.00  0.00           S
ATOM    539  CE  MET A  37      59.218  22.600  76.239  1.00  0.00           C
ATOM    540  HE1 MET A  37      58.355  22.769  76.919  1.00  0.00           H
ATOM    541  HE2 MET A  37      60.131  22.877  76.809  1.00  0.00           H
ATOM    542  HE3 MET A  37      59.175  21.582  75.797  1.00  0.00           H
ATOM    543  C   MET A  37      55.005  24.710  76.353  1.00  0.00           C
ATOM    544  O   MET A  37      54.264  25.374  77.088  1.00  0.00           O
ATOM    545  N   PRO A  38      54.680  23.481  76.114  1.00  0.00           N
ATOM    546  CD  PRO A  38      55.420  22.411  75.394  1.00  0.00           C
ATOM    547  HD1 PRO A  38      56.479  22.373  75.725  1.00  0.00           H
ATOM    548  HD2 PRO A  38      55.421  22.560  74.293  1.00  0.00           H
ATOM    549  CA  PRO A  38      53.578  22.919  76.873  1.00  0.00           C
ATOM    550  HA  PRO A  38      52.699  23.544  76.819  1.00  0.00           H
ATOM    551  CB  PRO A  38      53.364  21.539  76.238  1.00  0.00           C
ATOM    552  HB1 PRO A  38      52.803  21.737  75.301  1.00  0.00           H
ATOM    553  HB2 PRO A  38      52.913  20.812  76.946  1.00  0.00           H
ATOM    554  CG  PRO A  38      54.670  21.166  75.612  1.00  0.00           C
ATOM    555  HG1 PRO A  38      55.247  20.518  76.306  1.00  0.00           H
ATOM    556  HG2 PRO A  38      54.537  20.559  74.691  1.00  0.00           H
ATOM    557  C   PRO A  38      53.908  22.754  78.388  1.00  0.00           C
ATOM    558  O   PRO A  38      52.965  22.706  79.185  1.00  0.00           O
ATOM    559  N   ASN A  39      55.150  22.712  78.818  1.00  0.00           N
ATOM    560  HN  ASN A  39      56.006  22.766  78.309  1.00  0.00           H
ATOM    561  CA  ASN A  39      55.394  22.758  80.245  1.00  0.00           C
ATOM    562  HA  ASN A  39      54.961  21.855  80.649  1.00  0.00           H
ATOM    563  CB  ASN A  39      56.950  22.724  80.515  1.00  0.00           C
ATOM    564  HB1 ASN A  39      57.086  22.362  81.557  1.00  0.00           H
ATOM    565  HB2 ASN A  39      57.410  23.735  80.501  1.00  0.00           H
ATOM    566  CG  ASN A  39      57.745  21.752  79.581  1.00  0.00           C
ATOM    567  OD1 ASN A  39      57.231  20.914  78.830  1.00  0.00           O
ATOM    568  ND2 ASN A  39      59.083  21.955  79.584  1.00  0.00           N
ATOM    569 HD21 ASN A  39      59.559  21.215  79.109  1.00  0.00           H
ATOM    570 HD22 ASN A  39      59.571  22.680  80.070  1.00  0.00           H
ATOM    571  C   ASN A  39      54.856  23.870  81.114  1.00  0.00           C
ATOM    572  O   ASN A  39      54.480  23.733  82.303  1.00  0.00           O
ATOM    573  N   LYS A  40      54.711  25.074  80.524  1.00  0.00           N
ATOM    574  HN  LYS A  40      54.921  25.210  79.559  1.00  0.00           H
ATOM    575  CA  LYS A  40      54.043  26.172  81.088  1.00  0.00           C
ATOM    576  HA  LYS A  40      54.461  26.513  82.023  1.00  0.00           H
ATOM    577  CB  LYS A  40      54.031  27.472  80.178  1.00  0.00           C
ATOM    578  HB1 LYS A  40      53.121  28.088  80.338  1.00  0.00           H
ATOM    579  HB2 LYS A  40      53.901  27.071  79.150  1.00  0.00           H
ATOM    580  CG  LYS A  40      55.363  28.227  80.388  1.00  0.00           C
ATOM    581  HG1 LYS A  40      56.187  27.518  80.155  1.00  0.00           H
ATOM    582  HG2 LYS A  40      55.604  28.567  81.418  1.00  0.00           H
ATOM    583  CD  LYS A  40      55.372  29.392  79.401  1.00  0.00           C
ATOM    584  HD1 LYS A  40      56.177  30.078  79.741  1.00  0.00           H
ATOM    585  HD2 LYS A  40      54.536  30.111  79.539  1.00  0.00           H
ATOM    586  CE  LYS A  40      55.597  29.090  77.940  1.00  0.00           C
ATOM    587  HE1 LYS A  40      54.724  28.533  77.537  1.00  0.00           H
ATOM    588  HE2 LYS A  40      56.540  28.505  77.888  1.00  0.00           H
ATOM    589  NZ  LYS A  40      55.758  30.300  77.118  1.00  0.00           N
ATOM    590  HZ1 LYS A  40      55.825  31.090  77.790  1.00  0.00           H
ATOM    591  HZ2 LYS A  40      54.978  30.438  76.444  1.00  0.00           H
ATOM    592  HZ3 LYS A  40      56.620  30.207  76.543  1.00  0.00           H
ATOM    593  C   LYS A  40      52.559  25.846  81.423  1.00  0.00           C
ATOM    594  O   LYS A  40      51.975  26.245  82.427  1.00  0.00           O
ATOM    595  N   SER A  41      51.913  24.992  80.636  1.00  0.00           N
ATOM    596  HN  SER A  41      52.440  24.487  79.956  1.00  0.00           H
ATOM    597  CA  SER A  41      50.508  24.688  80.798  1.00  0.00           C
ATOM    598  HA  SER A  41      49.885  25.543  81.017  1.00  0.00           H
ATOM    599  CB  SER A  41      49.976  23.861  79.584  1.00  0.00           C
ATOM    600  HB1 SER A  41      48.868  23.824  79.525  1.00  0.00           H
ATOM    601  HB2 SER A  41      50.331  22.818  79.726  1.00  0.00           H
ATOM    602  OG  SER A  41      50.452  24.399  78.374  1.00  0.00           O
ATOM    603  HG1 SER A  41      50.047  25.247  78.178  1.00  0.00           H
ATOM    604  C   SER A  41      50.299  23.783  82.039  1.00  0.00           C
ATOM    605  O   SER A  41      49.420  23.927  82.918  1.00  0.00           O
ATOM    606  N   VAL A  42      51.304  22.770  82.068  1.00  0.00           N
ATOM    607  HN  VAL A  42      51.990  22.643  81.355  1.00  0.00           H
ATOM    608  CA  VAL A  42      51.408  21.869  83.162  1.00  0.00           C
ATOM    609  HA  VAL A  42      50.447  21.432  83.393  1.00  0.00           H
ATOM    610  CB  VAL A  42      52.507  20.748  82.895  1.00  0.00           C
ATOM    611  HB  VAL A  42      53.467  21.305  82.846  1.00  0.00           H
ATOM    612  CG1 VAL A  42      52.558  19.630  83.979  1.00  0.00           C
ATOM    613 HG11 VAL A  42      53.253  18.809  83.700  1.00  0.00           H
ATOM    614 HG12 VAL A  42      51.530  19.247  84.152  1.00  0.00           H
ATOM    615 HG13 VAL A  42      52.833  20.047  84.971  1.00  0.00           H
ATOM    616  CG2 VAL A  42      52.153  20.102  81.574  1.00  0.00           C
ATOM    617 HG21 VAL A  42      52.404  20.796  80.743  1.00  0.00           H
ATOM    618 HG22 VAL A  42      51.103  19.742  81.612  1.00  0.00           H
ATOM    619 HG23 VAL A  42      52.845  19.234  81.541  1.00  0.00           H
ATOM    620  C   VAL A  42      51.774  22.689  84.443  1.00  0.00           C
ATOM    621  O   VAL A  42      51.321  22.361  85.570  1.00  0.00           O
ATOM    622  N   LEU A  43      52.706  23.684  84.379  1.00  0.00           N
ATOM    623  HN  LEU A  43      53.296  23.959  83.624  1.00  0.00           H
ATOM    624  CA  LEU A  43      52.964  24.535  85.499  1.00  0.00           C
ATOM    625  HA  LEU A  43      53.518  23.889  86.164  1.00  0.00           H
ATOM    626  CB  LEU A  43      53.970  25.577  85.018  1.00  0.00           C
ATOM    627  HB1 LEU A  43      53.539  26.242  84.239  1.00  0.00           H
ATOM    628  HB2 LEU A  43      54.813  25.104  84.470  1.00  0.00           H
ATOM    629  CG  LEU A  43      54.522  26.574  85.974  1.00  0.00           C
ATOM    630  HG  LEU A  43      53.731  27.112  86.537  1.00  0.00           H
ATOM    631  CD1 LEU A  43      55.350  25.876  87.072  1.00  0.00           C
ATOM    632 HD11 LEU A  43      55.987  25.088  86.618  1.00  0.00           H
ATOM    633 HD12 LEU A  43      54.642  25.432  87.804  1.00  0.00           H
ATOM    634 HD13 LEU A  43      55.983  26.582  87.651  1.00  0.00           H
ATOM    635  CD2 LEU A  43      55.182  27.775  85.197  1.00  0.00           C
ATOM    636 HD21 LEU A  43      55.519  28.609  85.849  1.00  0.00           H
ATOM    637 HD22 LEU A  43      54.496  28.258  84.469  1.00  0.00           H
ATOM    638 HD23 LEU A  43      56.004  27.369  84.569  1.00  0.00           H
ATOM    639  C   LEU A  43      51.785  25.322  86.013  1.00  0.00           C
ATOM    640  O   LEU A  43      51.581  25.341  87.232  1.00  0.00           O
ATOM    641  N   LEU A  44      50.995  26.057  85.216  1.00  0.00           N
ATOM    642  HN  LEU A  44      51.285  26.128  84.265  1.00  0.00           H
ATOM    643  CA  LEU A  44      49.889  26.770  85.789  1.00  0.00           C
ATOM    644  HA  LEU A  44      50.343  27.372  86.563  1.00  0.00           H
ATOM    645  CB  LEU A  44      49.298  27.788  84.770  1.00  0.00           C
ATOM    646  HB1 LEU A  44      48.542  28.478  85.203  1.00  0.00           H
ATOM    647  HB2 LEU A  44      48.822  27.240  83.929  1.00  0.00           H
ATOM    648  CG  LEU A  44      50.290  28.780  84.031  1.00  0.00           C
ATOM    649  HG  LEU A  44      50.966  28.124  83.442  1.00  0.00           H
ATOM    650  CD1 LEU A  44      49.625  29.638  83.053  1.00  0.00           C
ATOM    651 HD11 LEU A  44      50.313  30.314  82.503  1.00  0.00           H
ATOM    652 HD12 LEU A  44      48.932  30.349  83.552  1.00  0.00           H
ATOM    653 HD13 LEU A  44      49.134  28.985  82.300  1.00  0.00           H
ATOM    654  CD2 LEU A  44      51.173  29.655  84.925  1.00  0.00           C
ATOM    655 HD21 LEU A  44      51.642  29.019  85.707  1.00  0.00           H
ATOM    656 HD22 LEU A  44      50.557  30.438  85.416  1.00  0.00           H
ATOM    657 HD23 LEU A  44      51.929  30.125  84.260  1.00  0.00           H
ATOM    658  C   LEU A  44      48.856  25.983  86.650  1.00  0.00           C
ATOM    659  O   LEU A  44      48.407  26.372  87.727  1.00  0.00           O
ATOM    660  N   TYR A  45      48.490  24.765  86.084  1.00  0.00           N
ATOM    661  HN  TYR A  45      48.845  24.632  85.162  1.00  0.00           H
ATOM    662  CA  TYR A  45      47.564  23.819  86.679  1.00  0.00           C
ATOM    663  HA  TYR A  45      46.628  24.289  86.942  1.00  0.00           H
ATOM    664  CB  TYR A  45      47.377  22.559  85.800  1.00  0.00           C
ATOM    665  HB1 TYR A  45      48.300  22.047  85.454  1.00  0.00           H
ATOM    666  HB2 TYR A  45      46.861  22.882  84.871  1.00  0.00           H
ATOM    667  CG  TYR A  45      46.426  21.583  86.412  1.00  0.00           C
ATOM    668  CD1 TYR A  45      45.206  21.959  87.026  1.00  0.00           C
ATOM    669  HD1 TYR A  45      44.941  22.987  87.225  1.00  0.00           H
ATOM    670  CE1 TYR A  45      44.263  21.009  87.448  1.00  0.00           C
ATOM    671  HE1 TYR A  45      43.382  21.365  87.960  1.00  0.00           H
ATOM    672  CZ  TYR A  45      44.549  19.673  87.201  1.00  0.00           C
ATOM    673  OH  TYR A  45      43.486  18.741  87.383  1.00  0.00           O
ATOM    674  HH  TYR A  45      42.708  19.245  87.633  1.00  0.00           H
ATOM    675  CD2 TYR A  45      46.687  20.212  86.197  1.00  0.00           C
ATOM    676  HD2 TYR A  45      47.484  19.880  85.548  1.00  0.00           H
ATOM    677  CE2 TYR A  45      45.723  19.268  86.629  1.00  0.00           C
ATOM    678  HE2 TYR A  45      45.927  18.218  86.474  1.00  0.00           H
ATOM    679  C   TYR A  45      48.066  23.382  88.032  1.00  0.00           C
ATOM    680  O   TYR A  45      47.420  23.493  89.091  1.00  0.00           O
ATOM    681  N   THR A  46      49.397  23.031  88.086  1.00  0.00           N
ATOM    682  HN  THR A  46      49.887  22.899  87.228  1.00  0.00           H
ATOM    683  CA  THR A  46      50.146  22.669  89.320  1.00  0.00           C
ATOM    684  HA  THR A  46      49.540  21.843  89.662  1.00  0.00           H
ATOM    685  CB  THR A  46      51.541  22.234  89.081  1.00  0.00           C
ATOM    686  HB  THR A  46      52.143  23.093  88.716  1.00  0.00           H
ATOM    687  OG1 THR A  46      51.633  21.135  88.156  1.00  0.00           O
ATOM    688  HG1 THR A  46      51.802  21.500  87.284  1.00  0.00           H
ATOM    689  CG2 THR A  46      52.140  21.779  90.434  1.00  0.00           C
ATOM    690 HG21 THR A  46      52.484  22.692  90.964  1.00  0.00           H
ATOM    691 HG22 THR A  46      53.069  21.188  90.290  1.00  0.00           H
ATOM    692 HG23 THR A  46      51.330  21.379  91.080  1.00  0.00           H
ATOM    693  C   THR A  46      49.949  23.663  90.446  1.00  0.00           C
ATOM    694  O   THR A  46      49.513  23.357  91.534  1.00  0.00           O
ATOM    695  N   LEU A  47      50.274  24.905  90.183  1.00  0.00           N
ATOM    696  HN  LEU A  47      50.676  25.020  89.278  1.00  0.00           H
ATOM    697  CA  LEU A  47      50.159  25.982  91.060  1.00  0.00           C
ATOM    698  HA  LEU A  47      50.679  25.747  91.977  1.00  0.00           H
ATOM    699  CB  LEU A  47      50.819  27.281  90.493  1.00  0.00           C
ATOM    700  HB1 LEU A  47      50.571  28.128  91.169  1.00  0.00           H
ATOM    701  HB2 LEU A  47      50.319  27.496  89.524  1.00  0.00           H
ATOM    702  CG  LEU A  47      52.310  27.248  90.305  1.00  0.00           C
ATOM    703  HG  LEU A  47      52.688  26.459  89.620  1.00  0.00           H
ATOM    704  CD1 LEU A  47      52.813  28.518  89.698  1.00  0.00           C
ATOM    705 HD11 LEU A  47      52.534  28.761  88.651  1.00  0.00           H
ATOM    706 HD12 LEU A  47      53.919  28.550  89.800  1.00  0.00           H
ATOM    707 HD13 LEU A  47      52.480  29.417  90.259  1.00  0.00           H
ATOM    708  CD2 LEU A  47      53.018  27.116  91.730  1.00  0.00           C
ATOM    709 HD21 LEU A  47      52.805  26.123  92.182  1.00  0.00           H
ATOM    710 HD22 LEU A  47      52.742  27.896  92.471  1.00  0.00           H
ATOM    711 HD23 LEU A  47      54.122  27.123  91.598  1.00  0.00           H
ATOM    712  C   LEU A  47      48.736  26.355  91.420  1.00  0.00           C
ATOM    713  O   LEU A  47      48.501  26.891  92.538  1.00  0.00           O
ATOM    714  N   SER A  48      47.700  26.043  90.568  1.00  0.00           N
ATOM    715  HN  SER A  48      47.924  25.632  89.688  1.00  0.00           H
ATOM    716  CA  SER A  48      46.286  26.329  90.840  1.00  0.00           C
ATOM    717  HA  SER A  48      46.188  27.377  91.085  1.00  0.00           H
ATOM    718  CB  SER A  48      45.341  25.927  89.613  1.00  0.00           C
ATOM    719  HB1 SER A  48      44.262  25.922  89.879  1.00  0.00           H
ATOM    720  HB2 SER A  48      45.488  24.896  89.226  1.00  0.00           H
ATOM    721  OG  SER A  48      45.583  26.747  88.509  1.00  0.00           O
ATOM    722  HG1 SER A  48      46.468  26.541  88.200  1.00  0.00           H
ATOM    723  C   SER A  48      45.820  25.506  92.078  1.00  0.00           C
ATOM    724  O   SER A  48      45.171  26.101  92.929  1.00  0.00           O
ATOM    725  N   PHE A  49      46.108  24.222  92.186  1.00  0.00           N
ATOM    726  HN  PHE A  49      46.575  23.735  91.451  1.00  0.00           H
ATOM    727  CA  PHE A  49      45.954  23.387  93.404  1.00  0.00           C
ATOM    728  HA  PHE A  49      44.907  23.388  93.669  1.00  0.00           H
ATOM    729  CB  PHE A  49      46.416  21.888  93.141  1.00  0.00           C
ATOM    730  HB1 PHE A  49      46.370  21.313  94.091  1.00  0.00           H
ATOM    731  HB2 PHE A  49      47.464  21.959  92.779  1.00  0.00           H
ATOM    732  CG  PHE A  49      45.474  21.112  92.347  1.00  0.00           C
ATOM    733  CD1 PHE A  49      44.129  20.946  92.683  1.00  0.00           C
ATOM    734  HD1 PHE A  49      43.727  21.484  93.529  1.00  0.00           H
ATOM    735  CE1 PHE A  49      43.328  20.231  91.777  1.00  0.00           C
ATOM    736  HE1 PHE A  49      42.294  19.982  91.965  1.00  0.00           H
ATOM    737  CZ  PHE A  49      43.896  19.497  90.719  1.00  0.00           C
ATOM    738  HZ  PHE A  49      43.255  18.799  90.201  1.00  0.00           H
ATOM    739  CD2 PHE A  49      46.038  20.474  91.260  1.00  0.00           C
ATOM    740  HD2 PHE A  49      47.067  20.694  91.017  1.00  0.00           H
ATOM    741  CE2 PHE A  49      45.229  19.672  90.460  1.00  0.00           C
ATOM    742  HE2 PHE A  49      45.686  19.161  89.625  1.00  0.00           H
ATOM    743  C   PHE A  49      46.574  23.909  94.686  1.00  0.00           C
ATOM    744  O   PHE A  49      45.975  24.109  95.717  1.00  0.00           O
ATOM    745  N   ILE A  50      47.880  24.208  94.683  1.00  0.00           N
ATOM    746  HN  ILE A  50      48.358  23.882  93.871  1.00  0.00           H
ATOM    747  CA  ILE A  50      48.719  24.877  95.715  1.00  0.00           C
ATOM    748  HA  ILE A  50      48.784  24.264  96.602  1.00  0.00           H
ATOM    749  CB  ILE A  50      50.234  24.966  95.259  1.00  0.00           C
ATOM    750  HB  ILE A  50      50.277  25.389  94.233  1.00  0.00           H
ATOM    751  CG2 ILE A  50      51.060  25.672  96.324  1.00  0.00           C
ATOM    752 HG21 ILE A  50      52.093  25.765  95.925  1.00  0.00           H
ATOM    753 HG22 ILE A  50      50.959  25.013  97.213  1.00  0.00           H
ATOM    754 HG23 ILE A  50      50.667  26.686  96.551  1.00  0.00           H
ATOM    755  CG1 ILE A  50      50.797  23.562  95.020  1.00  0.00           C
ATOM    756 HG11 ILE A  50      50.121  22.937  94.399  1.00  0.00           H
ATOM    757 HG12 ILE A  50      50.913  22.957  95.944  1.00  0.00           H
ATOM    758  CD  ILE A  50      52.229  23.503  94.281  1.00  0.00           C
ATOM    759  HD1 ILE A  50      52.264  22.475  93.860  1.00  0.00           H
ATOM    760  HD2 ILE A  50      53.100  23.596  94.964  1.00  0.00           H
ATOM    761  HD3 ILE A  50      52.210  24.293  93.499  1.00  0.00           H
ATOM    762  C   ILE A  50      48.108  26.162  96.182  1.00  0.00           C
ATOM    763  O   ILE A  50      48.108  26.428  97.396  1.00  0.00           O
ATOM    764  N   TYR A  51      47.592  27.034  95.280  1.00  0.00           N
ATOM    765  HN  TYR A  51      47.521  26.855  94.302  1.00  0.00           H
ATOM    766  CA  TYR A  51      47.025  28.344  95.605  1.00  0.00           C
ATOM    767  HA  TYR A  51      47.726  28.901  96.209  1.00  0.00           H
ATOM    768  CB  TYR A  51      46.567  29.203  94.399  1.00  0.00           C
ATOM    769  HB1 TYR A  51      45.658  29.834  94.499  1.00  0.00           H
ATOM    770  HB2 TYR A  51      46.352  28.581  93.504  1.00  0.00           H
ATOM    771  CG  TYR A  51      47.589  30.166  94.028  1.00  0.00           C
ATOM    772  CD1 TYR A  51      47.226  31.409  93.486  1.00  0.00           C
ATOM    773  HD1 TYR A  51      46.170  31.628  93.427  1.00  0.00           H
ATOM    774  CE1 TYR A  51      48.160  32.377  93.052  1.00  0.00           C
ATOM    775  HE1 TYR A  51      47.738  33.334  92.784  1.00  0.00           H
ATOM    776  CZ  TYR A  51      49.513  31.941  92.918  1.00  0.00           C
ATOM    777  OH  TYR A  51      50.620  32.831  92.635  1.00  0.00           O
ATOM    778  HH  TYR A  51      50.254  33.712  92.742  1.00  0.00           H
ATOM    779  CD2 TYR A  51      48.927  29.823  93.886  1.00  0.00           C
ATOM    780  HD2 TYR A  51      49.241  28.798  94.015  1.00  0.00           H
ATOM    781  CE2 TYR A  51      49.882  30.656  93.262  1.00  0.00           C
ATOM    782  HE2 TYR A  51      50.889  30.292  93.122  1.00  0.00           H
ATOM    783  C   TYR A  51      45.802  28.188  96.495  1.00  0.00           C
ATOM    784  O   TYR A  51      45.661  28.865  97.487  1.00  0.00           O
ATOM    785  N   ILE A  52      44.875  27.321  96.123  1.00  0.00           N
ATOM    786  HN  ILE A  52      45.075  26.885  95.249  1.00  0.00           H
ATOM    787  CA  ILE A  52      43.575  26.993  96.776  1.00  0.00           C
ATOM    788  HA  ILE A  52      43.124  27.927  97.077  1.00  0.00           H
ATOM    789  CB  ILE A  52      42.508  26.311  95.829  1.00  0.00           C
ATOM    790  HB  ILE A  52      43.063  25.443  95.414  1.00  0.00           H
ATOM    791  CG2 ILE A  52      41.218  25.901  96.574  1.00  0.00           C
ATOM    792 HG21 ILE A  52      41.308  25.120  97.359  1.00  0.00           H
ATOM    793 HG22 ILE A  52      40.561  25.433  95.810  1.00  0.00           H
ATOM    794 HG23 ILE A  52      40.687  26.758  97.039  1.00  0.00           H
ATOM    795  CG1 ILE A  52      42.202  27.183  94.609  1.00  0.00           C
ATOM    796 HG11 ILE A  52      41.441  26.585  94.063  1.00  0.00           H
ATOM    797 HG12 ILE A  52      43.082  27.257  93.935  1.00  0.00           H
ATOM    798  CD  ILE A  52      41.619  28.566  94.991  1.00  0.00           C
ATOM    799  HD1 ILE A  52      42.321  29.050  95.703  1.00  0.00           H
ATOM    800  HD2 ILE A  52      40.606  28.531  95.446  1.00  0.00           H
ATOM    801  HD3 ILE A  52      41.488  29.228  94.109  1.00  0.00           H
ATOM    802  C   ILE A  52      43.788  26.377  98.163  1.00  0.00           C
ATOM    803  O   ILE A  52      43.136  26.722  99.125  1.00  0.00           O
ATOM    804  N   PHE A  53      44.786  25.538  98.362  1.00  0.00           N
ATOM    805  HN  PHE A  53      45.486  25.347  97.679  1.00  0.00           H
ATOM    806  CA  PHE A  53      45.098  25.051  99.766  1.00  0.00           C
ATOM    807  HA  PHE A  53      44.155  24.733 100.187  1.00  0.00           H
ATOM    808  CB  PHE A  53      46.182  23.960  99.636  1.00  0.00           C
ATOM    809  HB1 PHE A  53      46.986  24.332  98.965  1.00  0.00           H
ATOM    810  HB2 PHE A  53      45.699  23.076  99.168  1.00  0.00           H
ATOM    811  CG  PHE A  53      46.909  23.483 100.933  1.00  0.00           C
ATOM    812  CD1 PHE A  53      46.519  22.333 101.715  1.00  0.00           C
ATOM    813  HD1 PHE A  53      45.608  21.817 101.453  1.00  0.00           H
ATOM    814  CE1 PHE A  53      47.328  21.844 102.778  1.00  0.00           C
ATOM    815  HE1 PHE A  53      46.984  20.930 103.240  1.00  0.00           H
ATOM    816  CZ  PHE A  53      48.591  22.474 103.032  1.00  0.00           C
ATOM    817  HZ  PHE A  53      49.195  22.112 103.851  1.00  0.00           H
ATOM    818  CD2 PHE A  53      48.217  24.006 101.255  1.00  0.00           C
ATOM    819  HD2 PHE A  53      48.538  24.746 100.537  1.00  0.00           H
ATOM    820  CE2 PHE A  53      49.055  23.513 102.255  1.00  0.00           C
ATOM    821  HE2 PHE A  53      50.059  23.909 102.297  1.00  0.00           H
ATOM    822  C   PHE A  53      45.511  26.193 100.677  1.00  0.00           C
ATOM    823  O   PHE A  53      45.056  26.346 101.780  1.00  0.00           O
ATOM    824  N   ILE A  54      46.407  27.102 100.165  1.00  0.00           N
ATOM    825  HN  ILE A  54      46.858  26.946  99.290  1.00  0.00           H
ATOM    826  CA  ILE A  54      46.857  28.276 100.926  1.00  0.00           C
ATOM    827  HA  ILE A  54      47.161  27.878 101.883  1.00  0.00           H
ATOM    828  CB  ILE A  54      48.110  28.991 100.337  1.00  0.00           C
ATOM    829  HB  ILE A  54      47.794  29.307  99.320  1.00  0.00           H
ATOM    830  CG2 ILE A  54      48.447  30.267 101.130  1.00  0.00           C
ATOM    831 HG21 ILE A  54      48.993  31.051 100.562  1.00  0.00           H
ATOM    832 HG22 ILE A  54      48.914  30.010 102.104  1.00  0.00           H
ATOM    833 HG23 ILE A  54      47.507  30.799 101.390  1.00  0.00           H
ATOM    834  CG1 ILE A  54      49.361  28.055 100.214  1.00  0.00           C
ATOM    835 HG11 ILE A  54      48.875  27.119  99.866  1.00  0.00           H
ATOM    836 HG12 ILE A  54      49.773  27.809 101.216  1.00  0.00           H
ATOM    837  CD  ILE A  54      50.317  28.488  99.168  1.00  0.00           C
ATOM    838  HD1 ILE A  54      49.934  28.376  98.131  1.00  0.00           H
ATOM    839  HD2 ILE A  54      51.235  27.863  99.211  1.00  0.00           H
ATOM    840  HD3 ILE A  54      50.549  29.574  99.157  1.00  0.00           H
ATOM    841  C   ILE A  54      45.688  29.191 101.210  1.00  0.00           C
ATOM    842  O   ILE A  54      45.644  29.839 102.247  1.00  0.00           O
ATOM    843  N   PHE A  55      44.696  29.306 100.315  1.00  0.00           N
ATOM    844  HN  PHE A  55      44.910  28.886  99.436  1.00  0.00           H
ATOM    845  CA  PHE A  55      43.410  29.925 100.635  1.00  0.00           C
ATOM    846  HA  PHE A  55      43.680  30.904 101.001  1.00  0.00           H
ATOM    847  CB  PHE A  55      42.541  30.058  99.367  1.00  0.00           C
ATOM    848  HB1 PHE A  55      42.773  29.260  98.630  1.00  0.00           H
ATOM    849  HB2 PHE A  55      42.880  30.972  98.834  1.00  0.00           H
ATOM    850  CG  PHE A  55      41.068  30.259  99.418  1.00  0.00           C
ATOM    851  CD1 PHE A  55      40.250  29.145  99.110  1.00  0.00           C
ATOM    852  HD1 PHE A  55      40.702  28.190  98.888  1.00  0.00           H
ATOM    853  CE1 PHE A  55      38.849  29.326  99.004  1.00  0.00           C
ATOM    854  HE1 PHE A  55      38.174  28.541  98.697  1.00  0.00           H
ATOM    855  CZ  PHE A  55      38.208  30.483  99.445  1.00  0.00           C
ATOM    856  HZ  PHE A  55      37.131  30.566  99.463  1.00  0.00           H
ATOM    857  CD2 PHE A  55      40.419  31.422  99.905  1.00  0.00           C
ATOM    858  HD2 PHE A  55      40.922  32.291 100.304  1.00  0.00           H
ATOM    859  CE2 PHE A  55      39.041  31.523  99.954  1.00  0.00           C
ATOM    860  HE2 PHE A  55      38.483  32.381 100.301  1.00  0.00           H
ATOM    861  C   PHE A  55      42.670  29.291 101.827  1.00  0.00           C
ATOM    862  O   PHE A  55      42.244  30.001 102.725  1.00  0.00           O
ATOM    863  N   VAL A  56      42.504  27.960 101.873  1.00  0.00           N
ATOM    864  HN  VAL A  56      42.761  27.408 101.083  1.00  0.00           H
ATOM    865  CA  VAL A  56      41.903  27.311 103.083  1.00  0.00           C
ATOM    866  HA  VAL A  56      41.014  27.902 103.248  1.00  0.00           H
ATOM    867  CB  VAL A  56      41.592  25.834 102.768  1.00  0.00           C
ATOM    868  HB  VAL A  56      42.421  25.285 102.274  1.00  0.00           H
ATOM    869  CG1 VAL A  56      41.042  25.034 104.034  1.00  0.00           C
ATOM    870 HG11 VAL A  56      41.843  24.667 104.710  1.00  0.00           H
ATOM    871 HG12 VAL A  56      40.479  24.164 103.633  1.00  0.00           H
ATOM    872 HG13 VAL A  56      40.291  25.651 104.574  1.00  0.00           H
ATOM    873  CG2 VAL A  56      40.417  25.828 101.727  1.00  0.00           C
ATOM    874 HG21 VAL A  56      40.558  26.477 100.836  1.00  0.00           H
ATOM    875 HG22 VAL A  56      39.435  25.957 102.230  1.00  0.00           H
ATOM    876 HG23 VAL A  56      40.461  24.832 101.238  1.00  0.00           H
ATOM    877  C   VAL A  56      42.737  27.338 104.361  1.00  0.00           C
ATOM    878  O   VAL A  56      42.214  27.668 105.429  1.00  0.00           O
ATOM    879  N   ILE A  57      44.063  27.023 104.265  1.00  0.00           N
ATOM    880  HN  ILE A  57      44.405  26.655 103.403  1.00  0.00           H
ATOM    881  CA  ILE A  57      44.861  26.976 105.445  1.00  0.00           C
ATOM    882  HA  ILE A  57      44.307  26.476 106.226  1.00  0.00           H
ATOM    883  CB  ILE A  57      46.215  26.206 105.248  1.00  0.00           C
ATOM    884  HB  ILE A  57      46.708  26.688 104.376  1.00  0.00           H
ATOM    885  CG2 ILE A  57      47.148  26.360 106.504  1.00  0.00           C
ATOM    886 HG21 ILE A  57      46.816  25.942 107.479  1.00  0.00           H
ATOM    887 HG22 ILE A  57      47.340  27.431 106.730  1.00  0.00           H
ATOM    888 HG23 ILE A  57      48.113  25.897 106.207  1.00  0.00           H
ATOM    889  CG1 ILE A  57      46.038  24.715 104.857  1.00  0.00           C
ATOM    890 HG11 ILE A  57      47.042  24.254 104.733  1.00  0.00           H
ATOM    891 HG12 ILE A  57      45.666  24.860 103.820  1.00  0.00           H
ATOM    892  CD  ILE A  57      45.073  23.894 105.692  1.00  0.00           C
ATOM    893  HD1 ILE A  57      45.499  23.749 106.708  1.00  0.00           H
ATOM    894  HD2 ILE A  57      44.859  22.950 105.148  1.00  0.00           H
ATOM    895  HD3 ILE A  57      44.085  24.336 105.940  1.00  0.00           H
ATOM    896  C   ILE A  57      45.086  28.384 106.006  1.00  0.00           C
ATOM    897  O   ILE A  57      44.957  28.637 107.232  1.00  0.00           O
ATOM    898  N   GLY A  58      45.336  29.362 105.116  1.00  0.00           N
ATOM    899  HN  GLY A  58      45.245  29.013 104.187  1.00  0.00           H
ATOM    900  CA  GLY A  58      45.695  30.804 105.412  1.00  0.00           C
ATOM    901  HA1 GLY A  58      45.929  31.329 104.498  1.00  0.00           H
ATOM    902  HA2 GLY A  58      46.485  30.853 106.147  1.00  0.00           H
ATOM    903  C   GLY A  58      44.500  31.538 105.962  1.00  0.00           C
ATOM    904  O   GLY A  58      44.636  32.449 106.816  1.00  0.00           O
ATOM    905  N   MET A  59      43.279  31.172 105.526  1.00  0.00           N
ATOM    906  HN  MET A  59      43.213  30.559 104.743  1.00  0.00           H
ATOM    907  CA  MET A  59      42.072  31.827 106.044  1.00  0.00           C
ATOM    908  HA  MET A  59      42.201  32.899 106.049  1.00  0.00           H
ATOM    909  CB  MET A  59      40.857  31.508 105.199  1.00  0.00           C
ATOM    910  HB1 MET A  59      40.753  30.407 105.306  1.00  0.00           H
ATOM    911  HB2 MET A  59      41.139  31.652 104.134  1.00  0.00           H
ATOM    912  CG  MET A  59      39.664  32.322 105.595  1.00  0.00           C
ATOM    913  HG1 MET A  59      39.599  32.533 106.684  1.00  0.00           H
ATOM    914  HG2 MET A  59      38.785  31.684 105.366  1.00  0.00           H
ATOM    915  SD  MET A  59      39.725  33.862 104.650  1.00  0.00           S
ATOM    916  CE  MET A  59      39.076  33.208 103.029  1.00  0.00           C
ATOM    917  HE1 MET A  59      39.115  33.944 102.198  1.00  0.00           H
ATOM    918  HE2 MET A  59      38.075  32.737 103.125  1.00  0.00           H
ATOM    919  HE3 MET A  59      39.736  32.400 102.646  1.00  0.00           H
ATOM    920  C   MET A  59      41.818  31.389 107.446  1.00  0.00           C
ATOM    921  O   MET A  59      41.703  32.250 108.339  1.00  0.00           O
ATOM    922  N   ILE A  60      42.008  30.055 107.675  1.00  0.00           N
ATOM    923  HN  ILE A  60      42.348  29.446 106.963  1.00  0.00           H
ATOM    924  CA  ILE A  60      41.663  29.493 108.976  1.00  0.00           C
ATOM    925  HA  ILE A  60      40.769  29.956 109.368  1.00  0.00           H
ATOM    926  CB  ILE A  60      41.443  27.939 108.928  1.00  0.00           C
ATOM    927  HB  ILE A  60      42.322  27.641 108.319  1.00  0.00           H
ATOM    928  CG2 ILE A  60      41.551  27.261 110.287  1.00  0.00           C
ATOM    929 HG21 ILE A  60      42.578  27.292 110.708  1.00  0.00           H
ATOM    930 HG22 ILE A  60      41.229  26.201 110.209  1.00  0.00           H
ATOM    931 HG23 ILE A  60      40.821  27.696 111.004  1.00  0.00           H
ATOM    932  CG1 ILE A  60      40.190  27.619 108.196  1.00  0.00           C
ATOM    933 HG11 ILE A  60      40.141  28.368 107.378  1.00  0.00           H
ATOM    934 HG12 ILE A  60      39.282  27.723 108.828  1.00  0.00           H
ATOM    935  CD  ILE A  60      40.012  26.158 107.680  1.00  0.00           C
ATOM    936  HD1 ILE A  60      40.249  25.595 108.608  1.00  0.00           H
ATOM    937  HD2 ILE A  60      40.771  25.941 106.899  1.00  0.00           H
ATOM    938  HD3 ILE A  60      38.959  25.911 107.425  1.00  0.00           H
ATOM    939  C   ILE A  60      42.717  29.943 109.954  1.00  0.00           C
ATOM    940  O   ILE A  60      42.393  30.441 111.041  1.00  0.00           O
ATOM    941  N   ALA A  61      44.023  30.010 109.624  1.00  0.00           N
ATOM    942  HN  ALA A  61      44.291  29.558 108.777  1.00  0.00           H
ATOM    943  CA  ALA A  61      45.104  30.489 110.451  1.00  0.00           C
ATOM    944  HA  ALA A  61      45.029  29.925 111.369  1.00  0.00           H
ATOM    945  CB  ALA A  61      46.435  30.054 109.760  1.00  0.00           C
ATOM    946  HB1 ALA A  61      46.407  28.995 109.424  1.00  0.00           H
ATOM    947  HB2 ALA A  61      47.292  30.202 110.451  1.00  0.00           H
ATOM    948  HB3 ALA A  61      46.729  30.679 108.890  1.00  0.00           H
ATOM    949  C   ALA A  61      45.064  31.989 110.854  1.00  0.00           C
ATOM    950  O   ALA A  61      45.137  32.352 112.011  1.00  0.00           O
ATOM    951  N   ASN A  62      44.946  32.900 109.902  1.00  0.00           N
ATOM    952  HN  ASN A  62      44.964  32.680 108.930  1.00  0.00           H
ATOM    953  CA  ASN A  62      44.855  34.309 110.260  1.00  0.00           C
ATOM    954  HA  ASN A  62      45.666  34.505 110.946  1.00  0.00           H
ATOM    955  CB  ASN A  62      45.043  35.159 108.956  1.00  0.00           C
ATOM    956  HB1 ASN A  62      44.896  36.257 109.039  1.00  0.00           H
ATOM    957  HB2 ASN A  62      44.387  34.773 108.146  1.00  0.00           H
ATOM    958  CG  ASN A  62      46.499  35.118 108.635  1.00  0.00           C
ATOM    959  OD1 ASN A  62      47.394  35.877 109.045  1.00  0.00           O
ATOM    960  ND2 ASN A  62      46.861  34.155 107.828  1.00  0.00           N
ATOM    961 HD21 ASN A  62      47.817  34.220 107.542  1.00  0.00           H
ATOM    962 HD22 ASN A  62      46.177  33.546 107.428  1.00  0.00           H
ATOM    963  C   ASN A  62      43.519  34.656 110.921  1.00  0.00           C
ATOM    964  O   ASN A  62      43.431  35.523 111.784  1.00  0.00           O
ATOM    965  N   SER A  63      42.421  34.007 110.631  1.00  0.00           N
ATOM    966  HN  SER A  63      42.451  33.355 109.877  1.00  0.00           H
ATOM    967  CA  SER A  63      41.146  34.217 111.342  1.00  0.00           C
ATOM    968  HA  SER A  63      40.918  35.273 111.339  1.00  0.00           H
ATOM    969  CB  SER A  63      39.881  33.589 110.709  1.00  0.00           C
ATOM    970  HB1 SER A  63      38.952  33.814 111.276  1.00  0.00           H
ATOM    971  HB2 SER A  63      39.982  32.483 110.729  1.00  0.00           H
ATOM    972  OG  SER A  63      39.774  34.028 109.398  1.00  0.00           O
ATOM    973  HG1 SER A  63      40.493  33.722 108.841  1.00  0.00           H
ATOM    974  C   SER A  63      41.203  33.748 112.811  1.00  0.00           C
ATOM    975  O   SER A  63      40.635  34.393 113.680  1.00  0.00           O
ATOM    976  N   VAL A  64      41.929  32.643 113.102  1.00  0.00           N
ATOM    977  HN  VAL A  64      42.393  32.086 112.418  1.00  0.00           H
ATOM    978  CA  VAL A  64      42.269  32.166 114.402  1.00  0.00           C
ATOM    979  HA  VAL A  64      41.316  32.157 114.910  1.00  0.00           H
ATOM    980  CB  VAL A  64      42.855  30.747 114.432  1.00  0.00           C
ATOM    981  HB  VAL A  64      43.496  30.614 113.534  1.00  0.00           H
ATOM    982  CG1 VAL A  64      43.657  30.393 115.717  1.00  0.00           C
ATOM    983 HG11 VAL A  64      43.113  30.753 116.616  1.00  0.00           H
ATOM    984 HG12 VAL A  64      44.677  30.827 115.782  1.00  0.00           H
ATOM    985 HG13 VAL A  64      43.881  29.321 115.908  1.00  0.00           H
ATOM    986  CG2 VAL A  64      41.746  29.649 114.361  1.00  0.00           C
ATOM    987 HG21 VAL A  64      41.099  29.860 113.483  1.00  0.00           H
ATOM    988 HG22 VAL A  64      41.063  29.718 115.235  1.00  0.00           H
ATOM    989 HG23 VAL A  64      42.221  28.652 114.489  1.00  0.00           H
ATOM    990  C   VAL A  64      43.173  33.227 115.149  1.00  0.00           C
ATOM    991  O   VAL A  64      42.808  33.506 116.296  1.00  0.00           O
ATOM    992  N   VAL A  65      44.203  33.918 114.517  1.00  0.00           N
ATOM    993  HN  VAL A  65      44.505  33.625 113.614  1.00  0.00           H
ATOM    994  CA  VAL A  65      45.018  35.036 115.106  1.00  0.00           C
ATOM    995  HA  VAL A  65      45.247  34.616 116.075  1.00  0.00           H
ATOM    996  CB  VAL A  65      46.203  35.268 114.196  1.00  0.00           C
ATOM    997  HB  VAL A  65      45.974  35.118 113.119  1.00  0.00           H
ATOM    998  CG1 VAL A  65      46.767  36.732 114.339  1.00  0.00           C
ATOM    999 HG11 VAL A  65      47.844  36.896 114.121  1.00  0.00           H
ATOM   1000 HG12 VAL A  65      46.580  37.125 115.361  1.00  0.00           H
ATOM   1001 HG13 VAL A  65      46.106  37.274 113.629  1.00  0.00           H
ATOM   1002  CG2 VAL A  65      47.324  34.254 114.465  1.00  0.00           C
ATOM   1003 HG21 VAL A  65      46.899  33.275 114.157  1.00  0.00           H
ATOM   1004 HG22 VAL A  65      47.594  34.261 115.543  1.00  0.00           H
ATOM   1005 HG23 VAL A  65      48.275  34.444 113.923  1.00  0.00           H
ATOM   1006  C   VAL A  65      44.067  36.176 115.318  1.00  0.00           C
ATOM   1007  O   VAL A  65      44.095  36.855 116.360  1.00  0.00           O
ATOM   1008  N   VAL A  66      43.038  36.450 114.418  1.00  0.00           N
ATOM   1009  HN  VAL A  66      43.037  35.860 113.615  1.00  0.00           H
ATOM   1010  CA  VAL A  66      42.010  37.524 114.582  1.00  0.00           C
ATOM   1011  HA  VAL A  66      42.368  38.475 114.947  1.00  0.00           H
ATOM   1012  CB  VAL A  66      41.241  37.803 113.292  1.00  0.00           C
ATOM   1013  HB  VAL A  66      40.953  36.865 112.770  1.00  0.00           H
ATOM   1014  CG1 VAL A  66      39.931  38.659 113.506  1.00  0.00           C
ATOM   1015 HG11 VAL A  66      39.741  39.335 112.645  1.00  0.00           H
ATOM   1016 HG12 VAL A  66      40.144  39.161 114.474  1.00  0.00           H
ATOM   1017 HG13 VAL A  66      39.075  37.964 113.642  1.00  0.00           H
ATOM   1018  CG2 VAL A  66      42.143  38.553 112.277  1.00  0.00           C
ATOM   1019 HG21 VAL A  66      42.494  39.524 112.688  1.00  0.00           H
ATOM   1020 HG22 VAL A  66      41.722  38.720 111.263  1.00  0.00           H
ATOM   1021 HG23 VAL A  66      43.100  38.013 112.119  1.00  0.00           H
ATOM   1022  C   VAL A  66      41.105  37.193 115.757  1.00  0.00           C
ATOM   1023  O   VAL A  66      40.845  38.036 116.593  1.00  0.00           O
ATOM   1024  N   TRP A  67      40.606  35.918 115.929  1.00  0.00           N
ATOM   1025  HN  TRP A  67      40.817  35.225 115.244  1.00  0.00           H
ATOM   1026  CA  TRP A  67      39.783  35.452 117.025  1.00  0.00           C
ATOM   1027  HA  TRP A  67      38.926  36.108 117.029  1.00  0.00           H
ATOM   1028  CB  TRP A  67      39.166  34.049 116.728  1.00  0.00           C
ATOM   1029  HB1 TRP A  67      39.974  33.302 116.575  1.00  0.00           H
ATOM   1030  HB2 TRP A  67      38.589  34.197 115.791  1.00  0.00           H
ATOM   1031  CG  TRP A  67      38.215  33.537 117.761  1.00  0.00           C
ATOM   1032  CD1 TRP A  67      38.487  32.489 118.645  1.00  0.00           C
ATOM   1033  HD1 TRP A  67      39.433  31.969 118.677  1.00  0.00           H
ATOM   1034  NE1 TRP A  67      37.403  32.319 119.460  1.00  0.00           N
ATOM   1035  HE1 TRP A  67      37.465  31.663 120.181  1.00  0.00           H
ATOM   1036  CE2 TRP A  67      36.467  33.229 119.183  1.00  0.00           C
ATOM   1037  CD2 TRP A  67      36.938  34.074 118.182  1.00  0.00           C
ATOM   1038  CE3 TRP A  67      36.077  35.125 117.707  1.00  0.00           C
ATOM   1039  HE3 TRP A  67      36.304  35.786 116.883  1.00  0.00           H
ATOM   1040  CZ3 TRP A  67      34.820  35.185 118.292  1.00  0.00           C
ATOM   1041  HZ3 TRP A  67      34.099  35.939 118.012  1.00  0.00           H
ATOM   1042  CZ2 TRP A  67      35.231  33.343 119.831  1.00  0.00           C
ATOM   1043  HZ2 TRP A  67      35.018  32.781 120.728  1.00  0.00           H
ATOM   1044  CH2 TRP A  67      34.417  34.350 119.360  1.00  0.00           C
ATOM   1045  HH2 TRP A  67      33.391  34.450 119.682  1.00  0.00           H
ATOM   1046  C   TRP A  67      40.501  35.510 118.385  1.00  0.00           C
ATOM   1047  O   TRP A  67      39.924  35.779 119.380  1.00  0.00           O
ATOM   1048  N   VAL A  68      41.777  35.172 118.368  1.00  0.00           N
ATOM   1049  HN  VAL A  68      42.211  34.806 117.548  1.00  0.00           H
ATOM   1050  CA  VAL A  68      42.457  35.300 119.634  1.00  0.00           C
ATOM   1051  HA  VAL A  68      41.841  34.776 120.349  1.00  0.00           H
ATOM   1052  CB  VAL A  68      43.811  34.568 119.657  1.00  0.00           C
ATOM   1053  HB  VAL A  68      44.322  34.780 118.694  1.00  0.00           H
ATOM   1054  CG1 VAL A  68      44.783  34.967 120.816  1.00  0.00           C
ATOM   1055 HG11 VAL A  68      45.749  34.437 120.677  1.00  0.00           H
ATOM   1056 HG12 VAL A  68      44.398  34.645 121.807  1.00  0.00           H
ATOM   1057 HG13 VAL A  68      44.915  36.064 120.694  1.00  0.00           H
ATOM   1058  CG2 VAL A  68      43.411  33.078 119.737  1.00  0.00           C
ATOM   1059 HG21 VAL A  68      44.192  32.355 119.418  1.00  0.00           H
ATOM   1060 HG22 VAL A  68      42.660  32.877 118.942  1.00  0.00           H
ATOM   1061 HG23 VAL A  68      42.910  32.874 120.707  1.00  0.00           H
ATOM   1062  C   VAL A  68      42.543  36.745 120.157  1.00  0.00           C
ATOM   1063  O   VAL A  68      42.383  37.039 121.339  1.00  0.00           O
ATOM   1064  N   ASN A  69      42.876  37.680 119.267  1.00  0.00           N
ATOM   1065  HN  ASN A  69      43.011  37.382 118.326  1.00  0.00           H
ATOM   1066  CA  ASN A  69      42.920  39.135 119.466  1.00  0.00           C
ATOM   1067  HA  ASN A  69      43.518  39.430 120.315  1.00  0.00           H
ATOM   1068  CB  ASN A  69      43.596  39.869 118.292  1.00  0.00           C
ATOM   1069  HB1 ASN A  69      43.440  40.964 118.396  1.00  0.00           H
ATOM   1070  HB2 ASN A  69      43.042  39.606 117.365  1.00  0.00           H
ATOM   1071  CG  ASN A  69      45.043  39.529 118.089  1.00  0.00           C
ATOM   1072  OD1 ASN A  69      45.678  38.837 118.906  1.00  0.00           O
ATOM   1073  ND2 ASN A  69      45.604  40.139 117.058  1.00  0.00           N
ATOM   1074 HD21 ASN A  69      46.582  40.000 116.899  1.00  0.00           H
ATOM   1075 HD22 ASN A  69      45.072  40.670 116.399  1.00  0.00           H
ATOM   1076  C   ASN A  69      41.481  39.683 119.797  1.00  0.00           C
ATOM   1077  O   ASN A  69      41.351  40.496 120.685  1.00  0.00           O
ATOM   1078  N   ILE A  70      40.424  39.274 119.134  1.00  0.00           N
ATOM   1079  HN  ILE A  70      40.427  38.879 118.218  1.00  0.00           H
ATOM   1080  CA  ILE A  70      39.046  39.526 119.631  1.00  0.00           C
ATOM   1081  HA  ILE A  70      39.028  40.605 119.599  1.00  0.00           H
ATOM   1082  CB  ILE A  70      37.903  38.987 118.740  1.00  0.00           C
ATOM   1083  HB  ILE A  70      38.191  37.914 118.725  1.00  0.00           H
ATOM   1084  CG2 ILE A  70      36.487  39.191 119.321  1.00  0.00           C
ATOM   1085 HG21 ILE A  70      36.358  40.220 119.720  1.00  0.00           H
ATOM   1086 HG22 ILE A  70      36.284  38.443 120.117  1.00  0.00           H
ATOM   1087 HG23 ILE A  70      35.639  39.054 118.617  1.00  0.00           H
ATOM   1088  CG1 ILE A  70      38.030  39.618 117.381  1.00  0.00           C
ATOM   1089 HG11 ILE A  70      39.117  39.734 117.187  1.00  0.00           H
ATOM   1090 HG12 ILE A  70      37.542  40.613 117.305  1.00  0.00           H
ATOM   1091  CD  ILE A  70      37.525  38.583 116.317  1.00  0.00           C
ATOM   1092  HD1 ILE A  70      37.881  37.531 116.363  1.00  0.00           H
ATOM   1093  HD2 ILE A  70      37.825  38.803 115.270  1.00  0.00           H
ATOM   1094  HD3 ILE A  70      36.417  38.529 116.373  1.00  0.00           H
ATOM   1095  C   ILE A  70      38.826  39.058 121.085  1.00  0.00           C
ATOM   1096  O   ILE A  70      38.415  39.858 121.923  1.00  0.00           O
ATOM   1097  N   GLN A  71      39.266  37.833 121.447  1.00  0.00           N
ATOM   1098  HN  GLN A  71      39.602  37.223 120.734  1.00  0.00           H
ATOM   1099  CA  GLN A  71      39.175  37.368 122.799  1.00  0.00           C
ATOM   1100  HA  GLN A  71      38.196  37.637 123.168  1.00  0.00           H
ATOM   1101  CB  GLN A  71      39.468  35.880 122.897  1.00  0.00           C
ATOM   1102  HB1 GLN A  71      39.467  35.588 123.968  1.00  0.00           H
ATOM   1103  HB2 GLN A  71      40.432  35.552 122.453  1.00  0.00           H
ATOM   1104  CG  GLN A  71      38.405  34.935 122.376  1.00  0.00           C
ATOM   1105  HG1 GLN A  71      38.418  33.940 122.871  1.00  0.00           H
ATOM   1106  HG2 GLN A  71      38.621  34.883 121.288  1.00  0.00           H
ATOM   1107  CD  GLN A  71      36.976  35.471 122.591  1.00  0.00           C
ATOM   1108  OE1 GLN A  71      36.346  35.273 123.616  1.00  0.00           O
ATOM   1109  NE2 GLN A  71      36.432  36.204 121.587  1.00  0.00           N
ATOM   1110 HE21 GLN A  71      36.963  36.303 120.745  1.00  0.00           H
ATOM   1111 HE22 GLN A  71      35.517  36.583 121.723  1.00  0.00           H
ATOM   1112  C   GLN A  71      40.071  38.115 123.841  1.00  0.00           C
ATOM   1113  O   GLN A  71      39.711  38.180 124.998  1.00  0.00           O
ATOM   1114  N   ALA A  72      41.246  38.557 123.345  1.00  0.00           N
ATOM   1115  HN  ALA A  72      41.407  38.486 122.364  1.00  0.00           H
ATOM   1116  CA  ALA A  72      42.094  39.409 124.082  1.00  0.00           C
ATOM   1117  HA  ALA A  72      42.265  38.837 124.982  1.00  0.00           H
ATOM   1118  CB  ALA A  72      43.372  39.725 123.198  1.00  0.00           C
ATOM   1119  HB1 ALA A  72      44.116  40.316 123.773  1.00  0.00           H
ATOM   1120  HB2 ALA A  72      43.077  40.319 122.307  1.00  0.00           H
ATOM   1121  HB3 ALA A  72      43.788  38.729 122.933  1.00  0.00           H
ATOM   1122  C   ALA A  72      41.405  40.677 124.562  1.00  0.00           C
ATOM   1123  O   ALA A  72      41.549  41.158 125.682  1.00  0.00           O
ATOM   1124  N   LYS A  73      40.453  41.144 123.696  1.00  0.00           N
ATOM   1125  HN  LYS A  73      40.320  40.691 122.818  1.00  0.00           H
ATOM   1126  CA  LYS A  73      39.720  42.291 124.016  1.00  0.00           C
ATOM   1127  HA  LYS A  73      40.282  43.042 124.552  1.00  0.00           H
ATOM   1128  CB  LYS A  73      39.191  42.925 122.654  1.00  0.00           C
ATOM   1129  HB1 LYS A  73      38.562  42.222 122.067  1.00  0.00           H
ATOM   1130  HB2 LYS A  73      40.108  43.173 122.078  1.00  0.00           H
ATOM   1131  CG  LYS A  73      38.282  44.191 122.969  1.00  0.00           C
ATOM   1132  HG1 LYS A  73      37.362  43.903 123.522  1.00  0.00           H
ATOM   1133  HG2 LYS A  73      37.858  44.545 122.006  1.00  0.00           H
ATOM   1134  CD  LYS A  73      38.898  45.357 123.768  1.00  0.00           C
ATOM   1135  HD1 LYS A  73      39.077  45.014 124.809  1.00  0.00           H
ATOM   1136  HD2 LYS A  73      38.138  46.163 123.853  1.00  0.00           H
ATOM   1137  CE  LYS A  73      40.284  45.867 123.262  1.00  0.00           C
ATOM   1138  HE1 LYS A  73      40.196  46.028 122.167  1.00  0.00           H
ATOM   1139  HE2 LYS A  73      41.104  45.152 123.489  1.00  0.00           H
ATOM   1140  NZ  LYS A  73      40.586  47.153 123.967  1.00  0.00           N
ATOM   1141  HZ1 LYS A  73      41.500  47.615 123.788  1.00  0.00           H
ATOM   1142  HZ2 LYS A  73      40.587  47.026 124.999  1.00  0.00           H
ATOM   1143  HZ3 LYS A  73      39.903  47.921 123.808  1.00  0.00           H
ATOM   1144  C   LYS A  73      38.600  41.920 124.912  1.00  0.00           C
ATOM   1145  O   LYS A  73      38.345  42.617 125.971  1.00  0.00           O
ATOM   1146  N   THR A  74      37.872  40.783 124.710  1.00  0.00           N
ATOM   1147  HN  THR A  74      37.982  40.191 123.916  1.00  0.00           H
ATOM   1148  CA  THR A  74      37.030  40.342 125.760  1.00  0.00           C
ATOM   1149  HA  THR A  74      36.291  41.097 125.980  1.00  0.00           H
ATOM   1150  CB  THR A  74      36.402  39.032 125.388  1.00  0.00           C
ATOM   1151  HB  THR A  74      37.124  38.191 125.321  1.00  0.00           H
ATOM   1152  OG1 THR A  74      35.766  39.079 124.145  1.00  0.00           O
ATOM   1153  HG1 THR A  74      35.585  38.160 123.933  1.00  0.00           H
ATOM   1154  CG2 THR A  74      35.202  38.691 126.278  1.00  0.00           C
ATOM   1155 HG21 THR A  74      34.358  39.408 126.183  1.00  0.00           H
ATOM   1156 HG22 THR A  74      35.604  38.585 127.308  1.00  0.00           H
ATOM   1157 HG23 THR A  74      34.721  37.720 126.033  1.00  0.00           H
ATOM   1158  C   THR A  74      37.795  40.078 127.119  1.00  0.00           C
ATOM   1159  O   THR A  74      37.256  40.357 128.233  1.00  0.00           O
ATOM   1160  N   THR A  75      39.005  39.574 127.146  1.00  0.00           N
ATOM   1161  HN  THR A  75      39.453  39.376 126.277  1.00  0.00           H
ATOM   1162  CA  THR A  75      39.856  39.368 128.288  1.00  0.00           C
ATOM   1163  HA  THR A  75      39.234  38.762 128.930  1.00  0.00           H
ATOM   1164  CB  THR A  75      41.180  38.656 127.908  1.00  0.00           C
ATOM   1165  HB  THR A  75      41.777  39.178 127.129  1.00  0.00           H
ATOM   1166  OG1 THR A  75      40.849  37.343 127.394  1.00  0.00           O
ATOM   1167  HG1 THR A  75      40.500  37.472 126.509  1.00  0.00           H
ATOM   1168  CG2 THR A  75      42.234  38.398 129.044  1.00  0.00           C
ATOM   1169 HG21 THR A  75      42.769  39.289 129.438  1.00  0.00           H
ATOM   1170 HG22 THR A  75      43.047  37.731 128.686  1.00  0.00           H
ATOM   1171 HG23 THR A  75      41.667  37.881 129.847  1.00  0.00           H
ATOM   1172  C   THR A  75      40.231  40.674 129.075  1.00  0.00           C
ATOM   1173  O   THR A  75      40.227  40.748 130.320  1.00  0.00           O
ATOM   1174  N   GLY A  76      40.531  41.726 128.344  1.00  0.00           N
ATOM   1175  HN  GLY A  76      40.678  41.711 127.358  1.00  0.00           H
ATOM   1176  CA  GLY A  76      40.531  43.029 128.891  1.00  0.00           C
ATOM   1177  HA1 GLY A  76      40.565  43.060 129.970  1.00  0.00           H
ATOM   1178  HA2 GLY A  76      39.585  43.346 128.477  1.00  0.00           H
ATOM   1179  C   GLY A  76      41.615  44.055 128.497  1.00  0.00           C
ATOM   1180  O   GLY A  76      41.476  45.208 128.875  1.00  0.00           O
ATOM   1181  N   TYR A  77      42.608  43.619 127.777  1.00  0.00           N
ATOM   1182  HN  TYR A  77      42.800  42.737 127.355  1.00  0.00           H
ATOM   1183  CA  TYR A  77      43.690  44.519 127.407  1.00  0.00           C
ATOM   1184  HA  TYR A  77      43.478  45.442 127.926  1.00  0.00           H
ATOM   1185  CB  TYR A  77      45.054  44.086 127.950  1.00  0.00           C
ATOM   1186  HB1 TYR A  77      45.072  44.309 129.038  1.00  0.00           H
ATOM   1187  HB2 TYR A  77      45.898  44.558 127.403  1.00  0.00           H
ATOM   1188  CG  TYR A  77      45.307  42.663 127.675  1.00  0.00           C
ATOM   1189  CD1 TYR A  77      45.533  41.817 128.753  1.00  0.00           C
ATOM   1190  HD1 TYR A  77      45.572  42.179 129.769  1.00  0.00           H
ATOM   1191  CE1 TYR A  77      45.803  40.458 128.582  1.00  0.00           C
ATOM   1192  HE1 TYR A  77      46.039  39.920 129.489  1.00  0.00           H
ATOM   1193  CZ  TYR A  77      45.843  39.978 127.308  1.00  0.00           C
ATOM   1194  OH  TYR A  77      46.349  38.701 127.122  1.00  0.00           O
ATOM   1195  HH  TYR A  77      46.102  38.459 126.226  1.00  0.00           H
ATOM   1196  CD2 TYR A  77      45.403  42.157 126.366  1.00  0.00           C
ATOM   1197  HD2 TYR A  77      45.364  42.781 125.485  1.00  0.00           H
ATOM   1198  CE2 TYR A  77      45.640  40.763 126.196  1.00  0.00           C
ATOM   1199  HE2 TYR A  77      45.868  40.333 125.232  1.00  0.00           H
ATOM   1200  C   TYR A  77      43.714  44.864 125.921  1.00  0.00           C
ATOM   1201  O   TYR A  77      42.969  44.265 125.104  1.00  0.00           O
ATOM   1202  N   ASP A  78      44.530  45.870 125.494  1.00  0.00           N
ATOM   1203  HN  ASP A  78      45.097  46.329 126.173  1.00  0.00           H
ATOM   1204  CA  ASP A  78      44.632  46.181 124.120  1.00  0.00           C
ATOM   1205  HA  ASP A  78      43.653  46.107 123.671  1.00  0.00           H
ATOM   1206  CB  ASP A  78      45.241  47.536 123.818  1.00  0.00           C
ATOM   1207  HB1 ASP A  78      45.454  47.616 122.731  1.00  0.00           H
ATOM   1208  HB2 ASP A  78      46.120  47.689 124.481  1.00  0.00           H
ATOM   1209  CG  ASP A  78      44.368  48.676 124.149  1.00  0.00           C
ATOM   1210  OD1 ASP A  78      44.932  49.799 124.271  1.00  0.00           O
ATOM   1211  OD2 ASP A  78      43.167  48.500 124.238  1.00  0.00           O
ATOM   1212  C   ASP A  78      45.398  45.063 123.356  1.00  0.00           C
ATOM   1213  O   ASP A  78      46.368  44.486 123.885  1.00  0.00           O
ATOM   1214  N   THR A  79      45.077  44.852 122.077  1.00  0.00           N
ATOM   1215  HN  THR A  79      44.280  45.320 121.703  1.00  0.00           H
ATOM   1216  CA  THR A  79      45.725  43.879 121.221  1.00  0.00           C
ATOM   1217  HA  THR A  79      45.888  43.006 121.836  1.00  0.00           H
ATOM   1218  CB  THR A  79      44.820  43.529 120.022  1.00  0.00           C
ATOM   1219  HB  THR A  79      45.166  42.730 119.332  1.00  0.00           H
ATOM   1220  OG1 THR A  79      44.518  44.627 119.237  1.00  0.00           O
ATOM   1221  HG1 THR A  79      44.092  45.268 119.811  1.00  0.00           H
ATOM   1222  CG2 THR A  79      43.499  43.029 120.608  1.00  0.00           C
ATOM   1223 HG21 THR A  79      43.151  43.412 121.591  1.00  0.00           H
ATOM   1224 HG22 THR A  79      43.497  41.940 120.827  1.00  0.00           H
ATOM   1225 HG23 THR A  79      42.708  43.165 119.840  1.00  0.00           H
ATOM   1226  C   THR A  79      47.106  44.252 120.670  1.00  0.00           C
ATOM   1227  O   THR A  79      47.450  45.411 120.629  1.00  0.00           O
ATOM   1228  N   HIS A  80      47.972  43.282 120.302  1.00  0.00           N
ATOM   1229  HN  HIS A  80      47.743  42.317 120.409  1.00  0.00           H
ATOM   1230  CA  HIS A  80      49.399  43.494 119.877  1.00  0.00           C
ATOM   1231  HA  HIS A  80      49.929  44.195 120.505  1.00  0.00           H
ATOM   1232  CB  HIS A  80      50.341  42.208 119.850  1.00  0.00           C
ATOM   1233  HB1 HIS A  80      51.235  42.555 119.290  1.00  0.00           H
ATOM   1234  HB2 HIS A  80      49.975  41.368 119.221  1.00  0.00           H
ATOM   1235  ND1 HIS A  80      51.174  42.578 122.254  1.00  0.00           N
ATOM   1236  HD1 HIS A  80      51.361  43.554 122.143  1.00  0.00           H
ATOM   1237  CG  HIS A  80      50.702  41.721 121.201  1.00  0.00           C
ATOM   1238  CE1 HIS A  80      51.384  41.755 123.339  1.00  0.00           C
ATOM   1239  HE1 HIS A  80      51.681  42.143 124.313  1.00  0.00           H
ATOM   1240  NE2 HIS A  80      51.095  40.523 123.070  1.00  0.00           N
ATOM   1241  CD2 HIS A  80      50.577  40.509 121.769  1.00  0.00           C
ATOM   1242  HD2 HIS A  80      50.344  39.594 121.239  1.00  0.00           H
ATOM   1243  C   HIS A  80      49.422  44.094 118.461  1.00  0.00           C
ATOM   1244  O   HIS A  80      48.807  43.533 117.604  1.00  0.00           O
ATOM   1245  N   CYS A  81      50.069  45.219 118.290  1.00  0.00           N
ATOM   1246  HN  CYS A  81      50.556  45.665 119.038  1.00  0.00           H
ATOM   1247  CA  CYS A  81      49.977  46.065 117.125  1.00  0.00           C
ATOM   1248  HA  CYS A  81      48.951  46.386 117.015  1.00  0.00           H
ATOM   1249  CB  CYS A  81      50.901  47.343 117.310  1.00  0.00           C
ATOM   1250  HB1 CYS A  81      50.913  48.003 116.417  1.00  0.00           H
ATOM   1251  HB2 CYS A  81      51.909  46.891 117.432  1.00  0.00           H
ATOM   1252  SG  CYS A  81      50.454  48.327 118.734  1.00  0.00           S
ATOM   1253  HG1 CYS A  81      51.072  47.651 119.692  1.00  0.00           H
ATOM   1254  C   CYS A  81      50.394  45.446 115.758  1.00  0.00           C
ATOM   1255  O   CYS A  81      49.565  45.515 114.851  1.00  0.00           O
ATOM   1256  N   TYR A  82      51.666  44.961 115.641  1.00  0.00           N
ATOM   1257  HN  TYR A  82      52.268  44.831 116.424  1.00  0.00           H
ATOM   1258  CA  TYR A  82      52.144  44.329 114.426  1.00  0.00           C
ATOM   1259  HA  TYR A  82      51.947  45.025 113.624  1.00  0.00           H
ATOM   1260  CB  TYR A  82      53.638  43.947 114.514  1.00  0.00           C
ATOM   1261  HB1 TYR A  82      54.083  43.630 113.547  1.00  0.00           H
ATOM   1262  HB2 TYR A  82      53.734  43.104 115.231  1.00  0.00           H
ATOM   1263  CG  TYR A  82      54.532  45.071 115.030  1.00  0.00           C
ATOM   1264  CD1 TYR A  82      54.576  46.308 114.319  1.00  0.00           C
ATOM   1265  HD1 TYR A  82      54.048  46.414 113.383  1.00  0.00           H
ATOM   1266  CE1 TYR A  82      55.520  47.283 114.733  1.00  0.00           C
ATOM   1267  HE1 TYR A  82      55.643  48.192 114.163  1.00  0.00           H
ATOM   1268  CZ  TYR A  82      56.173  47.194 115.921  1.00  0.00           C
ATOM   1269  OH  TYR A  82      57.193  48.144 116.221  1.00  0.00           O
ATOM   1270  HH  TYR A  82      57.746  47.727 116.887  1.00  0.00           H
ATOM   1271  CD2 TYR A  82      55.354  44.958 116.168  1.00  0.00           C
ATOM   1272  HD2 TYR A  82      55.301  44.002 116.669  1.00  0.00           H
ATOM   1273  CE2 TYR A  82      56.159  46.018 116.618  1.00  0.00           C
ATOM   1274  HE2 TYR A  82      56.764  45.854 117.497  1.00  0.00           H
ATOM   1275  C   TYR A  82      51.231  43.106 114.067  1.00  0.00           C
ATOM   1276  O   TYR A  82      50.648  43.037 112.956  1.00  0.00           O
ATOM   1277  N   ILE A  83      50.899  42.207 115.098  1.00  0.00           N
ATOM   1278  HN  ILE A  83      51.532  42.250 115.867  1.00  0.00           H
ATOM   1279  CA  ILE A  83      50.206  40.926 114.960  1.00  0.00           C
ATOM   1280  HA  ILE A  83      50.892  40.288 114.423  1.00  0.00           H
ATOM   1281  CB  ILE A  83      49.990  40.299 116.406  1.00  0.00           C
ATOM   1282  HB  ILE A  83      49.402  40.929 117.108  1.00  0.00           H
ATOM   1283  CG2 ILE A  83      49.190  38.983 116.259  1.00  0.00           C
ATOM   1284 HG21 ILE A  83      49.255  38.443 117.227  1.00  0.00           H
ATOM   1285 HG22 ILE A  83      49.624  38.419 115.406  1.00  0.00           H
ATOM   1286 HG23 ILE A  83      48.130  39.207 116.011  1.00  0.00           H
ATOM   1287  CG1 ILE A  83      51.432  40.218 116.911  1.00  0.00           C
ATOM   1288 HG11 ILE A  83      52.113  41.095 116.955  1.00  0.00           H
ATOM   1289 HG12 ILE A  83      51.952  39.720 116.065  1.00  0.00           H
ATOM   1290  CD  ILE A  83      51.695  39.317 118.108  1.00  0.00           C
ATOM   1291  HD1 ILE A  83      50.809  39.504 118.753  1.00  0.00           H
ATOM   1292  HD2 ILE A  83      52.631  39.517 118.671  1.00  0.00           H
ATOM   1293  HD3 ILE A  83      51.648  38.245 117.820  1.00  0.00           H
ATOM   1294  C   ILE A  83      48.838  41.124 114.194  1.00  0.00           C
ATOM   1295  O   ILE A  83      48.577  40.599 113.139  1.00  0.00           O
ATOM   1296  N   LEU A  84      47.976  42.034 114.774  1.00  0.00           N
ATOM   1297  HN  LEU A  84      48.259  42.507 115.605  1.00  0.00           H
ATOM   1298  CA  LEU A  84      46.773  42.373 114.161  1.00  0.00           C
ATOM   1299  HA  LEU A  84      46.308  41.409 114.021  1.00  0.00           H
ATOM   1300  CB  LEU A  84      45.972  43.205 115.064  1.00  0.00           C
ATOM   1301  HB1 LEU A  84      46.458  44.203 115.112  1.00  0.00           H
ATOM   1302  HB2 LEU A  84      46.049  42.642 116.019  1.00  0.00           H
ATOM   1303  CG  LEU A  84      44.536  43.440 114.613  1.00  0.00           C
ATOM   1304  HG  LEU A  84      44.543  43.698 113.532  1.00  0.00           H
ATOM   1305  CD1 LEU A  84      43.619  42.123 114.696  1.00  0.00           C
ATOM   1306 HD11 LEU A  84      43.378  41.965 115.769  1.00  0.00           H
ATOM   1307 HD12 LEU A  84      44.020  41.147 114.350  1.00  0.00           H
ATOM   1308 HD13 LEU A  84      42.727  42.364 114.078  1.00  0.00           H
ATOM   1309  CD2 LEU A  84      43.821  44.527 115.498  1.00  0.00           C
ATOM   1310 HD21 LEU A  84      44.332  45.486 115.268  1.00  0.00           H
ATOM   1311 HD22 LEU A  84      43.749  44.337 116.590  1.00  0.00           H
ATOM   1312 HD23 LEU A  84      42.761  44.653 115.190  1.00  0.00           H
ATOM   1313  C   LEU A  84      46.905  43.053 112.781  1.00  0.00           C
ATOM   1314  O   LEU A  84      46.245  42.604 111.845  1.00  0.00           O
ATOM   1315  N   ASN A  85      47.729  44.081 112.642  1.00  0.00           N
ATOM   1316  HN  ASN A  85      48.338  44.394 113.367  1.00  0.00           H
ATOM   1317  CA  ASN A  85      47.871  44.779 111.288  1.00  0.00           C
ATOM   1318  HA  ASN A  85      46.948  45.277 111.029  1.00  0.00           H
ATOM   1319  CB  ASN A  85      48.989  45.843 111.515  1.00  0.00           C
ATOM   1320  HB1 ASN A  85      49.411  46.179 110.544  1.00  0.00           H
ATOM   1321  HB2 ASN A  85      49.873  45.372 111.995  1.00  0.00           H
ATOM   1322  CG  ASN A  85      48.463  47.176 112.093  1.00  0.00           C
ATOM   1323  OD1 ASN A  85      48.140  48.107 111.326  1.00  0.00           O
ATOM   1324  ND2 ASN A  85      48.241  47.365 113.394  1.00  0.00           N
ATOM   1325 HD21 ASN A  85      47.778  48.202 113.684  1.00  0.00           H
ATOM   1326 HD22 ASN A  85      48.644  46.650 113.966  1.00  0.00           H
ATOM   1327  C   ASN A  85      48.328  43.781 110.249  1.00  0.00           C
ATOM   1328  O   ASN A  85      47.873  43.799 109.123  1.00  0.00           O
ATOM   1329  N   LEU A  86      49.310  42.894 110.540  1.00  0.00           N
ATOM   1330  HN  LEU A  86      49.824  42.893 111.395  1.00  0.00           H
ATOM   1331  CA  LEU A  86      49.811  41.930 109.619  1.00  0.00           C
ATOM   1332  HA  LEU A  86      50.033  42.486 108.720  1.00  0.00           H
ATOM   1333  CB  LEU A  86      51.141  41.291 110.074  1.00  0.00           C
ATOM   1334  HB1 LEU A  86      51.540  40.496 109.409  1.00  0.00           H
ATOM   1335  HB2 LEU A  86      50.908  40.848 111.065  1.00  0.00           H
ATOM   1336  CG  LEU A  86      52.320  42.270 110.097  1.00  0.00           C
ATOM   1337  HG  LEU A  86      51.988  43.174 110.651  1.00  0.00           H
ATOM   1338  CD1 LEU A  86      53.484  41.656 110.875  1.00  0.00           C
ATOM   1339 HD11 LEU A  86      53.895  40.786 110.320  1.00  0.00           H
ATOM   1340 HD12 LEU A  86      53.121  41.322 111.870  1.00  0.00           H
ATOM   1341 HD13 LEU A  86      54.351  42.340 110.994  1.00  0.00           H
ATOM   1342  CD2 LEU A  86      52.886  42.674 108.717  1.00  0.00           C
ATOM   1343 HD21 LEU A  86      53.351  41.803 108.205  1.00  0.00           H
ATOM   1344 HD22 LEU A  86      53.617  43.474 108.962  1.00  0.00           H
ATOM   1345 HD23 LEU A  86      52.025  43.002 108.097  1.00  0.00           H
ATOM   1346  C   LEU A  86      48.856  40.869 109.146  1.00  0.00           C
ATOM   1347  O   LEU A  86      48.825  40.444 107.970  1.00  0.00           O
ATOM   1348  N   ALA A  87      47.975  40.427 110.118  1.00  0.00           N
ATOM   1349  HN  ALA A  87      47.958  40.781 111.050  1.00  0.00           H
ATOM   1350  CA  ALA A  87      46.928  39.490 109.849  1.00  0.00           C
ATOM   1351  HA  ALA A  87      47.292  38.636 109.297  1.00  0.00           H
ATOM   1352  CB  ALA A  87      46.349  38.990 111.155  1.00  0.00           C
ATOM   1353  HB1 ALA A  87      47.078  38.312 111.649  1.00  0.00           H
ATOM   1354  HB2 ALA A  87      45.424  38.397 110.992  1.00  0.00           H
ATOM   1355  HB3 ALA A  87      46.073  39.784 111.881  1.00  0.00           H
ATOM   1356  C   ALA A  87      45.827  40.004 108.945  1.00  0.00           C
ATOM   1357  O   ALA A  87      45.418  39.216 108.116  1.00  0.00           O
ATOM   1358  N   ILE A  88      45.345  41.283 109.112  1.00  0.00           N
ATOM   1359  HN  ILE A  88      45.782  41.857 109.800  1.00  0.00           H
ATOM   1360  CA  ILE A  88      44.363  41.908 108.257  1.00  0.00           C
ATOM   1361  HA  ILE A  88      43.635  41.126 108.097  1.00  0.00           H
ATOM   1362  CB  ILE A  88      43.614  43.089 109.003  1.00  0.00           C
ATOM   1363  HB  ILE A  88      44.383  43.732 109.482  1.00  0.00           H
ATOM   1364  CG2 ILE A  88      42.862  43.938 107.967  1.00  0.00           C
ATOM   1365 HG21 ILE A  88      42.025  43.353 107.528  1.00  0.00           H
ATOM   1366 HG22 ILE A  88      43.635  44.324 107.268  1.00  0.00           H
ATOM   1367 HG23 ILE A  88      42.465  44.863 108.437  1.00  0.00           H
ATOM   1368  CG1 ILE A  88      42.661  42.602 110.021  1.00  0.00           C
ATOM   1369 HG11 ILE A  88      43.222  42.062 110.814  1.00  0.00           H
ATOM   1370 HG12 ILE A  88      41.910  41.911 109.582  1.00  0.00           H
ATOM   1371  CD  ILE A  88      41.846  43.721 110.693  1.00  0.00           C
ATOM   1372  HD1 ILE A  88      41.134  44.306 110.072  1.00  0.00           H
ATOM   1373  HD2 ILE A  88      42.514  44.443 111.210  1.00  0.00           H
ATOM   1374  HD3 ILE A  88      41.181  43.278 111.465  1.00  0.00           H
ATOM   1375  C   ILE A  88      44.894  42.072 106.862  1.00  0.00           C
ATOM   1376  O   ILE A  88      44.221  41.828 105.851  1.00  0.00           O
ATOM   1377  N   ALA A  89      46.217  42.373 106.729  1.00  0.00           N
ATOM   1378  HN  ALA A  89      46.890  42.502 107.453  1.00  0.00           H
ATOM   1379  CA  ALA A  89      46.954  42.464 105.498  1.00  0.00           C
ATOM   1380  HA  ALA A  89      46.472  43.200 104.871  1.00  0.00           H
ATOM   1381  CB  ALA A  89      48.363  42.952 105.757  1.00  0.00           C
ATOM   1382  HB1 ALA A  89      48.985  43.096 104.847  1.00  0.00           H
ATOM   1383  HB2 ALA A  89      48.975  42.284 106.400  1.00  0.00           H
ATOM   1384  HB3 ALA A  89      48.365  43.930 106.284  1.00  0.00           H
ATOM   1385  C   ALA A  89      46.948  41.075 104.792  1.00  0.00           C
ATOM   1386  O   ALA A  89      46.597  40.985 103.647  1.00  0.00           O
ATOM   1387  N   ASP A  90      47.334  39.986 105.575  1.00  0.00           N
ATOM   1388  HN  ASP A  90      47.714  39.962 106.497  1.00  0.00           H
ATOM   1389  CA  ASP A  90      47.340  38.647 105.096  1.00  0.00           C
ATOM   1390  HA  ASP A  90      48.025  38.624 104.260  1.00  0.00           H
ATOM   1391  CB  ASP A  90      47.995  37.777 106.245  1.00  0.00           C
ATOM   1392  HB1 ASP A  90      47.717  36.723 106.031  1.00  0.00           H
ATOM   1393  HB2 ASP A  90      47.789  38.159 107.268  1.00  0.00           H
ATOM   1394  CG  ASP A  90      49.506  37.695 106.165  1.00  0.00           C
ATOM   1395  OD1 ASP A  90      50.104  38.204 105.173  1.00  0.00           O
ATOM   1396  OD2 ASP A  90      50.138  37.225 107.185  1.00  0.00           O
ATOM   1397  C   ASP A  90      45.989  38.164 104.628  1.00  0.00           C
ATOM   1398  O   ASP A  90      45.803  37.691 103.516  1.00  0.00           O
ATOM   1399  N   LEU A  91      44.926  38.424 105.434  1.00  0.00           N
ATOM   1400  HN  LEU A  91      45.113  38.778 106.348  1.00  0.00           H
ATOM   1401  CA  LEU A  91      43.559  38.257 104.975  1.00  0.00           C
ATOM   1402  HA  LEU A  91      43.538  37.185 104.839  1.00  0.00           H
ATOM   1403  CB  LEU A  91      42.447  38.559 106.058  1.00  0.00           C
ATOM   1404  HB1 LEU A  91      41.432  38.385 105.643  1.00  0.00           H
ATOM   1405  HB2 LEU A  91      42.393  39.654 106.235  1.00  0.00           H
ATOM   1406  CG  LEU A  91      42.573  37.715 107.280  1.00  0.00           C
ATOM   1407  HG  LEU A  91      43.612  37.673 107.672  1.00  0.00           H
ATOM   1408  CD1 LEU A  91      41.708  38.237 108.474  1.00  0.00           C
ATOM   1409 HD11 LEU A  91      40.620  38.211 108.247  1.00  0.00           H
ATOM   1410 HD12 LEU A  91      42.000  39.222 108.896  1.00  0.00           H
ATOM   1411 HD13 LEU A  91      41.895  37.538 109.317  1.00  0.00           H
ATOM   1412  CD2 LEU A  91      42.265  36.217 106.944  1.00  0.00           C
ATOM   1413 HD21 LEU A  91      42.090  35.502 107.776  1.00  0.00           H
ATOM   1414 HD22 LEU A  91      43.118  35.770 106.390  1.00  0.00           H
ATOM   1415 HD23 LEU A  91      41.347  36.131 106.323  1.00  0.00           H
ATOM   1416  C   LEU A  91      43.098  38.943 103.655  1.00  0.00           C
ATOM   1417  O   LEU A  91      42.487  38.324 102.803  1.00  0.00           O
ATOM   1418  N   TRP A  92      43.372  40.248 103.450  1.00  0.00           N
ATOM   1419  HN  TRP A  92      43.804  40.805 104.155  1.00  0.00           H
ATOM   1420  CA  TRP A  92      43.263  40.913 102.140  1.00  0.00           C
ATOM   1421  HA  TRP A  92      42.238  40.887 101.801  1.00  0.00           H
ATOM   1422  CB  TRP A  92      43.795  42.395 102.249  1.00  0.00           C
ATOM   1423  HB1 TRP A  92      44.234  42.719 101.282  1.00  0.00           H
ATOM   1424  HB2 TRP A  92      44.620  42.382 102.993  1.00  0.00           H
ATOM   1425  CG  TRP A  92      42.746  43.389 102.704  1.00  0.00           C
ATOM   1426  CD1 TRP A  92      42.690  43.963 103.917  1.00  0.00           C
ATOM   1427  HD1 TRP A  92      43.522  43.980 104.605  1.00  0.00           H
ATOM   1428  NE1 TRP A  92      41.442  44.558 104.112  1.00  0.00           N
ATOM   1429  HE1 TRP A  92      41.076  45.114 104.825  1.00  0.00           H
ATOM   1430  CE2 TRP A  92      40.741  44.369 102.945  1.00  0.00           C
ATOM   1431  CD2 TRP A  92      41.478  43.601 102.076  1.00  0.00           C
ATOM   1432  CE3 TRP A  92      40.924  43.282 100.786  1.00  0.00           C
ATOM   1433  HE3 TRP A  92      41.534  42.734 100.084  1.00  0.00           H
ATOM   1434  CZ3 TRP A  92      39.556  43.688 100.521  1.00  0.00           C
ATOM   1435  HZ3 TRP A  92      39.039  43.322  99.646  1.00  0.00           H
ATOM   1436  CZ2 TRP A  92      39.468  44.748 102.649  1.00  0.00           C
ATOM   1437  HZ2 TRP A  92      38.879  45.314 103.356  1.00  0.00           H
ATOM   1438  CH2 TRP A  92      38.855  44.467 101.454  1.00  0.00           C
ATOM   1439  HH2 TRP A  92      37.812  44.681 101.275  1.00  0.00           H
ATOM   1440  C   TRP A  92      43.975  40.185 101.069  1.00  0.00           C
ATOM   1441  O   TRP A  92      43.377  40.082 100.000  1.00  0.00           O
ATOM   1442  N   VAL A  93      45.206  39.619 101.335  1.00  0.00           N
ATOM   1443  HN  VAL A  93      45.667  39.856 102.186  1.00  0.00           H
ATOM   1444  CA  VAL A  93      45.918  38.760 100.366  1.00  0.00           C
ATOM   1445  HA  VAL A  93      45.865  39.251  99.406  1.00  0.00           H
ATOM   1446  CB  VAL A  93      47.370  38.467 100.754  1.00  0.00           C
ATOM   1447  HB  VAL A  93      47.417  38.401 101.863  1.00  0.00           H
ATOM   1448  CG1 VAL A  93      48.026  37.097 100.258  1.00  0.00           C
ATOM   1449 HG11 VAL A  93      47.851  37.079  99.161  1.00  0.00           H
ATOM   1450 HG12 VAL A  93      47.434  36.336 100.811  1.00  0.00           H
ATOM   1451 HG13 VAL A  93      49.108  36.973 100.475  1.00  0.00           H
ATOM   1452  CG2 VAL A  93      48.229  39.651 100.312  1.00  0.00           C
ATOM   1453 HG21 VAL A  93      47.756  40.497 100.856  1.00  0.00           H
ATOM   1454 HG22 VAL A  93      48.004  39.806  99.235  1.00  0.00           H
ATOM   1455 HG23 VAL A  93      49.268  39.273 100.426  1.00  0.00           H
ATOM   1456  C   VAL A  93      45.088  37.544 100.013  1.00  0.00           C
ATOM   1457  O   VAL A  93      44.963  37.250  98.807  1.00  0.00           O
ATOM   1458  N   VAL A  94      44.573  36.868 101.051  1.00  0.00           N
ATOM   1459  HN  VAL A  94      44.771  37.186 101.975  1.00  0.00           H
ATOM   1460  CA  VAL A  94      43.754  35.713 101.107  1.00  0.00           C
ATOM   1461  HA  VAL A  94      44.339  35.058 100.478  1.00  0.00           H
ATOM   1462  CB  VAL A  94      43.631  35.094 102.449  1.00  0.00           C
ATOM   1463  HB  VAL A  94      43.117  35.805 103.130  1.00  0.00           H
ATOM   1464  CG1 VAL A  94      42.676  33.845 102.234  1.00  0.00           C
ATOM   1465 HG11 VAL A  94      41.626  34.078 101.955  1.00  0.00           H
ATOM   1466 HG12 VAL A  94      42.554  33.352 103.222  1.00  0.00           H
ATOM   1467 HG13 VAL A  94      43.070  33.106 101.504  1.00  0.00           H
ATOM   1468  CG2 VAL A  94      44.979  34.532 102.906  1.00  0.00           C
ATOM   1469 HG21 VAL A  94      45.479  33.968 102.090  1.00  0.00           H
ATOM   1470 HG22 VAL A  94      44.890  33.821 103.755  1.00  0.00           H
ATOM   1471 HG23 VAL A  94      45.740  35.300 103.164  1.00  0.00           H
ATOM   1472  C   VAL A  94      42.474  35.904 100.352  1.00  0.00           C
ATOM   1473  O   VAL A  94      42.028  35.028  99.592  1.00  0.00           O
ATOM   1474  N   LEU A  95      41.834  37.089 100.437  1.00  0.00           N
ATOM   1475  HN  LEU A  95      42.049  37.645 101.237  1.00  0.00           H
ATOM   1476  CA  LEU A  95      40.638  37.442  99.677  1.00  0.00           C
ATOM   1477  HA  LEU A  95      39.947  36.715 100.076  1.00  0.00           H
ATOM   1478  CB  LEU A  95      40.070  38.788 100.137  1.00  0.00           C
ATOM   1479  HB1 LEU A  95      40.764  39.586  99.796  1.00  0.00           H
ATOM   1480  HB2 LEU A  95      40.151  38.815 101.244  1.00  0.00           H
ATOM   1481  CG  LEU A  95      38.576  39.028  99.679  1.00  0.00           C
ATOM   1482  HG  LEU A  95      38.408  38.888  98.590  1.00  0.00           H
ATOM   1483  CD1 LEU A  95      37.591  37.987 100.352  1.00  0.00           C
ATOM   1484 HD11 LEU A  95      37.777  36.947 100.009  1.00  0.00           H
ATOM   1485 HD12 LEU A  95      36.578  38.401 100.158  1.00  0.00           H
ATOM   1486 HD13 LEU A  95      37.787  38.053 101.443  1.00  0.00           H
ATOM   1487  CD2 LEU A  95      38.050  40.426 100.069  1.00  0.00           C
ATOM   1488 HD21 LEU A  95      36.953  40.479  99.904  1.00  0.00           H
ATOM   1489 HD22 LEU A  95      38.599  41.043  99.325  1.00  0.00           H
ATOM   1490 HD23 LEU A  95      38.343  40.605 101.126  1.00  0.00           H
ATOM   1491  C   LEU A  95      40.756  37.382  98.180  1.00  0.00           C
ATOM   1492  O   LEU A  95      39.799  37.091  97.476  1.00  0.00           O
ATOM   1493  N   THR A  96      41.953  37.682  97.637  1.00  0.00           N
ATOM   1494  HN  THR A  96      42.707  37.886  98.256  1.00  0.00           H
ATOM   1495  CA  THR A  96      42.243  37.762  96.179  1.00  0.00           C
ATOM   1496  HA  THR A  96      41.274  37.836  95.708  1.00  0.00           H
ATOM   1497  CB  THR A  96      42.953  39.097  95.739  1.00  0.00           C
ATOM   1498  HB  THR A  96      43.593  38.956  94.842  1.00  0.00           H
ATOM   1499  OG1 THR A  96      43.813  39.518  96.751  1.00  0.00           O
ATOM   1500  HG1 THR A  96      43.193  39.914  97.367  1.00  0.00           H
ATOM   1501  CG2 THR A  96      41.893  40.193  95.599  1.00  0.00           C
ATOM   1502 HG21 THR A  96      41.216  40.273  96.477  1.00  0.00           H
ATOM   1503 HG22 THR A  96      41.264  40.130  94.685  1.00  0.00           H
ATOM   1504 HG23 THR A  96      42.423  41.169  95.577  1.00  0.00           H
ATOM   1505  C   THR A  96      42.929  36.524  95.674  1.00  0.00           C
ATOM   1506  O   THR A  96      43.130  36.356  94.480  1.00  0.00           O
ATOM   1507  N   ILE A  97      43.273  35.540  96.566  1.00  0.00           N
ATOM   1508  HN  ILE A  97      43.476  35.732  97.523  1.00  0.00           H
ATOM   1509  CA  ILE A  97      43.785  34.214  96.174  1.00  0.00           C
ATOM   1510  HA  ILE A  97      44.752  34.448  95.754  1.00  0.00           H
ATOM   1511  CB  ILE A  97      44.333  33.239  97.364  1.00  0.00           C
ATOM   1512  HB  ILE A  97      43.548  33.059  98.130  1.00  0.00           H
ATOM   1513  CG2 ILE A  97      44.743  31.824  96.835  1.00  0.00           C
ATOM   1514 HG21 ILE A  97      45.142  31.214  97.674  1.00  0.00           H
ATOM   1515 HG22 ILE A  97      45.571  31.883  96.096  1.00  0.00           H
ATOM   1516 HG23 ILE A  97      43.890  31.221  96.458  1.00  0.00           H
ATOM   1517  CG1 ILE A  97      45.525  33.962  98.146  1.00  0.00           C
ATOM   1518 HG11 ILE A  97      44.993  34.778  98.681  1.00  0.00           H
ATOM   1519 HG12 ILE A  97      46.220  34.364  97.379  1.00  0.00           H
ATOM   1520  CD  ILE A  97      46.201  33.121  99.196  1.00  0.00           C
ATOM   1521  HD1 ILE A  97      45.367  32.855  99.880  1.00  0.00           H
ATOM   1522  HD2 ILE A  97      46.954  33.734  99.735  1.00  0.00           H
ATOM   1523  HD3 ILE A  97      46.759  32.279  98.733  1.00  0.00           H
ATOM   1524  C   ILE A  97      42.880  33.513  95.103  1.00  0.00           C
ATOM   1525  O   ILE A  97      43.369  33.029  94.102  1.00  0.00           O
ATOM   1526  N   PRO A  98      41.556  33.443  95.335  1.00  0.00           N
ATOM   1527  CD  PRO A  98      40.914  33.552  96.651  1.00  0.00           C
ATOM   1528  HD1 PRO A  98      40.583  34.612  96.686  1.00  0.00           H
ATOM   1529  HD2 PRO A  98      41.553  33.200  97.488  1.00  0.00           H
ATOM   1530  CA  PRO A  98      40.783  32.654  94.381  1.00  0.00           C
ATOM   1531  HA  PRO A  98      41.149  31.645  94.264  1.00  0.00           H
ATOM   1532  CB  PRO A  98      39.397  32.569  95.055  1.00  0.00           C
ATOM   1533  HB1 PRO A  98      38.844  31.657  94.744  1.00  0.00           H
ATOM   1534  HB2 PRO A  98      38.921  33.519  94.730  1.00  0.00           H
ATOM   1535  CG  PRO A  98      39.761  32.522  96.564  1.00  0.00           C
ATOM   1536  HG1 PRO A  98      38.891  32.591  97.252  1.00  0.00           H
ATOM   1537  HG2 PRO A  98      40.183  31.508  96.726  1.00  0.00           H
ATOM   1538  C   PRO A  98      40.712  33.394  93.022  1.00  0.00           C
ATOM   1539  O   PRO A  98      40.646  32.802  91.928  1.00  0.00           O
ATOM   1540  N   VAL A  99      40.691  34.719  93.075  1.00  0.00           N
ATOM   1541  HN  VAL A  99      40.878  35.128  93.965  1.00  0.00           H
ATOM   1542  CA  VAL A  99      40.814  35.656  91.891  1.00  0.00           C
ATOM   1543  HA  VAL A  99      39.931  35.553  91.277  1.00  0.00           H
ATOM   1544  CB  VAL A  99      40.790  37.160  92.343  1.00  0.00           C
ATOM   1545  HB  VAL A  99      41.331  37.210  93.312  1.00  0.00           H
ATOM   1546  CG1 VAL A  99      41.465  38.193  91.430  1.00  0.00           C
ATOM   1547 HG11 VAL A  99      42.525  38.240  91.762  1.00  0.00           H
ATOM   1548 HG12 VAL A  99      40.965  39.172  91.593  1.00  0.00           H
ATOM   1549 HG13 VAL A  99      41.437  37.896  90.360  1.00  0.00           H
ATOM   1550  CG2 VAL A  99      39.336  37.571  92.526  1.00  0.00           C
ATOM   1551 HG21 VAL A  99      38.751  36.767  93.021  1.00  0.00           H
ATOM   1552 HG22 VAL A  99      38.836  37.734  91.548  1.00  0.00           H
ATOM   1553 HG23 VAL A  99      39.281  38.505  93.126  1.00  0.00           H
ATOM   1554  C   VAL A  99      42.021  35.385  91.066  1.00  0.00           C
ATOM   1555  O   VAL A  99      41.886  35.155  89.896  1.00  0.00           O
ATOM   1556  N   TRP A 100      43.214  35.172  91.627  1.00  0.00           N
ATOM   1557  HN  TRP A 100      43.275  35.338  92.608  1.00  0.00           H
ATOM   1558  CA  TRP A 100      44.472  34.824  90.884  1.00  0.00           C
ATOM   1559  HA  TRP A 100      44.546  35.508  90.051  1.00  0.00           H
ATOM   1560  CB  TRP A 100      45.818  34.720  91.672  1.00  0.00           C
ATOM   1561  HB1 TRP A 100      46.653  34.408  91.008  1.00  0.00           H
ATOM   1562  HB2 TRP A 100      45.647  33.995  92.497  1.00  0.00           H
ATOM   1563  CG  TRP A 100      46.363  35.965  92.353  1.00  0.00           C
ATOM   1564  CD1 TRP A 100      46.449  36.316  93.716  1.00  0.00           C
ATOM   1565  HD1 TRP A 100      46.194  35.592  94.476  1.00  0.00           H
ATOM   1566  NE1 TRP A 100      47.138  37.476  93.872  1.00  0.00           N
ATOM   1567  HE1 TRP A 100      47.499  37.803  94.718  1.00  0.00           H
ATOM   1568  CE2 TRP A 100      47.435  37.950  92.606  1.00  0.00           C
ATOM   1569  CD2 TRP A 100      47.078  36.978  91.675  1.00  0.00           C
ATOM   1570  CE3 TRP A 100      47.508  37.165  90.308  1.00  0.00           C
ATOM   1571  HE3 TRP A 100      47.234  36.459  89.538  1.00  0.00           H
ATOM   1572  CZ3 TRP A 100      48.328  38.348  90.076  1.00  0.00           C
ATOM   1573  HZ3 TRP A 100      48.655  38.609  89.081  1.00  0.00           H
ATOM   1574  CZ2 TRP A 100      48.153  39.066  92.341  1.00  0.00           C
ATOM   1575  HZ2 TRP A 100      48.275  39.755  93.164  1.00  0.00           H
ATOM   1576  CH2 TRP A 100      48.670  39.217  91.108  1.00  0.00           C
ATOM   1577  HH2 TRP A 100      49.265  40.096  90.908  1.00  0.00           H
ATOM   1578  C   TRP A 100      44.341  33.489  90.154  1.00  0.00           C
ATOM   1579  O   TRP A 100      44.793  33.339  89.034  1.00  0.00           O
ATOM   1580  N   VAL A 101      43.707  32.519  90.775  1.00  0.00           N
ATOM   1581  HN  VAL A 101      43.286  32.690  91.662  1.00  0.00           H
ATOM   1582  CA  VAL A 101      43.535  31.147  90.319  1.00  0.00           C
ATOM   1583  HA  VAL A 101      44.528  30.768  90.127  1.00  0.00           H
ATOM   1584  CB  VAL A 101      42.880  30.224  91.387  1.00  0.00           C
ATOM   1585  HB  VAL A 101      41.943  30.697  91.751  1.00  0.00           H
ATOM   1586  CG1 VAL A 101      42.553  28.779  90.890  1.00  0.00           C
ATOM   1587 HG11 VAL A 101      43.493  28.203  90.755  1.00  0.00           H
ATOM   1588 HG12 VAL A 101      42.027  28.716  89.914  1.00  0.00           H
ATOM   1589 HG13 VAL A 101      41.900  28.306  91.654  1.00  0.00           H
ATOM   1590  CG2 VAL A 101      43.931  30.106  92.514  1.00  0.00           C
ATOM   1591 HG21 VAL A 101      44.185  31.138  92.838  1.00  0.00           H
ATOM   1592 HG22 VAL A 101      44.773  29.495  92.127  1.00  0.00           H
ATOM   1593 HG23 VAL A 101      43.610  29.456  93.356  1.00  0.00           H
ATOM   1594  C   VAL A 101      42.769  31.029  89.068  1.00  0.00           C
ATOM   1595  O   VAL A 101      43.260  30.390  88.157  1.00  0.00           O
ATOM   1596  N   VAL A 102      41.652  31.761  88.893  1.00  0.00           N
ATOM   1597  HN  VAL A 102      41.479  32.381  89.655  1.00  0.00           H
ATOM   1598  CA  VAL A 102      40.876  31.737  87.664  1.00  0.00           C
ATOM   1599  HA  VAL A 102      40.452  30.748  87.561  1.00  0.00           H
ATOM   1600  CB  VAL A 102      39.574  32.493  87.676  1.00  0.00           C
ATOM   1601  HB  VAL A 102      39.808  33.546  87.407  1.00  0.00           H
ATOM   1602  CG1 VAL A 102      38.689  32.034  86.517  1.00  0.00           C
ATOM   1603 HG11 VAL A 102      38.468  30.946  86.527  1.00  0.00           H
ATOM   1604 HG12 VAL A 102      39.295  32.202  85.601  1.00  0.00           H
ATOM   1605 HG13 VAL A 102      37.726  32.587  86.473  1.00  0.00           H
ATOM   1606  CG2 VAL A 102      38.883  32.536  89.056  1.00  0.00           C
ATOM   1607 HG21 VAL A 102      38.596  31.507  89.361  1.00  0.00           H
ATOM   1608 HG22 VAL A 102      37.901  33.039  88.931  1.00  0.00           H
ATOM   1609 HG23 VAL A 102      39.478  33.111  89.798  1.00  0.00           H
ATOM   1610  C   VAL A 102      41.756  32.187  86.465  1.00  0.00           C
ATOM   1611  O   VAL A 102      41.636  31.614  85.405  1.00  0.00           O
ATOM   1612  N   SER A 103      42.667  33.201  86.668  1.00  0.00           N
ATOM   1613  HN  SER A 103      42.723  33.772  87.484  1.00  0.00           H
ATOM   1614  CA  SER A 103      43.759  33.545  85.682  1.00  0.00           C
ATOM   1615  HA  SER A 103      43.181  33.645  84.776  1.00  0.00           H
ATOM   1616  CB  SER A 103      44.510  34.855  86.080  1.00  0.00           C
ATOM   1617  HB1 SER A 103      45.035  34.684  87.044  1.00  0.00           H
ATOM   1618  HB2 SER A 103      43.750  35.651  86.229  1.00  0.00           H
ATOM   1619  OG  SER A 103      45.388  35.397  85.112  1.00  0.00           O
ATOM   1620  HG1 SER A 103      44.840  35.501  84.330  1.00  0.00           H
ATOM   1621  C   SER A 103      44.766  32.429  85.350  1.00  0.00           C
ATOM   1622  O   SER A 103      45.119  32.254  84.171  1.00  0.00           O
ATOM   1623  N   LEU A 104      45.239  31.611  86.331  1.00  0.00           N
ATOM   1624  HN  LEU A 104      45.018  31.713  87.297  1.00  0.00           H
ATOM   1625  CA  LEU A 104      46.114  30.441  86.037  1.00  0.00           C
ATOM   1626  HA  LEU A 104      47.064  30.672  85.578  1.00  0.00           H
ATOM   1627  CB  LEU A 104      46.388  29.761  87.373  1.00  0.00           C
ATOM   1628  HB1 LEU A 104      46.944  28.802  87.305  1.00  0.00           H
ATOM   1629  HB2 LEU A 104      45.417  29.391  87.766  1.00  0.00           H
ATOM   1630  CG  LEU A 104      47.139  30.628  88.390  1.00  0.00           C
ATOM   1631  HG  LEU A 104      46.507  31.523  88.575  1.00  0.00           H
ATOM   1632  CD1 LEU A 104      47.335  29.842  89.738  1.00  0.00           C
ATOM   1633 HD11 LEU A 104      46.384  29.554  90.233  1.00  0.00           H
ATOM   1634 HD12 LEU A 104      47.868  30.618  90.328  1.00  0.00           H
ATOM   1635 HD13 LEU A 104      47.955  28.934  89.576  1.00  0.00           H
ATOM   1636  CD2 LEU A 104      48.527  31.053  87.836  1.00  0.00           C
ATOM   1637 HD21 LEU A 104      49.116  30.118  87.726  1.00  0.00           H
ATOM   1638 HD22 LEU A 104      48.942  31.724  88.618  1.00  0.00           H
ATOM   1639 HD23 LEU A 104      48.448  31.605  86.875  1.00  0.00           H
ATOM   1640  C   LEU A 104      45.362  29.403  85.130  1.00  0.00           C
ATOM   1641  O   LEU A 104      45.966  28.956  84.177  1.00  0.00           O
ATOM   1642  N   VAL A 105      44.003  29.163  85.389  1.00  0.00           N
ATOM   1643  HN  VAL A 105      43.538  29.572  86.170  1.00  0.00           H
ATOM   1644  CA  VAL A 105      43.249  28.219  84.621  1.00  0.00           C
ATOM   1645  HA  VAL A 105      43.726  27.253  84.695  1.00  0.00           H
ATOM   1646  CB  VAL A 105      41.890  28.054  85.370  1.00  0.00           C
ATOM   1647  HB  VAL A 105      41.323  29.004  85.475  1.00  0.00           H
ATOM   1648  CG1 VAL A 105      40.978  27.080  84.645  1.00  0.00           C
ATOM   1649 HG11 VAL A 105      40.759  27.488  83.635  1.00  0.00           H
ATOM   1650 HG12 VAL A 105      40.073  27.053  85.288  1.00  0.00           H
ATOM   1651 HG13 VAL A 105      41.451  26.075  84.649  1.00  0.00           H
ATOM   1652  CG2 VAL A 105      42.128  27.504  86.821  1.00  0.00           C
ATOM   1653 HG21 VAL A 105      42.773  28.105  87.497  1.00  0.00           H
ATOM   1654 HG22 VAL A 105      42.578  26.488  86.786  1.00  0.00           H
ATOM   1655 HG23 VAL A 105      41.178  27.592  87.390  1.00  0.00           H
ATOM   1656  C   VAL A 105      43.137  28.533  83.185  1.00  0.00           C
ATOM   1657  O   VAL A 105      43.210  27.588  82.366  1.00  0.00           O
ATOM   1658  N   GLN A 106      43.036  29.767  82.854  1.00  0.00           N
ATOM   1659  HN  GLN A 106      43.067  30.457  83.573  1.00  0.00           H
ATOM   1660  CA  GLN A 106      42.760  30.311  81.521  1.00  0.00           C
ATOM   1661  HA  GLN A 106      42.214  29.594  80.925  1.00  0.00           H
ATOM   1662  CB  GLN A 106      41.896  31.606  81.656  1.00  0.00           C
ATOM   1663  HB1 GLN A 106      41.672  32.022  80.651  1.00  0.00           H
ATOM   1664  HB2 GLN A 106      42.336  32.405  82.291  1.00  0.00           H
ATOM   1665  CG  GLN A 106      40.475  31.339  82.240  1.00  0.00           C
ATOM   1666  HG1 GLN A 106      40.450  31.058  83.314  1.00  0.00           H
ATOM   1667  HG2 GLN A 106      40.013  30.508  81.665  1.00  0.00           H
ATOM   1668  CD  GLN A 106      39.588  32.508  82.047  1.00  0.00           C
ATOM   1669  OE1 GLN A 106      39.858  33.481  81.322  1.00  0.00           O
ATOM   1670  NE2 GLN A 106      38.332  32.298  82.516  1.00  0.00           N
ATOM   1671 HE21 GLN A 106      37.570  32.885  82.240  1.00  0.00           H
ATOM   1672 HE22 GLN A 106      38.145  31.446  83.004  1.00  0.00           H
ATOM   1673  C   GLN A 106      44.105  30.652  80.853  1.00  0.00           C
ATOM   1674  O   GLN A 106      43.986  31.207  79.711  1.00  0.00           O
ATOM   1675  N   HIS A 107      45.291  30.284  81.453  1.00  0.00           N
ATOM   1676  HN  HIS A 107      45.323  29.864  82.357  1.00  0.00           H
ATOM   1677  CA  HIS A 107      46.540  30.558  80.800  1.00  0.00           C
ATOM   1678  HA  HIS A 107      47.298  30.163  81.461  1.00  0.00           H
ATOM   1679  CB  HIS A 107      46.803  29.788  79.491  1.00  0.00           C
ATOM   1680  HB1 HIS A 107      47.877  29.950  79.259  1.00  0.00           H
ATOM   1681  HB2 HIS A 107      46.214  30.250  78.670  1.00  0.00           H
ATOM   1682  ND1 HIS A 107      47.320  27.365  80.110  1.00  0.00           N
ATOM   1683  HD1 HIS A 107      48.277  27.514  80.356  1.00  0.00           H
ATOM   1684  CG  HIS A 107      46.528  28.354  79.538  1.00  0.00           C
ATOM   1685  CE1 HIS A 107      46.664  26.184  79.857  1.00  0.00           C
ATOM   1686  HE1 HIS A 107      47.129  25.316  80.324  1.00  0.00           H
ATOM   1687  NE2 HIS A 107      45.561  26.364  79.224  1.00  0.00           N
ATOM   1688  CD2 HIS A 107      45.468  27.715  78.973  1.00  0.00           C
ATOM   1689  HD2 HIS A 107      44.573  28.112  78.510  1.00  0.00           H
ATOM   1690  C   HIS A 107      46.948  32.017  80.710  1.00  0.00           C
ATOM   1691  O   HIS A 107      47.133  32.570  79.642  1.00  0.00           O
ATOM   1692  N   ASN A 108      46.903  32.707  81.882  1.00  0.00           N
ATOM   1693  HN  ASN A 108      46.460  32.244  82.646  1.00  0.00           H
ATOM   1694  CA  ASN A 108      47.306  34.100  82.115  1.00  0.00           C
ATOM   1695  HA  ASN A 108      47.381  34.233  83.185  1.00  0.00           H
ATOM   1696  CB  ASN A 108      48.610  34.496  81.437  1.00  0.00           C
ATOM   1697  HB1 ASN A 108      48.960  35.534  81.622  1.00  0.00           H
ATOM   1698  HB2 ASN A 108      48.664  34.295  80.345  1.00  0.00           H
ATOM   1699  CG  ASN A 108      49.747  33.662  82.054  1.00  0.00           C
ATOM   1700  OD1 ASN A 108      50.574  33.176  81.218  1.00  0.00           O
ATOM   1701  ND2 ASN A 108      49.916  33.549  83.389  1.00  0.00           N
ATOM   1702 HD21 ASN A 108      50.736  33.129  83.777  1.00  0.00           H
ATOM   1703 HD22 ASN A 108      49.277  34.005  84.008  1.00  0.00           H
ATOM   1704  C   ASN A 108      46.306  35.196  81.699  1.00  0.00           C
ATOM   1705  O   ASN A 108      46.521  36.380  81.991  1.00  0.00           O
ATOM   1706  N   GLN A 109      45.227  34.763  81.054  1.00  0.00           N
ATOM   1707  HN  GLN A 109      45.206  33.776  80.917  1.00  0.00           H
ATOM   1708  CA  GLN A 109      44.101  35.577  80.834  1.00  0.00           C
ATOM   1709  HA  GLN A 109      44.402  36.430  80.244  1.00  0.00           H
ATOM   1710  CB  GLN A 109      42.999  34.861  79.970  1.00  0.00           C
ATOM   1711  HB1 GLN A 109      42.047  35.414  80.122  1.00  0.00           H
ATOM   1712  HB2 GLN A 109      42.796  33.806  80.251  1.00  0.00           H
ATOM   1713  CG  GLN A 109      43.390  34.851  78.493  1.00  0.00           C
ATOM   1714  HG1 GLN A 109      44.410  34.458  78.296  1.00  0.00           H
ATOM   1715  HG2 GLN A 109      43.273  35.807  77.939  1.00  0.00           H
ATOM   1716  CD  GLN A 109      42.351  33.982  77.720  1.00  0.00           C
ATOM   1717  OE1 GLN A 109      41.375  34.481  77.196  1.00  0.00           O
ATOM   1718  NE2 GLN A 109      42.591  32.641  77.614  1.00  0.00           N
ATOM   1719 HE21 GLN A 109      43.366  32.312  78.152  1.00  0.00           H
ATOM   1720 HE22 GLN A 109      42.173  32.095  76.888  1.00  0.00           H
ATOM   1721  C   GLN A 109      43.545  36.271  82.093  1.00  0.00           C
ATOM   1722  O   GLN A 109      43.720  35.825  83.223  1.00  0.00           O
ATOM   1723  N   TRP A 110      42.873  37.383  81.896  1.00  0.00           N
ATOM   1724  HN  TRP A 110      42.792  37.749  80.972  1.00  0.00           H
ATOM   1725  CA  TRP A 110      42.331  38.125  82.972  1.00  0.00           C
ATOM   1726  HA  TRP A 110      42.502  37.668  83.935  1.00  0.00           H
ATOM   1727  CB  TRP A 110      42.929  39.548  83.161  1.00  0.00           C
ATOM   1728  HB1 TRP A 110      42.676  40.137  82.253  1.00  0.00           H
ATOM   1729  HB2 TRP A 110      44.031  39.449  83.060  1.00  0.00           H
ATOM   1730  CG  TRP A 110      42.489  40.173  84.511  1.00  0.00           C
ATOM   1731  CD1 TRP A 110      41.419  40.998  84.609  1.00  0.00           C
ATOM   1732  HD1 TRP A 110      40.952  41.562  83.815  1.00  0.00           H
ATOM   1733  NE1 TRP A 110      41.113  41.304  85.891  1.00  0.00           N
ATOM   1734  HE1 TRP A 110      40.607  42.097  86.151  1.00  0.00           H
ATOM   1735  CE2 TRP A 110      41.907  40.528  86.702  1.00  0.00           C
ATOM   1736  CD2 TRP A 110      42.787  39.778  85.885  1.00  0.00           C
ATOM   1737  CE3 TRP A 110      43.816  39.042  86.445  1.00  0.00           C
ATOM   1738  HE3 TRP A 110      44.641  38.635  85.880  1.00  0.00           H
ATOM   1739  CZ3 TRP A 110      43.893  38.931  87.873  1.00  0.00           C
ATOM   1740  HZ3 TRP A 110      44.676  38.392  88.385  1.00  0.00           H
ATOM   1741  CZ2 TRP A 110      41.935  40.382  88.110  1.00  0.00           C
ATOM   1742  HZ2 TRP A 110      41.322  41.083  88.657  1.00  0.00           H
ATOM   1743  CH2 TRP A 110      43.059  39.751  88.691  1.00  0.00           C
ATOM   1744  HH2 TRP A 110      43.229  39.877  89.750  1.00  0.00           H
ATOM   1745  C   TRP A 110      40.808  38.238  82.803  1.00  0.00           C
ATOM   1746  O   TRP A 110      40.365  38.978  81.909  1.00  0.00           O
ATOM   1747  N   PRO A 111      39.941  37.595  83.637  1.00  0.00           N
ATOM   1748  CD  PRO A 111      40.350  36.421  84.439  1.00  0.00           C
ATOM   1749  HD1 PRO A 111      40.906  36.729  85.349  1.00  0.00           H
ATOM   1750  HD2 PRO A 111      41.112  35.819  83.899  1.00  0.00           H
ATOM   1751  CA  PRO A 111      38.512  37.437  83.282  1.00  0.00           C
ATOM   1752  HA  PRO A 111      38.266  37.734  82.273  1.00  0.00           H
ATOM   1753  CB  PRO A 111      38.220  35.928  83.528  1.00  0.00           C
ATOM   1754  HB1 PRO A 111      38.539  35.396  82.607  1.00  0.00           H
ATOM   1755  HB2 PRO A 111      37.166  35.618  83.695  1.00  0.00           H
ATOM   1756  CG  PRO A 111      39.089  35.636  84.749  1.00  0.00           C
ATOM   1757  HG1 PRO A 111      38.580  35.976  85.676  1.00  0.00           H
ATOM   1758  HG2 PRO A 111      39.326  34.569  84.949  1.00  0.00           H
ATOM   1759  C   PRO A 111      37.623  38.335  84.083  1.00  0.00           C
ATOM   1760  O   PRO A 111      36.434  38.468  83.791  1.00  0.00           O
ATOM   1761  N   MET A 112      38.059  38.933  85.207  1.00  0.00           N
ATOM   1762  HN  MET A 112      38.958  38.673  85.551  1.00  0.00           H
ATOM   1763  CA  MET A 112      37.151  39.588  86.171  1.00  0.00           C
ATOM   1764  HA  MET A 112      36.203  39.075  86.105  1.00  0.00           H
ATOM   1765  CB  MET A 112      37.730  39.553  87.623  1.00  0.00           C
ATOM   1766  HB1 MET A 112      36.952  40.062  88.231  1.00  0.00           H
ATOM   1767  HB2 MET A 112      38.634  40.188  87.742  1.00  0.00           H
ATOM   1768  CG  MET A 112      38.045  38.133  88.122  1.00  0.00           C
ATOM   1769  HG1 MET A 112      38.339  38.123  89.193  1.00  0.00           H
ATOM   1770  HG2 MET A 112      38.902  37.811  87.493  1.00  0.00           H
ATOM   1771  SD  MET A 112      36.620  37.087  87.839  1.00  0.00           S
ATOM   1772  CE  MET A 112      37.244  35.680  88.692  1.00  0.00           C
ATOM   1773  HE1 MET A 112      38.204  35.219  88.377  1.00  0.00           H
ATOM   1774  HE2 MET A 112      36.464  34.890  88.657  1.00  0.00           H
ATOM   1775  HE3 MET A 112      37.534  35.881  89.745  1.00  0.00           H
ATOM   1776  C   MET A 112      36.925  41.054  85.919  1.00  0.00           C
ATOM   1777  O   MET A 112      36.183  41.725  86.571  1.00  0.00           O
ATOM   1778  N   GLY A 113      37.613  41.680  84.920  1.00  0.00           N
ATOM   1779  HN  GLY A 113      38.198  41.117  84.341  1.00  0.00           H
ATOM   1780  CA  GLY A 113      37.580  43.124  84.572  1.00  0.00           C
ATOM   1781  HA1 GLY A 113      36.641  43.613  84.783  1.00  0.00           H
ATOM   1782  HA2 GLY A 113      37.845  43.152  83.526  1.00  0.00           H
ATOM   1783  C   GLY A 113      38.583  43.998  85.295  1.00  0.00           C
ATOM   1784  O   GLY A 113      39.240  43.572  86.174  1.00  0.00           O
ATOM   1785  N   GLU A 114      38.636  45.268  84.859  1.00  0.00           N
ATOM   1786  HN  GLU A 114      38.064  45.521  84.082  1.00  0.00           H
ATOM   1787  CA  GLU A 114      39.629  46.273  85.163  1.00  0.00           C
ATOM   1788  HA  GLU A 114      40.599  45.837  84.970  1.00  0.00           H
ATOM   1789  CB  GLU A 114      39.509  47.474  84.210  1.00  0.00           C
ATOM   1790  HB1 GLU A 114      38.441  47.764  84.310  1.00  0.00           H
ATOM   1791  HB2 GLU A 114      39.528  47.154  83.146  1.00  0.00           H
ATOM   1792  CG  GLU A 114      40.352  48.680  84.555  1.00  0.00           C
ATOM   1793  HG1 GLU A 114      41.391  48.341  84.361  1.00  0.00           H
ATOM   1794  HG2 GLU A 114      40.266  49.067  85.593  1.00  0.00           H
ATOM   1795  CD  GLU A 114      39.945  49.854  83.687  1.00  0.00           C
ATOM   1796  OE1 GLU A 114      39.813  49.753  82.481  1.00  0.00           O
ATOM   1797  OE2 GLU A 114      39.922  51.009  84.262  1.00  0.00           O
ATOM   1798  C   GLU A 114      39.738  46.639  86.572  1.00  0.00           C
ATOM   1799  O   GLU A 114      40.820  46.727  87.148  1.00  0.00           O
ATOM   1800  N   LEU A 115      38.601  46.843  87.271  1.00  0.00           N
ATOM   1801  HN  LEU A 115      37.682  46.653  86.935  1.00  0.00           H
ATOM   1802  CA  LEU A 115      38.678  47.283  88.693  1.00  0.00           C
ATOM   1803  HA  LEU A 115      39.452  48.030  88.781  1.00  0.00           H
ATOM   1804  CB  LEU A 115      37.327  47.717  89.285  1.00  0.00           C
ATOM   1805  HB1 LEU A 115      36.522  46.954  89.222  1.00  0.00           H
ATOM   1806  HB2 LEU A 115      37.087  48.602  88.658  1.00  0.00           H
ATOM   1807  CG  LEU A 115      37.260  48.282  90.720  1.00  0.00           C
ATOM   1808  HG  LEU A 115      37.477  47.492  91.471  1.00  0.00           H
ATOM   1809  CD1 LEU A 115      38.412  49.303  90.908  1.00  0.00           C
ATOM   1810 HD11 LEU A 115      38.289  50.247  90.336  1.00  0.00           H
ATOM   1811 HD12 LEU A 115      38.538  49.525  91.989  1.00  0.00           H
ATOM   1812 HD13 LEU A 115      39.411  48.977  90.548  1.00  0.00           H
ATOM   1813  CD2 LEU A 115      35.883  48.877  90.984  1.00  0.00           C
ATOM   1814 HD21 LEU A 115      35.761  49.308  92.000  1.00  0.00           H
ATOM   1815 HD22 LEU A 115      35.089  48.125  90.789  1.00  0.00           H
ATOM   1816 HD23 LEU A 115      35.731  49.750  90.313  1.00  0.00           H
ATOM   1817  C   LEU A 115      39.217  46.125  89.514  1.00  0.00           C
ATOM   1818  O   LEU A 115      40.056  46.342  90.366  1.00  0.00           O
ATOM   1819  N   THR A 116      38.856  44.885  89.262  1.00  0.00           N
ATOM   1820  HN  THR A 116      38.027  44.739  88.727  1.00  0.00           H
ATOM   1821  CA  THR A 116      39.380  43.737  89.988  1.00  0.00           C
ATOM   1822  HA  THR A 116      39.207  44.009  91.019  1.00  0.00           H
ATOM   1823  CB  THR A 116      38.768  42.324  89.641  1.00  0.00           C
ATOM   1824  HB  THR A 116      39.002  42.133  88.572  1.00  0.00           H
ATOM   1825  OG1 THR A 116      37.361  42.484  89.827  1.00  0.00           O
ATOM   1826  HG1 THR A 116      37.016  43.226  89.325  1.00  0.00           H
ATOM   1827  CG2 THR A 116      39.255  41.160  90.467  1.00  0.00           C
ATOM   1828 HG21 THR A 116      40.359  41.043  90.414  1.00  0.00           H
ATOM   1829 HG22 THR A 116      38.670  40.286  90.110  1.00  0.00           H
ATOM   1830 HG23 THR A 116      38.993  41.338  91.532  1.00  0.00           H
ATOM   1831  C   THR A 116      40.883  43.604  89.852  1.00  0.00           C
ATOM   1832  O   THR A 116      41.676  43.330  90.804  1.00  0.00           O
ATOM   1833  N   CYS A 117      41.431  43.905  88.634  1.00  0.00           N
ATOM   1834  HN  CYS A 117      40.775  44.271  87.979  1.00  0.00           H
ATOM   1835  CA  CYS A 117      42.847  44.004  88.324  1.00  0.00           C
ATOM   1836  HA  CYS A 117      43.358  43.073  88.519  1.00  0.00           H
ATOM   1837  CB  CYS A 117      43.135  44.381  86.808  1.00  0.00           C
ATOM   1838  HB1 CYS A 117      43.110  45.488  86.720  1.00  0.00           H
ATOM   1839  HB2 CYS A 117      42.351  43.859  86.217  1.00  0.00           H
ATOM   1840  SG  CYS A 117      44.705  43.911  86.210  1.00  0.00           S
ATOM   1841  C   CYS A 117      43.581  44.984  89.201  1.00  0.00           C
ATOM   1842  O   CYS A 117      44.583  44.766  89.844  1.00  0.00           O
ATOM   1843  N   LYS A 118      42.979  46.175  89.261  1.00  0.00           N
ATOM   1844  HN  LYS A 118      42.192  46.378  88.683  1.00  0.00           H
ATOM   1845  CA  LYS A 118      43.489  47.246  90.070  1.00  0.00           C
ATOM   1846  HA  LYS A 118      44.519  47.449  89.815  1.00  0.00           H
ATOM   1847  CB  LYS A 118      42.683  48.577  89.811  1.00  0.00           C
ATOM   1848  HB1 LYS A 118      42.919  49.274  90.643  1.00  0.00           H
ATOM   1849  HB2 LYS A 118      41.610  48.287  89.799  1.00  0.00           H
ATOM   1850  CG  LYS A 118      43.034  49.307  88.534  1.00  0.00           C
ATOM   1851  HG1 LYS A 118      43.249  48.568  87.733  1.00  0.00           H
ATOM   1852  HG2 LYS A 118      44.008  49.823  88.678  1.00  0.00           H
ATOM   1853  CD  LYS A 118      41.930  50.218  87.965  1.00  0.00           C
ATOM   1854  HD1 LYS A 118      41.578  50.876  88.788  1.00  0.00           H
ATOM   1855  HD2 LYS A 118      41.017  49.658  87.670  1.00  0.00           H
ATOM   1856  CE  LYS A 118      42.355  51.100  86.811  1.00  0.00           C
ATOM   1857  HE1 LYS A 118      42.601  50.548  85.878  1.00  0.00           H
ATOM   1858  HE2 LYS A 118      43.222  51.747  87.063  1.00  0.00           H
ATOM   1859  NZ  LYS A 118      41.272  52.011  86.388  1.00  0.00           N
ATOM   1860  HZ1 LYS A 118      40.552  51.984  87.138  1.00  0.00           H
ATOM   1861  HZ2 LYS A 118      40.802  51.601  85.556  1.00  0.00           H
ATOM   1862  HZ3 LYS A 118      41.455  53.000  86.125  1.00  0.00           H
ATOM   1863  C   LYS A 118      43.343  46.954  91.551  1.00  0.00           C
ATOM   1864  O   LYS A 118      44.258  47.170  92.325  1.00  0.00           O
ATOM   1865  N   VAL A 119      42.219  46.460  92.060  1.00  0.00           N
ATOM   1866  HN  VAL A 119      41.399  46.439  91.494  1.00  0.00           H
ATOM   1867  CA  VAL A 119      42.037  46.118  93.449  1.00  0.00           C
ATOM   1868  HA  VAL A 119      42.194  46.996  94.058  1.00  0.00           H
ATOM   1869  CB  VAL A 119      40.587  45.690  93.693  1.00  0.00           C
ATOM   1870  HB  VAL A 119      40.364  44.879  92.968  1.00  0.00           H
ATOM   1871  CG1 VAL A 119      40.398  45.205  95.128  1.00  0.00           C
ATOM   1872 HG11 VAL A 119      40.865  45.896  95.861  1.00  0.00           H
ATOM   1873 HG12 VAL A 119      40.813  44.184  95.269  1.00  0.00           H
ATOM   1874 HG13 VAL A 119      39.326  45.020  95.353  1.00  0.00           H
ATOM   1875  CG2 VAL A 119      39.710  46.861  93.487  1.00  0.00           C
ATOM   1876 HG21 VAL A 119      39.895  47.713  94.176  1.00  0.00           H
ATOM   1877 HG22 VAL A 119      38.645  46.552  93.554  1.00  0.00           H
ATOM   1878 HG23 VAL A 119      39.773  47.295  92.466  1.00  0.00           H
ATOM   1879  C   VAL A 119      43.094  45.053  93.863  1.00  0.00           C
ATOM   1880  O   VAL A 119      43.770  45.267  94.881  1.00  0.00           O
ATOM   1881  N   THR A 120      43.328  43.927  93.122  1.00  0.00           N
ATOM   1882  HN  THR A 120      42.812  43.876  92.271  1.00  0.00           H
ATOM   1883  CA  THR A 120      44.357  42.846  93.327  1.00  0.00           C
ATOM   1884  HA  THR A 120      44.259  42.542  94.359  1.00  0.00           H
ATOM   1885  CB  THR A 120      44.304  41.741  92.224  1.00  0.00           C
ATOM   1886  HB  THR A 120      44.357  42.267  91.247  1.00  0.00           H
ATOM   1887  OG1 THR A 120      43.084  41.054  92.252  1.00  0.00           O
ATOM   1888  HG1 THR A 120      42.508  41.803  92.083  1.00  0.00           H
ATOM   1889  CG2 THR A 120      45.368  40.680  92.280  1.00  0.00           C
ATOM   1890 HG21 THR A 120      45.267  39.846  91.554  1.00  0.00           H
ATOM   1891 HG22 THR A 120      45.391  40.066  93.206  1.00  0.00           H
ATOM   1892 HG23 THR A 120      46.378  41.142  92.246  1.00  0.00           H
ATOM   1893  C   THR A 120      45.713  43.476  93.246  1.00  0.00           C
ATOM   1894  O   THR A 120      46.545  43.148  94.083  1.00  0.00           O
ATOM   1895  N   HIS A 121      46.020  44.351  92.317  1.00  0.00           N
ATOM   1896  HN  HIS A 121      45.380  44.506  91.568  1.00  0.00           H
ATOM   1897  CA  HIS A 121      47.367  44.965  92.228  1.00  0.00           C
ATOM   1898  HA  HIS A 121      48.090  44.164  92.239  1.00  0.00           H
ATOM   1899  CB  HIS A 121      47.560  45.797  91.019  1.00  0.00           C
ATOM   1900  HB1 HIS A 121      46.771  46.579  91.031  1.00  0.00           H
ATOM   1901  HB2 HIS A 121      47.316  45.250  90.083  1.00  0.00           H
ATOM   1902  ND1 HIS A 121      49.343  47.559  91.231  1.00  0.00           N
ATOM   1903  HD1 HIS A 121      48.682  48.252  91.520  1.00  0.00           H
ATOM   1904  CG  HIS A 121      48.981  46.310  90.831  1.00  0.00           C
ATOM   1905  CE1 HIS A 121      50.671  47.665  90.969  1.00  0.00           C
ATOM   1906  HE1 HIS A 121      51.347  48.519  91.001  1.00  0.00           H
ATOM   1907  NE2 HIS A 121      51.205  46.530  90.448  1.00  0.00           N
ATOM   1908  CD2 HIS A 121      50.092  45.673  90.335  1.00  0.00           C
ATOM   1909  HD2 HIS A 121      50.268  44.666  89.976  1.00  0.00           H
ATOM   1910  C   HIS A 121      47.602  45.793  93.486  1.00  0.00           C
ATOM   1911  O   HIS A 121      48.654  45.587  94.052  1.00  0.00           O
ATOM   1912  N   LEU A 122      46.656  46.631  93.886  1.00  0.00           N
ATOM   1913  HN  LEU A 122      45.756  46.711  93.464  1.00  0.00           H
ATOM   1914  CA  LEU A 122      46.808  47.445  95.055  1.00  0.00           C
ATOM   1915  HA  LEU A 122      47.738  47.984  94.956  1.00  0.00           H
ATOM   1916  CB  LEU A 122      45.647  48.559  95.114  1.00  0.00           C
ATOM   1917  HB1 LEU A 122      44.757  47.895  95.164  1.00  0.00           H
ATOM   1918  HB2 LEU A 122      45.736  49.032  94.113  1.00  0.00           H
ATOM   1919  CG  LEU A 122      45.563  49.569  96.252  1.00  0.00           C
ATOM   1920  HG  LEU A 122      45.469  49.066  97.238  1.00  0.00           H
ATOM   1921  CD1 LEU A 122      46.714  50.566  96.221  1.00  0.00           C
ATOM   1922 HD11 LEU A 122      47.602  49.904  96.302  1.00  0.00           H
ATOM   1923 HD12 LEU A 122      46.738  51.348  97.010  1.00  0.00           H
ATOM   1924 HD13 LEU A 122      46.747  51.047  95.220  1.00  0.00           H
ATOM   1925  CD2 LEU A 122      44.294  50.385  96.149  1.00  0.00           C
ATOM   1926 HD21 LEU A 122      44.464  51.363  95.651  1.00  0.00           H
ATOM   1927 HD22 LEU A 122      44.059  50.690  97.191  1.00  0.00           H
ATOM   1928 HD23 LEU A 122      43.508  49.763  95.669  1.00  0.00           H
ATOM   1929  C   LEU A 122      46.915  46.744  96.356  1.00  0.00           C
ATOM   1930  O   LEU A 122      47.741  47.141  97.139  1.00  0.00           O
ATOM   1931  N   ILE A 123      46.103  45.649  96.625  1.00  0.00           N
ATOM   1932  HN  ILE A 123      45.291  45.410  96.099  1.00  0.00           H
ATOM   1933  CA  ILE A 123      46.377  44.742  97.708  1.00  0.00           C
ATOM   1934  HA  ILE A 123      46.419  45.319  98.620  1.00  0.00           H
ATOM   1935  CB  ILE A 123      45.308  43.575  97.831  1.00  0.00           C
ATOM   1936  HB  ILE A 123      45.316  43.202  96.785  1.00  0.00           H
ATOM   1937  CG2 ILE A 123      45.660  42.430  98.745  1.00  0.00           C
ATOM   1938 HG21 ILE A 123      44.872  41.646  98.735  1.00  0.00           H
ATOM   1939 HG22 ILE A 123      45.723  42.747  99.808  1.00  0.00           H
ATOM   1940 HG23 ILE A 123      46.592  41.866  98.523  1.00  0.00           H
ATOM   1941  CG1 ILE A 123      43.923  44.194  98.168  1.00  0.00           C
ATOM   1942 HG11 ILE A 123      43.911  45.132  97.572  1.00  0.00           H
ATOM   1943 HG12 ILE A 123      43.902  44.506  99.234  1.00  0.00           H
ATOM   1944  CD  ILE A 123      42.792  43.343  97.796  1.00  0.00           C
ATOM   1945  HD1 ILE A 123      42.936  42.264  98.022  1.00  0.00           H
ATOM   1946  HD2 ILE A 123      42.707  43.427  96.692  1.00  0.00           H
ATOM   1947  HD3 ILE A 123      41.768  43.712  98.015  1.00  0.00           H
ATOM   1948  C   ILE A 123      47.793  44.043  97.699  1.00  0.00           C
ATOM   1949  O   ILE A 123      48.494  44.077  98.702  1.00  0.00           O
ATOM   1950  N   PHE A 124      48.301  43.537  96.543  1.00  0.00           N
ATOM   1951  HN  PHE A 124      47.884  43.547  95.637  1.00  0.00           H
ATOM   1952  CA  PHE A 124      49.731  43.036  96.352  1.00  0.00           C
ATOM   1953  HA  PHE A 124      50.011  42.257  97.045  1.00  0.00           H
ATOM   1954  CB  PHE A 124      49.789  42.245  95.000  1.00  0.00           C
ATOM   1955  HB1 PHE A 124      49.330  42.873  94.206  1.00  0.00           H
ATOM   1956  HB2 PHE A 124      49.273  41.285  95.218  1.00  0.00           H
ATOM   1957  CG  PHE A 124      51.195  41.905  94.524  1.00  0.00           C
ATOM   1958  CD1 PHE A 124      51.610  40.612  94.806  1.00  0.00           C
ATOM   1959  HD1 PHE A 124      50.975  39.848  95.230  1.00  0.00           H
ATOM   1960  CE1 PHE A 124      52.875  40.075  94.342  1.00  0.00           C
ATOM   1961  HE1 PHE A 124      53.130  39.044  94.538  1.00  0.00           H
ATOM   1962  CZ  PHE A 124      53.663  40.965  93.605  1.00  0.00           C
ATOM   1963  HZ  PHE A 124      54.602  40.586  93.228  1.00  0.00           H
ATOM   1964  CD2 PHE A 124      52.014  42.749  93.697  1.00  0.00           C
ATOM   1965  HD2 PHE A 124      51.636  43.710  93.381  1.00  0.00           H
ATOM   1966  CE2 PHE A 124      53.240  42.287  93.292  1.00  0.00           C
ATOM   1967  HE2 PHE A 124      53.959  42.877  92.744  1.00  0.00           H
ATOM   1968  C   PHE A 124      50.811  44.114  96.552  1.00  0.00           C
ATOM   1969  O   PHE A 124      51.770  43.843  97.215  1.00  0.00           O
ATOM   1970  N   SER A 125      50.639  45.319  96.035  1.00  0.00           N
ATOM   1971  HN  SER A 125      49.803  45.574  95.556  1.00  0.00           H
ATOM   1972  CA  SER A 125      51.655  46.330  96.019  1.00  0.00           C
ATOM   1973  HA  SER A 125      52.597  45.837  95.825  1.00  0.00           H
ATOM   1974  CB  SER A 125      51.354  47.362  94.911  1.00  0.00           C
ATOM   1975  HB1 SER A 125      50.380  47.867  95.086  1.00  0.00           H
ATOM   1976  HB2 SER A 125      51.232  46.842  93.937  1.00  0.00           H
ATOM   1977  OG  SER A 125      52.463  48.297  94.760  1.00  0.00           O
ATOM   1978  HG1 SER A 125      52.471  48.889  95.515  1.00  0.00           H
ATOM   1979  C   SER A 125      51.843  46.920  97.400  1.00  0.00           C
ATOM   1980  O   SER A 125      52.936  47.278  97.841  1.00  0.00           O
ATOM   1981  N   ILE A 126      50.669  46.982  98.157  1.00  0.00           N
ATOM   1982  HN  ILE A 126      49.814  46.584  97.833  1.00  0.00           H
ATOM   1983  CA  ILE A 126      50.595  47.411  99.538  1.00  0.00           C
ATOM   1984  HA  ILE A 126      51.238  48.278  99.569  1.00  0.00           H
ATOM   1985  CB  ILE A 126      49.240  47.815 100.130  1.00  0.00           C
ATOM   1986  HB  ILE A 126      48.506  47.082  99.734  1.00  0.00           H
ATOM   1987  CG2 ILE A 126      49.184  47.840 101.627  1.00  0.00           C
ATOM   1988 HG21 ILE A 126      48.257  48.302 102.028  1.00  0.00           H
ATOM   1989 HG22 ILE A 126      49.992  48.488 102.029  1.00  0.00           H
ATOM   1990 HG23 ILE A 126      49.329  46.796 101.980  1.00  0.00           H
ATOM   1991  CG1 ILE A 126      48.904  49.253  99.524  1.00  0.00           C
ATOM   1992 HG11 ILE A 126      49.141  49.321  98.441  1.00  0.00           H
ATOM   1993 HG12 ILE A 126      49.379  50.075 100.101  1.00  0.00           H
ATOM   1994  CD  ILE A 126      47.431  49.506  99.628  1.00  0.00           C
ATOM   1995  HD1 ILE A 126      47.066  49.590 100.674  1.00  0.00           H
ATOM   1996  HD2 ILE A 126      46.866  48.671  99.161  1.00  0.00           H
ATOM   1997  HD3 ILE A 126      47.177  50.411  99.036  1.00  0.00           H
ATOM   1998  C   ILE A 126      51.421  46.568 100.398  1.00  0.00           C
ATOM   1999  O   ILE A 126      52.183  46.993 101.274  1.00  0.00           O
ATOM   2000  N   ASN A 127      51.207  45.286 100.105  1.00  0.00           N
ATOM   2001  HN  ASN A 127      50.448  44.993  99.529  1.00  0.00           H
ATOM   2002  CA  ASN A 127      51.893  44.215 100.760  1.00  0.00           C
ATOM   2003  HA  ASN A 127      51.851  44.365 101.828  1.00  0.00           H
ATOM   2004  CB  ASN A 127      51.082  42.872 100.437  1.00  0.00           C
ATOM   2005  HB1 ASN A 127      50.885  42.857  99.344  1.00  0.00           H
ATOM   2006  HB2 ASN A 127      50.059  42.906 100.870  1.00  0.00           H
ATOM   2007  CG  ASN A 127      51.821  41.624 100.834  1.00  0.00           C
ATOM   2008  OD1 ASN A 127      52.196  40.777 100.010  1.00  0.00           O
ATOM   2009  ND2 ASN A 127      52.296  41.549 102.059  1.00  0.00           N
ATOM   2010 HD21 ASN A 127      52.778  40.727 102.363  1.00  0.00           H
ATOM   2011 HD22 ASN A 127      51.910  42.028 102.848  1.00  0.00           H
ATOM   2012  C   ASN A 127      53.386  44.222 100.392  1.00  0.00           C
ATOM   2013  O   ASN A 127      54.261  43.996 101.232  1.00  0.00           O
ATOM   2014  N   LEU A 128      53.699  44.468  99.090  1.00  0.00           N
ATOM   2015  HN  LEU A 128      52.901  44.695  98.537  1.00  0.00           H
ATOM   2016  CA  LEU A 128      55.094  44.572  98.472  1.00  0.00           C
ATOM   2017  HA  LEU A 128      55.569  43.607  98.564  1.00  0.00           H
ATOM   2018  CB  LEU A 128      54.972  44.933  96.974  1.00  0.00           C
ATOM   2019  HB1 LEU A 128      54.603  45.974  96.855  1.00  0.00           H
ATOM   2020  HB2 LEU A 128      54.206  44.341  96.428  1.00  0.00           H
ATOM   2021  CG  LEU A 128      56.222  45.116  96.136  1.00  0.00           C
ATOM   2022  HG  LEU A 128      56.909  45.865  96.584  1.00  0.00           H
ATOM   2023  CD1 LEU A 128      56.961  43.837  95.748  1.00  0.00           C
ATOM   2024 HD11 LEU A 128      56.201  43.041  95.595  1.00  0.00           H
ATOM   2025 HD12 LEU A 128      57.609  43.539  96.600  1.00  0.00           H
ATOM   2026 HD13 LEU A 128      57.540  43.912  94.803  1.00  0.00           H
ATOM   2027  CD2 LEU A 128      55.828  45.780  94.808  1.00  0.00           C
ATOM   2028 HD21 LEU A 128      55.698  46.859  95.040  1.00  0.00           H
ATOM   2029 HD22 LEU A 128      54.882  45.270  94.527  1.00  0.00           H
ATOM   2030 HD23 LEU A 128      56.615  45.588  94.047  1.00  0.00           H
ATOM   2031  C   LEU A 128      56.084  45.557  99.212  1.00  0.00           C
ATOM   2032  O   LEU A 128      57.257  45.356  99.271  1.00  0.00           O
ATOM   2033  N   PHE A 129      55.557  46.631  99.881  1.00  0.00           N
ATOM   2034  HN  PHE A 129      54.589  46.825 100.017  1.00  0.00           H
ATOM   2035  CA  PHE A 129      56.308  47.572 100.654  1.00  0.00           C
ATOM   2036  HA  PHE A 129      57.364  47.386 100.530  1.00  0.00           H
ATOM   2037  CB  PHE A 129      56.000  48.997 100.050  1.00  0.00           C
ATOM   2038  HB1 PHE A 129      56.335  49.728 100.817  1.00  0.00           H
ATOM   2039  HB2 PHE A 129      54.913  49.086  99.838  1.00  0.00           H
ATOM   2040  CG  PHE A 129      56.882  49.250  98.776  1.00  0.00           C
ATOM   2041  CD1 PHE A 129      56.346  49.130  97.493  1.00  0.00           C
ATOM   2042  HD1 PHE A 129      55.292  48.909  97.417  1.00  0.00           H
ATOM   2043  CE1 PHE A 129      57.068  49.428  96.379  1.00  0.00           C
ATOM   2044  HE1 PHE A 129      56.633  49.281  95.401  1.00  0.00           H
ATOM   2045  CZ  PHE A 129      58.450  49.703  96.514  1.00  0.00           C
ATOM   2046  HZ  PHE A 129      59.082  49.872  95.655  1.00  0.00           H
ATOM   2047  CD2 PHE A 129      58.265  49.485  98.872  1.00  0.00           C
ATOM   2048  HD2 PHE A 129      58.780  49.546  99.819  1.00  0.00           H
ATOM   2049  CE2 PHE A 129      59.059  49.628  97.761  1.00  0.00           C
ATOM   2050  HE2 PHE A 129      60.085  49.841  98.021  1.00  0.00           H
ATOM   2051  C   PHE A 129      56.042  47.545 102.154  1.00  0.00           C
ATOM   2052  O   PHE A 129      56.889  47.776 103.006  1.00  0.00           O
ATOM   2053  N   GLY A 130      54.761  47.190 102.569  1.00  0.00           N
ATOM   2054  HN  GLY A 130      54.060  47.094 101.867  1.00  0.00           H
ATOM   2055  CA  GLY A 130      54.385  47.184 103.962  1.00  0.00           C
ATOM   2056  HA1 GLY A 130      53.307  47.138 104.012  1.00  0.00           H
ATOM   2057  HA2 GLY A 130      54.794  48.070 104.425  1.00  0.00           H
ATOM   2058  C   GLY A 130      54.852  45.979 104.782  1.00  0.00           C
ATOM   2059  O   GLY A 130      55.262  46.213 105.892  1.00  0.00           O
ATOM   2060  N   SER A 131      54.926  44.791 104.145  1.00  0.00           N
ATOM   2061  HN  SER A 131      54.709  44.747 103.173  1.00  0.00           H
ATOM   2062  CA  SER A 131      55.551  43.579 104.902  1.00  0.00           C
ATOM   2063  HA  SER A 131      54.986  43.453 105.813  1.00  0.00           H
ATOM   2064  CB  SER A 131      55.309  42.275 104.107  1.00  0.00           C
ATOM   2065  HB1 SER A 131      55.292  42.458 103.011  1.00  0.00           H
ATOM   2066  HB2 SER A 131      54.313  41.820 104.293  1.00  0.00           H
ATOM   2067  OG  SER A 131      56.282  41.209 104.364  1.00  0.00           O
ATOM   2068  HG1 SER A 131      55.878  40.385 104.082  1.00  0.00           H
ATOM   2069  C   SER A 131      56.970  43.780 105.389  1.00  0.00           C
ATOM   2070  O   SER A 131      57.275  43.527 106.582  1.00  0.00           O
ATOM   2071  N   ILE A 132      57.844  44.214 104.468  1.00  0.00           N
ATOM   2072  HN  ILE A 132      57.575  44.436 103.533  1.00  0.00           H
ATOM   2073  CA  ILE A 132      59.195  44.664 104.743  1.00  0.00           C
ATOM   2074  HA  ILE A 132      59.674  43.933 105.377  1.00  0.00           H
ATOM   2075  CB  ILE A 132      59.919  44.806 103.440  1.00  0.00           C
ATOM   2076  HB  ILE A 132      59.775  43.860 102.875  1.00  0.00           H
ATOM   2077  CG2 ILE A 132      59.506  46.031 102.613  1.00  0.00           C
ATOM   2078 HG21 ILE A 132      59.944  46.981 102.989  1.00  0.00           H
ATOM   2079 HG22 ILE A 132      58.395  46.008 102.615  1.00  0.00           H
ATOM   2080 HG23 ILE A 132      59.702  45.856 101.534  1.00  0.00           H
ATOM   2081  CG1 ILE A 132      61.510  44.716 103.579  1.00  0.00           C
ATOM   2082 HG11 ILE A 132      61.873  45.723 103.877  1.00  0.00           H
ATOM   2083 HG12 ILE A 132      61.965  44.519 102.585  1.00  0.00           H
ATOM   2084  CD  ILE A 132      62.034  43.645 104.508  1.00  0.00           C
ATOM   2085  HD1 ILE A 132      63.127  43.811 104.625  1.00  0.00           H
ATOM   2086  HD2 ILE A 132      61.740  42.642 104.130  1.00  0.00           H
ATOM   2087  HD3 ILE A 132      61.666  43.789 105.546  1.00  0.00           H
ATOM   2088  C   ILE A 132      59.384  45.852 105.659  1.00  0.00           C
ATOM   2089  O   ILE A 132      60.187  45.783 106.564  1.00  0.00           O
ATOM   2090  N   PHE A 133      58.612  46.912 105.452  1.00  0.00           N
ATOM   2091  HN  PHE A 133      57.996  47.135 104.701  1.00  0.00           H
ATOM   2092  CA  PHE A 133      58.568  48.057 106.349  1.00  0.00           C
ATOM   2093  HA  PHE A 133      59.573  48.451 106.380  1.00  0.00           H
ATOM   2094  CB  PHE A 133      57.730  49.237 105.820  1.00  0.00           C
ATOM   2095  HB1 PHE A 133      57.420  49.941 106.622  1.00  0.00           H
ATOM   2096  HB2 PHE A 133      56.842  48.816 105.301  1.00  0.00           H
ATOM   2097  CG  PHE A 133      58.470  50.048 104.729  1.00  0.00           C
ATOM   2098  CD1 PHE A 133      59.854  49.706 104.278  1.00  0.00           C
ATOM   2099  HD1 PHE A 133      60.339  48.797 104.605  1.00  0.00           H
ATOM   2100  CE1 PHE A 133      60.537  50.460 103.307  1.00  0.00           C
ATOM   2101  HE1 PHE A 133      61.548  50.219 103.012  1.00  0.00           H
ATOM   2102  CZ  PHE A 133      59.914  51.496 102.690  1.00  0.00           C
ATOM   2103  HZ  PHE A 133      60.491  51.935 101.889  1.00  0.00           H
ATOM   2104  CD2 PHE A 133      57.880  51.052 103.972  1.00  0.00           C
ATOM   2105  HD2 PHE A 133      56.848  51.307 104.160  1.00  0.00           H
ATOM   2106  CE2 PHE A 133      58.638  51.862 103.016  1.00  0.00           C
ATOM   2107  HE2 PHE A 133      58.161  52.663 102.472  1.00  0.00           H
ATOM   2108  C   PHE A 133      58.219  47.721 107.794  1.00  0.00           C
ATOM   2109  O   PHE A 133      58.889  48.145 108.750  1.00  0.00           O
ATOM   2110  N   PHE A 134      57.288  46.786 108.059  1.00  0.00           N
ATOM   2111  HN  PHE A 134      56.797  46.251 107.376  1.00  0.00           H
ATOM   2112  CA  PHE A 134      57.095  46.227 109.341  1.00  0.00           C
ATOM   2113  HA  PHE A 134      56.992  47.023 110.063  1.00  0.00           H
ATOM   2114  CB  PHE A 134      55.803  45.355 109.422  1.00  0.00           C
ATOM   2115  HB1 PHE A 134      55.830  44.424 110.028  1.00  0.00           H
ATOM   2116  HB2 PHE A 134      55.552  44.962 108.413  1.00  0.00           H
ATOM   2117  CG  PHE A 134      54.590  46.183 109.784  1.00  0.00           C
ATOM   2118  CD1 PHE A 134      53.817  45.816 110.910  1.00  0.00           C
ATOM   2119  HD1 PHE A 134      54.080  44.993 111.558  1.00  0.00           H
ATOM   2120  CE1 PHE A 134      52.579  46.451 111.206  1.00  0.00           C
ATOM   2121  HE1 PHE A 134      51.893  46.093 111.960  1.00  0.00           H
ATOM   2122  CZ  PHE A 134      52.095  47.339 110.225  1.00  0.00           C
ATOM   2123  HZ  PHE A 134      51.044  47.587 110.258  1.00  0.00           H
ATOM   2124  CD2 PHE A 134      54.040  47.145 108.869  1.00  0.00           C
ATOM   2125  HD2 PHE A 134      54.696  47.411 108.054  1.00  0.00           H
ATOM   2126  CE2 PHE A 134      52.837  47.718 109.103  1.00  0.00           C
ATOM   2127  HE2 PHE A 134      52.322  48.395 108.438  1.00  0.00           H
ATOM   2128  C   PHE A 134      58.283  45.508 109.961  1.00  0.00           C
ATOM   2129  O   PHE A 134      58.672  45.769 111.118  1.00  0.00           O
ATOM   2130  N   LEU A 135      58.904  44.600 109.235  1.00  0.00           N
ATOM   2131  HN  LEU A 135      58.554  44.322 108.344  1.00  0.00           H
ATOM   2132  CA  LEU A 135      60.161  43.972 109.614  1.00  0.00           C
ATOM   2133  HA  LEU A 135      60.065  43.434 110.546  1.00  0.00           H
ATOM   2134  CB  LEU A 135      60.659  42.970 108.593  1.00  0.00           C
ATOM   2135  HB1 LEU A 135      60.924  43.497 107.652  1.00  0.00           H
ATOM   2136  HB2 LEU A 135      59.805  42.309 108.333  1.00  0.00           H
ATOM   2137  CG  LEU A 135      61.878  42.014 108.924  1.00  0.00           C
ATOM   2138  HG  LEU A 135      62.749  42.631 109.231  1.00  0.00           H
ATOM   2139  CD1 LEU A 135      61.567  41.120 110.107  1.00  0.00           C
ATOM   2140 HD11 LEU A 135      61.479  41.892 110.901  1.00  0.00           H
ATOM   2141 HD12 LEU A 135      62.510  40.559 110.284  1.00  0.00           H
ATOM   2142 HD13 LEU A 135      60.693  40.440 110.026  1.00  0.00           H
ATOM   2143  CD2 LEU A 135      62.216  41.208 107.642  1.00  0.00           C
ATOM   2144 HD21 LEU A 135      61.361  40.560 107.357  1.00  0.00           H
ATOM   2145 HD22 LEU A 135      63.004  40.543 108.057  1.00  0.00           H
ATOM   2146 HD23 LEU A 135      62.488  41.900 106.816  1.00  0.00           H
ATOM   2147  C   LEU A 135      61.267  44.950 109.890  1.00  0.00           C
ATOM   2148  O   LEU A 135      62.029  44.817 110.835  1.00  0.00           O
ATOM   2149  N   THR A 136      61.399  46.072 109.127  1.00  0.00           N
ATOM   2150  HN  THR A 136      60.670  46.093 108.448  1.00  0.00           H
ATOM   2151  CA  THR A 136      62.401  47.145 109.328  1.00  0.00           C
ATOM   2152  HA  THR A 136      63.354  46.637 109.341  1.00  0.00           H
ATOM   2153  CB  THR A 136      62.397  48.189 108.199  1.00  0.00           C
ATOM   2154  HB  THR A 136      61.607  48.957 108.341  1.00  0.00           H
ATOM   2155  OG1 THR A 136      62.119  47.536 106.919  1.00  0.00           O
ATOM   2156  HG1 THR A 136      61.534  46.806 107.133  1.00  0.00           H
ATOM   2157  CG2 THR A 136      63.771  48.812 108.138  1.00  0.00           C
ATOM   2158 HG21 THR A 136      64.614  48.092 108.216  1.00  0.00           H
ATOM   2159 HG22 THR A 136      63.894  49.472 109.024  1.00  0.00           H
ATOM   2160 HG23 THR A 136      63.877  49.213 107.108  1.00  0.00           H
ATOM   2161  C   THR A 136      62.124  47.841 110.642  1.00  0.00           C
ATOM   2162  O   THR A 136      63.014  48.109 111.442  1.00  0.00           O
ATOM   2163  N   CYS A 137      60.806  48.132 110.928  1.00  0.00           N
ATOM   2164  HN  CYS A 137      60.121  48.106 110.204  1.00  0.00           H
ATOM   2165  CA  CYS A 137      60.465  48.532 112.285  1.00  0.00           C
ATOM   2166  HA  CYS A 137      61.119  49.358 112.526  1.00  0.00           H
ATOM   2167  CB  CYS A 137      59.011  49.030 112.484  1.00  0.00           C
ATOM   2168  HB1 CYS A 137      58.874  49.244 113.565  1.00  0.00           H
ATOM   2169  HB2 CYS A 137      58.282  48.209 112.318  1.00  0.00           H
ATOM   2170  SG  CYS A 137      58.676  50.449 111.382  1.00  0.00           S
ATOM   2171  HG1 CYS A 137      58.294  49.521 110.517  1.00  0.00           H
ATOM   2172  C   CYS A 137      60.741  47.536 113.454  1.00  0.00           C
ATOM   2173  O   CYS A 137      61.180  47.942 114.561  1.00  0.00           O
ATOM   2174  N   MET A 138      60.324  46.294 113.239  1.00  0.00           N
ATOM   2175  HN  MET A 138      59.983  45.992 112.352  1.00  0.00           H
ATOM   2176  CA  MET A 138      60.460  45.230 114.276  1.00  0.00           C
ATOM   2177  HA  MET A 138      59.885  45.459 115.161  1.00  0.00           H
ATOM   2178  CB  MET A 138      59.692  43.972 113.751  1.00  0.00           C
ATOM   2179  HB1 MET A 138      59.904  43.113 114.424  1.00  0.00           H
ATOM   2180  HB2 MET A 138      60.035  43.733 112.722  1.00  0.00           H
ATOM   2181  CG  MET A 138      58.130  44.266 113.887  1.00  0.00           C
ATOM   2182  HG1 MET A 138      57.889  45.235 113.399  1.00  0.00           H
ATOM   2183  HG2 MET A 138      57.866  44.391 114.959  1.00  0.00           H
ATOM   2184  SD  MET A 138      57.071  42.940 113.237  1.00  0.00           S
ATOM   2185  CE  MET A 138      56.756  41.641 114.479  1.00  0.00           C
ATOM   2186  HE1 MET A 138      55.867  41.049 114.174  1.00  0.00           H
ATOM   2187  HE2 MET A 138      56.646  42.028 115.514  1.00  0.00           H
ATOM   2188  HE3 MET A 138      57.552  40.871 114.564  1.00  0.00           H
ATOM   2189  C   MET A 138      61.865  44.962 114.668  1.00  0.00           C
ATOM   2190  O   MET A 138      62.101  44.837 115.886  1.00  0.00           O
ATOM   2191  N   SER A 139      62.783  44.958 113.659  1.00  0.00           N
ATOM   2192  HN  SER A 139      62.586  45.126 112.696  1.00  0.00           H
ATOM   2193  CA  SER A 139      64.202  44.831 113.939  1.00  0.00           C
ATOM   2194  HA  SER A 139      64.327  44.039 114.663  1.00  0.00           H
ATOM   2195  CB  SER A 139      65.216  44.840 112.732  1.00  0.00           C
ATOM   2196  HB1 SER A 139      64.889  43.916 112.209  1.00  0.00           H
ATOM   2197  HB2 SER A 139      66.279  44.669 113.005  1.00  0.00           H
ATOM   2198  OG  SER A 139      65.090  45.930 111.761  1.00  0.00           O
ATOM   2199  HG1 SER A 139      64.155  45.873 111.549  1.00  0.00           H
ATOM   2200  C   SER A 139      64.671  45.978 114.873  1.00  0.00           C
ATOM   2201  O   SER A 139      65.330  45.647 115.853  1.00  0.00           O
ATOM   2202  N   VAL A 140      64.265  47.218 114.544  1.00  0.00           N
ATOM   2203  HN  VAL A 140      63.724  47.444 113.737  1.00  0.00           H
ATOM   2204  CA  VAL A 140      64.744  48.321 115.408  1.00  0.00           C
ATOM   2205  HA  VAL A 140      65.824  48.286 115.416  1.00  0.00           H
ATOM   2206  CB  VAL A 140      64.487  49.679 114.725  1.00  0.00           C
ATOM   2207  HB  VAL A 140      63.415  49.971 114.686  1.00  0.00           H
ATOM   2208  CG1 VAL A 140      64.964  50.812 115.608  1.00  0.00           C
ATOM   2209 HG11 VAL A 140      64.459  50.861 116.596  1.00  0.00           H
ATOM   2210 HG12 VAL A 140      64.842  51.813 115.142  1.00  0.00           H
ATOM   2211 HG13 VAL A 140      66.071  50.807 115.703  1.00  0.00           H
ATOM   2212  CG2 VAL A 140      65.092  49.742 113.274  1.00  0.00           C
ATOM   2213 HG21 VAL A 140      66.202  49.739 113.288  1.00  0.00           H
ATOM   2214 HG22 VAL A 140      64.689  50.657 112.790  1.00  0.00           H
ATOM   2215 HG23 VAL A 140      64.943  48.832 112.655  1.00  0.00           H
ATOM   2216  C   VAL A 140      64.204  48.245 116.838  1.00  0.00           C
ATOM   2217  O   VAL A 140      65.005  48.253 117.779  1.00  0.00           O
ATOM   2218  N   ASP A 141      62.929  48.015 116.900  1.00  0.00           N
ATOM   2219  HN  ASP A 141      62.417  47.996 116.044  1.00  0.00           H
ATOM   2220  CA  ASP A 141      62.183  48.054 118.139  1.00  0.00           C
ATOM   2221  HA  ASP A 141      62.396  49.025 118.561  1.00  0.00           H
ATOM   2222  CB  ASP A 141      60.653  47.809 117.670  1.00  0.00           C
ATOM   2223  HB1 ASP A 141      60.610  46.892 117.045  1.00  0.00           H
ATOM   2224  HB2 ASP A 141      60.396  48.681 117.031  1.00  0.00           H
ATOM   2225  CG  ASP A 141      59.608  47.657 118.701  1.00  0.00           C
ATOM   2226  OD1 ASP A 141      58.532  47.204 118.338  1.00  0.00           O
ATOM   2227  OD2 ASP A 141      59.792  47.968 119.907  1.00  0.00           O
ATOM   2228  C   ASP A 141      62.638  46.928 119.128  1.00  0.00           C
ATOM   2229  O   ASP A 141      62.641  47.099 120.335  1.00  0.00           O
ATOM   2230  N   ARG A 142      62.925  45.743 118.612  1.00  0.00           N
ATOM   2231  HN  ARG A 142      62.887  45.601 117.626  1.00  0.00           H
ATOM   2232  CA  ARG A 142      63.586  44.625 119.385  1.00  0.00           C
ATOM   2233  HA  ARG A 142      62.933  44.422 120.221  1.00  0.00           H
ATOM   2234  CB  ARG A 142      63.704  43.341 118.522  1.00  0.00           C
ATOM   2235  HB1 ARG A 142      64.389  43.482 117.659  1.00  0.00           H
ATOM   2236  HB2 ARG A 142      62.656  43.162 118.199  1.00  0.00           H
ATOM   2237  CG  ARG A 142      64.124  41.989 119.200  1.00  0.00           C
ATOM   2238  HG1 ARG A 142      65.184  42.137 119.497  1.00  0.00           H
ATOM   2239  HG2 ARG A 142      64.058  41.214 118.407  1.00  0.00           H
ATOM   2240  CD  ARG A 142      63.274  41.619 120.388  1.00  0.00           C
ATOM   2241  HD1 ARG A 142      62.223  41.622 120.027  1.00  0.00           H
ATOM   2242  HD2 ARG A 142      63.362  42.471 121.096  1.00  0.00           H
ATOM   2243  NE  ARG A 142      63.767  40.286 120.813  1.00  0.00           N
ATOM   2244  HE  ARG A 142      63.732  39.519 120.173  1.00  0.00           H
ATOM   2245  CZ  ARG A 142      64.460  40.078 121.900  1.00  0.00           C
ATOM   2246  NH1 ARG A 142      64.463  40.926 122.947  1.00  0.00           N
ATOM   2247 HH11 ARG A 142      63.799  41.671 123.012  1.00  0.00           H
ATOM   2248 HH12 ARG A 142      64.857  40.608 123.809  1.00  0.00           H
ATOM   2249  NH2 ARG A 142      65.214  38.989 122.005  1.00  0.00           N
ATOM   2250 HH21 ARG A 142      65.122  38.360 121.234  1.00  0.00           H
ATOM   2251 HH22 ARG A 142      65.786  38.761 122.793  1.00  0.00           H
ATOM   2252  C   ARG A 142      64.917  44.900 119.997  1.00  0.00           C
ATOM   2253  O   ARG A 142      65.193  44.608 121.189  1.00  0.00           O
ATOM   2254  N   TYR A 143      65.813  45.491 119.236  1.00  0.00           N
ATOM   2255  HN  TYR A 143      65.693  45.621 118.254  1.00  0.00           H
ATOM   2256  CA  TYR A 143      67.038  46.029 119.652  1.00  0.00           C
ATOM   2257  HA  TYR A 143      67.654  45.233 120.043  1.00  0.00           H
ATOM   2258  CB  TYR A 143      67.811  46.536 118.395  1.00  0.00           C
ATOM   2259  HB1 TYR A 143      67.227  47.194 117.717  1.00  0.00           H
ATOM   2260  HB2 TYR A 143      67.921  45.749 117.619  1.00  0.00           H
ATOM   2261  CG  TYR A 143      69.205  47.150 118.820  1.00  0.00           C
ATOM   2262  CD1 TYR A 143      69.562  48.494 118.639  1.00  0.00           C
ATOM   2263  HD1 TYR A 143      68.820  49.149 118.207  1.00  0.00           H
ATOM   2264  CE1 TYR A 143      70.802  49.042 119.087  1.00  0.00           C
ATOM   2265  HE1 TYR A 143      70.999  50.103 119.044  1.00  0.00           H
ATOM   2266  CZ  TYR A 143      71.670  48.124 119.707  1.00  0.00           C
ATOM   2267  OH  TYR A 143      72.779  48.622 120.425  1.00  0.00           O
ATOM   2268  HH  TYR A 143      72.692  49.540 120.690  1.00  0.00           H
ATOM   2269  CD2 TYR A 143      70.181  46.265 119.386  1.00  0.00           C
ATOM   2270  HD2 TYR A 143      69.999  45.205 119.487  1.00  0.00           H
ATOM   2271  CE2 TYR A 143      71.335  46.835 119.935  1.00  0.00           C
ATOM   2272  HE2 TYR A 143      72.036  46.159 120.403  1.00  0.00           H
ATOM   2273  C   TYR A 143      66.774  47.205 120.665  1.00  0.00           C
ATOM   2274  O   TYR A 143      67.460  47.272 121.708  1.00  0.00           O
ATOM   2275  N   LEU A 144      65.874  48.194 120.426  1.00  0.00           N
ATOM   2276  HN  LEU A 144      65.282  48.051 119.637  1.00  0.00           H
ATOM   2277  CA  LEU A 144      65.632  49.299 121.279  1.00  0.00           C
ATOM   2278  HA  LEU A 144      66.543  49.812 121.552  1.00  0.00           H
ATOM   2279  CB  LEU A 144      64.701  50.332 120.759  1.00  0.00           C
ATOM   2280  HB1 LEU A 144      64.384  51.072 121.524  1.00  0.00           H
ATOM   2281  HB2 LEU A 144      63.778  49.782 120.477  1.00  0.00           H
ATOM   2282  CG  LEU A 144      65.307  51.160 119.697  1.00  0.00           C
ATOM   2283  HG  LEU A 144      65.802  50.513 118.941  1.00  0.00           H
ATOM   2284  CD1 LEU A 144      64.156  51.910 118.959  1.00  0.00           C
ATOM   2285 HD11 LEU A 144      63.637  52.585 119.674  1.00  0.00           H
ATOM   2286 HD12 LEU A 144      63.399  51.156 118.654  1.00  0.00           H
ATOM   2287 HD13 LEU A 144      64.625  52.530 118.166  1.00  0.00           H
ATOM   2288  CD2 LEU A 144      66.403  52.111 120.257  1.00  0.00           C
ATOM   2289 HD21 LEU A 144      67.101  51.575 120.934  1.00  0.00           H
ATOM   2290 HD22 LEU A 144      65.965  52.952 120.837  1.00  0.00           H
ATOM   2291 HD23 LEU A 144      66.989  52.439 119.372  1.00  0.00           H
ATOM   2292  C   LEU A 144      65.149  48.792 122.633  1.00  0.00           C
ATOM   2293  O   LEU A 144      65.608  49.227 123.674  1.00  0.00           O
ATOM   2294  N   SER A 145      64.255  47.777 122.656  1.00  0.00           N
ATOM   2295  HN  SER A 145      63.831  47.612 121.769  1.00  0.00           H
ATOM   2296  CA  SER A 145      63.794  47.073 123.835  1.00  0.00           C
ATOM   2297  HA  SER A 145      63.321  47.764 124.517  1.00  0.00           H
ATOM   2298  CB  SER A 145      62.768  45.932 123.640  1.00  0.00           C
ATOM   2299  HB1 SER A 145      62.314  45.508 124.561  1.00  0.00           H
ATOM   2300  HB2 SER A 145      63.235  45.095 123.078  1.00  0.00           H
ATOM   2301  OG  SER A 145      61.703  46.422 122.870  1.00  0.00           O
ATOM   2302  HG1 SER A 145      62.022  46.718 122.014  1.00  0.00           H
ATOM   2303  C   SER A 145      64.903  46.391 124.656  1.00  0.00           C
ATOM   2304  O   SER A 145      64.935  46.501 125.912  1.00  0.00           O
ATOM   2305  N   ILE A 146      65.861  45.692 124.021  1.00  0.00           N
ATOM   2306  HN  ILE A 146      65.782  45.459 123.055  1.00  0.00           H
ATOM   2307  CA  ILE A 146      66.985  45.080 124.712  1.00  0.00           C
ATOM   2308  HA  ILE A 146      66.499  44.704 125.601  1.00  0.00           H
ATOM   2309  CB  ILE A 146      67.587  43.913 123.982  1.00  0.00           C
ATOM   2310  HB  ILE A 146      66.678  43.417 123.580  1.00  0.00           H
ATOM   2311  CG2 ILE A 146      68.414  44.311 122.758  1.00  0.00           C
ATOM   2312 HG21 ILE A 146      67.930  45.054 122.088  1.00  0.00           H
ATOM   2313 HG22 ILE A 146      68.635  43.375 122.203  1.00  0.00           H
ATOM   2314 HG23 ILE A 146      69.351  44.793 123.110  1.00  0.00           H
ATOM   2315  CG1 ILE A 146      68.275  42.936 124.968  1.00  0.00           C
ATOM   2316 HG11 ILE A 146      67.831  42.900 125.986  1.00  0.00           H
ATOM   2317 HG12 ILE A 146      69.301  43.273 125.231  1.00  0.00           H
ATOM   2318  CD  ILE A 146      68.303  41.447 124.646  1.00  0.00           C
ATOM   2319  HD1 ILE A 146      67.232  41.181 124.517  1.00  0.00           H
ATOM   2320  HD2 ILE A 146      68.830  40.716 125.295  1.00  0.00           H
ATOM   2321  HD3 ILE A 146      68.765  41.329 123.643  1.00  0.00           H
ATOM   2322  C   ILE A 146      67.985  46.060 125.108  1.00  0.00           C
ATOM   2323  O   ILE A 146      68.585  45.856 126.150  1.00  0.00           O
ATOM   2324  N   THR A 147      68.180  47.196 124.363  1.00  0.00           N
ATOM   2325  HN  THR A 147      67.627  47.387 123.556  1.00  0.00           H
ATOM   2326  CA  THR A 147      69.060  48.205 124.822  1.00  0.00           C
ATOM   2327  HA  THR A 147      69.861  47.759 125.392  1.00  0.00           H
ATOM   2328  CB  THR A 147      69.809  49.034 123.695  1.00  0.00           C
ATOM   2329  HB  THR A 147      70.439  49.770 124.239  1.00  0.00           H
ATOM   2330  OG1 THR A 147      68.972  49.616 122.718  1.00  0.00           O
ATOM   2331  HG1 THR A 147      68.565  48.867 122.277  1.00  0.00           H
ATOM   2332  CG2 THR A 147      70.623  47.992 123.049  1.00  0.00           C
ATOM   2333 HG21 THR A 147      71.266  48.442 122.263  1.00  0.00           H
ATOM   2334 HG22 THR A 147      70.051  47.150 122.604  1.00  0.00           H
ATOM   2335 HG23 THR A 147      71.265  47.449 123.775  1.00  0.00           H
ATOM   2336  C   THR A 147      68.408  49.222 125.694  1.00  0.00           C
ATOM   2337  O   THR A 147      68.268  48.954 126.937  1.00  0.00           O
ATOM   2338  N   TYR A 148      67.994  50.464 125.172  1.00  0.00           N
ATOM   2339  HN  TYR A 148      68.350  50.700 124.271  1.00  0.00           H
ATOM   2340  CA  TYR A 148      67.521  51.575 125.959  1.00  0.00           C
ATOM   2341  HA  TYR A 148      68.252  51.766 126.731  1.00  0.00           H
ATOM   2342  CB  TYR A 148      67.643  52.930 125.256  1.00  0.00           C
ATOM   2343  HB1 TYR A 148      67.771  53.755 125.989  1.00  0.00           H
ATOM   2344  HB2 TYR A 148      66.803  53.097 124.548  1.00  0.00           H
ATOM   2345  CG  TYR A 148      68.877  53.072 124.314  1.00  0.00           C
ATOM   2346  CD1 TYR A 148      69.964  53.849 124.691  1.00  0.00           C
ATOM   2347  HD1 TYR A 148      69.993  54.219 125.705  1.00  0.00           H
ATOM   2348  CE1 TYR A 148      71.033  54.124 123.802  1.00  0.00           C
ATOM   2349  HE1 TYR A 148      71.726  54.921 124.032  1.00  0.00           H
ATOM   2350  CZ  TYR A 148      70.990  53.521 122.533  1.00  0.00           C
ATOM   2351  OH  TYR A 148      72.078  53.602 121.560  1.00  0.00           O
ATOM   2352  HH  TYR A 148      72.600  54.372 121.799  1.00  0.00           H
ATOM   2353  CD2 TYR A 148      68.888  52.501 123.037  1.00  0.00           C
ATOM   2354  HD2 TYR A 148      67.975  51.971 122.813  1.00  0.00           H
ATOM   2355  CE2 TYR A 148      69.927  52.803 122.141  1.00  0.00           C
ATOM   2356  HE2 TYR A 148      69.847  52.337 121.170  1.00  0.00           H
ATOM   2357  C   TYR A 148      66.122  51.532 126.612  1.00  0.00           C
ATOM   2358  O   TYR A 148      65.834  52.140 127.635  1.00  0.00           O
ATOM   2359  N   PHE A 149      65.224  50.792 125.983  1.00  0.00           N
ATOM   2360  HN  PHE A 149      65.381  50.187 125.207  1.00  0.00           H
ATOM   2361  CA  PHE A 149      63.805  50.967 126.274  1.00  0.00           C
ATOM   2362  HA  PHE A 149      63.665  51.965 126.662  1.00  0.00           H
ATOM   2363  CB  PHE A 149      62.965  50.884 124.875  1.00  0.00           C
ATOM   2364  HB1 PHE A 149      61.878  50.812 125.094  1.00  0.00           H
ATOM   2365  HB2 PHE A 149      63.314  50.008 124.287  1.00  0.00           H
ATOM   2366  CG  PHE A 149      63.074  52.048 123.960  1.00  0.00           C
ATOM   2367  CD1 PHE A 149      62.319  51.983 122.730  1.00  0.00           C
ATOM   2368  HD1 PHE A 149      61.677  51.128 122.574  1.00  0.00           H
ATOM   2369  CE1 PHE A 149      62.434  53.068 121.842  1.00  0.00           C
ATOM   2370  HE1 PHE A 149      61.889  52.906 120.924  1.00  0.00           H
ATOM   2371  CZ  PHE A 149      63.189  54.231 122.139  1.00  0.00           C
ATOM   2372  HZ  PHE A 149      63.143  55.015 121.397  1.00  0.00           H
ATOM   2373  CD2 PHE A 149      63.891  53.194 124.198  1.00  0.00           C
ATOM   2374  HD2 PHE A 149      64.467  53.206 125.111  1.00  0.00           H
ATOM   2375  CE2 PHE A 149      63.945  54.260 123.337  1.00  0.00           C
ATOM   2376  HE2 PHE A 149      64.505  55.158 123.554  1.00  0.00           H
ATOM   2377  C   PHE A 149      63.167  49.997 127.306  1.00  0.00           C
ATOM   2378  O   PHE A 149      61.960  49.912 127.490  1.00  0.00           O
ATOM   2379  N   THR A 150      64.045  49.282 128.025  1.00  0.00           N
ATOM   2380  HN  THR A 150      65.038  49.376 127.996  1.00  0.00           H
ATOM   2381  CA  THR A 150      63.718  48.368 129.144  1.00  0.00           C
ATOM   2382  HA  THR A 150      63.475  47.395 128.744  1.00  0.00           H
ATOM   2383  CB  THR A 150      64.859  48.102 129.931  1.00  0.00           C
ATOM   2384  HB  THR A 150      64.743  47.385 130.771  1.00  0.00           H
ATOM   2385  OG1 THR A 150      65.633  49.322 130.201  1.00  0.00           O
ATOM   2386  HG1 THR A 150      66.012  49.388 131.081  1.00  0.00           H
ATOM   2387  CG2 THR A 150      65.906  47.364 129.082  1.00  0.00           C
ATOM   2388 HG21 THR A 150      65.564  46.336 128.837  1.00  0.00           H
ATOM   2389 HG22 THR A 150      66.855  47.161 129.623  1.00  0.00           H
ATOM   2390 HG23 THR A 150      66.140  47.962 128.175  1.00  0.00           H
ATOM   2391  C   THR A 150      62.554  48.728 130.077  1.00  0.00           C
ATOM   2392  O   THR A 150      61.790  47.915 130.503  1.00  0.00           O
ATOM   2393  N   ASN A 151      62.492  50.015 130.489  1.00  0.00           N
ATOM   2394  HN  ASN A 151      62.991  50.766 130.065  1.00  0.00           H
ATOM   2395  CA  ASN A 151      61.469  50.427 131.449  1.00  0.00           C
ATOM   2396  HA  ASN A 151      60.867  49.608 131.812  1.00  0.00           H
ATOM   2397  CB  ASN A 151      62.072  51.229 132.658  1.00  0.00           C
ATOM   2398  HB1 ASN A 151      61.321  51.346 133.469  1.00  0.00           H
ATOM   2399  HB2 ASN A 151      62.519  52.186 132.314  1.00  0.00           H
ATOM   2400  CG  ASN A 151      63.173  50.267 133.239  1.00  0.00           C
ATOM   2401  OD1 ASN A 151      63.025  49.059 133.422  1.00  0.00           O
ATOM   2402  ND2 ASN A 151      64.379  50.801 133.483  1.00  0.00           N
ATOM   2403 HD21 ASN A 151      65.110  50.149 133.684  1.00  0.00           H
ATOM   2404 HD22 ASN A 151      64.664  51.760 133.512  1.00  0.00           H
ATOM   2405  C   ASN A 151      60.319  51.244 130.929  1.00  0.00           C
ATOM   2406  O   ASN A 151      59.445  51.755 131.605  1.00  0.00           O
ATOM   2407  N   THR A 152      60.287  51.375 129.569  1.00  0.00           N
ATOM   2408  HN  THR A 152      60.795  50.755 128.977  1.00  0.00           H
ATOM   2409  CA  THR A 152      59.348  52.159 128.731  1.00  0.00           C
ATOM   2410  HA  THR A 152      59.447  53.181 129.066  1.00  0.00           H
ATOM   2411  CB  THR A 152      59.827  52.307 127.256  1.00  0.00           C
ATOM   2412  HB  THR A 152      60.044  51.302 126.836  1.00  0.00           H
ATOM   2413  OG1 THR A 152      61.006  53.121 127.164  1.00  0.00           O
ATOM   2414  HG1 THR A 152      60.664  54.001 127.342  1.00  0.00           H
ATOM   2415  CG2 THR A 152      58.760  53.008 126.394  1.00  0.00           C
ATOM   2416 HG21 THR A 152      58.428  54.049 126.593  1.00  0.00           H
ATOM   2417 HG22 THR A 152      57.848  52.376 126.350  1.00  0.00           H
ATOM   2418 HG23 THR A 152      59.100  53.091 125.339  1.00  0.00           H
ATOM   2419  C   THR A 152      57.944  51.524 128.822  1.00  0.00           C
ATOM   2420  O   THR A 152      57.863  50.369 128.477  1.00  0.00           O
ATOM   2421  N   PRO A 153      56.905  52.213 129.245  1.00  0.00           N
ATOM   2422  CD  PRO A 153      56.941  53.698 129.387  1.00  0.00           C
ATOM   2423  HD1 PRO A 153      57.073  54.231 128.421  1.00  0.00           H
ATOM   2424  HD2 PRO A 153      57.749  53.977 130.097  1.00  0.00           H
ATOM   2425  CA  PRO A 153      55.490  51.691 129.313  1.00  0.00           C
ATOM   2426  HA  PRO A 153      55.618  50.901 130.039  1.00  0.00           H
ATOM   2427  CB  PRO A 153      54.654  52.911 129.710  1.00  0.00           C
ATOM   2428  HB1 PRO A 153      54.019  52.669 130.588  1.00  0.00           H
ATOM   2429  HB2 PRO A 153      53.958  53.318 128.946  1.00  0.00           H
ATOM   2430  CG  PRO A 153      55.665  54.051 130.067  1.00  0.00           C
ATOM   2431  HG1 PRO A 153      55.187  54.956 129.634  1.00  0.00           H
ATOM   2432  HG2 PRO A 153      55.680  54.053 131.177  1.00  0.00           H
ATOM   2433  C   PRO A 153      54.898  51.059 128.087  1.00  0.00           C
ATOM   2434  O   PRO A 153      55.163  51.498 127.011  1.00  0.00           O
ATOM   2435  N   SER A 154      54.003  50.054 128.376  1.00  0.00           N
ATOM   2436  HN  SER A 154      53.750  49.852 129.318  1.00  0.00           H
ATOM   2437  CA  SER A 154      53.319  49.214 127.420  1.00  0.00           C
ATOM   2438  HA  SER A 154      54.056  48.631 126.888  1.00  0.00           H
ATOM   2439  CB  SER A 154      52.324  48.232 128.159  1.00  0.00           C
ATOM   2440  HB1 SER A 154      51.615  48.744 128.844  1.00  0.00           H
ATOM   2441  HB2 SER A 154      52.808  47.692 129.001  1.00  0.00           H
ATOM   2442  OG  SER A 154      51.617  47.319 127.366  1.00  0.00           O
ATOM   2443  HG1 SER A 154      52.267  46.721 126.992  1.00  0.00           H
ATOM   2444  C   SER A 154      52.575  50.102 126.487  1.00  0.00           C
ATOM   2445  O   SER A 154      52.511  50.020 125.264  1.00  0.00           O
ATOM   2446  N   SER A 155      51.786  51.002 127.156  1.00  0.00           N
ATOM   2447  HN  SER A 155      51.579  50.951 128.130  1.00  0.00           H
ATOM   2448  CA  SER A 155      50.886  51.968 126.616  1.00  0.00           C
ATOM   2449  HA  SER A 155      50.205  51.379 126.019  1.00  0.00           H
ATOM   2450  CB  SER A 155      49.989  52.784 127.549  1.00  0.00           C
ATOM   2451  HB1 SER A 155      49.284  53.333 126.889  1.00  0.00           H
ATOM   2452  HB2 SER A 155      50.533  53.460 128.243  1.00  0.00           H
ATOM   2453  OG  SER A 155      49.221  51.882 128.391  1.00  0.00           O
ATOM   2454  HG1 SER A 155      48.279  52.058 128.328  1.00  0.00           H
ATOM   2455  C   SER A 155      51.554  52.911 125.693  1.00  0.00           C
ATOM   2456  O   SER A 155      51.068  53.179 124.569  1.00  0.00           O
ATOM   2457  N   ARG A 156      52.764  53.369 126.029  1.00  0.00           N
ATOM   2458  HN  ARG A 156      53.042  53.168 126.965  1.00  0.00           H
ATOM   2459  CA  ARG A 156      53.749  54.117 125.291  1.00  0.00           C
ATOM   2460  HA  ARG A 156      53.231  54.998 124.941  1.00  0.00           H
ATOM   2461  CB  ARG A 156      54.884  54.723 126.105  1.00  0.00           C
ATOM   2462  HB1 ARG A 156      55.650  55.199 125.456  1.00  0.00           H
ATOM   2463  HB2 ARG A 156      55.365  53.883 126.651  1.00  0.00           H
ATOM   2464  CG  ARG A 156      54.504  55.684 127.187  1.00  0.00           C
ATOM   2465  HG1 ARG A 156      55.442  55.997 127.692  1.00  0.00           H
ATOM   2466  HG2 ARG A 156      53.811  55.282 127.957  1.00  0.00           H
ATOM   2467  CD  ARG A 156      53.875  57.073 126.766  1.00  0.00           C
ATOM   2468  HD1 ARG A 156      53.869  57.777 127.625  1.00  0.00           H
ATOM   2469  HD2 ARG A 156      52.797  56.971 126.517  1.00  0.00           H
ATOM   2470  NE  ARG A 156      54.639  57.688 125.546  1.00  0.00           N
ATOM   2471  HE  ARG A 156      55.591  57.409 125.422  1.00  0.00           H
ATOM   2472  CZ  ARG A 156      54.127  58.566 124.708  1.00  0.00           C
ATOM   2473  NH1 ARG A 156      52.842  58.760 124.617  1.00  0.00           N
ATOM   2474 HH11 ARG A 156      52.198  58.120 125.036  1.00  0.00           H
ATOM   2475 HH12 ARG A 156      52.532  59.470 123.984  1.00  0.00           H
ATOM   2476  NH2 ARG A 156      54.922  59.200 123.908  1.00  0.00           N
ATOM   2477 HH21 ARG A 156      55.908  59.061 124.004  1.00  0.00           H
ATOM   2478 HH22 ARG A 156      54.583  59.993 123.401  1.00  0.00           H
ATOM   2479  C   ARG A 156      54.181  53.397 124.043  1.00  0.00           C
ATOM   2480  O   ARG A 156      54.304  54.010 123.042  1.00  0.00           O
ATOM   2481  N   LYS A 157      54.467  52.125 124.112  1.00  0.00           N
ATOM   2482  HN  LYS A 157      54.360  51.635 124.974  1.00  0.00           H
ATOM   2483  CA  LYS A 157      54.778  51.373 122.958  1.00  0.00           C
ATOM   2484  HA  LYS A 157      55.580  51.927 122.492  1.00  0.00           H
ATOM   2485  CB  LYS A 157      55.332  49.993 123.370  1.00  0.00           C
ATOM   2486  HB1 LYS A 157      55.727  49.433 122.495  1.00  0.00           H
ATOM   2487  HB2 LYS A 157      54.570  49.328 123.830  1.00  0.00           H
ATOM   2488  CG  LYS A 157      56.490  50.028 124.298  1.00  0.00           C
ATOM   2489  HG1 LYS A 157      56.141  50.120 125.348  1.00  0.00           H
ATOM   2490  HG2 LYS A 157      57.101  50.919 124.039  1.00  0.00           H
ATOM   2491  CD  LYS A 157      57.440  48.842 124.270  1.00  0.00           C
ATOM   2492  HD1 LYS A 157      57.668  48.727 123.189  1.00  0.00           H
ATOM   2493  HD2 LYS A 157      56.863  47.920 124.496  1.00  0.00           H
ATOM   2494  CE  LYS A 157      58.620  48.776 125.277  1.00  0.00           C
ATOM   2495  HE1 LYS A 157      58.355  48.419 126.296  1.00  0.00           H
ATOM   2496  HE2 LYS A 157      59.012  49.815 125.310  1.00  0.00           H
ATOM   2497  NZ  LYS A 157      59.704  48.002 124.771  1.00  0.00           N
ATOM   2498  HZ1 LYS A 157      59.436  47.030 124.517  1.00  0.00           H
ATOM   2499  HZ2 LYS A 157      60.501  47.951 125.437  1.00  0.00           H
ATOM   2500  HZ3 LYS A 157      60.192  48.399 123.942  1.00  0.00           H
ATOM   2501  C   LYS A 157      53.582  51.309 122.038  1.00  0.00           C
ATOM   2502  O   LYS A 157      53.763  51.470 120.865  1.00  0.00           O
ATOM   2503  N   LYS A 158      52.387  51.090 122.515  1.00  0.00           N
ATOM   2504  HN  LYS A 158      52.241  50.785 123.452  1.00  0.00           H
ATOM   2505  CA  LYS A 158      51.188  50.878 121.632  1.00  0.00           C
ATOM   2506  HA  LYS A 158      51.471  50.242 120.807  1.00  0.00           H
ATOM   2507  CB  LYS A 158      49.951  50.110 122.282  1.00  0.00           C
ATOM   2508  HB1 LYS A 158      49.148  49.972 121.527  1.00  0.00           H
ATOM   2509  HB2 LYS A 158      49.474  50.756 123.049  1.00  0.00           H
ATOM   2510  CG  LYS A 158      50.323  48.724 122.778  1.00  0.00           C
ATOM   2511  HG1 LYS A 158      50.662  48.872 123.826  1.00  0.00           H
ATOM   2512  HG2 LYS A 158      51.077  48.248 122.116  1.00  0.00           H
ATOM   2513  CD  LYS A 158      49.152  47.748 122.693  1.00  0.00           C
ATOM   2514  HD1 LYS A 158      48.838  47.512 121.654  1.00  0.00           H
ATOM   2515  HD2 LYS A 158      48.333  48.229 123.269  1.00  0.00           H
ATOM   2516  CE  LYS A 158      49.472  46.301 123.276  1.00  0.00           C
ATOM   2517  HE1 LYS A 158      50.268  45.809 122.677  1.00  0.00           H
ATOM   2518  HE2 LYS A 158      48.528  45.716 123.320  1.00  0.00           H
ATOM   2519  NZ  LYS A 158      49.978  46.463 124.655  1.00  0.00           N
ATOM   2520  HZ1 LYS A 158      50.974  46.747 124.568  1.00  0.00           H
ATOM   2521  HZ2 LYS A 158      49.883  45.615 125.250  1.00  0.00           H
ATOM   2522  HZ3 LYS A 158      49.359  47.156 125.122  1.00  0.00           H
ATOM   2523  C   LYS A 158      50.627  52.078 120.933  1.00  0.00           C
ATOM   2524  O   LYS A 158      50.254  52.069 119.757  1.00  0.00           O
ATOM   2525  N   MET A 159      50.714  53.289 121.660  1.00  0.00           N
ATOM   2526  HN  MET A 159      51.022  53.163 122.600  1.00  0.00           H
ATOM   2527  CA  MET A 159      50.635  54.625 121.056  1.00  0.00           C
ATOM   2528  HA  MET A 159      49.677  54.668 120.560  1.00  0.00           H
ATOM   2529  CB  MET A 159      50.851  55.717 122.104  1.00  0.00           C
ATOM   2530  HB1 MET A 159      51.764  55.506 122.700  1.00  0.00           H
ATOM   2531  HB2 MET A 159      49.970  55.730 122.780  1.00  0.00           H
ATOM   2532  CG  MET A 159      50.904  57.147 121.557  1.00  0.00           C
ATOM   2533  HG1 MET A 159      51.838  57.204 120.958  1.00  0.00           H
ATOM   2534  HG2 MET A 159      51.053  57.861 122.395  1.00  0.00           H
ATOM   2535  SD  MET A 159      49.451  57.797 120.675  1.00  0.00           S
ATOM   2536  CE  MET A 159      50.023  59.456 120.437  1.00  0.00           C
ATOM   2537  HE1 MET A 159      49.193  59.971 119.907  1.00  0.00           H
ATOM   2538  HE2 MET A 159      50.904  59.556 119.767  1.00  0.00           H
ATOM   2539  HE3 MET A 159      50.192  60.003 121.389  1.00  0.00           H
ATOM   2540  C   MET A 159      51.722  54.782 119.987  1.00  0.00           C
ATOM   2541  O   MET A 159      51.333  55.196 118.862  1.00  0.00           O
ATOM   2542  N   VAL A 160      53.025  54.437 120.291  1.00  0.00           N
ATOM   2543  HN  VAL A 160      53.230  54.140 121.220  1.00  0.00           H
ATOM   2544  CA  VAL A 160      54.143  54.642 119.364  1.00  0.00           C
ATOM   2545  HA  VAL A 160      53.927  55.607 118.931  1.00  0.00           H
ATOM   2546  CB  VAL A 160      55.600  54.771 120.002  1.00  0.00           C
ATOM   2547  HB  VAL A 160      55.857  53.852 120.571  1.00  0.00           H
ATOM   2548  CG1 VAL A 160      56.606  54.878 118.927  1.00  0.00           C
ATOM   2549 HG11 VAL A 160      56.336  55.732 118.270  1.00  0.00           H
ATOM   2550 HG12 VAL A 160      56.570  53.944 118.326  1.00  0.00           H
ATOM   2551 HG13 VAL A 160      57.695  54.922 119.147  1.00  0.00           H
ATOM   2552  CG2 VAL A 160      55.670  55.948 120.974  1.00  0.00           C
ATOM   2553 HG21 VAL A 160      54.780  56.067 121.628  1.00  0.00           H
ATOM   2554 HG22 VAL A 160      55.700  56.830 120.300  1.00  0.00           H
ATOM   2555 HG23 VAL A 160      56.573  55.805 121.606  1.00  0.00           H
ATOM   2556  C   VAL A 160      54.075  53.694 118.131  1.00  0.00           C
ATOM   2557  O   VAL A 160      53.989  54.102 116.982  1.00  0.00           O
ATOM   2558  N   ARG A 161      53.892  52.397 118.378  1.00  0.00           N
ATOM   2559  HN  ARG A 161      54.056  52.080 119.309  1.00  0.00           H
ATOM   2560  CA  ARG A 161      53.608  51.288 117.433  1.00  0.00           C
ATOM   2561  HA  ARG A 161      54.405  51.263 116.704  1.00  0.00           H
ATOM   2562  CB  ARG A 161      53.527  49.848 118.117  1.00  0.00           C
ATOM   2563  HB1 ARG A 161      53.184  49.109 117.361  1.00  0.00           H
ATOM   2564  HB2 ARG A 161      52.773  49.964 118.925  1.00  0.00           H
ATOM   2565  CG  ARG A 161      54.877  49.219 118.680  1.00  0.00           C
ATOM   2566  HG1 ARG A 161      55.088  49.813 119.595  1.00  0.00           H
ATOM   2567  HG2 ARG A 161      55.689  49.366 117.935  1.00  0.00           H
ATOM   2568  CD  ARG A 161      54.725  47.769 119.243  1.00  0.00           C
ATOM   2569  HD1 ARG A 161      54.416  47.122 118.393  1.00  0.00           H
ATOM   2570  HD2 ARG A 161      53.933  47.801 120.022  1.00  0.00           H
ATOM   2571  NE  ARG A 161      56.072  47.380 119.789  1.00  0.00           N
ATOM   2572  HE  ARG A 161      56.871  47.402 119.188  1.00  0.00           H
ATOM   2573  CZ  ARG A 161      56.323  46.675 120.873  1.00  0.00           C
ATOM   2574  NH1 ARG A 161      55.426  46.234 121.708  1.00  0.00           N
ATOM   2575 HH11 ARG A 161      54.482  46.190 121.381  1.00  0.00           H
ATOM   2576 HH12 ARG A 161      55.774  45.683 122.467  1.00  0.00           H
ATOM   2577  NH2 ARG A 161      57.550  46.631 121.238  1.00  0.00           N
ATOM   2578 HH21 ARG A 161      57.853  46.076 122.013  1.00  0.00           H
ATOM   2579 HH22 ARG A 161      58.230  47.096 120.671  1.00  0.00           H
ATOM   2580  C   ARG A 161      52.391  51.547 116.502  1.00  0.00           C
ATOM   2581  O   ARG A 161      52.497  51.360 115.292  1.00  0.00           O
ATOM   2582  N   ARG A 162      51.211  51.953 116.983  1.00  0.00           N
ATOM   2583  HN  ARG A 162      51.128  52.144 117.958  1.00  0.00           H
ATOM   2584  CA  ARG A 162      50.109  52.310 116.090  1.00  0.00           C
ATOM   2585  HA  ARG A 162      49.933  51.491 115.408  1.00  0.00           H
ATOM   2586  CB  ARG A 162      48.657  52.676 116.705  1.00  0.00           C
ATOM   2587  HB1 ARG A 162      48.017  53.133 115.921  1.00  0.00           H
ATOM   2588  HB2 ARG A 162      48.956  53.501 117.386  1.00  0.00           H
ATOM   2589  CG  ARG A 162      48.003  51.576 117.673  1.00  0.00           C
ATOM   2590  HG1 ARG A 162      48.884  51.080 118.134  1.00  0.00           H
ATOM   2591  HG2 ARG A 162      47.489  50.835 117.023  1.00  0.00           H
ATOM   2592  CD  ARG A 162      47.094  52.278 118.630  1.00  0.00           C
ATOM   2593  HD1 ARG A 162      46.195  52.726 118.155  1.00  0.00           H
ATOM   2594  HD2 ARG A 162      47.591  53.093 119.197  1.00  0.00           H
ATOM   2595  NE  ARG A 162      46.747  51.245 119.680  1.00  0.00           N
ATOM   2596  HE  ARG A 162      46.671  50.280 119.428  1.00  0.00           H
ATOM   2597  CZ  ARG A 162      46.443  51.552 120.953  1.00  0.00           C
ATOM   2598  NH1 ARG A 162      46.442  52.715 121.491  1.00  0.00           N
ATOM   2599 HH11 ARG A 162      46.676  53.528 120.959  1.00  0.00           H
ATOM   2600 HH12 ARG A 162      46.070  52.763 122.418  1.00  0.00           H
ATOM   2601  NH2 ARG A 162      45.903  50.630 121.658  1.00  0.00           N
ATOM   2602 HH21 ARG A 162      45.676  50.818 122.613  1.00  0.00           H
ATOM   2603 HH22 ARG A 162      45.634  49.853 121.089  1.00  0.00           H
ATOM   2604  C   ARG A 162      50.407  53.499 115.131  1.00  0.00           C
ATOM   2605  O   ARG A 162      49.950  53.459 113.979  1.00  0.00           O
ATOM   2606  N   VAL A 163      51.051  54.618 115.573  1.00  0.00           N
ATOM   2607  HN  VAL A 163      51.372  54.598 116.517  1.00  0.00           H
ATOM   2608  CA  VAL A 163      51.301  55.743 114.649  1.00  0.00           C
ATOM   2609  HA  VAL A 163      50.390  56.040 114.151  1.00  0.00           H
ATOM   2610  CB  VAL A 163      51.872  56.970 115.338  1.00  0.00           C
ATOM   2611  HB  VAL A 163      52.757  56.635 115.921  1.00  0.00           H
ATOM   2612  CG1 VAL A 163      52.184  58.134 114.351  1.00  0.00           C
ATOM   2613 HG11 VAL A 163      53.026  57.782 113.717  1.00  0.00           H
ATOM   2614 HG12 VAL A 163      52.408  59.067 114.911  1.00  0.00           H
ATOM   2615 HG13 VAL A 163      51.319  58.362 113.692  1.00  0.00           H
ATOM   2616  CG2 VAL A 163      50.865  57.541 116.372  1.00  0.00           C
ATOM   2617 HG21 VAL A 163      51.330  58.484 116.734  1.00  0.00           H
ATOM   2618 HG22 VAL A 163      50.765  56.898 117.273  1.00  0.00           H
ATOM   2619 HG23 VAL A 163      49.872  57.785 115.939  1.00  0.00           H
ATOM   2620  C   VAL A 163      52.221  55.342 113.468  1.00  0.00           C
ATOM   2621  O   VAL A 163      51.980  55.698 112.296  1.00  0.00           O
ATOM   2622  N   VAL A 164      53.243  54.556 113.812  1.00  0.00           N
ATOM   2623  HN  VAL A 164      53.337  54.296 114.770  1.00  0.00           H
ATOM   2624  CA  VAL A 164      54.182  53.987 112.919  1.00  0.00           C
ATOM   2625  HA  VAL A 164      54.683  54.808 112.428  1.00  0.00           H
ATOM   2626  CB  VAL A 164      55.226  53.265 113.728  1.00  0.00           C
ATOM   2627  HB  VAL A 164      54.718  52.765 114.581  1.00  0.00           H
ATOM   2628  CG1 VAL A 164      56.182  52.304 113.051  1.00  0.00           C
ATOM   2629 HG11 VAL A 164      55.685  51.481 112.496  1.00  0.00           H
ATOM   2630 HG12 VAL A 164      56.780  51.895 113.894  1.00  0.00           H
ATOM   2631 HG13 VAL A 164      56.886  52.795 112.345  1.00  0.00           H
ATOM   2632  CG2 VAL A 164      56.084  54.307 114.434  1.00  0.00           C
ATOM   2633 HG21 VAL A 164      55.441  55.085 114.898  1.00  0.00           H
ATOM   2634 HG22 VAL A 164      56.803  54.862 113.794  1.00  0.00           H
ATOM   2635 HG23 VAL A 164      56.669  53.879 115.277  1.00  0.00           H
ATOM   2636  C   VAL A 164      53.526  53.072 111.876  1.00  0.00           C
ATOM   2637  O   VAL A 164      53.796  53.218 110.679  1.00  0.00           O
ATOM   2638  N   CYS A 165      52.646  52.184 112.286  1.00  0.00           N
ATOM   2639  HN  CYS A 165      52.408  52.109 113.251  1.00  0.00           H
ATOM   2640  CA  CYS A 165      51.877  51.378 111.409  1.00  0.00           C
ATOM   2641  HA  CYS A 165      52.585  50.795 110.838  1.00  0.00           H
ATOM   2642  CB  CYS A 165      50.970  50.364 112.226  1.00  0.00           C
ATOM   2643  HB1 CYS A 165      50.280  49.927 111.473  1.00  0.00           H
ATOM   2644  HB2 CYS A 165      50.280  50.979 112.843  1.00  0.00           H
ATOM   2645  SG  CYS A 165      51.687  49.049 113.179  1.00  0.00           S
ATOM   2646  HG1 CYS A 165      52.533  49.965 113.628  1.00  0.00           H
ATOM   2647  C   CYS A 165      50.971  52.105 110.455  1.00  0.00           C
ATOM   2648  O   CYS A 165      50.861  51.717 109.281  1.00  0.00           O
ATOM   2649  N   ILE A 166      50.259  53.146 110.893  1.00  0.00           N
ATOM   2650  HN  ILE A 166      50.219  53.415 111.852  1.00  0.00           H
ATOM   2651  CA  ILE A 166      49.416  54.004 110.101  1.00  0.00           C
ATOM   2652  HA  ILE A 166      48.612  53.426 109.669  1.00  0.00           H
ATOM   2653  CB  ILE A 166      48.624  55.058 110.921  1.00  0.00           C
ATOM   2654  HB  ILE A 166      49.288  55.675 111.563  1.00  0.00           H
ATOM   2655  CG2 ILE A 166      48.001  56.105 109.993  1.00  0.00           C
ATOM   2656 HG21 ILE A 166      48.765  56.752 109.510  1.00  0.00           H
ATOM   2657 HG22 ILE A 166      47.188  56.675 110.492  1.00  0.00           H
ATOM   2658 HG23 ILE A 166      47.602  55.613 109.080  1.00  0.00           H
ATOM   2659  CG1 ILE A 166      47.559  54.291 111.718  1.00  0.00           C
ATOM   2660 HG11 ILE A 166      47.827  53.216 111.806  1.00  0.00           H
ATOM   2661 HG12 ILE A 166      46.610  54.258 111.141  1.00  0.00           H
ATOM   2662  CD  ILE A 166      47.252  54.938 113.053  1.00  0.00           C
ATOM   2663  HD1 ILE A 166      46.941  56.002 112.992  1.00  0.00           H
ATOM   2664  HD2 ILE A 166      48.140  54.874 113.717  1.00  0.00           H
ATOM   2665  HD3 ILE A 166      46.443  54.456 113.643  1.00  0.00           H
ATOM   2666  C   ILE A 166      50.272  54.648 109.010  1.00  0.00           C
ATOM   2667  O   ILE A 166      49.848  54.637 107.823  1.00  0.00           O
ATOM   2668  N   LEU A 167      51.472  55.143 109.346  1.00  0.00           N
ATOM   2669  HN  LEU A 167      51.800  55.117 110.287  1.00  0.00           H
ATOM   2670  CA  LEU A 167      52.255  55.780 108.344  1.00  0.00           C
ATOM   2671  HA  LEU A 167      51.600  56.417 107.768  1.00  0.00           H
ATOM   2672  CB  LEU A 167      53.361  56.623 109.049  1.00  0.00           C
ATOM   2673  HB1 LEU A 167      53.914  57.094 108.208  1.00  0.00           H
ATOM   2674  HB2 LEU A 167      54.062  55.958 109.598  1.00  0.00           H
ATOM   2675  CG  LEU A 167      52.924  57.848 109.894  1.00  0.00           C
ATOM   2676  HG  LEU A 167      52.152  57.594 110.652  1.00  0.00           H
ATOM   2677  CD1 LEU A 167      54.069  58.284 110.933  1.00  0.00           C
ATOM   2678 HD11 LEU A 167      54.308  57.384 111.538  1.00  0.00           H
ATOM   2679 HD12 LEU A 167      53.749  59.150 111.552  1.00  0.00           H
ATOM   2680 HD13 LEU A 167      54.972  58.520 110.331  1.00  0.00           H
ATOM   2681  CD2 LEU A 167      52.307  59.054 109.151  1.00  0.00           C
ATOM   2682 HD21 LEU A 167      52.998  59.536 108.427  1.00  0.00           H
ATOM   2683 HD22 LEU A 167      52.050  59.763 109.967  1.00  0.00           H
ATOM   2684 HD23 LEU A 167      51.397  58.719 108.608  1.00  0.00           H
ATOM   2685  C   LEU A 167      52.882  54.783 107.372  1.00  0.00           C
ATOM   2686  O   LEU A 167      52.890  55.033 106.185  1.00  0.00           O
ATOM   2687  N   VAL A 168      53.294  53.565 107.795  1.00  0.00           N
ATOM   2688  HN  VAL A 168      53.394  53.395 108.772  1.00  0.00           H
ATOM   2689  CA  VAL A 168      53.770  52.506 106.970  1.00  0.00           C
ATOM   2690  HA  VAL A 168      54.596  52.908 106.401  1.00  0.00           H
ATOM   2691  CB  VAL A 168      54.401  51.242 107.663  1.00  0.00           C
ATOM   2692  HB  VAL A 168      53.603  50.999 108.397  1.00  0.00           H
ATOM   2693  CG1 VAL A 168      54.552  50.046 106.787  1.00  0.00           C
ATOM   2694 HG11 VAL A 168      55.173  50.227 105.883  1.00  0.00           H
ATOM   2695 HG12 VAL A 168      53.586  49.634 106.424  1.00  0.00           H
ATOM   2696 HG13 VAL A 168      55.110  49.244 107.317  1.00  0.00           H
ATOM   2697  CG2 VAL A 168      55.649  51.675 108.526  1.00  0.00           C
ATOM   2698 HG21 VAL A 168      55.441  52.471 109.272  1.00  0.00           H
ATOM   2699 HG22 VAL A 168      56.466  51.957 107.828  1.00  0.00           H
ATOM   2700 HG23 VAL A 168      56.050  50.782 109.051  1.00  0.00           H
ATOM   2701  C   VAL A 168      52.712  51.997 106.023  1.00  0.00           C
ATOM   2702  O   VAL A 168      53.002  51.886 104.854  1.00  0.00           O
ATOM   2703  N   TRP A 169      51.489  51.792 106.477  1.00  0.00           N
ATOM   2704  HN  TRP A 169      51.324  51.959 107.446  1.00  0.00           H
ATOM   2705  CA  TRP A 169      50.377  51.603 105.563  1.00  0.00           C
ATOM   2706  HA  TRP A 169      50.624  50.879 104.800  1.00  0.00           H
ATOM   2707  CB  TRP A 169      49.064  50.996 106.189  1.00  0.00           C
ATOM   2708  HB1 TRP A 169      48.286  50.852 105.410  1.00  0.00           H
ATOM   2709  HB2 TRP A 169      48.692  51.753 106.912  1.00  0.00           H
ATOM   2710  CG  TRP A 169      49.181  49.774 107.003  1.00  0.00           C
ATOM   2711  CD1 TRP A 169      48.695  49.583 108.254  1.00  0.00           C
ATOM   2712  HD1 TRP A 169      48.505  50.387 108.950  1.00  0.00           H
ATOM   2713  NE1 TRP A 169      48.957  48.291 108.672  1.00  0.00           N
ATOM   2714  HE1 TRP A 169      48.567  47.970 109.507  1.00  0.00           H
ATOM   2715  CE2 TRP A 169      49.358  47.561 107.592  1.00  0.00           C
ATOM   2716  CD2 TRP A 169      49.711  48.475 106.564  1.00  0.00           C
ATOM   2717  CE3 TRP A 169      50.300  47.950 105.326  1.00  0.00           C
ATOM   2718  HE3 TRP A 169      50.451  48.609 104.484  1.00  0.00           H
ATOM   2719  CZ3 TRP A 169      50.603  46.629 105.221  1.00  0.00           C
ATOM   2720  HZ3 TRP A 169      51.141  46.329 104.334  1.00  0.00           H
ATOM   2721  CZ2 TRP A 169      49.892  46.276 107.537  1.00  0.00           C
ATOM   2722  HZ2 TRP A 169      49.894  45.752 108.481  1.00  0.00           H
ATOM   2723  CH2 TRP A 169      50.484  45.777 106.323  1.00  0.00           C
ATOM   2724  HH2 TRP A 169      50.784  44.751 106.172  1.00  0.00           H
ATOM   2725  C   TRP A 169      50.091  52.709 104.605  1.00  0.00           C
ATOM   2726  O   TRP A 169      49.920  52.450 103.445  1.00  0.00           O
ATOM   2727  N   LEU A 170      50.157  53.963 105.040  1.00  0.00           N
ATOM   2728  HN  LEU A 170      50.299  54.111 106.016  1.00  0.00           H
ATOM   2729  CA  LEU A 170      50.011  55.110 104.184  1.00  0.00           C
ATOM   2730  HA  LEU A 170      49.137  54.984 103.562  1.00  0.00           H
ATOM   2731  CB  LEU A 170      49.689  56.481 104.922  1.00  0.00           C
ATOM   2732  HB1 LEU A 170      50.489  56.607 105.682  1.00  0.00           H
ATOM   2733  HB2 LEU A 170      48.699  56.415 105.421  1.00  0.00           H
ATOM   2734  CG  LEU A 170      49.747  57.724 104.069  1.00  0.00           C
ATOM   2735  HG  LEU A 170      50.611  57.678 103.372  1.00  0.00           H
ATOM   2736  CD1 LEU A 170      48.505  57.883 103.240  1.00  0.00           C
ATOM   2737 HD11 LEU A 170      48.587  58.824 102.654  1.00  0.00           H
ATOM   2738 HD12 LEU A 170      47.533  57.928 103.777  1.00  0.00           H
ATOM   2739 HD13 LEU A 170      48.493  56.984 102.588  1.00  0.00           H
ATOM   2740  CD2 LEU A 170      49.812  58.995 104.959  1.00  0.00           C
ATOM   2741 HD21 LEU A 170      49.798  59.884 104.293  1.00  0.00           H
ATOM   2742 HD22 LEU A 170      50.744  59.103 105.555  1.00  0.00           H
ATOM   2743 HD23 LEU A 170      48.903  58.906 105.592  1.00  0.00           H
ATOM   2744  C   LEU A 170      51.095  55.247 103.162  1.00  0.00           C
ATOM   2745  O   LEU A 170      50.798  55.599 102.033  1.00  0.00           O
ATOM   2746  N   LEU A 171      52.352  54.907 103.504  1.00  0.00           N
ATOM   2747  HN  LEU A 171      52.617  54.632 104.425  1.00  0.00           H
ATOM   2748  CA  LEU A 171      53.483  55.031 102.583  1.00  0.00           C
ATOM   2749  HA  LEU A 171      53.504  56.007 102.123  1.00  0.00           H
ATOM   2750  CB  LEU A 171      54.821  54.898 103.375  1.00  0.00           C
ATOM   2751  HB1 LEU A 171      54.702  54.042 104.074  1.00  0.00           H
ATOM   2752  HB2 LEU A 171      55.016  55.807 103.982  1.00  0.00           H
ATOM   2753  CG  LEU A 171      56.086  54.878 102.514  1.00  0.00           C
ATOM   2754  HG  LEU A 171      56.201  53.884 102.030  1.00  0.00           H
ATOM   2755  CD1 LEU A 171      56.058  55.930 101.397  1.00  0.00           C
ATOM   2756 HD11 LEU A 171      57.086  56.108 101.017  1.00  0.00           H
ATOM   2757 HD12 LEU A 171      55.674  56.874 101.840  1.00  0.00           H
ATOM   2758 HD13 LEU A 171      55.352  55.692 100.573  1.00  0.00           H
ATOM   2759  CD2 LEU A 171      57.255  55.068 103.395  1.00  0.00           C
ATOM   2760 HD21 LEU A 171      57.378  56.112 103.756  1.00  0.00           H
ATOM   2761 HD22 LEU A 171      58.231  54.854 102.909  1.00  0.00           H
ATOM   2762 HD23 LEU A 171      57.295  54.384 104.270  1.00  0.00           H
ATOM   2763  C   LEU A 171      53.346  53.997 101.464  1.00  0.00           C
ATOM   2764  O   LEU A 171      53.546  54.295 100.282  1.00  0.00           O
ATOM   2765  N   ALA A 172      52.981  52.747 101.927  1.00  0.00           N
ATOM   2766  HN  ALA A 172      52.847  52.704 102.914  1.00  0.00           H
ATOM   2767  CA  ALA A 172      52.782  51.535 101.136  1.00  0.00           C
ATOM   2768  HA  ALA A 172      53.660  51.451 100.512  1.00  0.00           H
ATOM   2769  CB  ALA A 172      52.408  50.301 101.951  1.00  0.00           C
ATOM   2770  HB1 ALA A 172      51.445  50.551 102.445  1.00  0.00           H
ATOM   2771  HB2 ALA A 172      53.131  50.013 102.745  1.00  0.00           H
ATOM   2772  HB3 ALA A 172      52.264  49.494 101.202  1.00  0.00           H
ATOM   2773  C   ALA A 172      51.666  51.858 100.142  1.00  0.00           C
ATOM   2774  O   ALA A 172      51.767  51.444  98.996  1.00  0.00           O
ATOM   2775  N   PHE A 173      50.538  52.493 100.496  1.00  0.00           N
ATOM   2776  HN  PHE A 173      50.586  52.772 101.452  1.00  0.00           H
ATOM   2777  CA  PHE A 173      49.539  52.975  99.679  1.00  0.00           C
ATOM   2778  HA  PHE A 173      49.286  52.051  99.181  1.00  0.00           H
ATOM   2779  CB  PHE A 173      48.392  53.461 100.640  1.00  0.00           C
ATOM   2780  HB1 PHE A 173      48.953  54.100 101.355  1.00  0.00           H
ATOM   2781  HB2 PHE A 173      47.895  52.632 101.188  1.00  0.00           H
ATOM   2782  CG  PHE A 173      47.335  54.366 100.039  1.00  0.00           C
ATOM   2783  CD1 PHE A 173      47.413  55.793 100.072  1.00  0.00           C
ATOM   2784  HD1 PHE A 173      48.171  56.318 100.635  1.00  0.00           H
ATOM   2785  CE1 PHE A 173      46.513  56.588  99.352  1.00  0.00           C
ATOM   2786  HE1 PHE A 173      46.719  57.648  99.326  1.00  0.00           H
ATOM   2787  CZ  PHE A 173      45.491  55.954  98.625  1.00  0.00           C
ATOM   2788  HZ  PHE A 173      44.806  56.504  97.997  1.00  0.00           H
ATOM   2789  CD2 PHE A 173      46.336  53.758  99.270  1.00  0.00           C
ATOM   2790  HD2 PHE A 173      46.377  52.689  99.120  1.00  0.00           H
ATOM   2791  CE2 PHE A 173      45.410  54.517  98.651  1.00  0.00           C
ATOM   2792  HE2 PHE A 173      44.626  54.007  98.112  1.00  0.00           H
ATOM   2793  C   PHE A 173      49.899  54.071  98.627  1.00  0.00           C
ATOM   2794  O   PHE A 173      49.525  54.007  97.469  1.00  0.00           O
ATOM   2795  N   CYS A 174      50.593  55.132  99.044  1.00  0.00           N
ATOM   2796  HN  CYS A 174      50.782  55.170 100.022  1.00  0.00           H
ATOM   2797  CA  CYS A 174      51.022  56.240  98.259  1.00  0.00           C
ATOM   2798  HA  CYS A 174      50.121  56.663  97.840  1.00  0.00           H
ATOM   2799  CB  CYS A 174      51.821  57.145  99.145  1.00  0.00           C
ATOM   2800  HB1 CYS A 174      52.374  57.865  98.503  1.00  0.00           H
ATOM   2801  HB2 CYS A 174      52.556  56.556  99.734  1.00  0.00           H
ATOM   2802  SG  CYS A 174      50.804  58.228 100.218  1.00  0.00           S
ATOM   2803  HG1 CYS A 174      50.249  57.183 100.813  1.00  0.00           H
ATOM   2804  C   CYS A 174      51.985  55.789  97.147  1.00  0.00           C
ATOM   2805  O   CYS A 174      52.036  56.371  96.095  1.00  0.00           O
ATOM   2806  N   VAL A 175      52.874  54.734  97.379  1.00  0.00           N
ATOM   2807  HN  VAL A 175      52.995  54.256  98.246  1.00  0.00           H
ATOM   2808  CA  VAL A 175      53.819  54.293  96.384  1.00  0.00           C
ATOM   2809  HA  VAL A 175      54.326  55.087  95.856  1.00  0.00           H
ATOM   2810  CB  VAL A 175      54.942  53.486  97.142  1.00  0.00           C
ATOM   2811  HB  VAL A 175      54.434  52.812  97.865  1.00  0.00           H
ATOM   2812  CG1 VAL A 175      55.811  52.698  96.160  1.00  0.00           C
ATOM   2813 HG11 VAL A 175      55.148  52.049  95.549  1.00  0.00           H
ATOM   2814 HG12 VAL A 175      56.548  51.970  96.560  1.00  0.00           H
ATOM   2815 HG13 VAL A 175      56.360  53.353  95.450  1.00  0.00           H
ATOM   2816  CG2 VAL A 175      55.881  54.414  97.962  1.00  0.00           C
ATOM   2817 HG21 VAL A 175      55.393  55.224  98.546  1.00  0.00           H
ATOM   2818 HG22 VAL A 175      56.663  54.942  97.375  1.00  0.00           H
ATOM   2819 HG23 VAL A 175      56.356  53.873  98.808  1.00  0.00           H
ATOM   2820  C   VAL A 175      53.079  53.327  95.441  1.00  0.00           C
ATOM   2821  O   VAL A 175      53.464  53.280  94.243  1.00  0.00           O
ATOM   2822  N   SER A 176      51.938  52.804  95.848  1.00  0.00           N
ATOM   2823  HN  SER A 176      51.661  53.085  96.763  1.00  0.00           H
ATOM   2824  CA  SER A 176      51.245  51.915  94.955  1.00  0.00           C
ATOM   2825  HA  SER A 176      51.977  51.480  94.290  1.00  0.00           H
ATOM   2826  CB  SER A 176      50.516  50.827  95.815  1.00  0.00           C
ATOM   2827  HB1 SER A 176      49.992  50.099  95.159  1.00  0.00           H
ATOM   2828  HB2 SER A 176      49.726  51.272  96.456  1.00  0.00           H
ATOM   2829  OG  SER A 176      51.474  50.091  96.599  1.00  0.00           O
ATOM   2830  HG1 SER A 176      51.593  50.585  97.413  1.00  0.00           H
ATOM   2831  C   SER A 176      50.170  52.623  94.157  1.00  0.00           C
ATOM   2832  O   SER A 176      49.597  52.133  93.173  1.00  0.00           O
ATOM   2833  N   LEU A 177      49.841  53.835  94.522  1.00  0.00           N
ATOM   2834  HN  LEU A 177      50.150  54.002  95.455  1.00  0.00           H
ATOM   2835  CA  LEU A 177      48.783  54.668  93.996  1.00  0.00           C
ATOM   2836  HA  LEU A 177      47.897  54.053  94.058  1.00  0.00           H
ATOM   2837  CB  LEU A 177      48.515  55.802  95.043  1.00  0.00           C
ATOM   2838  HB1 LEU A 177      49.506  56.297  95.127  1.00  0.00           H
ATOM   2839  HB2 LEU A 177      48.261  55.299  96.000  1.00  0.00           H
ATOM   2840  CG  LEU A 177      47.506  56.869  94.703  1.00  0.00           C
ATOM   2841  HG  LEU A 177      47.872  57.307  93.750  1.00  0.00           H
ATOM   2842  CD1 LEU A 177      46.100  56.223  94.478  1.00  0.00           C
ATOM   2843 HD11 LEU A 177      46.019  55.860  93.431  1.00  0.00           H
ATOM   2844 HD12 LEU A 177      45.243  56.903  94.672  1.00  0.00           H
ATOM   2845 HD13 LEU A 177      45.931  55.426  95.233  1.00  0.00           H
ATOM   2846  CD2 LEU A 177      47.349  57.886  95.786  1.00  0.00           C
ATOM   2847 HD21 LEU A 177      48.276  58.206  96.307  1.00  0.00           H
ATOM   2848 HD22 LEU A 177      46.646  57.500  96.556  1.00  0.00           H
ATOM   2849 HD23 LEU A 177      46.965  58.843  95.373  1.00  0.00           H
ATOM   2850  C   LEU A 177      48.963  55.090  92.507  1.00  0.00           C
ATOM   2851  O   LEU A 177      48.070  54.808  91.677  1.00  0.00           O
ATOM   2852  N   PRO A 178      50.205  55.601  92.020  1.00  0.00           N
ATOM   2853  CD  PRO A 178      51.098  56.399  92.853  1.00  0.00           C
ATOM   2854  HD1 PRO A 178      51.420  55.708  93.661  1.00  0.00           H
ATOM   2855  HD2 PRO A 178      50.548  57.286  93.233  1.00  0.00           H
ATOM   2856  CA  PRO A 178      50.418  55.866  90.581  1.00  0.00           C
ATOM   2857  HA  PRO A 178      49.446  56.186  90.235  1.00  0.00           H
ATOM   2858  CB  PRO A 178      51.353  56.925  90.486  1.00  0.00           C
ATOM   2859  HB1 PRO A 178      50.756  57.845  90.309  1.00  0.00           H
ATOM   2860  HB2 PRO A 178      52.038  56.747  89.629  1.00  0.00           H
ATOM   2861  CG  PRO A 178      52.149  56.793  91.828  1.00  0.00           C
ATOM   2862  HG1 PRO A 178      52.882  55.960  91.760  1.00  0.00           H
ATOM   2863  HG2 PRO A 178      52.748  57.686  92.105  1.00  0.00           H
ATOM   2864  C   PRO A 178      50.618  54.652  89.713  1.00  0.00           C
ATOM   2865  O   PRO A 178      50.310  54.729  88.513  1.00  0.00           O
ATOM   2866  N   ASP A 179      51.309  53.537  90.233  1.00  0.00           N
ATOM   2867  HN  ASP A 179      51.665  53.552  91.165  1.00  0.00           H
ATOM   2868  CA  ASP A 179      51.464  52.373  89.404  1.00  0.00           C
ATOM   2869  HA  ASP A 179      52.026  52.634  88.519  1.00  0.00           H
ATOM   2870  CB  ASP A 179      52.215  51.336  90.336  1.00  0.00           C
ATOM   2871  HB1 ASP A 179      51.646  51.068  91.252  1.00  0.00           H
ATOM   2872  HB2 ASP A 179      53.093  51.925  90.680  1.00  0.00           H
ATOM   2873  CG  ASP A 179      52.748  50.090  89.643  1.00  0.00           C
ATOM   2874  OD1 ASP A 179      52.743  49.977  88.416  1.00  0.00           O
ATOM   2875  OD2 ASP A 179      53.123  49.177  90.456  1.00  0.00           O
ATOM   2876  C   ASP A 179      50.121  51.789  88.965  1.00  0.00           C
ATOM   2877  O   ASP A 179      49.771  51.503  87.804  1.00  0.00           O
ATOM   2878  N   THR A 180      49.173  51.762  89.995  1.00  0.00           N
ATOM   2879  HN  THR A 180      49.342  52.143  90.901  1.00  0.00           H
ATOM   2880  CA  THR A 180      47.890  51.064  89.810  1.00  0.00           C
ATOM   2881  HA  THR A 180      48.134  50.141  89.304  1.00  0.00           H
ATOM   2882  CB  THR A 180      47.246  50.897  91.178  1.00  0.00           C
ATOM   2883  HB  THR A 180      47.076  51.835  91.748  1.00  0.00           H
ATOM   2884  OG1 THR A 180      47.998  50.103  92.140  1.00  0.00           O
ATOM   2885  HG1 THR A 180      48.712  50.626  92.512  1.00  0.00           H
ATOM   2886  CG2 THR A 180      45.838  50.200  91.078  1.00  0.00           C
ATOM   2887 HG21 THR A 180      45.965  49.115  90.874  1.00  0.00           H
ATOM   2888 HG22 THR A 180      45.198  50.701  90.320  1.00  0.00           H
ATOM   2889 HG23 THR A 180      45.288  50.338  92.033  1.00  0.00           H
ATOM   2890  C   THR A 180      46.983  51.901  88.873  1.00  0.00           C
ATOM   2891  O   THR A 180      46.428  51.296  87.949  1.00  0.00           O
ATOM   2892  N   TYR A 181      47.075  53.271  88.915  1.00  0.00           N
ATOM   2893  HN  TYR A 181      47.614  53.744  89.608  1.00  0.00           H
ATOM   2894  CA  TYR A 181      46.467  54.202  87.970  1.00  0.00           C
ATOM   2895  HA  TYR A 181      45.396  54.128  88.087  1.00  0.00           H
ATOM   2896  CB  TYR A 181      46.867  55.687  88.337  1.00  0.00           C
ATOM   2897  HB1 TYR A 181      47.945  55.787  88.090  1.00  0.00           H
ATOM   2898  HB2 TYR A 181      46.670  55.849  89.419  1.00  0.00           H
ATOM   2899  CG  TYR A 181      46.003  56.780  87.613  1.00  0.00           C
ATOM   2900  CD1 TYR A 181      46.679  57.667  86.786  1.00  0.00           C
ATOM   2901  HD1 TYR A 181      47.716  57.536  86.514  1.00  0.00           H
ATOM   2902  CE1 TYR A 181      45.984  58.764  86.249  1.00  0.00           C
ATOM   2903  HE1 TYR A 181      46.448  59.533  85.649  1.00  0.00           H
ATOM   2904  CZ  TYR A 181      44.580  58.882  86.474  1.00  0.00           C
ATOM   2905  OH  TYR A 181      43.824  59.917  85.892  1.00  0.00           O
ATOM   2906  HH  TYR A 181      44.180  60.117  85.023  1.00  0.00           H
ATOM   2907  CD2 TYR A 181      44.713  56.960  87.910  1.00  0.00           C
ATOM   2908  HD2 TYR A 181      44.237  56.425  88.719  1.00  0.00           H
ATOM   2909  CE2 TYR A 181      43.939  57.865  87.234  1.00  0.00           C
ATOM   2910  HE2 TYR A 181      42.915  57.986  87.555  1.00  0.00           H
ATOM   2911  C   TYR A 181      46.672  53.950  86.511  1.00  0.00           C
ATOM   2912  O   TYR A 181      45.785  54.133  85.683  1.00  0.00           O
ATOM   2913  N   TYR A 182      47.789  53.328  86.157  1.00  0.00           N
ATOM   2914  HN  TYR A 182      48.477  53.164  86.859  1.00  0.00           H
ATOM   2915  CA  TYR A 182      48.082  52.939  84.787  1.00  0.00           C
ATOM   2916  HA  TYR A 182      47.361  53.414  84.138  1.00  0.00           H
ATOM   2917  CB  TYR A 182      49.480  53.434  84.338  1.00  0.00           C
ATOM   2918  HB1 TYR A 182      49.593  53.095  83.286  1.00  0.00           H
ATOM   2919  HB2 TYR A 182      50.352  53.085  84.930  1.00  0.00           H
ATOM   2920  CG  TYR A 182      49.435  54.937  84.389  1.00  0.00           C
ATOM   2921  CD1 TYR A 182      48.824  55.605  83.270  1.00  0.00           C
ATOM   2922  HD1 TYR A 182      48.301  55.078  82.486  1.00  0.00           H
ATOM   2923  CE1 TYR A 182      48.838  56.976  83.308  1.00  0.00           C
ATOM   2924  HE1 TYR A 182      48.311  57.446  82.490  1.00  0.00           H
ATOM   2925  CZ  TYR A 182      49.351  57.732  84.405  1.00  0.00           C
ATOM   2926  OH  TYR A 182      49.045  59.139  84.474  1.00  0.00           O
ATOM   2927  HH  TYR A 182      49.045  59.315  83.530  1.00  0.00           H
ATOM   2928  CD2 TYR A 182      50.103  55.680  85.329  1.00  0.00           C
ATOM   2929  HD2 TYR A 182      50.713  55.173  86.063  1.00  0.00           H
ATOM   2930  CE2 TYR A 182      50.129  57.054  85.396  1.00  0.00           C
ATOM   2931  HE2 TYR A 182      50.731  57.569  86.130  1.00  0.00           H
ATOM   2932  C   TYR A 182      47.954  51.447  84.477  1.00  0.00           C
ATOM   2933  O   TYR A 182      48.403  50.901  83.477  1.00  0.00           O
ATOM   2934  N   LEU A 183      47.346  50.682  85.356  1.00  0.00           N
ATOM   2935  HN  LEU A 183      47.187  51.106  86.245  1.00  0.00           H
ATOM   2936  CA  LEU A 183      47.039  49.254  85.111  1.00  0.00           C
ATOM   2937  HA  LEU A 183      47.799  48.837  84.466  1.00  0.00           H
ATOM   2938  CB  LEU A 183      47.228  48.484  86.473  1.00  0.00           C
ATOM   2939  HB1 LEU A 183      46.542  48.952  87.210  1.00  0.00           H
ATOM   2940  HB2 LEU A 183      48.251  48.743  86.820  1.00  0.00           H
ATOM   2941  CG  LEU A 183      47.204  46.929  86.482  1.00  0.00           C
ATOM   2942  HG  LEU A 183      46.245  46.626  86.009  1.00  0.00           H
ATOM   2943  CD1 LEU A 183      48.357  46.194  85.828  1.00  0.00           C
ATOM   2944 HD11 LEU A 183      48.406  46.523  84.768  1.00  0.00           H
ATOM   2945 HD12 LEU A 183      48.042  45.131  85.893  1.00  0.00           H
ATOM   2946 HD13 LEU A 183      49.349  46.194  86.329  1.00  0.00           H
ATOM   2947  CD2 LEU A 183      47.075  46.399  87.882  1.00  0.00           C
ATOM   2948 HD21 LEU A 183      47.346  45.322  87.883  1.00  0.00           H
ATOM   2949 HD22 LEU A 183      46.116  46.468  88.439  1.00  0.00           H
ATOM   2950 HD23 LEU A 183      47.842  46.783  88.588  1.00  0.00           H
ATOM   2951  C   LEU A 183      45.666  49.008  84.512  1.00  0.00           C
ATOM   2952  O   LEU A 183      44.685  49.484  85.069  1.00  0.00           O
ATOM   2953  N   LYS A 184      45.585  48.235  83.464  1.00  0.00           N
ATOM   2954  HN  LYS A 184      46.401  47.814  83.076  1.00  0.00           H
ATOM   2955  CA  LYS A 184      44.470  48.295  82.552  1.00  0.00           C
ATOM   2956  HA  LYS A 184      43.592  48.344  83.178  1.00  0.00           H
ATOM   2957  CB  LYS A 184      44.469  49.544  81.629  1.00  0.00           C
ATOM   2958  HB1 LYS A 184      45.054  49.408  80.695  1.00  0.00           H
ATOM   2959  HB2 LYS A 184      45.057  50.354  82.112  1.00  0.00           H
ATOM   2960  CG  LYS A 184      42.995  50.014  81.352  1.00  0.00           C
ATOM   2961  HG1 LYS A 184      42.475  50.174  82.320  1.00  0.00           H
ATOM   2962  HG2 LYS A 184      42.349  49.315  80.779  1.00  0.00           H
ATOM   2963  CD  LYS A 184      43.033  51.372  80.638  1.00  0.00           C
ATOM   2964  HD1 LYS A 184      43.603  51.211  79.698  1.00  0.00           H
ATOM   2965  HD2 LYS A 184      43.513  52.117  81.308  1.00  0.00           H
ATOM   2966  CE  LYS A 184      41.674  51.990  80.172  1.00  0.00           C
ATOM   2967  HE1 LYS A 184      41.164  51.318  79.450  1.00  0.00           H
ATOM   2968  HE2 LYS A 184      41.816  53.049  79.865  1.00  0.00           H
ATOM   2969  NZ  LYS A 184      40.770  52.099  81.314  1.00  0.00           N
ATOM   2970  HZ1 LYS A 184      41.302  52.560  82.079  1.00  0.00           H
ATOM   2971  HZ2 LYS A 184      40.337  51.203  81.617  1.00  0.00           H
ATOM   2972  HZ3 LYS A 184      39.998  52.754  81.076  1.00  0.00           H
ATOM   2973  C   LYS A 184      44.366  46.970  81.769  1.00  0.00           C
ATOM   2974  O   LYS A 184      45.360  46.332  81.372  1.00  0.00           O
ATOM   2975  N   THR A 185      43.072  46.645  81.471  1.00  0.00           N
ATOM   2976  HN  THR A 185      42.362  47.266  81.794  1.00  0.00           H
ATOM   2977  CA  THR A 185      42.723  45.580  80.619  1.00  0.00           C
ATOM   2978  HA  THR A 185      43.348  44.737  80.875  1.00  0.00           H
ATOM   2979  CB  THR A 185      41.245  45.126  80.867  1.00  0.00           C
ATOM   2980  HB  THR A 185      40.937  44.396  80.089  1.00  0.00           H
ATOM   2981  OG1 THR A 185      40.304  46.227  80.958  1.00  0.00           O
ATOM   2982  HG1 THR A 185      39.464  45.788  80.801  1.00  0.00           H
ATOM   2983  CG2 THR A 185      41.411  44.410  82.200  1.00  0.00           C
ATOM   2984 HG21 THR A 185      41.829  45.099  82.964  1.00  0.00           H
ATOM   2985 HG22 THR A 185      41.917  43.423  82.133  1.00  0.00           H
ATOM   2986 HG23 THR A 185      40.390  44.153  82.554  1.00  0.00           H
ATOM   2987  C   THR A 185      42.978  45.773  79.112  1.00  0.00           C
ATOM   2988  O   THR A 185      42.901  46.877  78.574  1.00  0.00           O
ATOM   2989  N   VAL A 186      43.229  44.670  78.430  1.00  0.00           N
ATOM   2990  HN  VAL A 186      43.557  43.881  78.944  1.00  0.00           H
ATOM   2991  CA  VAL A 186      43.367  44.610  76.955  1.00  0.00           C
ATOM   2992  HA  VAL A 186      42.805  45.441  76.555  1.00  0.00           H
ATOM   2993  CB  VAL A 186      44.795  44.687  76.450  1.00  0.00           C
ATOM   2994  HB  VAL A 186      45.357  45.435  77.050  1.00  0.00           H
ATOM   2995  CG1 VAL A 186      45.588  43.423  76.492  1.00  0.00           C
ATOM   2996 HG11 VAL A 186      45.227  42.682  75.747  1.00  0.00           H
ATOM   2997 HG12 VAL A 186      45.527  42.871  77.454  1.00  0.00           H
ATOM   2998 HG13 VAL A 186      46.650  43.662  76.270  1.00  0.00           H
ATOM   2999  CG2 VAL A 186      44.788  45.204  75.036  1.00  0.00           C
ATOM   3000 HG21 VAL A 186      44.189  44.592  74.328  1.00  0.00           H
ATOM   3001 HG22 VAL A 186      45.805  45.200  74.589  1.00  0.00           H
ATOM   3002 HG23 VAL A 186      44.387  46.237  74.954  1.00  0.00           H
ATOM   3003  C   VAL A 186      42.622  43.357  76.518  1.00  0.00           C
ATOM   3004  O   VAL A 186      42.469  42.335  77.270  1.00  0.00           O
ATOM   3005  N   THR A 187      42.123  43.410  75.250  1.00  0.00           N
ATOM   3006  HN  THR A 187      42.166  44.298  74.800  1.00  0.00           H
ATOM   3007  CA  THR A 187      41.310  42.288  74.687  1.00  0.00           C
ATOM   3008  HA  THR A 187      41.616  41.369  75.164  1.00  0.00           H
ATOM   3009  CB  THR A 187      39.770  42.283  74.988  1.00  0.00           C
ATOM   3010  HB  THR A 187      39.626  42.426  76.081  1.00  0.00           H
ATOM   3011  OG1 THR A 187      39.109  41.061  74.726  1.00  0.00           O
ATOM   3012  HG1 THR A 187      39.726  40.459  75.147  1.00  0.00           H
ATOM   3013  CG2 THR A 187      39.014  43.444  74.336  1.00  0.00           C
ATOM   3014 HG21 THR A 187      39.261  44.379  74.883  1.00  0.00           H
ATOM   3015 HG22 THR A 187      37.949  43.267  74.601  1.00  0.00           H
ATOM   3016 HG23 THR A 187      39.198  43.457  73.240  1.00  0.00           H
ATOM   3017  C   THR A 187      41.534  42.240  73.146  1.00  0.00           C
ATOM   3018  O   THR A 187      42.127  43.171  72.538  1.00  0.00           O
ATOM   3019  N   SER A 188      41.135  41.153  72.478  1.00  0.00           N
ATOM   3020  HN  SER A 188      40.819  40.320  72.925  1.00  0.00           H
ATOM   3021  CA  SER A 188      41.086  41.068  71.023  1.00  0.00           C
ATOM   3022  HA  SER A 188      40.810  41.999  70.550  1.00  0.00           H
ATOM   3023  CB  SER A 188      42.495  40.794  70.569  1.00  0.00           C
ATOM   3024  HB1 SER A 188      42.780  39.791  70.953  1.00  0.00           H
ATOM   3025  HB2 SER A 188      43.194  41.472  71.104  1.00  0.00           H
ATOM   3026  OG  SER A 188      42.578  40.674  69.135  1.00  0.00           O
ATOM   3027  HG1 SER A 188      42.992  41.501  68.877  1.00  0.00           H
ATOM   3028  C   SER A 188      40.094  40.052  70.490  1.00  0.00           C
ATOM   3029  O   SER A 188      39.842  39.030  71.103  1.00  0.00           O
ATOM   3030  N   ALA A 189      39.421  40.341  69.306  1.00  0.00           N
ATOM   3031  HN  ALA A 189      39.440  41.259  68.918  1.00  0.00           H
ATOM   3032  CA  ALA A 189      38.309  39.630  68.903  1.00  0.00           C
ATOM   3033  HA  ALA A 189      37.863  39.197  69.786  1.00  0.00           H
ATOM   3034  CB  ALA A 189      37.217  40.390  68.247  1.00  0.00           C
ATOM   3035  HB1 ALA A 189      36.901  41.259  68.863  1.00  0.00           H
ATOM   3036  HB2 ALA A 189      36.331  39.736  68.103  1.00  0.00           H
ATOM   3037  HB3 ALA A 189      37.563  40.765  67.260  1.00  0.00           H
ATOM   3038  C   ALA A 189      38.610  38.379  68.042  1.00  0.00           C
ATOM   3039  O   ALA A 189      37.736  37.501  68.142  1.00  0.00           O
ATOM   3040  N   SER A 190      39.693  38.305  67.290  1.00  0.00           N
ATOM   3041  HN  SER A 190      40.395  39.011  67.234  1.00  0.00           H
ATOM   3042  CA  SER A 190      39.976  37.149  66.469  1.00  0.00           C
ATOM   3043  HA  SER A 190      39.124  37.064  65.811  1.00  0.00           H
ATOM   3044  CB  SER A 190      41.237  37.434  65.604  1.00  0.00           C
ATOM   3045  HB1 SER A 190      41.319  36.698  64.775  1.00  0.00           H
ATOM   3046  HB2 SER A 190      42.224  37.411  66.113  1.00  0.00           H
ATOM   3047  OG  SER A 190      41.115  38.640  64.864  1.00  0.00           O
ATOM   3048  HG1 SER A 190      40.443  38.472  64.199  1.00  0.00           H
ATOM   3049  C   SER A 190      40.175  35.876  67.214  1.00  0.00           C
ATOM   3050  O   SER A 190      39.485  34.848  66.938  1.00  0.00           O
ATOM   3051  N   ASN A 191      40.928  35.873  68.335  1.00  0.00           N
ATOM   3052  HN  ASN A 191      41.457  36.700  68.505  1.00  0.00           H
ATOM   3053  CA  ASN A 191      41.026  34.732  69.147  1.00  0.00           C
ATOM   3054  HA  ASN A 191      40.629  33.829  68.707  1.00  0.00           H
ATOM   3055  CB  ASN A 191      42.514  34.445  69.486  1.00  0.00           C
ATOM   3056  HB1 ASN A 191      42.595  33.542  70.129  1.00  0.00           H
ATOM   3057  HB2 ASN A 191      42.982  35.285  70.042  1.00  0.00           H
ATOM   3058  CG  ASN A 191      43.237  34.237  68.189  1.00  0.00           C
ATOM   3059  OD1 ASN A 191      42.627  33.849  67.203  1.00  0.00           O
ATOM   3060  ND2 ASN A 191      44.525  34.719  68.114  1.00  0.00           N
ATOM   3061 HD21 ASN A 191      45.149  34.673  68.894  1.00  0.00           H
ATOM   3062 HD22 ASN A 191      44.864  34.823  67.179  1.00  0.00           H
ATOM   3063  C   ASN A 191      40.294  34.907  70.472  1.00  0.00           C
ATOM   3064  O   ASN A 191      40.264  34.051  71.312  1.00  0.00           O
ATOM   3065  N   ASN A 192      39.631  36.026  70.726  1.00  0.00           N
ATOM   3066  HN  ASN A 192      39.542  36.647  69.951  1.00  0.00           H
ATOM   3067  CA  ASN A 192      38.690  36.362  71.811  1.00  0.00           C
ATOM   3068  HA  ASN A 192      38.317  37.344  71.560  1.00  0.00           H
ATOM   3069  CB  ASN A 192      37.478  35.348  71.782  1.00  0.00           C
ATOM   3070  HB1 ASN A 192      36.748  35.601  72.581  1.00  0.00           H
ATOM   3071  HB2 ASN A 192      37.839  34.321  72.006  1.00  0.00           H
ATOM   3072  CG  ASN A 192      36.774  35.287  70.401  1.00  0.00           C
ATOM   3073  OD1 ASN A 192      36.909  34.346  69.678  1.00  0.00           O
ATOM   3074  ND2 ASN A 192      35.955  36.325  70.155  1.00  0.00           N
ATOM   3075 HD21 ASN A 192      35.610  36.606  69.260  1.00  0.00           H
ATOM   3076 HD22 ASN A 192      35.830  36.949  70.927  1.00  0.00           H
ATOM   3077  C   ASN A 192      39.269  36.451  73.218  1.00  0.00           C
ATOM   3078  O   ASN A 192      38.591  36.122  74.194  1.00  0.00           O
ATOM   3079  N   GLU A 193      40.500  36.883  73.342  1.00  0.00           N
ATOM   3080  HN  GLU A 193      41.023  37.198  72.554  1.00  0.00           H
ATOM   3081  CA  GLU A 193      41.277  36.687  74.555  1.00  0.00           C
ATOM   3082  HA  GLU A 193      40.801  35.978  75.215  1.00  0.00           H
ATOM   3083  CB  GLU A 193      42.658  36.056  74.394  1.00  0.00           C
ATOM   3084  HB1 GLU A 193      43.093  35.948  75.411  1.00  0.00           H
ATOM   3085  HB2 GLU A 193      43.393  36.682  73.844  1.00  0.00           H
ATOM   3086  CG  GLU A 193      42.639  34.578  73.855  1.00  0.00           C
ATOM   3087  HG1 GLU A 193      42.293  34.672  72.804  1.00  0.00           H
ATOM   3088  HG2 GLU A 193      41.855  33.970  74.356  1.00  0.00           H
ATOM   3089  CD  GLU A 193      43.952  33.876  73.837  1.00  0.00           C
ATOM   3090  OE1 GLU A 193      45.023  34.580  73.891  1.00  0.00           O
ATOM   3091  OE2 GLU A 193      43.992  32.644  73.747  1.00  0.00           O
ATOM   3092  C   GLU A 193      41.349  37.999  75.308  1.00  0.00           C
ATOM   3093  O   GLU A 193      41.168  39.157  74.787  1.00  0.00           O
ATOM   3094  N   THR A 194      41.670  37.896  76.611  1.00  0.00           N
ATOM   3095  HN  THR A 194      41.924  37.008  76.987  1.00  0.00           H
ATOM   3096  CA  THR A 194      41.594  39.116  77.411  1.00  0.00           C
ATOM   3097  HA  THR A 194      41.754  39.994  76.803  1.00  0.00           H
ATOM   3098  CB  THR A 194      40.302  39.115  78.282  1.00  0.00           C
ATOM   3099  HB  THR A 194      40.236  38.291  79.024  1.00  0.00           H
ATOM   3100  OG1 THR A 194      39.167  38.953  77.476  1.00  0.00           O
ATOM   3101  HG1 THR A 194      39.188  38.026  77.226  1.00  0.00           H
ATOM   3102  CG2 THR A 194      40.067  40.462  78.988  1.00  0.00           C
ATOM   3103 HG21 THR A 194      39.049  40.532  79.428  1.00  0.00           H
ATOM   3104 HG22 THR A 194      40.180  41.233  78.196  1.00  0.00           H
ATOM   3105 HG23 THR A 194      40.868  40.499  79.757  1.00  0.00           H
ATOM   3106  C   THR A 194      42.747  39.040  78.392  1.00  0.00           C
ATOM   3107  O   THR A 194      42.937  38.012  79.024  1.00  0.00           O
ATOM   3108  N   TYR A 195      43.536  40.099  78.474  1.00  0.00           N
ATOM   3109  HN  TYR A 195      43.304  40.928  77.971  1.00  0.00           H
ATOM   3110  CA  TYR A 195      44.612  40.256  79.483  1.00  0.00           C
ATOM   3111  HA  TYR A 195      44.494  39.631  80.357  1.00  0.00           H
ATOM   3112  CB  TYR A 195      46.057  40.152  78.867  1.00  0.00           C
ATOM   3113  HB1 TYR A 195      46.789  40.385  79.669  1.00  0.00           H
ATOM   3114  HB2 TYR A 195      46.240  40.920  78.084  1.00  0.00           H
ATOM   3115  CG  TYR A 195      46.323  38.782  78.226  1.00  0.00           C
ATOM   3116  CD1 TYR A 195      46.590  37.605  78.927  1.00  0.00           C
ATOM   3117  HD1 TYR A 195      46.786  37.656  79.988  1.00  0.00           H
ATOM   3118  CE1 TYR A 195      46.782  36.410  78.230  1.00  0.00           C
ATOM   3119  HE1 TYR A 195      46.849  35.485  78.782  1.00  0.00           H
ATOM   3120  CZ  TYR A 195      46.510  36.332  76.856  1.00  0.00           C
ATOM   3121  OH  TYR A 195      46.588  35.116  76.182  1.00  0.00           O
ATOM   3122  HH  TYR A 195      46.114  35.219  75.354  1.00  0.00           H
ATOM   3123  CD2 TYR A 195      46.215  38.717  76.848  1.00  0.00           C
ATOM   3124  HD2 TYR A 195      45.935  39.613  76.312  1.00  0.00           H
ATOM   3125  CE2 TYR A 195      46.130  37.477  76.154  1.00  0.00           C
ATOM   3126  HE2 TYR A 195      46.011  37.499  75.080  1.00  0.00           H
ATOM   3127  C   TYR A 195      44.562  41.579  80.165  1.00  0.00           C
ATOM   3128  O   TYR A 195      43.920  42.507  79.780  1.00  0.00           O
ATOM   3129  N   CYS A 196      45.291  41.769  81.226  1.00  0.00           N
ATOM   3130  HN  CYS A 196      45.790  40.926  81.414  1.00  0.00           H
ATOM   3131  CA  CYS A 196      45.409  43.009  81.981  1.00  0.00           C
ATOM   3132  HA  CYS A 196      44.935  43.799  81.418  1.00  0.00           H
ATOM   3133  CB  CYS A 196      44.723  42.884  83.319  1.00  0.00           C
ATOM   3134  HB1 CYS A 196      45.337  42.196  83.939  1.00  0.00           H
ATOM   3135  HB2 CYS A 196      43.751  42.429  83.030  1.00  0.00           H
ATOM   3136  SG  CYS A 196      44.628  44.461  84.176  1.00  0.00           S
ATOM   3137  C   CYS A 196      46.921  43.293  82.165  1.00  0.00           C
ATOM   3138  O   CYS A 196      47.707  42.395  82.452  1.00  0.00           O
ATOM   3139  N   ARG A 197      47.312  44.565  81.956  1.00  0.00           N
ATOM   3140  HN  ARG A 197      46.693  45.345  81.900  1.00  0.00           H
ATOM   3141  CA  ARG A 197      48.728  44.766  81.748  1.00  0.00           C
ATOM   3142  HA  ARG A 197      49.258  44.281  82.555  1.00  0.00           H
ATOM   3143  CB  ARG A 197      49.231  44.405  80.355  1.00  0.00           C
ATOM   3144  HB1 ARG A 197      49.021  43.316  80.297  1.00  0.00           H
ATOM   3145  HB2 ARG A 197      50.324  44.498  80.178  1.00  0.00           H
ATOM   3146  CG  ARG A 197      48.329  45.018  79.291  1.00  0.00           C
ATOM   3147  HG1 ARG A 197      47.891  45.936  79.740  1.00  0.00           H
ATOM   3148  HG2 ARG A 197      47.455  44.358  79.105  1.00  0.00           H
ATOM   3149  CD  ARG A 197      48.950  45.285  77.948  1.00  0.00           C
ATOM   3150  HD1 ARG A 197      48.178  45.443  77.166  1.00  0.00           H
ATOM   3151  HD2 ARG A 197      49.631  44.462  77.641  1.00  0.00           H
ATOM   3152  NE  ARG A 197      49.799  46.530  77.994  1.00  0.00           N
ATOM   3153  HE  ARG A 197      49.990  46.869  78.915  1.00  0.00           H
ATOM   3154  CZ  ARG A 197      50.669  46.881  77.115  1.00  0.00           C
ATOM   3155  NH1 ARG A 197      50.790  46.521  75.796  1.00  0.00           N
ATOM   3156 HH11 ARG A 197      50.161  45.804  75.495  1.00  0.00           H
ATOM   3157 HH12 ARG A 197      51.575  46.803  75.246  1.00  0.00           H
ATOM   3158  NH2 ARG A 197      51.654  47.689  77.460  1.00  0.00           N
ATOM   3159 HH21 ARG A 197      51.587  47.994  78.410  1.00  0.00           H
ATOM   3160 HH22 ARG A 197      51.969  48.371  76.800  1.00  0.00           H
ATOM   3161  C   ARG A 197      48.962  46.223  81.983  1.00  0.00           C
ATOM   3162  O   ARG A 197      48.069  47.068  81.954  1.00  0.00           O
ATOM   3163  N   SER A 198      50.197  46.621  82.333  1.00  0.00           N
ATOM   3164  HN  SER A 198      50.987  46.023  82.441  1.00  0.00           H
ATOM   3165  CA  SER A 198      50.591  48.063  82.532  1.00  0.00           C
ATOM   3166  HA  SER A 198      49.880  48.450  83.247  1.00  0.00           H
ATOM   3167  CB  SER A 198      51.868  48.255  83.246  1.00  0.00           C
ATOM   3168  HB1 SER A 198      52.098  49.336  83.353  1.00  0.00           H
ATOM   3169  HB2 SER A 198      52.678  47.810  82.629  1.00  0.00           H
ATOM   3170  OG  SER A 198      51.720  47.706  84.539  1.00  0.00           O
ATOM   3171  HG1 SER A 198      51.461  48.459  85.074  1.00  0.00           H
ATOM   3172  C   SER A 198      50.527  48.826  81.257  1.00  0.00           C
ATOM   3173  O   SER A 198      50.933  48.193  80.270  1.00  0.00           O
ATOM   3174  N   PHE A 199      49.998  50.057  81.253  1.00  0.00           N
ATOM   3175  HN  PHE A 199      49.593  50.490  82.055  1.00  0.00           H
ATOM   3176  CA  PHE A 199      50.152  50.961  80.110  1.00  0.00           C
ATOM   3177  HA  PHE A 199      50.895  50.586  79.423  1.00  0.00           H
ATOM   3178  CB  PHE A 199      48.847  51.359  79.448  1.00  0.00           C
ATOM   3179  HB1 PHE A 199      49.037  52.106  78.648  1.00  0.00           H
ATOM   3180  HB2 PHE A 199      48.148  51.666  80.255  1.00  0.00           H
ATOM   3181  CG  PHE A 199      48.307  50.208  78.703  1.00  0.00           C
ATOM   3182  CD1 PHE A 199      47.401  49.351  79.295  1.00  0.00           C
ATOM   3183  HD1 PHE A 199      47.254  49.494  80.355  1.00  0.00           H
ATOM   3184  CE1 PHE A 199      46.714  48.369  78.515  1.00  0.00           C
ATOM   3185  HE1 PHE A 199      46.027  47.686  78.993  1.00  0.00           H
ATOM   3186  CZ  PHE A 199      46.853  48.391  77.085  1.00  0.00           C
ATOM   3187  HZ  PHE A 199      46.262  47.655  76.560  1.00  0.00           H
ATOM   3188  CD2 PHE A 199      48.554  50.078  77.340  1.00  0.00           C
ATOM   3189  HD2 PHE A 199      49.233  50.740  76.824  1.00  0.00           H
ATOM   3190  CE2 PHE A 199      47.785  49.222  76.516  1.00  0.00           C
ATOM   3191  HE2 PHE A 199      47.925  49.176  75.447  1.00  0.00           H
ATOM   3192  C   PHE A 199      50.818  52.235  80.678  1.00  0.00           C
ATOM   3193  O   PHE A 199      50.207  53.293  80.864  1.00  0.00           O
ATOM   3194  N   TYR A 200      52.121  52.131  80.973  1.00  0.00           N
ATOM   3195  HN  TYR A 200      52.694  51.338  80.781  1.00  0.00           H
ATOM   3196  CA  TYR A 200      52.837  53.384  81.313  1.00  0.00           C
ATOM   3197  HA  TYR A 200      52.283  53.796  82.144  1.00  0.00           H
ATOM   3198  CB  TYR A 200      54.227  53.046  81.795  1.00  0.00           C
ATOM   3199  HB1 TYR A 200      54.689  53.987  82.162  1.00  0.00           H
ATOM   3200  HB2 TYR A 200      54.903  52.718  80.978  1.00  0.00           H
ATOM   3201  CG  TYR A 200      54.192  52.121  82.920  1.00  0.00           C
ATOM   3202  CD1 TYR A 200      53.475  52.399  84.169  1.00  0.00           C
ATOM   3203  HD1 TYR A 200      52.986  53.360  84.243  1.00  0.00           H
ATOM   3204  CE1 TYR A 200      53.396  51.503  85.240  1.00  0.00           C
ATOM   3205  HE1 TYR A 200      52.711  51.764  86.033  1.00  0.00           H
ATOM   3206  CZ  TYR A 200      54.073  50.309  85.096  1.00  0.00           C
ATOM   3207  OH  TYR A 200      53.950  49.443  86.162  1.00  0.00           O
ATOM   3208  HH  TYR A 200      53.494  49.894  86.876  1.00  0.00           H
ATOM   3209  CD2 TYR A 200      54.966  50.957  82.884  1.00  0.00           C
ATOM   3210  HD2 TYR A 200      55.460  50.653  81.973  1.00  0.00           H
ATOM   3211  CE2 TYR A 200      54.985  50.053  84.013  1.00  0.00           C
ATOM   3212  HE2 TYR A 200      55.566  49.143  84.058  1.00  0.00           H
ATOM   3213  C   TYR A 200      52.848  54.437  80.205  1.00  0.00           C
ATOM   3214  O   TYR A 200      52.810  54.063  79.021  1.00  0.00           O
ATOM   3215  N   PRO A 201      52.939  55.724  80.505  1.00  0.00           N
ATOM   3216  CD  PRO A 201      52.789  56.308  81.839  1.00  0.00           C
ATOM   3217  HD1 PRO A 201      53.747  56.109  82.366  1.00  0.00           H
ATOM   3218  HD2 PRO A 201      51.897  55.891  82.353  1.00  0.00           H
ATOM   3219  CA  PRO A 201      53.095  56.761  79.503  1.00  0.00           C
ATOM   3220  HA  PRO A 201      52.091  56.833  79.111  1.00  0.00           H
ATOM   3221  CB  PRO A 201      53.434  57.927  80.403  1.00  0.00           C
ATOM   3222  HB1 PRO A 201      53.206  58.857  79.841  1.00  0.00           H
ATOM   3223  HB2 PRO A 201      54.497  57.889  80.724  1.00  0.00           H
ATOM   3224  CG  PRO A 201      52.694  57.765  81.663  1.00  0.00           C
ATOM   3225  HG1 PRO A 201      53.008  58.391  82.526  1.00  0.00           H
ATOM   3226  HG2 PRO A 201      51.641  58.045  81.447  1.00  0.00           H
ATOM   3227  C   PRO A 201      54.029  56.408  78.334  1.00  0.00           C
ATOM   3228  O   PRO A 201      55.181  55.959  78.559  1.00  0.00           O
ATOM   3229  N   GLU A 202      53.519  56.600  77.111  1.00  0.00           N
ATOM   3230  HN  GLU A 202      52.581  56.937  77.081  1.00  0.00           H
ATOM   3231  CA  GLU A 202      54.096  56.116  75.881  1.00  0.00           C
ATOM   3232  HA  GLU A 202      54.237  55.065  76.083  1.00  0.00           H
ATOM   3233  CB  GLU A 202      53.256  56.492  74.646  1.00  0.00           C
ATOM   3234  HB1 GLU A 202      53.805  56.135  73.747  1.00  0.00           H
ATOM   3235  HB2 GLU A 202      53.050  57.552  74.388  1.00  0.00           H
ATOM   3236  CG  GLU A 202      51.918  55.686  74.496  1.00  0.00           C
ATOM   3237  HG1 GLU A 202      51.503  56.061  73.536  1.00  0.00           H
ATOM   3238  HG2 GLU A 202      51.215  55.946  75.315  1.00  0.00           H
ATOM   3239  CD  GLU A 202      51.971  54.187  74.355  1.00  0.00           C
ATOM   3240  OE1 GLU A 202      52.360  53.534  73.377  1.00  0.00           O
ATOM   3241  OE2 GLU A 202      51.583  53.550  75.378  1.00  0.00           O
ATOM   3242  C   GLU A 202      55.471  56.620  75.643  1.00  0.00           C
ATOM   3243  O   GLU A 202      56.263  55.920  75.030  1.00  0.00           O
ATOM   3244  N   HIS A 203      55.762  57.858  75.943  1.00  0.00           N
ATOM   3245  HN  HIS A 203      55.188  58.370  76.578  1.00  0.00           H
ATOM   3246  CA  HIS A 203      57.073  58.331  75.608  1.00  0.00           C
ATOM   3247  HA  HIS A 203      57.605  57.761  74.860  1.00  0.00           H
ATOM   3248  CB  HIS A 203      56.932  59.773  75.024  1.00  0.00           C
ATOM   3249  HB1 HIS A 203      57.950  60.196  74.888  1.00  0.00           H
ATOM   3250  HB2 HIS A 203      56.189  60.484  75.443  1.00  0.00           H
ATOM   3251  ND1 HIS A 203      56.701  58.845  72.641  1.00  0.00           N
ATOM   3252  HD1 HIS A 203      57.627  58.484  72.531  1.00  0.00           H
ATOM   3253  CG  HIS A 203      56.303  59.633  73.652  1.00  0.00           C
ATOM   3254  CE1 HIS A 203      55.767  58.938  71.684  1.00  0.00           C
ATOM   3255  HE1 HIS A 203      55.946  58.445  70.729  1.00  0.00           H
ATOM   3256  NE2 HIS A 203      54.810  59.733  72.017  1.00  0.00           N
ATOM   3257  CD2 HIS A 203      55.093  60.122  73.313  1.00  0.00           C
ATOM   3258  HD2 HIS A 203      54.444  60.825  73.820  1.00  0.00           H
ATOM   3259  C   HIS A 203      57.938  58.341  76.852  1.00  0.00           C
ATOM   3260  O   HIS A 203      58.900  59.109  76.968  1.00  0.00           O
ATOM   3261  N   SER A 204      57.632  57.479  77.848  1.00  0.00           N
ATOM   3262  HN  SER A 204      56.818  56.902  77.859  1.00  0.00           H
ATOM   3263  CA  SER A 204      58.404  57.377  79.079  1.00  0.00           C
ATOM   3264  HA  SER A 204      59.429  57.661  78.894  1.00  0.00           H
ATOM   3265  CB  SER A 204      57.819  58.300  80.203  1.00  0.00           C
ATOM   3266  HB1 SER A 204      58.456  58.223  81.110  1.00  0.00           H
ATOM   3267  HB2 SER A 204      56.776  58.019  80.462  1.00  0.00           H
ATOM   3268  OG  SER A 204      57.974  59.651  79.798  1.00  0.00           O
ATOM   3269  HG1 SER A 204      57.437  59.814  79.019  1.00  0.00           H
ATOM   3270  C   SER A 204      58.361  55.950  79.606  1.00  0.00           C
ATOM   3271  O   SER A 204      58.607  55.664  80.782  1.00  0.00           O
ATOM   3272  N   ILE A 205      58.048  54.960  78.764  1.00  0.00           N
ATOM   3273  HN  ILE A 205      57.833  55.127  77.804  1.00  0.00           H
ATOM   3274  CA  ILE A 205      57.790  53.524  79.134  1.00  0.00           C
ATOM   3275  HA  ILE A 205      56.934  53.445  79.788  1.00  0.00           H
ATOM   3276  CB  ILE A 205      57.410  52.758  77.929  1.00  0.00           C
ATOM   3277  HB  ILE A 205      58.293  52.786  77.255  1.00  0.00           H
ATOM   3278  CG2 ILE A 205      57.164  51.266  78.209  1.00  0.00           C
ATOM   3279 HG21 ILE A 205      58.075  50.787  78.628  1.00  0.00           H
ATOM   3280 HG22 ILE A 205      56.944  50.789  77.231  1.00  0.00           H
ATOM   3281 HG23 ILE A 205      56.407  51.210  79.020  1.00  0.00           H
ATOM   3282  CG1 ILE A 205      56.182  53.270  77.138  1.00  0.00           C
ATOM   3283 HG11 ILE A 205      56.235  54.369  76.980  1.00  0.00           H
ATOM   3284 HG12 ILE A 205      55.346  53.132  77.857  1.00  0.00           H
ATOM   3285  CD  ILE A 205      55.848  52.575  75.771  1.00  0.00           C
ATOM   3286  HD1 ILE A 205      55.791  51.465  75.749  1.00  0.00           H
ATOM   3287  HD2 ILE A 205      56.700  52.777  75.088  1.00  0.00           H
ATOM   3288  HD3 ILE A 205      54.872  52.951  75.397  1.00  0.00           H
ATOM   3289  C   ILE A 205      58.957  52.934  79.883  1.00  0.00           C
ATOM   3290  O   ILE A 205      58.810  52.353  80.965  1.00  0.00           O
ATOM   3291  N   LYS A 206      60.181  53.151  79.410  1.00  0.00           N
ATOM   3292  HN  LYS A 206      60.276  53.575  78.513  1.00  0.00           H
ATOM   3293  CA  LYS A 206      61.449  52.709  79.983  1.00  0.00           C
ATOM   3294  HA  LYS A 206      61.471  51.630  80.020  1.00  0.00           H
ATOM   3295  CB  LYS A 206      62.518  53.252  79.032  1.00  0.00           C
ATOM   3296  HB1 LYS A 206      62.268  54.329  78.927  1.00  0.00           H
ATOM   3297  HB2 LYS A 206      62.609  52.739  78.050  1.00  0.00           H
ATOM   3298  CG  LYS A 206      64.016  53.148  79.560  1.00  0.00           C
ATOM   3299  HG1 LYS A 206      64.234  52.077  79.759  1.00  0.00           H
ATOM   3300  HG2 LYS A 206      64.160  53.751  80.482  1.00  0.00           H
ATOM   3301  CD  LYS A 206      65.120  53.604  78.545  1.00  0.00           C
ATOM   3302  HD1 LYS A 206      65.056  52.914  77.676  1.00  0.00           H
ATOM   3303  HD2 LYS A 206      66.130  53.558  79.004  1.00  0.00           H
ATOM   3304  CE  LYS A 206      64.967  54.980  77.846  1.00  0.00           C
ATOM   3305  HE1 LYS A 206      64.137  54.998  77.108  1.00  0.00           H
ATOM   3306  HE2 LYS A 206      65.884  55.172  77.249  1.00  0.00           H
ATOM   3307  NZ  LYS A 206      64.820  56.078  78.854  1.00  0.00           N
ATOM   3308  HZ1 LYS A 206      63.807  56.208  79.052  1.00  0.00           H
ATOM   3309  HZ2 LYS A 206      65.238  56.957  78.486  1.00  0.00           H
ATOM   3310  HZ3 LYS A 206      65.316  55.782  79.718  1.00  0.00           H
ATOM   3311  C   LYS A 206      61.655  53.150  81.436  1.00  0.00           C
ATOM   3312  O   LYS A 206      61.786  52.392  82.338  1.00  0.00           O
ATOM   3313  N   GLU A 207      61.576  54.463  81.722  1.00  0.00           N
ATOM   3314  HN  GLU A 207      61.642  55.198  81.052  1.00  0.00           H
ATOM   3315  CA  GLU A 207      61.717  55.145  83.012  1.00  0.00           C
ATOM   3316  HA  GLU A 207      62.713  54.907  83.355  1.00  0.00           H
ATOM   3317  CB  GLU A 207      61.566  56.645  82.852  1.00  0.00           C
ATOM   3318  HB1 GLU A 207      61.714  57.046  83.877  1.00  0.00           H
ATOM   3319  HB2 GLU A 207      60.520  56.849  82.538  1.00  0.00           H
ATOM   3320  CG  GLU A 207      62.513  57.400  81.901  1.00  0.00           C
ATOM   3321  HG1 GLU A 207      63.523  56.937  81.927  1.00  0.00           H
ATOM   3322  HG2 GLU A 207      62.674  58.407  82.342  1.00  0.00           H
ATOM   3323  CD  GLU A 207      62.125  57.480  80.402  1.00  0.00           C
ATOM   3324  OE1 GLU A 207      62.330  56.535  79.671  1.00  0.00           O
ATOM   3325  OE2 GLU A 207      61.741  58.545  79.898  1.00  0.00           O
ATOM   3326  C   GLU A 207      60.685  54.601  84.037  1.00  0.00           C
ATOM   3327  O   GLU A 207      61.041  53.910  84.993  1.00  0.00           O
ATOM   3328  N   TRP A 208      59.420  54.629  83.662  1.00  0.00           N
ATOM   3329  HN  TRP A 208      59.318  55.075  82.777  1.00  0.00           H
ATOM   3330  CA  TRP A 208      58.357  54.022  84.287  1.00  0.00           C
ATOM   3331  HA  TRP A 208      58.376  54.384  85.304  1.00  0.00           H
ATOM   3332  CB  TRP A 208      57.002  54.307  83.713  1.00  0.00           C
ATOM   3333  HB1 TRP A 208      56.228  53.622  84.122  1.00  0.00           H
ATOM   3334  HB2 TRP A 208      56.956  54.059  82.631  1.00  0.00           H
ATOM   3335  CG  TRP A 208      56.508  55.717  83.996  1.00  0.00           C
ATOM   3336  CD1 TRP A 208      57.022  56.825  83.415  1.00  0.00           C
ATOM   3337  HD1 TRP A 208      57.951  56.754  82.869  1.00  0.00           H
ATOM   3338  NE1 TRP A 208      56.255  57.930  83.786  1.00  0.00           N
ATOM   3339  HE1 TRP A 208      56.243  58.836  83.424  1.00  0.00           H
ATOM   3340  CE2 TRP A 208      55.274  57.517  84.715  1.00  0.00           C
ATOM   3341  CD2 TRP A 208      55.460  56.137  84.951  1.00  0.00           C
ATOM   3342  CE3 TRP A 208      54.675  55.487  85.875  1.00  0.00           C
ATOM   3343  HE3 TRP A 208      54.821  54.461  86.177  1.00  0.00           H
ATOM   3344  CZ3 TRP A 208      53.720  56.227  86.542  1.00  0.00           C
ATOM   3345  HZ3 TRP A 208      53.244  55.822  87.422  1.00  0.00           H
ATOM   3346  CZ2 TRP A 208      54.316  58.302  85.415  1.00  0.00           C
ATOM   3347  HZ2 TRP A 208      54.296  59.375  85.295  1.00  0.00           H
ATOM   3348  CH2 TRP A 208      53.568  57.631  86.406  1.00  0.00           C
ATOM   3349  HH2 TRP A 208      52.877  58.203  87.007  1.00  0.00           H
ATOM   3350  C   TRP A 208      58.461  52.433  84.589  1.00  0.00           C
ATOM   3351  O   TRP A 208      58.436  52.039  85.719  1.00  0.00           O
ATOM   3352  N   LEU A 209      58.632  51.651  83.501  1.00  0.00           N
ATOM   3353  HN  LEU A 209      58.724  52.016  82.578  1.00  0.00           H
ATOM   3354  CA  LEU A 209      58.631  50.221  83.601  1.00  0.00           C
ATOM   3355  HA  LEU A 209      57.699  49.909  84.050  1.00  0.00           H
ATOM   3356  CB  LEU A 209      58.720  49.696  82.178  1.00  0.00           C
ATOM   3357  HB1 LEU A 209      59.693  50.045  81.771  1.00  0.00           H
ATOM   3358  HB2 LEU A 209      57.787  50.088  81.719  1.00  0.00           H
ATOM   3359  CG  LEU A 209      58.809  48.164  81.931  1.00  0.00           C
ATOM   3360  HG  LEU A 209      59.780  47.815  82.341  1.00  0.00           H
ATOM   3361  CD1 LEU A 209      57.720  47.468  82.769  1.00  0.00           C
ATOM   3362 HD11 LEU A 209      57.692  46.393  82.489  1.00  0.00           H
ATOM   3363 HD12 LEU A 209      56.771  47.960  82.469  1.00  0.00           H
ATOM   3364 HD13 LEU A 209      57.955  47.624  83.844  1.00  0.00           H
ATOM   3365  CD2 LEU A 209      58.745  47.882  80.446  1.00  0.00           C
ATOM   3366 HD21 LEU A 209      59.553  48.344  79.840  1.00  0.00           H
ATOM   3367 HD22 LEU A 209      57.774  48.082  79.945  1.00  0.00           H
ATOM   3368 HD23 LEU A 209      58.943  46.797  80.310  1.00  0.00           H
ATOM   3369  C   LEU A 209      59.757  49.627  84.479  1.00  0.00           C
ATOM   3370  O   LEU A 209      59.550  48.718  85.257  1.00  0.00           O
ATOM   3371  N   ILE A 210      60.967  50.074  84.133  1.00  0.00           N
ATOM   3372  HN  ILE A 210      61.059  50.626  83.309  1.00  0.00           H
ATOM   3373  CA  ILE A 210      62.183  49.758  84.919  1.00  0.00           C
ATOM   3374  HA  ILE A 210      62.284  48.691  85.051  1.00  0.00           H
ATOM   3375  CB  ILE A 210      63.490  50.186  84.216  1.00  0.00           C
ATOM   3376  HB  ILE A 210      63.562  51.289  84.115  1.00  0.00           H
ATOM   3377  CG2 ILE A 210      64.754  49.779  85.002  1.00  0.00           C
ATOM   3378 HG21 ILE A 210      65.666  50.037  84.423  1.00  0.00           H
ATOM   3379 HG22 ILE A 210      64.826  48.681  85.158  1.00  0.00           H
ATOM   3380 HG23 ILE A 210      64.839  50.261  85.999  1.00  0.00           H
ATOM   3381  CG1 ILE A 210      63.665  49.507  82.801  1.00  0.00           C
ATOM   3382 HG11 ILE A 210      64.757  49.518  82.598  1.00  0.00           H
ATOM   3383 HG12 ILE A 210      63.286  50.163  81.988  1.00  0.00           H
ATOM   3384  CD  ILE A 210      63.187  48.001  82.677  1.00  0.00           C
ATOM   3385  HD1 ILE A 210      63.776  47.533  81.859  1.00  0.00           H
ATOM   3386  HD2 ILE A 210      62.099  47.991  82.454  1.00  0.00           H
ATOM   3387  HD3 ILE A 210      63.349  47.342  83.557  1.00  0.00           H
ATOM   3388  C   ILE A 210      62.096  50.301  86.320  1.00  0.00           C
ATOM   3389  O   ILE A 210      62.456  49.648  87.267  1.00  0.00           O
ATOM   3390  N   GLY A 211      61.703  51.591  86.498  1.00  0.00           N
ATOM   3391  HN  GLY A 211      61.375  51.968  85.636  1.00  0.00           H
ATOM   3392  CA  GLY A 211      61.590  52.410  87.710  1.00  0.00           C
ATOM   3393  HA1 GLY A 211      61.069  53.303  87.400  1.00  0.00           H
ATOM   3394  HA2 GLY A 211      62.618  52.586  87.992  1.00  0.00           H
ATOM   3395  C   GLY A 211      60.797  51.672  88.833  1.00  0.00           C
ATOM   3396  O   GLY A 211      61.394  51.449  89.879  1.00  0.00           O
ATOM   3397  N   MET A 212      59.560  51.288  88.615  1.00  0.00           N
ATOM   3398  HN  MET A 212      59.226  51.430  87.687  1.00  0.00           H
ATOM   3399  CA  MET A 212      58.800  50.701  89.614  1.00  0.00           C
ATOM   3400  HA  MET A 212      58.785  51.318  90.500  1.00  0.00           H
ATOM   3401  CB  MET A 212      57.356  50.528  89.183  1.00  0.00           C
ATOM   3402  HB1 MET A 212      56.837  50.061  90.047  1.00  0.00           H
ATOM   3403  HB2 MET A 212      57.342  49.796  88.348  1.00  0.00           H
ATOM   3404  CG  MET A 212      56.656  51.867  88.838  1.00  0.00           C
ATOM   3405  HG1 MET A 212      55.649  51.673  88.412  1.00  0.00           H
ATOM   3406  HG2 MET A 212      57.217  52.370  88.022  1.00  0.00           H
ATOM   3407  SD  MET A 212      56.465  53.072  90.303  1.00  0.00           S
ATOM   3408  CE  MET A 212      55.954  52.015  91.647  1.00  0.00           C
ATOM   3409  HE1 MET A 212      56.739  51.467  92.210  1.00  0.00           H
ATOM   3410  HE2 MET A 212      55.243  51.259  91.251  1.00  0.00           H
ATOM   3411  HE3 MET A 212      55.443  52.642  92.409  1.00  0.00           H
ATOM   3412  C   MET A 212      59.270  49.395  90.205  1.00  0.00           C
ATOM   3413  O   MET A 212      59.286  49.128  91.398  1.00  0.00           O
ATOM   3414  N   GLU A 213      59.779  48.493  89.307  1.00  0.00           N
ATOM   3415  HN  GLU A 213      59.746  48.699  88.332  1.00  0.00           H
ATOM   3416  CA  GLU A 213      60.461  47.309  89.590  1.00  0.00           C
ATOM   3417  HA  GLU A 213      59.906  46.612  90.200  1.00  0.00           H
ATOM   3418  CB  GLU A 213      60.843  46.644  88.238  1.00  0.00           C
ATOM   3419  HB1 GLU A 213      61.571  45.807  88.292  1.00  0.00           H
ATOM   3420  HB2 GLU A 213      61.273  47.363  87.509  1.00  0.00           H
ATOM   3421  CG  GLU A 213      59.606  46.276  87.397  1.00  0.00           C
ATOM   3422  HG1 GLU A 213      59.936  46.319  86.337  1.00  0.00           H
ATOM   3423  HG2 GLU A 213      58.862  47.101  87.422  1.00  0.00           H
ATOM   3424  CD  GLU A 213      59.041  44.932  87.868  1.00  0.00           C
ATOM   3425  OE1 GLU A 213      59.174  44.003  87.043  1.00  0.00           O
ATOM   3426  OE2 GLU A 213      58.302  44.835  88.825  1.00  0.00           O
ATOM   3427  C   GLU A 213      61.706  47.554  90.407  1.00  0.00           C
ATOM   3428  O   GLU A 213      61.895  46.911  91.463  1.00  0.00           O
ATOM   3429  N   LEU A 214      62.534  48.388  89.957  1.00  0.00           N
ATOM   3430  HN  LEU A 214      62.309  48.959  89.171  1.00  0.00           H
ATOM   3431  CA  LEU A 214      63.736  48.786  90.551  1.00  0.00           C
ATOM   3432  HA  LEU A 214      64.310  47.924  90.858  1.00  0.00           H
ATOM   3433  CB  LEU A 214      64.684  49.555  89.568  1.00  0.00           C
ATOM   3434  HB1 LEU A 214      64.316  50.564  89.283  1.00  0.00           H
ATOM   3435  HB2 LEU A 214      64.849  49.016  88.611  1.00  0.00           H
ATOM   3436  CG  LEU A 214      66.101  49.808  89.950  1.00  0.00           C
ATOM   3437  HG  LEU A 214      66.156  50.577  90.750  1.00  0.00           H
ATOM   3438  CD1 LEU A 214      66.813  48.476  90.205  1.00  0.00           C
ATOM   3439 HD11 LEU A 214      67.900  48.646  90.359  1.00  0.00           H
ATOM   3440 HD12 LEU A 214      66.748  47.931  89.239  1.00  0.00           H
ATOM   3441 HD13 LEU A 214      66.376  47.788  90.959  1.00  0.00           H
ATOM   3442  CD2 LEU A 214      66.920  50.536  88.771  1.00  0.00           C
ATOM   3443 HD21 LEU A 214      67.989  50.537  89.073  1.00  0.00           H
ATOM   3444 HD22 LEU A 214      66.700  51.611  88.595  1.00  0.00           H
ATOM   3445 HD23 LEU A 214      66.704  49.980  87.834  1.00  0.00           H
ATOM   3446  C   LEU A 214      63.577  49.546  91.879  1.00  0.00           C
ATOM   3447  O   LEU A 214      64.407  49.359  92.815  1.00  0.00           O
ATOM   3448  N   VAL A 215      62.554  50.367  92.067  1.00  0.00           N
ATOM   3449  HN  VAL A 215      61.825  50.469  91.395  1.00  0.00           H
ATOM   3450  CA  VAL A 215      62.291  51.033  93.284  1.00  0.00           C
ATOM   3451  HA  VAL A 215      63.181  51.558  93.599  1.00  0.00           H
ATOM   3452  CB  VAL A 215      61.146  52.030  93.183  1.00  0.00           C
ATOM   3453  HB  VAL A 215      60.275  51.620  92.628  1.00  0.00           H
ATOM   3454  CG1 VAL A 215      60.740  52.442  94.609  1.00  0.00           C
ATOM   3455 HG11 VAL A 215      61.640  52.650  95.227  1.00  0.00           H
ATOM   3456 HG12 VAL A 215      60.191  51.656  95.171  1.00  0.00           H
ATOM   3457 HG13 VAL A 215      60.060  53.320  94.584  1.00  0.00           H
ATOM   3458  CG2 VAL A 215      61.663  53.304  92.513  1.00  0.00           C
ATOM   3459 HG21 VAL A 215      62.346  53.217  91.641  1.00  0.00           H
ATOM   3460 HG22 VAL A 215      62.266  53.931  93.204  1.00  0.00           H
ATOM   3461 HG23 VAL A 215      60.744  53.837  92.187  1.00  0.00           H
ATOM   3462  C   VAL A 215      62.073  49.980  94.392  1.00  0.00           C
ATOM   3463  O   VAL A 215      62.637  50.035  95.457  1.00  0.00           O
ATOM   3464  N   SER A 216      61.290  48.911  94.085  1.00  0.00           N
ATOM   3465  HN  SER A 216      60.923  48.877  93.159  1.00  0.00           H
ATOM   3466  CA  SER A 216      60.975  47.769  94.964  1.00  0.00           C
ATOM   3467  HA  SER A 216      60.631  48.076  95.940  1.00  0.00           H
ATOM   3468  CB  SER A 216      59.797  47.029  94.284  1.00  0.00           C
ATOM   3469  HB1 SER A 216      60.123  46.965  93.223  1.00  0.00           H
ATOM   3470  HB2 SER A 216      58.923  47.715  94.287  1.00  0.00           H
ATOM   3471  OG  SER A 216      59.583  45.820  94.943  1.00  0.00           O
ATOM   3472  HG1 SER A 216      59.603  45.852  95.903  1.00  0.00           H
ATOM   3473  C   SER A 216      62.179  46.853  95.309  1.00  0.00           C
ATOM   3474  O   SER A 216      62.395  46.428  96.446  1.00  0.00           O
ATOM   3475  N   VAL A 217      62.964  46.556  94.197  1.00  0.00           N
ATOM   3476  HN  VAL A 217      62.772  46.911  93.285  1.00  0.00           H
ATOM   3477  CA  VAL A 217      64.303  45.995  94.413  1.00  0.00           C
ATOM   3478  HA  VAL A 217      64.095  45.052  94.898  1.00  0.00           H
ATOM   3479  CB  VAL A 217      65.154  45.731  93.120  1.00  0.00           C
ATOM   3480  HB  VAL A 217      65.223  46.703  92.585  1.00  0.00           H
ATOM   3481  CG1 VAL A 217      66.547  45.152  93.407  1.00  0.00           C
ATOM   3482 HG11 VAL A 217      67.283  45.823  93.899  1.00  0.00           H
ATOM   3483 HG12 VAL A 217      67.025  44.983  92.419  1.00  0.00           H
ATOM   3484 HG13 VAL A 217      66.597  44.145  93.873  1.00  0.00           H
ATOM   3485  CG2 VAL A 217      64.447  44.727  92.202  1.00  0.00           C
ATOM   3486 HG21 VAL A 217      64.834  44.940  91.183  1.00  0.00           H
ATOM   3487 HG22 VAL A 217      63.361  44.955  92.270  1.00  0.00           H
ATOM   3488 HG23 VAL A 217      64.518  43.653  92.477  1.00  0.00           H
ATOM   3489  C   VAL A 217      65.231  46.671  95.424  1.00  0.00           C
ATOM   3490  O   VAL A 217      65.556  46.163  96.490  1.00  0.00           O
ATOM   3491  N   VAL A 218      65.575  47.950  95.079  1.00  0.00           N
ATOM   3492  HN  VAL A 218      65.109  48.422  94.334  1.00  0.00           H
ATOM   3493  CA  VAL A 218      66.406  48.744  95.991  1.00  0.00           C
ATOM   3494  HA  VAL A 218      67.294  48.165  96.197  1.00  0.00           H
ATOM   3495  CB  VAL A 218      66.885  50.120  95.390  1.00  0.00           C
ATOM   3496  HB  VAL A 218      66.018  50.764  95.133  1.00  0.00           H
ATOM   3497  CG1 VAL A 218      67.820  50.909  96.331  1.00  0.00           C
ATOM   3498 HG11 VAL A 218      68.740  50.315  96.520  1.00  0.00           H
ATOM   3499 HG12 VAL A 218      67.240  51.234  97.221  1.00  0.00           H
ATOM   3500 HG13 VAL A 218      68.047  51.829  95.751  1.00  0.00           H
ATOM   3501  CG2 VAL A 218      67.716  49.727  94.156  1.00  0.00           C
ATOM   3502 HG21 VAL A 218      68.711  49.280  94.366  1.00  0.00           H
ATOM   3503 HG22 VAL A 218      67.895  50.699  93.649  1.00  0.00           H
ATOM   3504 HG23 VAL A 218      67.125  49.159  93.406  1.00  0.00           H
ATOM   3505  C   VAL A 218      65.763  49.021  97.328  1.00  0.00           C
ATOM   3506  O   VAL A 218      66.331  48.778  98.380  1.00  0.00           O
ATOM   3507  N   LEU A 219      64.548  49.652  97.298  1.00  0.00           N
ATOM   3508  HN  LEU A 219      64.076  49.773  96.427  1.00  0.00           H
ATOM   3509  CA  LEU A 219      63.794  50.257  98.492  1.00  0.00           C
ATOM   3510  HA  LEU A 219      64.464  50.380  99.329  1.00  0.00           H
ATOM   3511  CB  LEU A 219      63.204  51.700  98.195  1.00  0.00           C
ATOM   3512  HB1 LEU A 219      62.888  52.104  99.180  1.00  0.00           H
ATOM   3513  HB2 LEU A 219      62.396  51.547  97.448  1.00  0.00           H
ATOM   3514  CG  LEU A 219      64.276  52.680  97.542  1.00  0.00           C
ATOM   3515  HG  LEU A 219      64.772  52.177  96.684  1.00  0.00           H
ATOM   3516  CD1 LEU A 219      63.523  53.941  97.061  1.00  0.00           C
ATOM   3517 HD11 LEU A 219      62.784  53.712  96.265  1.00  0.00           H
ATOM   3518 HD12 LEU A 219      64.245  54.736  96.773  1.00  0.00           H
ATOM   3519 HD13 LEU A 219      62.927  54.426  97.864  1.00  0.00           H
ATOM   3520  CD2 LEU A 219      65.336  53.123  98.585  1.00  0.00           C
ATOM   3521 HD21 LEU A 219      66.073  53.804  98.108  1.00  0.00           H
ATOM   3522 HD22 LEU A 219      65.854  52.200  98.921  1.00  0.00           H
ATOM   3523 HD23 LEU A 219      64.742  53.595  99.396  1.00  0.00           H
ATOM   3524  C   LEU A 219      62.764  49.348  99.158  1.00  0.00           C
ATOM   3525  O   LEU A 219      62.300  49.655 100.209  1.00  0.00           O
ATOM   3526  N   GLY A 220      62.539  48.137  98.680  1.00  0.00           N
ATOM   3527  HN  GLY A 220      62.961  47.749  97.864  1.00  0.00           H
ATOM   3528  CA  GLY A 220      61.625  47.212  99.307  1.00  0.00           C
ATOM   3529  HA1 GLY A 220      60.808  47.066  98.616  1.00  0.00           H
ATOM   3530  HA2 GLY A 220      61.203  47.621 100.213  1.00  0.00           H
ATOM   3531  C   GLY A 220      62.274  45.924  99.580  1.00  0.00           C
ATOM   3532  O   GLY A 220      61.673  45.060 100.193  1.00  0.00           O
ATOM   3533  N   PHE A 221      63.486  45.696  99.083  1.00  0.00           N
ATOM   3534  HN  PHE A 221      63.829  46.287  98.357  1.00  0.00           H
ATOM   3535  CA  PHE A 221      64.347  44.634  99.313  1.00  0.00           C
ATOM   3536  HA  PHE A 221      64.030  43.941 100.078  1.00  0.00           H
ATOM   3537  CB  PHE A 221      64.351  43.794  97.993  1.00  0.00           C
ATOM   3538  HB1 PHE A 221      64.283  44.354  97.035  1.00  0.00           H
ATOM   3539  HB2 PHE A 221      63.338  43.346  98.073  1.00  0.00           H
ATOM   3540  CG  PHE A 221      65.449  42.785  97.813  1.00  0.00           C
ATOM   3541  CD1 PHE A 221      65.516  41.699  98.622  1.00  0.00           C
ATOM   3542  HD1 PHE A 221      64.858  41.570  99.468  1.00  0.00           H
ATOM   3543  CE1 PHE A 221      66.479  40.672  98.359  1.00  0.00           C
ATOM   3544  HE1 PHE A 221      66.566  39.778  98.958  1.00  0.00           H
ATOM   3545  CZ  PHE A 221      67.449  40.828  97.393  1.00  0.00           C
ATOM   3546  HZ  PHE A 221      68.208  40.077  97.232  1.00  0.00           H
ATOM   3547  CD2 PHE A 221      66.359  42.961  96.764  1.00  0.00           C
ATOM   3548  HD2 PHE A 221      66.276  43.841  96.143  1.00  0.00           H
ATOM   3549  CE2 PHE A 221      67.345  41.981  96.514  1.00  0.00           C
ATOM   3550  HE2 PHE A 221      67.964  42.127  95.641  1.00  0.00           H
ATOM   3551  C   PHE A 221      65.704  44.999  99.919  1.00  0.00           C
ATOM   3552  O   PHE A 221      65.871  44.887 101.144  1.00  0.00           O
ATOM   3553  N   ALA A 222      66.688  45.371  99.136  1.00  0.00           N
ATOM   3554  HN  ALA A 222      66.552  45.548  98.164  1.00  0.00           H
ATOM   3555  CA  ALA A 222      68.058  45.620  99.505  1.00  0.00           C
ATOM   3556  HA  ALA A 222      68.359  44.649  99.869  1.00  0.00           H
ATOM   3557  CB  ALA A 222      68.985  45.803  98.268  1.00  0.00           C
ATOM   3558  HB1 ALA A 222      70.008  45.577  98.638  1.00  0.00           H
ATOM   3559  HB2 ALA A 222      68.943  46.863  97.935  1.00  0.00           H
ATOM   3560  HB3 ALA A 222      68.760  45.120  97.420  1.00  0.00           H
ATOM   3561  C   ALA A 222      68.239  46.587 100.663  1.00  0.00           C
ATOM   3562  O   ALA A 222      68.692  46.198 101.764  1.00  0.00           O
ATOM   3563  N   VAL A 223      67.829  47.862 100.480  1.00  0.00           N
ATOM   3564  HN  VAL A 223      67.333  48.230  99.698  1.00  0.00           H
ATOM   3565  CA  VAL A 223      68.216  48.888 101.434  1.00  0.00           C
ATOM   3566  HA  VAL A 223      69.259  48.713 101.652  1.00  0.00           H
ATOM   3567  CB  VAL A 223      68.148  50.324 100.817  1.00  0.00           C
ATOM   3568  HB  VAL A 223      67.205  50.377 100.232  1.00  0.00           H
ATOM   3569  CG1 VAL A 223      68.371  51.489 101.799  1.00  0.00           C
ATOM   3570 HG11 VAL A 223      68.476  52.474 101.295  1.00  0.00           H
ATOM   3571 HG12 VAL A 223      69.241  51.241 102.443  1.00  0.00           H
ATOM   3572 HG13 VAL A 223      67.582  51.612 102.572  1.00  0.00           H
ATOM   3573  CG2 VAL A 223      69.248  50.240  99.771  1.00  0.00           C
ATOM   3574 HG21 VAL A 223      70.282  50.159 100.170  1.00  0.00           H
ATOM   3575 HG22 VAL A 223      69.242  51.181  99.180  1.00  0.00           H
ATOM   3576 HG23 VAL A 223      69.054  49.405  99.065  1.00  0.00           H
ATOM   3577  C   VAL A 223      67.656  48.816 102.898  1.00  0.00           C
ATOM   3578  O   VAL A 223      68.412  48.934 103.939  1.00  0.00           O
ATOM   3579  N   PRO A 224      66.372  48.444 103.101  1.00  0.00           N
ATOM   3580  CD  PRO A 224      65.315  48.503 102.089  1.00  0.00           C
ATOM   3581  HD1 PRO A 224      65.552  47.876 101.203  1.00  0.00           H
ATOM   3582  HD2 PRO A 224      65.106  49.555 101.796  1.00  0.00           H
ATOM   3583  CA  PRO A 224      65.845  47.975 104.406  1.00  0.00           C
ATOM   3584  HA  PRO A 224      66.128  48.746 105.107  1.00  0.00           H
ATOM   3585  CB  PRO A 224      64.326  48.006 104.219  1.00  0.00           C
ATOM   3586  HB1 PRO A 224      63.942  48.893 104.767  1.00  0.00           H
ATOM   3587  HB2 PRO A 224      63.774  47.118 104.593  1.00  0.00           H
ATOM   3588  CG  PRO A 224      63.954  48.081 102.776  1.00  0.00           C
ATOM   3589  HG1 PRO A 224      63.675  47.064 102.425  1.00  0.00           H
ATOM   3590  HG2 PRO A 224      63.104  48.772 102.591  1.00  0.00           H
ATOM   3591  C   PRO A 224      66.424  46.629 104.855  1.00  0.00           C
ATOM   3592  O   PRO A 224      66.661  46.589 106.062  1.00  0.00           O
ATOM   3593  N   PHE A 225      66.591  45.545 104.068  1.00  0.00           N
ATOM   3594  HN  PHE A 225      66.187  45.541 103.156  1.00  0.00           H
ATOM   3595  CA  PHE A 225      67.146  44.286 104.565  1.00  0.00           C
ATOM   3596  HA  PHE A 225      66.539  43.925 105.383  1.00  0.00           H
ATOM   3597  CB  PHE A 225      67.257  43.263 103.364  1.00  0.00           C
ATOM   3598  HB1 PHE A 225      67.897  43.625 102.531  1.00  0.00           H
ATOM   3599  HB2 PHE A 225      66.293  43.142 102.825  1.00  0.00           H
ATOM   3600  CG  PHE A 225      67.688  41.922 103.872  1.00  0.00           C
ATOM   3601  CD1 PHE A 225      67.129  41.370 105.026  1.00  0.00           C
ATOM   3602  HD1 PHE A 225      66.398  41.816 105.683  1.00  0.00           H
ATOM   3603  CE1 PHE A 225      67.659  40.181 105.591  1.00  0.00           C
ATOM   3604  HE1 PHE A 225      67.264  39.662 106.451  1.00  0.00           H
ATOM   3605  CZ  PHE A 225      68.642  39.505 104.964  1.00  0.00           C
ATOM   3606  HZ  PHE A 225      68.993  38.567 105.366  1.00  0.00           H
ATOM   3607  CD2 PHE A 225      68.671  41.193 103.197  1.00  0.00           C
ATOM   3608  HD2 PHE A 225      69.141  41.565 102.298  1.00  0.00           H
ATOM   3609  CE2 PHE A 225      69.240  40.006 103.764  1.00  0.00           C
ATOM   3610  HE2 PHE A 225      70.075  39.563 103.242  1.00  0.00           H
ATOM   3611  C   PHE A 225      68.554  44.463 105.188  1.00  0.00           C
ATOM   3612  O   PHE A 225      68.886  43.859 106.216  1.00  0.00           O
ATOM   3613  N   SER A 226      69.341  45.330 104.627  1.00  0.00           N
ATOM   3614  HN  SER A 226      68.894  45.789 103.864  1.00  0.00           H
ATOM   3615  CA  SER A 226      70.687  45.717 104.974  1.00  0.00           C
ATOM   3616  HA  SER A 226      71.192  44.764 105.027  1.00  0.00           H
ATOM   3617  CB  SER A 226      71.298  46.766 103.959  1.00  0.00           C
ATOM   3618  HB1 SER A 226      72.386  46.926 104.120  1.00  0.00           H
ATOM   3619  HB2 SER A 226      70.746  47.724 104.065  1.00  0.00           H
ATOM   3620  OG  SER A 226      71.187  46.390 102.573  1.00  0.00           O
ATOM   3621  HG1 SER A 226      70.250  46.282 102.392  1.00  0.00           H
ATOM   3622  C   SER A 226      70.691  46.326 106.422  1.00  0.00           C
ATOM   3623  O   SER A 226      71.486  46.031 107.249  1.00  0.00           O
ATOM   3624  N   ILE A 227      69.772  47.242 106.666  1.00  0.00           N
ATOM   3625  HN  ILE A 227      69.153  47.463 105.917  1.00  0.00           H
ATOM   3626  CA  ILE A 227      69.411  47.866 107.938  1.00  0.00           C
ATOM   3627  HA  ILE A 227      70.337  48.125 108.429  1.00  0.00           H
ATOM   3628  CB  ILE A 227      68.569  49.142 107.808  1.00  0.00           C
ATOM   3629  HB  ILE A 227      67.910  49.042 106.919  1.00  0.00           H
ATOM   3630  CG2 ILE A 227      67.665  49.458 109.050  1.00  0.00           C
ATOM   3631 HG21 ILE A 227      66.742  48.846 109.134  1.00  0.00           H
ATOM   3632 HG22 ILE A 227      67.328  50.516 109.100  1.00  0.00           H
ATOM   3633 HG23 ILE A 227      68.367  49.286 109.894  1.00  0.00           H
ATOM   3634  CG1 ILE A 227      69.466  50.381 107.521  1.00  0.00           C
ATOM   3635 HG11 ILE A 227      68.862  51.262 107.214  1.00  0.00           H
ATOM   3636 HG12 ILE A 227      70.089  50.118 106.639  1.00  0.00           H
ATOM   3637  CD  ILE A 227      70.403  50.843 108.667  1.00  0.00           C
ATOM   3638  HD1 ILE A 227      69.820  51.036 109.593  1.00  0.00           H
ATOM   3639  HD2 ILE A 227      70.943  51.781 108.415  1.00  0.00           H
ATOM   3640  HD3 ILE A 227      71.199  50.089 108.846  1.00  0.00           H
ATOM   3641  C   ILE A 227      68.819  46.868 108.981  1.00  0.00           C
ATOM   3642  O   ILE A 227      69.190  46.973 110.156  1.00  0.00           O
ATOM   3643  N   ILE A 228      67.956  45.945 108.614  1.00  0.00           N
ATOM   3644  HN  ILE A 228      67.641  45.926 107.668  1.00  0.00           H
ATOM   3645  CA  ILE A 228      67.465  44.881 109.439  1.00  0.00           C
ATOM   3646  HA  ILE A 228      66.957  45.318 110.285  1.00  0.00           H
ATOM   3647  CB  ILE A 228      66.381  44.088 108.654  1.00  0.00           C
ATOM   3648  HB  ILE A 228      66.726  44.009 107.601  1.00  0.00           H
ATOM   3649  CG2 ILE A 228      66.110  42.674 109.296  1.00  0.00           C
ATOM   3650 HG21 ILE A 228      65.122  42.243 109.026  1.00  0.00           H
ATOM   3651 HG22 ILE A 228      66.100  42.712 110.407  1.00  0.00           H
ATOM   3652 HG23 ILE A 228      66.919  42.018 108.909  1.00  0.00           H
ATOM   3653  CG1 ILE A 228      65.035  44.880 108.513  1.00  0.00           C
ATOM   3654 HG11 ILE A 228      65.170  45.980 108.443  1.00  0.00           H
ATOM   3655 HG12 ILE A 228      64.432  44.598 109.403  1.00  0.00           H
ATOM   3656  CD  ILE A 228      64.177  44.479 107.309  1.00  0.00           C
ATOM   3657  HD1 ILE A 228      63.132  44.857 107.317  1.00  0.00           H
ATOM   3658  HD2 ILE A 228      64.187  43.382 107.135  1.00  0.00           H
ATOM   3659  HD3 ILE A 228      64.673  44.968 106.443  1.00  0.00           H
ATOM   3660  C   ILE A 228      68.567  44.010 110.002  1.00  0.00           C
ATOM   3661  O   ILE A 228      68.691  43.668 111.162  1.00  0.00           O
ATOM   3662  N   ALA A 229      69.503  43.673 109.110  1.00  0.00           N
ATOM   3663  HN  ALA A 229      69.352  43.797 108.133  1.00  0.00           H
ATOM   3664  CA  ALA A 229      70.659  42.876 109.438  1.00  0.00           C
ATOM   3665  HA  ALA A 229      70.318  41.990 109.952  1.00  0.00           H
ATOM   3666  CB  ALA A 229      71.418  42.386 108.118  1.00  0.00           C
ATOM   3667  HB1 ALA A 229      70.612  41.934 107.501  1.00  0.00           H
ATOM   3668  HB2 ALA A 229      72.089  41.542 108.385  1.00  0.00           H
ATOM   3669  HB3 ALA A 229      71.902  43.248 107.611  1.00  0.00           H
ATOM   3670  C   ALA A 229      71.622  43.517 110.438  1.00  0.00           C
ATOM   3671  O   ALA A 229      72.255  42.836 111.209  1.00  0.00           O
ATOM   3672  N   VAL A 230      71.729  44.873 110.482  1.00  0.00           N
ATOM   3673  HN  VAL A 230      71.143  45.456 109.925  1.00  0.00           H
ATOM   3674  CA  VAL A 230      72.531  45.582 111.475  1.00  0.00           C
ATOM   3675  HA  VAL A 230      73.461  45.096 111.730  1.00  0.00           H
ATOM   3676  CB  VAL A 230      72.911  46.985 111.014  1.00  0.00           C
ATOM   3677  HB  VAL A 230      71.995  47.508 110.666  1.00  0.00           H
ATOM   3678  CG1 VAL A 230      73.613  47.839 112.088  1.00  0.00           C
ATOM   3679 HG11 VAL A 230      74.596  47.453 112.431  1.00  0.00           H
ATOM   3680 HG12 VAL A 230      72.967  47.872 112.991  1.00  0.00           H
ATOM   3681 HG13 VAL A 230      73.842  48.876 111.759  1.00  0.00           H
ATOM   3682  CG2 VAL A 230      73.946  46.803 109.971  1.00  0.00           C
ATOM   3683 HG21 VAL A 230      73.537  46.172 109.153  1.00  0.00           H
ATOM   3684 HG22 VAL A 230      74.885  46.432 110.434  1.00  0.00           H
ATOM   3685 HG23 VAL A 230      74.145  47.803 109.531  1.00  0.00           H
ATOM   3686  C   VAL A 230      71.888  45.561 112.745  1.00  0.00           C
ATOM   3687  O   VAL A 230      72.510  45.264 113.736  1.00  0.00           O
ATOM   3688  N   PHE A 231      70.607  45.862 112.881  1.00  0.00           N
ATOM   3689  HN  PHE A 231      70.062  46.201 112.118  1.00  0.00           H
ATOM   3690  CA  PHE A 231      69.928  45.799 114.157  1.00  0.00           C
ATOM   3691  HA  PHE A 231      70.474  46.315 114.933  1.00  0.00           H
ATOM   3692  CB  PHE A 231      68.543  46.566 114.159  1.00  0.00           C
ATOM   3693  HB1 PHE A 231      68.036  46.588 115.147  1.00  0.00           H
ATOM   3694  HB2 PHE A 231      67.828  46.241 113.373  1.00  0.00           H
ATOM   3695  CG  PHE A 231      68.728  48.015 113.964  1.00  0.00           C
ATOM   3696  CD1 PHE A 231      68.387  48.635 112.708  1.00  0.00           C
ATOM   3697  HD1 PHE A 231      67.953  47.970 111.976  1.00  0.00           H
ATOM   3698  CE1 PHE A 231      68.652  50.013 112.552  1.00  0.00           C
ATOM   3699  HE1 PHE A 231      68.223  50.508 111.694  1.00  0.00           H
ATOM   3700  CZ  PHE A 231      69.324  50.771 113.522  1.00  0.00           C
ATOM   3701  HZ  PHE A 231      69.531  51.815 113.338  1.00  0.00           H
ATOM   3702  CD2 PHE A 231      69.226  48.769 114.976  1.00  0.00           C
ATOM   3703  HD2 PHE A 231      69.417  48.293 115.926  1.00  0.00           H
ATOM   3704  CE2 PHE A 231      69.568  50.135 114.726  1.00  0.00           C
ATOM   3705  HE2 PHE A 231      70.070  50.687 115.508  1.00  0.00           H
ATOM   3706  C   PHE A 231      69.821  44.394 114.701  1.00  0.00           C
ATOM   3707  O   PHE A 231      69.906  44.236 115.921  1.00  0.00           O
ATOM   3708  N   TYR A 232      69.754  43.327 113.837  1.00  0.00           N
ATOM   3709  HN  TYR A 232      69.631  43.477 112.859  1.00  0.00           H
ATOM   3710  CA  TYR A 232      70.055  41.940 114.210  1.00  0.00           C
ATOM   3711  HA  TYR A 232      69.499  41.559 115.053  1.00  0.00           H
ATOM   3712  CB  TYR A 232      69.649  40.924 113.153  1.00  0.00           C
ATOM   3713  HB1 TYR A 232      69.983  39.899 113.420  1.00  0.00           H
ATOM   3714  HB2 TYR A 232      70.123  41.305 112.223  1.00  0.00           H
ATOM   3715  CG  TYR A 232      68.151  40.779 112.950  1.00  0.00           C
ATOM   3716  CD1 TYR A 232      67.173  41.322 113.822  1.00  0.00           C
ATOM   3717  HD1 TYR A 232      67.510  41.850 114.702  1.00  0.00           H
ATOM   3718  CE1 TYR A 232      65.780  41.056 113.609  1.00  0.00           C
ATOM   3719  HE1 TYR A 232      65.020  41.562 114.186  1.00  0.00           H
ATOM   3720  CZ  TYR A 232      65.373  40.306 112.513  1.00  0.00           C
ATOM   3721  OH  TYR A 232      64.013  40.079 112.282  1.00  0.00           O
ATOM   3722  HH  TYR A 232      63.507  40.825 112.611  1.00  0.00           H
ATOM   3723  CD2 TYR A 232      67.722  40.077 111.869  1.00  0.00           C
ATOM   3724  HD2 TYR A 232      68.478  39.560 111.297  1.00  0.00           H
ATOM   3725  CE2 TYR A 232      66.363  39.854 111.607  1.00  0.00           C
ATOM   3726  HE2 TYR A 232      66.090  39.196 110.795  1.00  0.00           H
ATOM   3727  C   TYR A 232      71.493  41.561 114.685  1.00  0.00           C
ATOM   3728  O   TYR A 232      71.638  40.858 115.664  1.00  0.00           O
ATOM   3729  N   PHE A 233      72.565  42.052 114.022  1.00  0.00           N
ATOM   3730  HN  PHE A 233      72.398  42.648 113.241  1.00  0.00           H
ATOM   3731  CA  PHE A 233      73.930  42.080 114.499  1.00  0.00           C
ATOM   3732  HA  PHE A 233      74.330  41.077 114.522  1.00  0.00           H
ATOM   3733  CB  PHE A 233      74.822  42.662 113.412  1.00  0.00           C
ATOM   3734  HB1 PHE A 233      74.388  43.617 113.047  1.00  0.00           H
ATOM   3735  HB2 PHE A 233      74.679  41.941 112.579  1.00  0.00           H
ATOM   3736  CG  PHE A 233      76.301  42.913 113.698  1.00  0.00           C
ATOM   3737  CD1 PHE A 233      77.124  41.759 113.887  1.00  0.00           C
ATOM   3738  HD1 PHE A 233      76.829  40.747 113.652  1.00  0.00           H
ATOM   3739  CE1 PHE A 233      78.415  42.003 114.332  1.00  0.00           C
ATOM   3740  HE1 PHE A 233      79.074  41.153 114.428  1.00  0.00           H
ATOM   3741  CZ  PHE A 233      78.808  43.279 114.714  1.00  0.00           C
ATOM   3742  HZ  PHE A 233      79.852  43.387 114.969  1.00  0.00           H
ATOM   3743  CD2 PHE A 233      76.685  44.254 114.052  1.00  0.00           C
ATOM   3744  HD2 PHE A 233      75.934  45.015 113.902  1.00  0.00           H
ATOM   3745  CE2 PHE A 233      77.981  44.394 114.601  1.00  0.00           C
ATOM   3746  HE2 PHE A 233      78.314  45.390 114.854  1.00  0.00           H
ATOM   3747  C   PHE A 233      74.159  42.792 115.877  1.00  0.00           C
ATOM   3748  O   PHE A 233      74.855  42.156 116.715  1.00  0.00           O
ATOM   3749  N   LEU A 234      73.582  44.001 116.125  1.00  0.00           N
ATOM   3750  HN  LEU A 234      72.996  44.481 115.476  1.00  0.00           H
ATOM   3751  CA  LEU A 234      73.761  44.585 117.437  1.00  0.00           C
ATOM   3752  HA  LEU A 234      74.782  44.492 117.777  1.00  0.00           H
ATOM   3753  CB  LEU A 234      73.399  46.083 117.308  1.00  0.00           C
ATOM   3754  HB1 LEU A 234      73.472  46.578 118.300  1.00  0.00           H
ATOM   3755  HB2 LEU A 234      72.352  46.041 116.939  1.00  0.00           H
ATOM   3756  CG  LEU A 234      74.140  46.997 116.363  1.00  0.00           C
ATOM   3757  HG  LEU A 234      74.206  46.560 115.344  1.00  0.00           H
ATOM   3758  CD1 LEU A 234      73.341  48.347 116.352  1.00  0.00           C
ATOM   3759 HD11 LEU A 234      73.405  48.897 117.315  1.00  0.00           H
ATOM   3760 HD12 LEU A 234      72.247  48.154 116.312  1.00  0.00           H
ATOM   3761 HD13 LEU A 234      73.649  49.036 115.537  1.00  0.00           H
ATOM   3762  CD2 LEU A 234      75.647  47.254 116.701  1.00  0.00           C
ATOM   3763 HD21 LEU A 234      76.259  46.350 116.496  1.00  0.00           H
ATOM   3764 HD22 LEU A 234      75.694  47.566 117.766  1.00  0.00           H
ATOM   3765 HD23 LEU A 234      76.014  48.083 116.059  1.00  0.00           H
ATOM   3766  C   LEU A 234      72.847  43.872 118.448  1.00  0.00           C
ATOM   3767  O   LEU A 234      73.229  43.768 119.561  1.00  0.00           O
ATOM   3768  N   LEU A 235      71.657  43.342 118.035  1.00  0.00           N
ATOM   3769  HN  LEU A 235      71.333  43.569 117.120  1.00  0.00           H
ATOM   3770  CA  LEU A 235      70.827  42.489 118.861  1.00  0.00           C
ATOM   3771  HA  LEU A 235      70.557  43.073 119.728  1.00  0.00           H
ATOM   3772  CB  LEU A 235      69.520  42.047 118.042  1.00  0.00           C
ATOM   3773  HB1 LEU A 235      69.923  41.485 117.173  1.00  0.00           H
ATOM   3774  HB2 LEU A 235      68.988  42.922 117.611  1.00  0.00           H
ATOM   3775  CG  LEU A 235      68.421  41.081 118.771  1.00  0.00           C
ATOM   3776  HG  LEU A 235      68.947  40.128 118.994  1.00  0.00           H
ATOM   3777  CD1 LEU A 235      67.986  41.724 120.128  1.00  0.00           C
ATOM   3778 HD11 LEU A 235      68.776  41.791 120.905  1.00  0.00           H
ATOM   3779 HD12 LEU A 235      67.287  40.937 120.483  1.00  0.00           H
ATOM   3780 HD13 LEU A 235      67.440  42.668 119.915  1.00  0.00           H
ATOM   3781  CD2 LEU A 235      67.272  40.913 117.701  1.00  0.00           C
ATOM   3782 HD21 LEU A 235      67.701  40.359 116.839  1.00  0.00           H
ATOM   3783 HD22 LEU A 235      66.985  41.953 117.435  1.00  0.00           H
ATOM   3784 HD23 LEU A 235      66.362  40.493 118.181  1.00  0.00           H
ATOM   3785  C   LEU A 235      71.473  41.193 119.269  1.00  0.00           C
ATOM   3786  O   LEU A 235      71.428  40.866 120.479  1.00  0.00           O
ATOM   3787  N   ALA A 236      72.225  40.498 118.412  1.00  0.00           N
ATOM   3788  HN  ALA A 236      72.172  40.788 117.460  1.00  0.00           H
ATOM   3789  CA  ALA A 236      73.115  39.382 118.651  1.00  0.00           C
ATOM   3790  HA  ALA A 236      72.522  38.633 119.154  1.00  0.00           H
ATOM   3791  CB  ALA A 236      73.761  39.007 117.251  1.00  0.00           C
ATOM   3792  HB1 ALA A 236      73.087  38.348 116.664  1.00  0.00           H
ATOM   3793  HB2 ALA A 236      74.690  38.428 117.446  1.00  0.00           H
ATOM   3794  HB3 ALA A 236      74.180  39.781 116.572  1.00  0.00           H
ATOM   3795  C   ALA A 236      74.182  39.788 119.635  1.00  0.00           C
ATOM   3796  O   ALA A 236      74.397  39.026 120.579  1.00  0.00           O
ATOM   3797  N   ARG A 237      74.896  40.894 119.397  1.00  0.00           N
ATOM   3798  HN  ARG A 237      74.702  41.454 118.596  1.00  0.00           H
ATOM   3799  CA  ARG A 237      75.727  41.534 120.439  1.00  0.00           C
ATOM   3800  HA  ARG A 237      76.474  40.776 120.621  1.00  0.00           H
ATOM   3801  CB  ARG A 237      76.435  42.778 119.894  1.00  0.00           C
ATOM   3802  HB1 ARG A 237      76.782  43.389 120.755  1.00  0.00           H
ATOM   3803  HB2 ARG A 237      75.819  43.517 119.338  1.00  0.00           H
ATOM   3804  CG  ARG A 237      77.831  42.574 119.276  1.00  0.00           C
ATOM   3805  HG1 ARG A 237      77.651  42.032 118.323  1.00  0.00           H
ATOM   3806  HG2 ARG A 237      78.552  42.082 119.963  1.00  0.00           H
ATOM   3807  CD  ARG A 237      78.273  43.926 118.785  1.00  0.00           C
ATOM   3808  HD1 ARG A 237      78.256  44.487 119.743  1.00  0.00           H
ATOM   3809  HD2 ARG A 237      77.667  44.261 117.916  1.00  0.00           H
ATOM   3810  NE  ARG A 237      79.649  43.726 118.243  1.00  0.00           N
ATOM   3811  HE  ARG A 237      80.022  42.809 118.104  1.00  0.00           H
ATOM   3812  CZ  ARG A 237      80.395  44.617 117.606  1.00  0.00           C
ATOM   3813  NH1 ARG A 237      80.120  45.916 117.595  1.00  0.00           N
ATOM   3814 HH11 ARG A 237      79.426  46.228 118.244  1.00  0.00           H
ATOM   3815 HH12 ARG A 237      80.931  46.450 117.355  1.00  0.00           H
ATOM   3816  NH2 ARG A 237      81.324  44.125 116.788  1.00  0.00           N
ATOM   3817 HH21 ARG A 237      81.470  43.148 116.945  1.00  0.00           H
ATOM   3818 HH22 ARG A 237      82.030  44.664 116.329  1.00  0.00           H
ATOM   3819  C   ARG A 237      75.038  41.852 121.811  1.00  0.00           C
ATOM   3820  O   ARG A 237      75.566  41.541 122.872  1.00  0.00           O
ATOM   3821  N   ALA A 238      73.807  42.468 121.814  1.00  0.00           N
ATOM   3822  HN  ALA A 238      73.386  42.863 121.001  1.00  0.00           H
ATOM   3823  CA  ALA A 238      73.056  42.609 123.055  1.00  0.00           C
ATOM   3824  HA  ALA A 238      73.617  43.243 123.725  1.00  0.00           H
ATOM   3825  CB  ALA A 238      71.794  43.418 122.768  1.00  0.00           C
ATOM   3826  HB1 ALA A 238      72.059  44.321 122.179  1.00  0.00           H
ATOM   3827  HB2 ALA A 238      71.240  43.694 123.691  1.00  0.00           H
ATOM   3828  HB3 ALA A 238      71.114  42.776 122.167  1.00  0.00           H
ATOM   3829  C   ALA A 238      72.597  41.271 123.751  1.00  0.00           C
ATOM   3830  O   ALA A 238      72.858  41.127 124.971  1.00  0.00           O
ATOM   3831  N   ILE A 239      72.050  40.277 123.005  1.00  0.00           N
ATOM   3832  HN  ILE A 239      71.787  40.451 122.060  1.00  0.00           H
ATOM   3833  CA  ILE A 239      71.913  38.954 123.602  1.00  0.00           C
ATOM   3834  HA  ILE A 239      71.328  39.117 124.495  1.00  0.00           H
ATOM   3835  CB  ILE A 239      71.115  38.113 122.551  1.00  0.00           C
ATOM   3836  HB  ILE A 239      71.576  38.436 121.593  1.00  0.00           H
ATOM   3837  CG2 ILE A 239      71.335  36.599 122.799  1.00  0.00           C
ATOM   3838 HG21 ILE A 239      70.921  36.137 121.877  1.00  0.00           H
ATOM   3839 HG22 ILE A 239      70.746  36.313 123.697  1.00  0.00           H
ATOM   3840 HG23 ILE A 239      72.393  36.278 122.908  1.00  0.00           H
ATOM   3841  CG1 ILE A 239      69.617  38.377 122.536  1.00  0.00           C
ATOM   3842 HG11 ILE A 239      69.342  39.454 122.517  1.00  0.00           H
ATOM   3843 HG12 ILE A 239      69.120  38.075 123.482  1.00  0.00           H
ATOM   3844  CD  ILE A 239      68.948  37.688 121.357  1.00  0.00           C
ATOM   3845  HD1 ILE A 239      67.871  37.938 121.244  1.00  0.00           H
ATOM   3846  HD2 ILE A 239      68.928  36.583 121.470  1.00  0.00           H
ATOM   3847  HD3 ILE A 239      69.492  37.890 120.410  1.00  0.00           H
ATOM   3848  C   ILE A 239      73.264  38.391 124.140  1.00  0.00           C
ATOM   3849  O   ILE A 239      73.412  37.894 125.227  1.00  0.00           O
ATOM   3850  N   SER A 240      74.386  38.686 123.468  1.00  0.00           N
ATOM   3851  HN  SER A 240      74.396  39.200 122.614  1.00  0.00           H
ATOM   3852  CA  SER A 240      75.717  38.175 123.855  1.00  0.00           C
ATOM   3853  HA  SER A 240      75.725  37.182 124.278  1.00  0.00           H
ATOM   3854  CB  SER A 240      76.670  38.250 122.597  1.00  0.00           C
ATOM   3855  HB1 SER A 240      76.706  39.279 122.177  1.00  0.00           H
ATOM   3856  HB2 SER A 240      76.324  37.495 121.860  1.00  0.00           H
ATOM   3857  OG  SER A 240      78.046  37.865 122.749  1.00  0.00           O
ATOM   3858  HG1 SER A 240      78.532  38.218 122.001  1.00  0.00           H
ATOM   3859  C   SER A 240      76.337  38.985 125.025  1.00  0.00           C
ATOM   3860  O   SER A 240      77.200  38.396 125.729  1.00  0.00           O
ATOM   3861  N   ALA A 241      75.938  40.262 125.217  1.00  0.00           N
ATOM   3862  HN  ALA A 241      75.279  40.623 124.562  1.00  0.00           H
ATOM   3863  CA  ALA A 241      76.296  41.118 126.346  1.00  0.00           C
ATOM   3864  HA  ALA A 241      77.372  41.079 126.433  1.00  0.00           H
ATOM   3865  CB  ALA A 241      75.622  42.506 126.254  1.00  0.00           C
ATOM   3866  HB1 ALA A 241      75.983  43.056 125.359  1.00  0.00           H
ATOM   3867  HB2 ALA A 241      75.826  43.090 127.177  1.00  0.00           H
ATOM   3868  HB3 ALA A 241      74.517  42.623 126.251  1.00  0.00           H
ATOM   3869  C   ALA A 241      75.660  40.513 127.589  1.00  0.00           C
ATOM   3870  O   ALA A 241      76.286  40.432 128.665  1.00  0.00           O
ATOM   3871  N   SER A 242      74.405  40.037 127.501  1.00  0.00           N
ATOM   3872  HN  SER A 242      74.007  40.123 126.591  1.00  0.00           H
ATOM   3873  CA  SER A 242      73.560  39.636 128.686  1.00  0.00           C
ATOM   3874  HA  SER A 242      73.561  40.467 129.375  1.00  0.00           H
ATOM   3875  CB  SER A 242      72.185  39.283 128.195  1.00  0.00           C
ATOM   3876  HB1 SER A 242      72.228  38.495 127.414  1.00  0.00           H
ATOM   3877  HB2 SER A 242      71.652  40.165 127.782  1.00  0.00           H
ATOM   3878  OG  SER A 242      71.369  38.723 129.260  1.00  0.00           O
ATOM   3879  HG1 SER A 242      71.441  37.766 129.237  1.00  0.00           H
ATOM   3880  C   SER A 242      74.095  38.475 129.480  1.00  0.00           C
ATOM   3881  O   SER A 242      74.246  37.363 129.059  1.00  0.00           O
ATOM   3882  N   SER A 243      74.416  38.717 130.766  1.00  0.00           N
ATOM   3883  HN  SER A 243      74.367  39.651 131.112  1.00  0.00           H
ATOM   3884  CA  SER A 243      74.772  37.774 131.787  1.00  0.00           C
ATOM   3885  HA  SER A 243      75.487  37.082 131.367  1.00  0.00           H
ATOM   3886  CB  SER A 243      75.246  38.435 133.175  1.00  0.00           C
ATOM   3887  HB1 SER A 243      75.780  37.764 133.881  1.00  0.00           H
ATOM   3888  HB2 SER A 243      74.344  38.740 133.747  1.00  0.00           H
ATOM   3889  OG  SER A 243      75.986  39.601 132.834  1.00  0.00           O
ATOM   3890  HG1 SER A 243      75.311  40.234 132.575  1.00  0.00           H
ATOM   3891  C   SER A 243      73.654  36.886 132.132  1.00  0.00           C
ATOM   3892  O   SER A 243      73.801  35.669 132.361  1.00  0.00           O
ATOM   3893  N   ASP A 244      72.328  37.427 132.231  1.00  0.00           N
ATOM   3894  HN  ASP A 244      72.252  38.421 132.215  1.00  0.00           H
ATOM   3895  CA  ASP A 244      71.119  36.666 132.540  1.00  0.00           C
ATOM   3896  HA  ASP A 244      71.252  36.027 133.400  1.00  0.00           H
ATOM   3897  CB  ASP A 244      69.997  37.735 132.745  1.00  0.00           C
ATOM   3898  HB1 ASP A 244      69.934  38.283 131.780  1.00  0.00           H
ATOM   3899  HB2 ASP A 244      70.212  38.538 133.482  1.00  0.00           H
ATOM   3900  CG  ASP A 244      68.625  37.162 133.167  1.00  0.00           C
ATOM   3901  OD1 ASP A 244      68.597  35.953 133.451  1.00  0.00           O
ATOM   3902  OD2 ASP A 244      67.658  37.945 133.172  1.00  0.00           O
ATOM   3903  C   ASP A 244      70.730  35.771 131.360  1.00  0.00           C
ATOM   3904  O   ASP A 244      70.542  36.184 130.203  1.00  0.00           O
ATOM   3905  N   GLN A 245      70.700  34.448 131.613  1.00  0.00           N
ATOM   3906  HN  GLN A 245      70.704  34.034 132.520  1.00  0.00           H
ATOM   3907  CA  GLN A 245      70.447  33.423 130.662  1.00  0.00           C
ATOM   3908  HA  GLN A 245      71.126  33.680 129.863  1.00  0.00           H
ATOM   3909  CB  GLN A 245      70.809  32.049 131.244  1.00  0.00           C
ATOM   3910  HB1 GLN A 245      70.528  31.246 130.529  1.00  0.00           H
ATOM   3911  HB2 GLN A 245      70.118  31.699 132.040  1.00  0.00           H
ATOM   3912  CG  GLN A 245      72.287  31.741 131.631  1.00  0.00           C
ATOM   3913  HG1 GLN A 245      72.441  30.666 131.867  1.00  0.00           H
ATOM   3914  HG2 GLN A 245      72.541  32.243 132.589  1.00  0.00           H
ATOM   3915  CD  GLN A 245      73.158  31.987 130.422  1.00  0.00           C
ATOM   3916  OE1 GLN A 245      73.272  31.119 129.562  1.00  0.00           O
ATOM   3917  NE2 GLN A 245      73.731  33.227 130.297  1.00  0.00           N
ATOM   3918 HE21 GLN A 245      74.407  33.265 129.562  1.00  0.00           H
ATOM   3919 HE22 GLN A 245      73.480  33.957 130.932  1.00  0.00           H
ATOM   3920  C   GLN A 245      69.054  33.384 130.078  1.00  0.00           C
ATOM   3921  O   GLN A 245      68.836  32.836 128.995  1.00  0.00           O
ATOM   3922  N   GLU A 246      68.099  34.103 130.694  1.00  0.00           N
ATOM   3923  HN  GLU A 246      68.287  34.554 131.563  1.00  0.00           H
ATOM   3924  CA  GLU A 246      66.793  34.455 130.095  1.00  0.00           C
ATOM   3925  HA  GLU A 246      66.240  33.593 129.753  1.00  0.00           H
ATOM   3926  CB  GLU A 246      65.832  35.230 130.942  1.00  0.00           C
ATOM   3927  HB1 GLU A 246      64.918  35.374 130.328  1.00  0.00           H
ATOM   3928  HB2 GLU A 246      66.371  36.157 131.236  1.00  0.00           H
ATOM   3929  CG  GLU A 246      65.323  34.494 132.265  1.00  0.00           C
ATOM   3930  HG1 GLU A 246      64.523  35.139 132.686  1.00  0.00           H
ATOM   3931  HG2 GLU A 246      66.044  34.667 133.091  1.00  0.00           H
ATOM   3932  CD  GLU A 246      64.863  33.060 132.183  1.00  0.00           C
ATOM   3933  OE1 GLU A 246      65.582  32.134 132.604  1.00  0.00           O
ATOM   3934  OE2 GLU A 246      63.765  32.793 131.697  1.00  0.00           O
ATOM   3935  C   GLU A 246      67.021  35.200 128.799  1.00  0.00           C
ATOM   3936  O   GLU A 246      66.497  34.872 127.767  1.00  0.00           O
ATOM   3937  N   LYS A 247      67.905  36.155 128.811  1.00  0.00           N
ATOM   3938  HN  LYS A 247      68.338  36.478 129.649  1.00  0.00           H
ATOM   3939  CA  LYS A 247      68.099  36.909 127.592  1.00  0.00           C
ATOM   3940  HA  LYS A 247      67.260  36.819 126.918  1.00  0.00           H
ATOM   3941  CB  LYS A 247      68.277  38.398 127.945  1.00  0.00           C
ATOM   3942  HB1 LYS A 247      68.677  38.955 127.071  1.00  0.00           H
ATOM   3943  HB2 LYS A 247      69.008  38.515 128.774  1.00  0.00           H
ATOM   3944  CG  LYS A 247      66.922  39.103 128.200  1.00  0.00           C
ATOM   3945  HG1 LYS A 247      66.325  38.570 128.971  1.00  0.00           H
ATOM   3946  HG2 LYS A 247      66.402  39.269 127.232  1.00  0.00           H
ATOM   3947  CD  LYS A 247      67.049  40.617 128.684  1.00  0.00           C
ATOM   3948  HD1 LYS A 247      67.556  41.154 127.854  1.00  0.00           H
ATOM   3949  HD2 LYS A 247      67.673  40.552 129.601  1.00  0.00           H
ATOM   3950  CE  LYS A 247      65.639  41.282 128.821  1.00  0.00           C
ATOM   3951  HE1 LYS A 247      65.171  41.214 127.816  1.00  0.00           H
ATOM   3952  HE2 LYS A 247      65.740  42.350 129.110  1.00  0.00           H
ATOM   3953  NZ  LYS A 247      64.819  40.483 129.706  1.00  0.00           N
ATOM   3954  HZ1 LYS A 247      64.164  41.091 130.236  1.00  0.00           H
ATOM   3955  HZ2 LYS A 247      65.421  40.072 130.448  1.00  0.00           H
ATOM   3956  HZ3 LYS A 247      64.298  39.694 129.274  1.00  0.00           H
ATOM   3957  C   LYS A 247      69.276  36.479 126.706  1.00  0.00           C
ATOM   3958  O   LYS A 247      69.665  37.182 125.758  1.00  0.00           O
ATOM   3959  N   HIS A 248      69.957  35.404 127.127  1.00  0.00           N
ATOM   3960  HN  HIS A 248      69.667  34.755 127.826  1.00  0.00           H
ATOM   3961  CA  HIS A 248      71.093  34.835 126.425  1.00  0.00           C
ATOM   3962  HA  HIS A 248      71.552  35.562 125.771  1.00  0.00           H
ATOM   3963  CB  HIS A 248      72.110  34.333 127.440  1.00  0.00           C
ATOM   3964  HB1 HIS A 248      71.731  33.536 128.114  1.00  0.00           H
ATOM   3965  HB2 HIS A 248      72.184  35.131 128.210  1.00  0.00           H
ATOM   3966  ND1 HIS A 248      73.876  32.730 126.757  1.00  0.00           N
ATOM   3967  HD1 HIS A 248      73.334  31.890 126.740  1.00  0.00           H
ATOM   3968  CG  HIS A 248      73.417  33.956 126.850  1.00  0.00           C
ATOM   3969  CE1 HIS A 248      75.150  32.772 126.370  1.00  0.00           C
ATOM   3970  HE1 HIS A 248      75.744  31.904 126.084  1.00  0.00           H
ATOM   3971  NE2 HIS A 248      75.578  33.998 126.239  1.00  0.00           N
ATOM   3972  CD2 HIS A 248      74.499  34.756 126.544  1.00  0.00           C
ATOM   3973  HD2 HIS A 248      74.605  35.823 126.392  1.00  0.00           H
ATOM   3974  C   HIS A 248      70.670  33.738 125.490  1.00  0.00           C
ATOM   3975  O   HIS A 248      71.433  32.986 124.857  1.00  0.00           O
ATOM   3976  N   SER A 249      69.318  33.584 125.263  1.00  0.00           N
ATOM   3977  HN  SER A 249      68.709  34.127 125.835  1.00  0.00           H
ATOM   3978  CA  SER A 249      68.676  32.717 124.285  1.00  0.00           C
ATOM   3979  HA  SER A 249      69.430  32.398 123.580  1.00  0.00           H
ATOM   3980  CB  SER A 249      67.911  31.541 124.926  1.00  0.00           C
ATOM   3981  HB1 SER A 249      67.083  32.059 125.454  1.00  0.00           H
ATOM   3982  HB2 SER A 249      68.560  31.013 125.657  1.00  0.00           H
ATOM   3983  OG  SER A 249      67.484  30.603 123.949  1.00  0.00           O
ATOM   3984  HG1 SER A 249      66.871  30.016 124.398  1.00  0.00           H
ATOM   3985  C   SER A 249      67.724  33.554 123.578  1.00  0.00           C
ATOM   3986  O   SER A 249      67.412  34.620 124.032  1.00  0.00           O
ATOM   3987  N   SER A 250      67.224  33.116 122.413  1.00  0.00           N
ATOM   3988  HN  SER A 250      67.286  32.138 122.232  1.00  0.00           H
ATOM   3989  CA  SER A 250      66.352  33.872 121.521  1.00  0.00           C
ATOM   3990  HA  SER A 250      65.612  33.124 121.279  1.00  0.00           H
ATOM   3991  CB  SER A 250      65.515  35.142 122.025  1.00  0.00           C
ATOM   3992  HB1 SER A 250      64.980  34.908 122.971  1.00  0.00           H
ATOM   3993  HB2 SER A 250      64.747  35.379 121.258  1.00  0.00           H
ATOM   3994  OG  SER A 250      66.452  36.269 122.251  1.00  0.00           O
ATOM   3995  HG1 SER A 250      66.870  36.014 123.077  1.00  0.00           H
ATOM   3996  C   SER A 250      66.951  34.175 120.191  1.00  0.00           C
ATOM   3997  O   SER A 250      66.470  35.058 119.432  1.00  0.00           O
ATOM   3998  N   ARG A 251      67.882  33.373 119.725  1.00  0.00           N
ATOM   3999  HN  ARG A 251      68.181  32.649 120.342  1.00  0.00           H
ATOM   4000  CA  ARG A 251      68.336  33.419 118.351  1.00  0.00           C
ATOM   4001  HA  ARG A 251      68.072  34.387 117.952  1.00  0.00           H
ATOM   4002  CB  ARG A 251      69.908  33.436 118.261  1.00  0.00           C
ATOM   4003  HB1 ARG A 251      70.308  33.187 117.255  1.00  0.00           H
ATOM   4004  HB2 ARG A 251      70.215  32.555 118.865  1.00  0.00           H
ATOM   4005  CG  ARG A 251      70.592  34.687 118.828  1.00  0.00           C
ATOM   4006  HG1 ARG A 251      70.173  34.863 119.842  1.00  0.00           H
ATOM   4007  HG2 ARG A 251      70.598  35.538 118.114  1.00  0.00           H
ATOM   4008  CD  ARG A 251      72.118  34.521 119.061  1.00  0.00           C
ATOM   4009  HD1 ARG A 251      72.483  35.549 119.274  1.00  0.00           H
ATOM   4010  HD2 ARG A 251      72.637  33.981 118.241  1.00  0.00           H
ATOM   4011  NE  ARG A 251      72.167  33.721 120.333  1.00  0.00           N
ATOM   4012  HE  ARG A 251      71.465  33.024 120.475  1.00  0.00           H
ATOM   4013  CZ  ARG A 251      73.149  33.652 121.178  1.00  0.00           C
ATOM   4014  NH1 ARG A 251      74.304  34.310 121.099  1.00  0.00           N
ATOM   4015 HH11 ARG A 251      74.372  35.150 120.561  1.00  0.00           H
ATOM   4016 HH12 ARG A 251      74.914  34.145 121.874  1.00  0.00           H
ATOM   4017  NH2 ARG A 251      73.077  32.876 122.266  1.00  0.00           N
ATOM   4018 HH21 ARG A 251      72.342  32.199 122.264  1.00  0.00           H
ATOM   4019 HH22 ARG A 251      73.775  32.813 122.979  1.00  0.00           H
ATOM   4020  C   ARG A 251      67.759  32.514 117.260  1.00  0.00           C
ATOM   4021  O   ARG A 251      68.009  32.704 116.043  1.00  0.00           O
ATOM   4022  N   LYS A 252      66.995  31.417 117.672  1.00  0.00           N
ATOM   4023  HN  LYS A 252      66.698  31.352 118.621  1.00  0.00           H
ATOM   4024  CA  LYS A 252      66.276  30.667 116.648  1.00  0.00           C
ATOM   4025  HA  LYS A 252      67.044  30.402 115.937  1.00  0.00           H
ATOM   4026  CB  LYS A 252      65.775  29.356 117.304  1.00  0.00           C
ATOM   4027  HB1 LYS A 252      65.169  28.844 116.526  1.00  0.00           H
ATOM   4028  HB2 LYS A 252      65.091  29.507 118.166  1.00  0.00           H
ATOM   4029  CG  LYS A 252      66.965  28.437 117.701  1.00  0.00           C
ATOM   4030  HG1 LYS A 252      67.836  29.022 118.066  1.00  0.00           H
ATOM   4031  HG2 LYS A 252      67.374  27.890 116.825  1.00  0.00           H
ATOM   4032  CD  LYS A 252      66.649  27.389 118.810  1.00  0.00           C
ATOM   4033  HD1 LYS A 252      65.715  26.832 118.581  1.00  0.00           H
ATOM   4034  HD2 LYS A 252      66.391  28.006 119.697  1.00  0.00           H
ATOM   4035  CE  LYS A 252      67.880  26.500 119.227  1.00  0.00           C
ATOM   4036  HE1 LYS A 252      68.561  27.071 119.893  1.00  0.00           H
ATOM   4037  HE2 LYS A 252      68.428  25.999 118.400  1.00  0.00           H
ATOM   4038  NZ  LYS A 252      67.344  25.365 120.015  1.00  0.00           N
ATOM   4039  HZ1 LYS A 252      66.548  24.911 119.524  1.00  0.00           H
ATOM   4040  HZ2 LYS A 252      66.988  25.733 120.921  1.00  0.00           H
ATOM   4041  HZ3 LYS A 252      68.125  24.698 120.179  1.00  0.00           H
ATOM   4042  C   LYS A 252      65.141  31.424 115.909  1.00  0.00           C
ATOM   4043  O   LYS A 252      64.843  31.315 114.724  1.00  0.00           O
ATOM   4044  N   ILE A 253      64.449  32.334 116.642  1.00  0.00           N
ATOM   4045  HN  ILE A 253      64.727  32.324 117.599  1.00  0.00           H
ATOM   4046  CA  ILE A 253      63.401  33.237 116.107  1.00  0.00           C
ATOM   4047  HA  ILE A 253      62.640  32.733 115.530  1.00  0.00           H
ATOM   4048  CB  ILE A 253      62.604  34.007 117.243  1.00  0.00           C
ATOM   4049  HB  ILE A 253      62.076  33.253 117.865  1.00  0.00           H
ATOM   4050  CG2 ILE A 253      63.470  34.769 118.179  1.00  0.00           C
ATOM   4051 HG21 ILE A 253      63.003  34.924 119.174  1.00  0.00           H
ATOM   4052 HG22 ILE A 253      63.659  35.790 117.784  1.00  0.00           H
ATOM   4053 HG23 ILE A 253      64.384  34.158 118.342  1.00  0.00           H
ATOM   4054  CG1 ILE A 253      61.531  34.904 116.588  1.00  0.00           C
ATOM   4055 HG11 ILE A 253      60.812  34.382 115.921  1.00  0.00           H
ATOM   4056 HG12 ILE A 253      62.090  35.640 115.973  1.00  0.00           H
ATOM   4057  CD  ILE A 253      60.711  35.684 117.631  1.00  0.00           C
ATOM   4058  HD1 ILE A 253      59.970  36.286 117.063  1.00  0.00           H
ATOM   4059  HD2 ILE A 253      61.238  36.446 118.243  1.00  0.00           H
ATOM   4060  HD3 ILE A 253      60.201  34.995 118.337  1.00  0.00           H
ATOM   4061  C   ILE A 253      64.055  34.250 115.146  1.00  0.00           C
ATOM   4062  O   ILE A 253      63.591  34.397 113.981  1.00  0.00           O
ATOM   4063  N   ILE A 254      65.180  34.844 115.546  1.00  0.00           N
ATOM   4064  HN  ILE A 254      65.628  34.633 116.411  1.00  0.00           H
ATOM   4065  CA  ILE A 254      65.953  35.759 114.702  1.00  0.00           C
ATOM   4066  HA  ILE A 254      65.385  36.633 114.419  1.00  0.00           H
ATOM   4067  CB  ILE A 254      67.300  36.266 115.284  1.00  0.00           C
ATOM   4068  HB  ILE A 254      67.997  35.413 115.429  1.00  0.00           H
ATOM   4069  CG2 ILE A 254      67.978  37.227 114.261  1.00  0.00           C
ATOM   4070 HG21 ILE A 254      68.458  36.756 113.377  1.00  0.00           H
ATOM   4071 HG22 ILE A 254      68.906  37.680 114.671  1.00  0.00           H
ATOM   4072 HG23 ILE A 254      67.288  38.019 113.899  1.00  0.00           H
ATOM   4073  CG1 ILE A 254      67.131  36.997 116.637  1.00  0.00           C
ATOM   4074 HG11 ILE A 254      66.325  36.604 117.293  1.00  0.00           H
ATOM   4075 HG12 ILE A 254      66.726  37.992 116.354  1.00  0.00           H
ATOM   4076  CD  ILE A 254      68.397  37.300 117.440  1.00  0.00           C
ATOM   4077  HD1 ILE A 254      68.939  38.029 116.799  1.00  0.00           H
ATOM   4078  HD2 ILE A 254      68.801  36.323 117.781  1.00  0.00           H
ATOM   4079  HD3 ILE A 254      68.077  37.857 118.347  1.00  0.00           H
ATOM   4080  C   ILE A 254      66.327  35.189 113.382  1.00  0.00           C
ATOM   4081  O   ILE A 254      66.159  35.821 112.422  1.00  0.00           O
ATOM   4082  N   PHE A 255      66.871  33.950 113.280  1.00  0.00           N
ATOM   4083  HN  PHE A 255      67.170  33.399 114.055  1.00  0.00           H
ATOM   4084  CA  PHE A 255      67.179  33.350 112.063  1.00  0.00           C
ATOM   4085  HA  PHE A 255      67.423  34.094 111.319  1.00  0.00           H
ATOM   4086  CB  PHE A 255      68.335  32.376 112.168  1.00  0.00           C
ATOM   4087  HB1 PHE A 255      68.553  31.756 111.272  1.00  0.00           H
ATOM   4088  HB2 PHE A 255      68.337  31.642 113.002  1.00  0.00           H
ATOM   4089  CG  PHE A 255      69.571  33.222 112.321  1.00  0.00           C
ATOM   4090  CD1 PHE A 255      70.148  33.355 113.591  1.00  0.00           C
ATOM   4091  HD1 PHE A 255      69.821  32.762 114.432  1.00  0.00           H
ATOM   4092  CE1 PHE A 255      71.261  34.184 113.793  1.00  0.00           C
ATOM   4093  HE1 PHE A 255      71.896  34.185 114.667  1.00  0.00           H
ATOM   4094  CZ  PHE A 255      71.834  34.772 112.709  1.00  0.00           C
ATOM   4095  HZ  PHE A 255      72.787  35.242 112.900  1.00  0.00           H
ATOM   4096  CD2 PHE A 255      70.168  33.799 111.225  1.00  0.00           C
ATOM   4097  HD2 PHE A 255      69.663  33.643 110.283  1.00  0.00           H
ATOM   4098  CE2 PHE A 255      71.254  34.690 111.430  1.00  0.00           C
ATOM   4099  HE2 PHE A 255      71.722  35.227 110.618  1.00  0.00           H
ATOM   4100  C   PHE A 255      65.959  32.629 111.373  1.00  0.00           C
ATOM   4101  O   PHE A 255      65.972  32.317 110.193  1.00  0.00           O
ATOM   4102  N   SER A 256      64.840  32.435 112.127  1.00  0.00           N
ATOM   4103  HN  SER A 256      64.864  32.622 113.106  1.00  0.00           H
ATOM   4104  CA  SER A 256      63.544  31.996 111.496  1.00  0.00           C
ATOM   4105  HA  SER A 256      63.701  31.074 110.957  1.00  0.00           H
ATOM   4106  CB  SER A 256      62.409  31.847 112.531  1.00  0.00           C
ATOM   4107  HB1 SER A 256      61.525  31.535 111.935  1.00  0.00           H
ATOM   4108  HB2 SER A 256      62.030  32.689 113.147  1.00  0.00           H
ATOM   4109  OG  SER A 256      62.618  30.762 113.408  1.00  0.00           O
ATOM   4110  HG1 SER A 256      63.453  30.954 113.840  1.00  0.00           H
ATOM   4111  C   SER A 256      63.102  33.060 110.490  1.00  0.00           C
ATOM   4112  O   SER A 256      62.744  32.655 109.359  1.00  0.00           O
ATOM   4113  N   TYR A 257      63.147  34.375 110.878  1.00  0.00           N
ATOM   4114  HN  TYR A 257      63.388  34.600 111.819  1.00  0.00           H
ATOM   4115  CA  TYR A 257      62.901  35.582 110.012  1.00  0.00           C
ATOM   4116  HA  TYR A 257      61.875  35.413 109.720  1.00  0.00           H
ATOM   4117  CB  TYR A 257      63.064  36.896 110.827  1.00  0.00           C
ATOM   4118  HB1 TYR A 257      63.123  37.755 110.125  1.00  0.00           H
ATOM   4119  HB2 TYR A 257      64.016  36.806 111.393  1.00  0.00           H
ATOM   4120  CG  TYR A 257      61.981  37.119 111.815  1.00  0.00           C
ATOM   4121  CD1 TYR A 257      60.658  37.018 111.315  1.00  0.00           C
ATOM   4122  HD1 TYR A 257      60.438  36.854 110.270  1.00  0.00           H
ATOM   4123  CE1 TYR A 257      59.575  37.188 112.178  1.00  0.00           C
ATOM   4124  HE1 TYR A 257      58.561  36.997 111.860  1.00  0.00           H
ATOM   4125  CZ  TYR A 257      59.792  37.277 113.534  1.00  0.00           C
ATOM   4126  OH  TYR A 257      58.792  37.249 114.429  1.00  0.00           O
ATOM   4127  HH  TYR A 257      58.066  37.741 114.039  1.00  0.00           H
ATOM   4128  CD2 TYR A 257      62.177  37.362 113.163  1.00  0.00           C
ATOM   4129  HD2 TYR A 257      63.164  37.342 113.602  1.00  0.00           H
ATOM   4130  CE2 TYR A 257      61.087  37.281 114.077  1.00  0.00           C
ATOM   4131  HE2 TYR A 257      61.186  37.347 115.150  1.00  0.00           H
ATOM   4132  C   TYR A 257      63.852  35.736 108.797  1.00  0.00           C
ATOM   4133  O   TYR A 257      63.382  36.098 107.740  1.00  0.00           O
ATOM   4134  N   VAL A 258      65.181  35.501 108.998  1.00  0.00           N
ATOM   4135  HN  VAL A 258      65.566  35.384 109.910  1.00  0.00           H
ATOM   4136  CA  VAL A 258      66.172  35.631 107.969  1.00  0.00           C
ATOM   4137  HA  VAL A 258      66.070  36.561 107.430  1.00  0.00           H
ATOM   4138  CB  VAL A 258      67.606  35.781 108.548  1.00  0.00           C
ATOM   4139  HB  VAL A 258      67.819  34.899 109.189  1.00  0.00           H
ATOM   4140  CG1 VAL A 258      68.654  35.629 107.388  1.00  0.00           C
ATOM   4141 HG11 VAL A 258      68.521  34.630 106.922  1.00  0.00           H
ATOM   4142 HG12 VAL A 258      69.643  35.682 107.891  1.00  0.00           H
ATOM   4143 HG13 VAL A 258      68.526  36.425 106.623  1.00  0.00           H
ATOM   4144  CG2 VAL A 258      67.846  37.102 109.326  1.00  0.00           C
ATOM   4145 HG21 VAL A 258      67.504  37.874 108.605  1.00  0.00           H
ATOM   4146 HG22 VAL A 258      68.917  37.219 109.599  1.00  0.00           H
ATOM   4147 HG23 VAL A 258      67.325  37.152 110.306  1.00  0.00           H
ATOM   4148  C   VAL A 258      65.978  34.522 106.939  1.00  0.00           C
ATOM   4149  O   VAL A 258      66.084  34.728 105.745  1.00  0.00           O
ATOM   4150  N   VAL A 259      65.586  33.282 107.428  1.00  0.00           N
ATOM   4151  HN  VAL A 259      65.487  33.116 108.406  1.00  0.00           H
ATOM   4152  CA  VAL A 259      65.128  32.182 106.562  1.00  0.00           C
ATOM   4153  HA  VAL A 259      65.764  32.166 105.689  1.00  0.00           H
ATOM   4154  CB  VAL A 259      65.124  30.879 107.321  1.00  0.00           C
ATOM   4155  HB  VAL A 259      64.548  30.893 108.271  1.00  0.00           H
ATOM   4156  CG1 VAL A 259      64.638  29.756 106.463  1.00  0.00           C
ATOM   4157 HG11 VAL A 259      64.768  28.785 106.986  1.00  0.00           H
ATOM   4158 HG12 VAL A 259      65.216  29.866 105.521  1.00  0.00           H
ATOM   4159 HG13 VAL A 259      63.579  30.029 106.266  1.00  0.00           H
ATOM   4160  CG2 VAL A 259      66.569  30.652 107.585  1.00  0.00           C
ATOM   4161 HG21 VAL A 259      66.680  29.741 108.212  1.00  0.00           H
ATOM   4162 HG22 VAL A 259      67.130  31.524 107.984  1.00  0.00           H
ATOM   4163 HG23 VAL A 259      67.039  30.459 106.597  1.00  0.00           H
ATOM   4164  C   VAL A 259      63.788  32.449 105.830  1.00  0.00           C
ATOM   4165  O   VAL A 259      63.766  32.147 104.619  1.00  0.00           O
ATOM   4166  N   VAL A 260      62.779  33.060 106.417  1.00  0.00           N
ATOM   4167  HN  VAL A 260      62.814  33.475 107.323  1.00  0.00           H
ATOM   4168  CA  VAL A 260      61.542  33.421 105.706  1.00  0.00           C
ATOM   4169  HA  VAL A 260      61.230  32.476 105.285  1.00  0.00           H
ATOM   4170  CB  VAL A 260      60.455  33.791 106.726  1.00  0.00           C
ATOM   4171  HB  VAL A 260      60.798  34.598 107.408  1.00  0.00           H
ATOM   4172  CG1 VAL A 260      59.230  34.419 106.035  1.00  0.00           C
ATOM   4173 HG11 VAL A 260      59.538  35.243 105.356  1.00  0.00           H
ATOM   4174 HG12 VAL A 260      58.477  34.822 106.746  1.00  0.00           H
ATOM   4175 HG13 VAL A 260      58.852  33.524 105.497  1.00  0.00           H
ATOM   4176  CG2 VAL A 260      59.986  32.556 107.512  1.00  0.00           C
ATOM   4177 HG21 VAL A 260      60.714  32.024 108.161  1.00  0.00           H
ATOM   4178 HG22 VAL A 260      59.587  31.728 106.887  1.00  0.00           H
ATOM   4179 HG23 VAL A 260      59.233  32.890 108.257  1.00  0.00           H
ATOM   4180  C   VAL A 260      61.834  34.435 104.638  1.00  0.00           C
ATOM   4181  O   VAL A 260      61.339  34.303 103.473  1.00  0.00           O
ATOM   4182  N   PHE A 261      62.704  35.379 104.977  1.00  0.00           N
ATOM   4183  HN  PHE A 261      63.066  35.564 105.888  1.00  0.00           H
ATOM   4184  CA  PHE A 261      63.159  36.361 103.976  1.00  0.00           C
ATOM   4185  HA  PHE A 261      62.291  36.887 103.607  1.00  0.00           H
ATOM   4186  CB  PHE A 261      63.965  37.559 104.690  1.00  0.00           C
ATOM   4187  HB1 PHE A 261      64.894  37.062 105.044  1.00  0.00           H
ATOM   4188  HB2 PHE A 261      63.292  37.884 105.512  1.00  0.00           H
ATOM   4189  CG  PHE A 261      64.388  38.702 103.850  1.00  0.00           C
ATOM   4190  CD1 PHE A 261      65.436  38.498 102.958  1.00  0.00           C
ATOM   4191  HD1 PHE A 261      65.882  37.521 102.839  1.00  0.00           H
ATOM   4192  CE1 PHE A 261      65.870  39.519 102.058  1.00  0.00           C
ATOM   4193  HE1 PHE A 261      66.654  39.314 101.343  1.00  0.00           H
ATOM   4194  CZ  PHE A 261      65.255  40.720 102.101  1.00  0.00           C
ATOM   4195  HZ  PHE A 261      65.679  41.495 101.479  1.00  0.00           H
ATOM   4196  CD2 PHE A 261      63.796  39.998 103.921  1.00  0.00           C
ATOM   4197  HD2 PHE A 261      62.946  40.155 104.567  1.00  0.00           H
ATOM   4198  CE2 PHE A 261      64.237  40.925 103.034  1.00  0.00           C
ATOM   4199  HE2 PHE A 261      63.932  41.956 103.133  1.00  0.00           H
ATOM   4200  C   PHE A 261      63.895  35.744 102.769  1.00  0.00           C
ATOM   4201  O   PHE A 261      63.648  36.044 101.659  1.00  0.00           O
ATOM   4202  N   LEU A 262      64.794  34.807 103.039  1.00  0.00           N
ATOM   4203  HN  LEU A 262      65.059  34.565 103.969  1.00  0.00           H
ATOM   4204  CA  LEU A 262      65.477  34.066 102.055  1.00  0.00           C
ATOM   4205  HA  LEU A 262      66.009  34.802 101.471  1.00  0.00           H
ATOM   4206  CB  LEU A 262      66.468  33.151 102.775  1.00  0.00           C
ATOM   4207  HB1 LEU A 262      65.835  32.615 103.515  1.00  0.00           H
ATOM   4208  HB2 LEU A 262      67.162  33.822 103.324  1.00  0.00           H
ATOM   4209  CG  LEU A 262      67.403  32.277 101.940  1.00  0.00           C
ATOM   4210  HG  LEU A 262      66.676  31.544 101.530  1.00  0.00           H
ATOM   4211  CD1 LEU A 262      68.219  33.104 100.861  1.00  0.00           C
ATOM   4212 HD11 LEU A 262      69.034  33.687 101.340  1.00  0.00           H
ATOM   4213 HD12 LEU A 262      67.581  33.778 100.251  1.00  0.00           H
ATOM   4214 HD13 LEU A 262      68.595  32.326 100.163  1.00  0.00           H
ATOM   4215  CD2 LEU A 262      68.407  31.569 102.849  1.00  0.00           C
ATOM   4216 HD21 LEU A 262      68.863  32.367 103.474  1.00  0.00           H
ATOM   4217 HD22 LEU A 262      69.216  30.972 102.378  1.00  0.00           H
ATOM   4218 HD23 LEU A 262      67.711  31.027 103.525  1.00  0.00           H
ATOM   4219  C   LEU A 262      64.522  33.268 101.095  1.00  0.00           C
ATOM   4220  O   LEU A 262      64.804  33.166  99.928  1.00  0.00           O
ATOM   4221  N   VAL A 263      63.391  32.622 101.617  1.00  0.00           N
ATOM   4222  HN  VAL A 263      63.159  32.488 102.577  1.00  0.00           H
ATOM   4223  CA  VAL A 263      62.531  31.830 100.769  1.00  0.00           C
ATOM   4224  HA  VAL A 263      63.096  31.502  99.908  1.00  0.00           H
ATOM   4225  CB  VAL A 263      61.899  30.696 101.549  1.00  0.00           C
ATOM   4226  HB  VAL A 263      61.315  31.130 102.389  1.00  0.00           H
ATOM   4227  CG1 VAL A 263      61.090  29.894 100.554  1.00  0.00           C
ATOM   4228 HG11 VAL A 263      60.713  28.925 100.945  1.00  0.00           H
ATOM   4229 HG12 VAL A 263      61.729  29.686  99.669  1.00  0.00           H
ATOM   4230 HG13 VAL A 263      60.134  30.441 100.411  1.00  0.00           H
ATOM   4231  CG2 VAL A 263      62.985  29.717 101.987  1.00  0.00           C
ATOM   4232 HG21 VAL A 263      63.621  30.252 102.724  1.00  0.00           H
ATOM   4233 HG22 VAL A 263      62.613  28.811 102.511  1.00  0.00           H
ATOM   4234 HG23 VAL A 263      63.658  29.340 101.186  1.00  0.00           H
ATOM   4235  C   VAL A 263      61.512  32.753 100.121  1.00  0.00           C
ATOM   4236  O   VAL A 263      61.176  32.661  98.895  1.00  0.00           O
ATOM   4237  N   CYS A 264      60.816  33.607 100.934  1.00  0.00           N
ATOM   4238  HN  CYS A 264      61.036  33.714 101.900  1.00  0.00           H
ATOM   4239  CA  CYS A 264      59.505  34.164 100.589  1.00  0.00           C
ATOM   4240  HA  CYS A 264      59.240  33.789  99.612  1.00  0.00           H
ATOM   4241  CB  CYS A 264      58.366  33.833 101.688  1.00  0.00           C
ATOM   4242  HB1 CYS A 264      57.318  33.997 101.358  1.00  0.00           H
ATOM   4243  HB2 CYS A 264      58.555  34.585 102.484  1.00  0.00           H
ATOM   4244  SG  CYS A 264      58.286  32.159 102.391  1.00  0.00           S
ATOM   4245  HG1 CYS A 264      57.591  31.659 101.380  1.00  0.00           H
ATOM   4246  C   CYS A 264      59.606  35.648 100.316  1.00  0.00           C
ATOM   4247  O   CYS A 264      58.622  36.400 100.355  1.00  0.00           O
ATOM   4248  N   TRP A 265      60.799  36.106 100.004  1.00  0.00           N
ATOM   4249  HN  TRP A 265      61.602  35.518 100.070  1.00  0.00           H
ATOM   4250  CA  TRP A 265      61.001  37.525  99.725  1.00  0.00           C
ATOM   4251  HA  TRP A 265      60.120  37.935  99.254  1.00  0.00           H
ATOM   4252  CB  TRP A 265      61.223  38.258 101.105  1.00  0.00           C
ATOM   4253  HB1 TRP A 265      62.201  37.947 101.531  1.00  0.00           H
ATOM   4254  HB2 TRP A 265      60.471  37.866 101.822  1.00  0.00           H
ATOM   4255  CG  TRP A 265      60.999  39.761 100.893  1.00  0.00           C
ATOM   4256  CD1 TRP A 265      62.012  40.696 100.795  1.00  0.00           C
ATOM   4257  HD1 TRP A 265      63.044  40.385 100.722  1.00  0.00           H
ATOM   4258  NE1 TRP A 265      61.467  41.949 100.577  1.00  0.00           N
ATOM   4259  HE1 TRP A 265      61.867  42.837 100.629  1.00  0.00           H
ATOM   4260  CE2 TRP A 265      60.103  41.825 100.613  1.00  0.00           C
ATOM   4261  CD2 TRP A 265      59.783  40.492 100.840  1.00  0.00           C
ATOM   4262  CE3 TRP A 265      58.475  40.123 100.988  1.00  0.00           C
ATOM   4263  HE3 TRP A 265      58.178  39.097 101.152  1.00  0.00           H
ATOM   4264  CZ3 TRP A 265      57.462  41.047 100.876  1.00  0.00           C
ATOM   4265  HZ3 TRP A 265      56.424  40.769 100.987  1.00  0.00           H
ATOM   4266  CZ2 TRP A 265      59.143  42.794 100.528  1.00  0.00           C
ATOM   4267  HZ2 TRP A 265      59.467  43.812 100.372  1.00  0.00           H
ATOM   4268  CH2 TRP A 265      57.800  42.387 100.660  1.00  0.00           C
ATOM   4269  HH2 TRP A 265      56.943  43.042 100.609  1.00  0.00           H
ATOM   4270  C   TRP A 265      62.120  37.757  98.730  1.00  0.00           C
ATOM   4271  O   TRP A 265      61.852  38.221  97.625  1.00  0.00           O
ATOM   4272  N   LEU A 266      63.335  37.442  99.146  1.00  0.00           N
ATOM   4273  HN  LEU A 266      63.446  36.982 100.024  1.00  0.00           H
ATOM   4274  CA  LEU A 266      64.498  37.586  98.256  1.00  0.00           C
ATOM   4275  HA  LEU A 266      64.469  38.664  98.192  1.00  0.00           H
ATOM   4276  CB  LEU A 266      65.791  37.185  99.012  1.00  0.00           C
ATOM   4277  HB1 LEU A 266      65.501  36.319  99.644  1.00  0.00           H
ATOM   4278  HB2 LEU A 266      66.000  38.021  99.713  1.00  0.00           H
ATOM   4279  CG  LEU A 266      67.103  36.903  98.368  1.00  0.00           C
ATOM   4280  HG  LEU A 266      67.405  37.783  97.761  1.00  0.00           H
ATOM   4281  CD1 LEU A 266      68.204  36.818  99.552  1.00  0.00           C
ATOM   4282 HD11 LEU A 266      69.131  36.256  99.312  1.00  0.00           H
ATOM   4283 HD12 LEU A 266      67.578  36.234 100.260  1.00  0.00           H
ATOM   4284 HD13 LEU A 266      68.409  37.767 100.092  1.00  0.00           H
ATOM   4285  CD2 LEU A 266      67.218  35.642  97.557  1.00  0.00           C
ATOM   4286 HD21 LEU A 266      68.262  35.399  97.266  1.00  0.00           H
ATOM   4287 HD22 LEU A 266      66.735  35.743  96.561  1.00  0.00           H
ATOM   4288 HD23 LEU A 266      66.835  34.727  98.057  1.00  0.00           H
ATOM   4289  C   LEU A 266      64.457  37.051  96.841  1.00  0.00           C
ATOM   4290  O   LEU A 266      64.956  37.787  95.951  1.00  0.00           O
ATOM   4291  N   PRO A 267      63.864  35.857  96.442  1.00  0.00           N
ATOM   4292  CD  PRO A 267      63.413  34.822  97.334  1.00  0.00           C
ATOM   4293  HD1 PRO A 267      62.351  35.067  97.552  1.00  0.00           H
ATOM   4294  HD2 PRO A 267      64.039  34.798  98.251  1.00  0.00           H
ATOM   4295  CA  PRO A 267      63.991  35.324  95.109  1.00  0.00           C
ATOM   4296  HA  PRO A 267      65.057  35.474  95.020  1.00  0.00           H
ATOM   4297  CB  PRO A 267      63.601  33.890  95.208  1.00  0.00           C
ATOM   4298  HB1 PRO A 267      64.144  33.214  94.514  1.00  0.00           H
ATOM   4299  HB2 PRO A 267      62.540  33.685  94.952  1.00  0.00           H
ATOM   4300  CG  PRO A 267      63.782  33.522  96.633  1.00  0.00           C
ATOM   4301  HG1 PRO A 267      63.146  32.637  96.851  1.00  0.00           H
ATOM   4302  HG2 PRO A 267      64.828  33.244  96.882  1.00  0.00           H
ATOM   4303  C   PRO A 267      63.158  36.029  94.093  1.00  0.00           C
ATOM   4304  O   PRO A 267      63.525  36.149  92.928  1.00  0.00           O
ATOM   4305  N   TYR A 268      62.006  36.533  94.521  1.00  0.00           N
ATOM   4306  HN  TYR A 268      61.713  36.265  95.435  1.00  0.00           H
ATOM   4307  CA  TYR A 268      61.232  37.415  93.665  1.00  0.00           C
ATOM   4308  HA  TYR A 268      61.082  36.873  92.743  1.00  0.00           H
ATOM   4309  CB  TYR A 268      59.789  37.602  94.225  1.00  0.00           C
ATOM   4310  HB1 TYR A 268      59.949  37.958  95.266  1.00  0.00           H
ATOM   4311  HB2 TYR A 268      59.139  36.711  94.360  1.00  0.00           H
ATOM   4312  CG  TYR A 268      58.994  38.633  93.517  1.00  0.00           C
ATOM   4313  CD1 TYR A 268      58.871  39.922  94.025  1.00  0.00           C
ATOM   4314  HD1 TYR A 268      59.406  40.158  94.934  1.00  0.00           H
ATOM   4315  CE1 TYR A 268      58.198  40.864  93.280  1.00  0.00           C
ATOM   4316  HE1 TYR A 268      58.120  41.872  93.662  1.00  0.00           H
ATOM   4317  CZ  TYR A 268      57.695  40.568  92.004  1.00  0.00           C
ATOM   4318  OH  TYR A 268      56.995  41.535  91.233  1.00  0.00           O
ATOM   4319  HH  TYR A 268      57.165  42.419  91.565  1.00  0.00           H
ATOM   4320  CD2 TYR A 268      58.379  38.297  92.355  1.00  0.00           C
ATOM   4321  HD2 TYR A 268      58.467  37.290  91.974  1.00  0.00           H
ATOM   4322  CE2 TYR A 268      57.658  39.249  91.585  1.00  0.00           C
ATOM   4323  HE2 TYR A 268      57.183  38.856  90.699  1.00  0.00           H
ATOM   4324  C   TYR A 268      61.915  38.750  93.246  1.00  0.00           C
ATOM   4325  O   TYR A 268      61.988  39.105  92.080  1.00  0.00           O
ATOM   4326  N   HIS A 269      62.548  39.409  94.208  1.00  0.00           N
ATOM   4327  HN  HIS A 269      62.529  39.033  95.131  1.00  0.00           H
ATOM   4328  CA  HIS A 269      63.472  40.547  93.907  1.00  0.00           C
ATOM   4329  HA  HIS A 269      62.829  41.260  93.412  1.00  0.00           H
ATOM   4330  CB  HIS A 269      63.892  41.213  95.222  1.00  0.00           C
ATOM   4331  HB1 HIS A 269      64.684  41.969  95.032  1.00  0.00           H
ATOM   4332  HB2 HIS A 269      64.298  40.456  95.927  1.00  0.00           H
ATOM   4333  ND1 HIS A 269      61.729  42.707  95.365  1.00  0.00           N
ATOM   4334  HD1 HIS A 269      61.718  43.001  94.409  1.00  0.00           H
ATOM   4335  CG  HIS A 269      62.666  41.868  95.879  1.00  0.00           C
ATOM   4336  CE1 HIS A 269      60.731  42.876  96.239  1.00  0.00           C
ATOM   4337  HE1 HIS A 269      59.786  43.412  96.142  1.00  0.00           H
ATOM   4338  NE2 HIS A 269      60.910  42.143  97.346  1.00  0.00           N
ATOM   4339  CD2 HIS A 269      62.102  41.485  97.096  1.00  0.00           C
ATOM   4340  HD2 HIS A 269      62.568  40.787  97.780  1.00  0.00           H
ATOM   4341  C   HIS A 269      64.580  40.247  92.913  1.00  0.00           C
ATOM   4342  O   HIS A 269      64.853  40.948  91.968  1.00  0.00           O
ATOM   4343  N   VAL A 270      65.253  39.063  93.086  1.00  0.00           N
ATOM   4344  HN  VAL A 270      65.064  38.559  93.925  1.00  0.00           H
ATOM   4345  CA  VAL A 270      66.172  38.533  92.074  1.00  0.00           C
ATOM   4346  HA  VAL A 270      66.842  39.367  91.921  1.00  0.00           H
ATOM   4347  CB  VAL A 270      67.014  37.433  92.700  1.00  0.00           C
ATOM   4348  HB  VAL A 270      66.377  36.583  93.025  1.00  0.00           H
ATOM   4349  CG1 VAL A 270      68.094  36.956  91.720  1.00  0.00           C
ATOM   4350 HG11 VAL A 270      68.539  37.746  91.078  1.00  0.00           H
ATOM   4351 HG12 VAL A 270      67.611  36.320  90.948  1.00  0.00           H
ATOM   4352 HG13 VAL A 270      68.948  36.489  92.256  1.00  0.00           H
ATOM   4353  CG2 VAL A 270      67.661  38.013  94.001  1.00  0.00           C
ATOM   4354 HG21 VAL A 270      68.234  38.942  93.794  1.00  0.00           H
ATOM   4355 HG22 VAL A 270      68.377  37.307  94.474  1.00  0.00           H
ATOM   4356 HG23 VAL A 270      66.974  38.274  94.833  1.00  0.00           H
ATOM   4357  C   VAL A 270      65.575  38.140  90.672  1.00  0.00           C
ATOM   4358  O   VAL A 270      66.167  38.355  89.627  1.00  0.00           O
ATOM   4359  N   ALA A 271      64.334  37.671  90.663  1.00  0.00           N
ATOM   4360  HN  ALA A 271      63.854  37.527  91.525  1.00  0.00           H
ATOM   4361  CA  ALA A 271      63.532  37.448  89.447  1.00  0.00           C
ATOM   4362  HA  ALA A 271      64.066  36.735  88.836  1.00  0.00           H
ATOM   4363  CB  ALA A 271      62.210  36.692  89.919  1.00  0.00           C
ATOM   4364  HB1 ALA A 271      61.610  36.419  89.025  1.00  0.00           H
ATOM   4365  HB2 ALA A 271      61.691  37.370  90.631  1.00  0.00           H
ATOM   4366  HB3 ALA A 271      62.441  35.784  90.515  1.00  0.00           H
ATOM   4367  C   ALA A 271      63.121  38.743  88.699  1.00  0.00           C
ATOM   4368  O   ALA A 271      63.163  38.793  87.460  1.00  0.00           O
ATOM   4369  N   VAL A 272      62.667  39.774  89.410  1.00  0.00           N
ATOM   4370  HN  VAL A 272      62.576  39.654  90.396  1.00  0.00           H
ATOM   4371  CA  VAL A 272      62.386  41.074  88.925  1.00  0.00           C
ATOM   4372  HA  VAL A 272      61.708  40.968  88.091  1.00  0.00           H
ATOM   4373  CB  VAL A 272      61.818  42.017  90.013  1.00  0.00           C
ATOM   4374  HB  VAL A 272      62.447  42.050  90.928  1.00  0.00           H
ATOM   4375  CG1 VAL A 272      61.601  43.517  89.536  1.00  0.00           C
ATOM   4376 HG11 VAL A 272      60.859  44.020  90.193  1.00  0.00           H
ATOM   4377 HG12 VAL A 272      61.096  43.433  88.550  1.00  0.00           H
ATOM   4378 HG13 VAL A 272      62.542  44.104  89.487  1.00  0.00           H
ATOM   4379  CG2 VAL A 272      60.426  41.514  90.405  1.00  0.00           C
ATOM   4380 HG21 VAL A 272      59.947  42.288  91.043  1.00  0.00           H
ATOM   4381 HG22 VAL A 272      60.503  40.626  91.069  1.00  0.00           H
ATOM   4382 HG23 VAL A 272      59.727  41.268  89.578  1.00  0.00           H
ATOM   4383  C   VAL A 272      63.597  41.759  88.448  1.00  0.00           C
ATOM   4384  O   VAL A 272      63.658  42.342  87.364  1.00  0.00           O
ATOM   4385  N   LEU A 273      64.771  41.532  89.080  1.00  0.00           N
ATOM   4386  HN  LEU A 273      64.695  41.171  90.006  1.00  0.00           H
ATOM   4387  CA  LEU A 273      66.052  42.052  88.772  1.00  0.00           C
ATOM   4388  HA  LEU A 273      66.040  43.113  88.570  1.00  0.00           H
ATOM   4389  CB  LEU A 273      67.005  41.975  89.897  1.00  0.00           C
ATOM   4390  HB1 LEU A 273      67.208  40.921  90.183  1.00  0.00           H
ATOM   4391  HB2 LEU A 273      66.517  42.411  90.795  1.00  0.00           H
ATOM   4392  CG  LEU A 273      68.400  42.588  89.825  1.00  0.00           C
ATOM   4393  HG  LEU A 273      69.052  42.204  89.011  1.00  0.00           H
ATOM   4394  CD1 LEU A 273      68.221  44.102  89.692  1.00  0.00           C
ATOM   4395 HD11 LEU A 273      67.675  44.296  88.744  1.00  0.00           H
ATOM   4396 HD12 LEU A 273      69.251  44.512  89.761  1.00  0.00           H
ATOM   4397 HD13 LEU A 273      67.606  44.378  90.576  1.00  0.00           H
ATOM   4398  CD2 LEU A 273      69.105  42.287  91.125  1.00  0.00           C
ATOM   4399 HD21 LEU A 273      70.177  42.554  91.011  1.00  0.00           H
ATOM   4400 HD22 LEU A 273      69.059  41.190  91.297  1.00  0.00           H
ATOM   4401 HD23 LEU A 273      68.708  42.891  91.968  1.00  0.00           H
ATOM   4402  C   LEU A 273      66.606  41.335  87.505  1.00  0.00           C
ATOM   4403  O   LEU A 273      66.998  42.000  86.570  1.00  0.00           O
ATOM   4404  N   LEU A 274      66.498  39.962  87.431  1.00  0.00           N
ATOM   4405  HN  LEU A 274      66.104  39.462  88.199  1.00  0.00           H
ATOM   4406  CA  LEU A 274      66.705  39.297  86.146  1.00  0.00           C
ATOM   4407  HA  LEU A 274      67.718  39.422  85.796  1.00  0.00           H
ATOM   4408  CB  LEU A 274      66.504  37.777  86.391  1.00  0.00           C
ATOM   4409  HB1 LEU A 274      65.461  37.701  86.765  1.00  0.00           H
ATOM   4410  HB2 LEU A 274      67.103  37.491  87.282  1.00  0.00           H
ATOM   4411  CG  LEU A 274      66.707  36.717  85.267  1.00  0.00           C
ATOM   4412  HG  LEU A 274      65.834  36.816  84.587  1.00  0.00           H
ATOM   4413  CD1 LEU A 274      68.040  37.075  84.464  1.00  0.00           C
ATOM   4414 HD11 LEU A 274      68.372  36.222  83.834  1.00  0.00           H
ATOM   4415 HD12 LEU A 274      68.924  37.359  85.074  1.00  0.00           H
ATOM   4416 HD13 LEU A 274      67.906  37.959  83.805  1.00  0.00           H
ATOM   4417  CD2 LEU A 274      66.649  35.250  85.615  1.00  0.00           C
ATOM   4418 HD21 LEU A 274      66.463  34.607  84.728  1.00  0.00           H
ATOM   4419 HD22 LEU A 274      65.813  35.075  86.325  1.00  0.00           H
ATOM   4420 HD23 LEU A 274      67.512  34.879  86.208  1.00  0.00           H
ATOM   4421  C   LEU A 274      65.729  39.648  84.986  1.00  0.00           C
ATOM   4422  O   LEU A 274      66.115  39.759  83.810  1.00  0.00           O
ATOM   4423  N   ASP A 275      64.466  39.830  85.281  1.00  0.00           N
ATOM   4424  HN  ASP A 275      64.115  39.634  86.193  1.00  0.00           H
ATOM   4425  CA  ASP A 275      63.662  40.493  84.192  1.00  0.00           C
ATOM   4426  HA  ASP A 275      63.689  39.791  83.371  1.00  0.00           H
ATOM   4427  CB  ASP A 275      62.210  40.692  84.672  1.00  0.00           C
ATOM   4428  HB1 ASP A 275      61.969  41.415  85.481  1.00  0.00           H
ATOM   4429  HB2 ASP A 275      61.864  39.718  85.082  1.00  0.00           H
ATOM   4430  CG  ASP A 275      61.126  40.937  83.550  1.00  0.00           C
ATOM   4431  OD1 ASP A 275      61.226  40.309  82.480  1.00  0.00           O
ATOM   4432  OD2 ASP A 275      60.017  41.428  83.946  1.00  0.00           O
ATOM   4433  C   ASP A 275      64.250  41.872  83.673  1.00  0.00           C
ATOM   4434  O   ASP A 275      64.301  42.094  82.484  1.00  0.00           O
ATOM   4435  N   ILE A 276      64.611  42.774  84.577  1.00  0.00           N
ATOM   4436  HN  ILE A 276      64.392  42.660  85.543  1.00  0.00           H
ATOM   4437  CA  ILE A 276      65.334  43.987  84.207  1.00  0.00           C
ATOM   4438  HA  ILE A 276      64.703  44.645  83.628  1.00  0.00           H
ATOM   4439  CB  ILE A 276      65.790  44.880  85.417  1.00  0.00           C
ATOM   4440  HB  ILE A 276      66.419  44.347  86.161  1.00  0.00           H
ATOM   4441  CG2 ILE A 276      66.700  46.055  85.022  1.00  0.00           C
ATOM   4442 HG21 ILE A 276      66.260  46.539  84.124  1.00  0.00           H
ATOM   4443 HG22 ILE A 276      67.661  45.598  84.703  1.00  0.00           H
ATOM   4444 HG23 ILE A 276      66.982  46.696  85.885  1.00  0.00           H
ATOM   4445  CG1 ILE A 276      64.507  45.520  86.139  1.00  0.00           C
ATOM   4446 HG11 ILE A 276      63.976  44.638  86.556  1.00  0.00           H
ATOM   4447 HG12 ILE A 276      63.832  45.951  85.369  1.00  0.00           H
ATOM   4448  CD  ILE A 276      64.684  46.499  87.341  1.00  0.00           C
ATOM   4449  HD1 ILE A 276      63.702  46.834  87.737  1.00  0.00           H
ATOM   4450  HD2 ILE A 276      65.171  47.466  87.093  1.00  0.00           H
ATOM   4451  HD3 ILE A 276      65.248  46.023  88.172  1.00  0.00           H
ATOM   4452  C   ILE A 276      66.562  43.698  83.303  1.00  0.00           C
ATOM   4453  O   ILE A 276      66.698  44.214  82.198  1.00  0.00           O
ATOM   4454  N   PHE A 277      67.522  42.785  83.757  1.00  0.00           N
ATOM   4455  HN  PHE A 277      67.395  42.437  84.682  1.00  0.00           H
ATOM   4456  CA  PHE A 277      68.684  42.481  82.933  1.00  0.00           C
ATOM   4457  HA  PHE A 277      69.107  43.433  82.648  1.00  0.00           H
ATOM   4458  CB  PHE A 277      69.719  41.680  83.729  1.00  0.00           C
ATOM   4459  HB1 PHE A 277      70.445  41.180  83.053  1.00  0.00           H
ATOM   4460  HB2 PHE A 277      69.311  40.804  84.277  1.00  0.00           H
ATOM   4461  CG  PHE A 277      70.517  42.486  84.695  1.00  0.00           C
ATOM   4462  CD1 PHE A 277      70.197  42.751  86.064  1.00  0.00           C
ATOM   4463  HD1 PHE A 277      69.186  42.448  86.290  1.00  0.00           H
ATOM   4464  CE1 PHE A 277      71.016  43.437  86.923  1.00  0.00           C
ATOM   4465  HE1 PHE A 277      70.691  43.711  87.916  1.00  0.00           H
ATOM   4466  CZ  PHE A 277      72.271  43.741  86.548  1.00  0.00           C
ATOM   4467  HZ  PHE A 277      72.841  44.361  87.225  1.00  0.00           H
ATOM   4468  CD2 PHE A 277      71.823  42.687  84.370  1.00  0.00           C
ATOM   4469  HD2 PHE A 277      72.224  42.347  83.426  1.00  0.00           H
ATOM   4470  CE2 PHE A 277      72.703  43.288  85.253  1.00  0.00           C
ATOM   4471  HE2 PHE A 277      73.654  43.613  84.858  1.00  0.00           H
ATOM   4472  C   PHE A 277      68.389  41.809  81.614  1.00  0.00           C
ATOM   4473  O   PHE A 277      68.998  42.038  80.570  1.00  0.00           O
ATOM   4474  N   SER A 278      67.346  40.928  81.547  1.00  0.00           N
ATOM   4475  HN  SER A 278      66.840  40.644  82.357  1.00  0.00           H
ATOM   4476  CA  SER A 278      66.954  40.291  80.294  1.00  0.00           C
ATOM   4477  HA  SER A 278      67.800  39.844  79.793  1.00  0.00           H
ATOM   4478  CB  SER A 278      65.932  39.176  80.578  1.00  0.00           C
ATOM   4479  HB1 SER A 278      65.010  39.611  81.020  1.00  0.00           H
ATOM   4480  HB2 SER A 278      66.335  38.474  81.340  1.00  0.00           H
ATOM   4481  OG  SER A 278      65.602  38.351  79.433  1.00  0.00           O
ATOM   4482  HG1 SER A 278      66.345  38.096  78.882  1.00  0.00           H
ATOM   4483  C   SER A 278      66.401  41.260  79.225  1.00  0.00           C
ATOM   4484  O   SER A 278      66.802  41.247  78.071  1.00  0.00           O
ATOM   4485  N   ILE A 279      65.525  42.182  79.662  1.00  0.00           N
ATOM   4486  HN  ILE A 279      65.279  42.327  80.617  1.00  0.00           H
ATOM   4487  CA  ILE A 279      64.847  43.085  78.757  1.00  0.00           C
ATOM   4488  HA  ILE A 279      64.516  42.494  77.916  1.00  0.00           H
ATOM   4489  CB  ILE A 279      63.563  43.713  79.300  1.00  0.00           C
ATOM   4490  HB  ILE A 279      62.930  42.881  79.676  1.00  0.00           H
ATOM   4491  CG2 ILE A 279      63.738  44.721  80.418  1.00  0.00           C
ATOM   4492 HG21 ILE A 279      64.254  45.688  80.237  1.00  0.00           H
ATOM   4493 HG22 ILE A 279      64.275  44.224  81.254  1.00  0.00           H
ATOM   4494 HG23 ILE A 279      62.834  45.141  80.910  1.00  0.00           H
ATOM   4495  CG1 ILE A 279      62.799  44.475  78.245  1.00  0.00           C
ATOM   4496 HG11 ILE A 279      63.449  45.316  77.922  1.00  0.00           H
ATOM   4497 HG12 ILE A 279      61.896  44.968  78.665  1.00  0.00           H
ATOM   4498  CD  ILE A 279      62.343  43.693  76.999  1.00  0.00           C
ATOM   4499  HD1 ILE A 279      63.223  43.408  76.384  1.00  0.00           H
ATOM   4500  HD2 ILE A 279      61.910  44.494  76.362  1.00  0.00           H
ATOM   4501  HD3 ILE A 279      61.638  42.857  77.194  1.00  0.00           H
ATOM   4502  C   ILE A 279      65.733  44.308  78.364  1.00  0.00           C
ATOM   4503  O   ILE A 279      65.653  44.772  77.231  1.00  0.00           O
ATOM   4504  N   LEU A 280      66.695  44.734  79.197  1.00  0.00           N
ATOM   4505  HN  LEU A 280      66.706  44.259  80.073  1.00  0.00           H
ATOM   4506  CA  LEU A 280      67.609  45.819  78.939  1.00  0.00           C
ATOM   4507  HA  LEU A 280      67.141  46.619  78.384  1.00  0.00           H
ATOM   4508  CB  LEU A 280      68.156  46.505  80.215  1.00  0.00           C
ATOM   4509  HB1 LEU A 280      69.059  47.059  79.880  1.00  0.00           H
ATOM   4510  HB2 LEU A 280      68.540  45.631  80.782  1.00  0.00           H
ATOM   4511  CG  LEU A 280      67.256  47.421  81.042  1.00  0.00           C
ATOM   4512  HG  LEU A 280      66.536  46.747  81.553  1.00  0.00           H
ATOM   4513  CD1 LEU A 280      68.048  48.169  82.135  1.00  0.00           C
ATOM   4514 HD11 LEU A 280      68.661  47.494  82.769  1.00  0.00           H
ATOM   4515 HD12 LEU A 280      67.244  48.604  82.766  1.00  0.00           H
ATOM   4516 HD13 LEU A 280      68.641  49.007  81.710  1.00  0.00           H
ATOM   4517  CD2 LEU A 280      66.521  48.413  80.104  1.00  0.00           C
ATOM   4518 HD21 LEU A 280      67.331  48.924  79.541  1.00  0.00           H
ATOM   4519 HD22 LEU A 280      65.962  49.153  80.716  1.00  0.00           H
ATOM   4520 HD23 LEU A 280      65.807  47.928  79.404  1.00  0.00           H
ATOM   4521  C   LEU A 280      68.805  45.262  78.091  1.00  0.00           C
ATOM   4522  O   LEU A 280      69.627  45.964  77.513  1.00  0.00           O
ATOM   4523  N   HIS A 281      68.870  43.909  77.975  1.00  0.00           N
ATOM   4524  HN  HIS A 281      68.163  43.463  78.518  1.00  0.00           H
ATOM   4525  CA  HIS A 281      69.503  43.111  76.998  1.00  0.00           C
ATOM   4526  HA  HIS A 281      69.078  42.126  76.876  1.00  0.00           H
ATOM   4527  CB  HIS A 281      69.693  43.694  75.588  1.00  0.00           C
ATOM   4528  HB1 HIS A 281      70.178  42.975  74.893  1.00  0.00           H
ATOM   4529  HB2 HIS A 281      70.442  44.514  75.640  1.00  0.00           H
ATOM   4530  ND1 HIS A 281      67.307  43.592  74.663  1.00  0.00           N
ATOM   4531  HD1 HIS A 281      67.030  42.691  74.997  1.00  0.00           H
ATOM   4532  CG  HIS A 281      68.421  44.322  74.899  1.00  0.00           C
ATOM   4533  CE1 HIS A 281      66.479  44.418  73.912  1.00  0.00           C
ATOM   4534  HE1 HIS A 281      65.546  44.006  73.529  1.00  0.00           H
ATOM   4535  NE2 HIS A 281      66.963  45.652  73.835  1.00  0.00           N
ATOM   4536  CD2 HIS A 281      68.238  45.546  74.368  1.00  0.00           C
ATOM   4537  HD2 HIS A 281      68.845  46.428  74.530  1.00  0.00           H
ATOM   4538  C   HIS A 281      70.894  42.709  77.444  1.00  0.00           C
ATOM   4539  O   HIS A 281      71.605  42.336  76.575  1.00  0.00           O
ATOM   4540  N   TYR A 282      71.237  42.808  78.705  1.00  0.00           N
ATOM   4541  HN  TYR A 282      70.482  42.915  79.348  1.00  0.00           H
ATOM   4542  CA  TYR A 282      72.549  42.580  79.274  1.00  0.00           C
ATOM   4543  HA  TYR A 282      73.243  43.053  78.595  1.00  0.00           H
ATOM   4544  CB  TYR A 282      72.680  43.122  80.690  1.00  0.00           C
ATOM   4545  HB1 TYR A 282      73.725  42.968  81.035  1.00  0.00           H
ATOM   4546  HB2 TYR A 282      71.904  42.724  81.378  1.00  0.00           H
ATOM   4547  CG  TYR A 282      72.537  44.636  80.685  1.00  0.00           C
ATOM   4548  CD1 TYR A 282      71.672  45.320  81.598  1.00  0.00           C
ATOM   4549  HD1 TYR A 282      71.069  44.657  82.201  1.00  0.00           H
ATOM   4550  CE1 TYR A 282      71.671  46.696  81.653  1.00  0.00           C
ATOM   4551  HE1 TYR A 282      70.954  47.210  82.276  1.00  0.00           H
ATOM   4552  CZ  TYR A 282      72.435  47.490  80.799  1.00  0.00           C
ATOM   4553  OH  TYR A 282      72.229  48.918  80.753  1.00  0.00           O
ATOM   4554  HH  TYR A 282      72.736  49.169  79.977  1.00  0.00           H
ATOM   4555  CD2 TYR A 282      73.388  45.366  79.874  1.00  0.00           C
ATOM   4556  HD2 TYR A 282      73.981  44.827  79.150  1.00  0.00           H
ATOM   4557  CE2 TYR A 282      73.329  46.779  79.945  1.00  0.00           C
ATOM   4558  HE2 TYR A 282      74.025  47.284  79.291  1.00  0.00           H
ATOM   4559  C   TYR A 282      72.905  41.050  79.268  1.00  0.00           C
ATOM   4560  O   TYR A 282      74.065  40.651  79.435  1.00  0.00           O
ATOM   4561  N   ILE A 283      71.940  40.169  79.132  1.00  0.00           N
ATOM   4562  HN  ILE A 283      70.999  40.468  79.269  1.00  0.00           H
ATOM   4563  CA  ILE A 283      72.206  38.730  79.060  1.00  0.00           C
ATOM   4564  HA  ILE A 283      73.252  38.502  79.198  1.00  0.00           H
ATOM   4565  CB  ILE A 283      71.342  38.034  80.084  1.00  0.00           C
ATOM   4566  HB  ILE A 283      70.299  38.295  79.803  1.00  0.00           H
ATOM   4567  CG2 ILE A 283      71.387  36.481  79.973  1.00  0.00           C
ATOM   4568 HG21 ILE A 283      72.401  36.145  80.279  1.00  0.00           H
ATOM   4569 HG22 ILE A 283      71.129  36.076  78.971  1.00  0.00           H
ATOM   4570 HG23 ILE A 283      70.688  36.027  80.708  1.00  0.00           H
ATOM   4571  CG1 ILE A 283      71.597  38.541  81.516  1.00  0.00           C
ATOM   4572 HG11 ILE A 283      71.688  39.647  81.567  1.00  0.00           H
ATOM   4573 HG12 ILE A 283      72.566  38.151  81.894  1.00  0.00           H
ATOM   4574  CD  ILE A 283      70.448  38.280  82.517  1.00  0.00           C
ATOM   4575  HD1 ILE A 283      70.335  37.220  82.830  1.00  0.00           H
ATOM   4576  HD2 ILE A 283      69.542  38.498  81.912  1.00  0.00           H
ATOM   4577  HD3 ILE A 283      70.418  38.923  83.422  1.00  0.00           H
ATOM   4578  C   ILE A 283      71.593  38.305  77.602  1.00  0.00           C
ATOM   4579  O   ILE A 283      70.415  38.554  77.342  1.00  0.00           O
ATOM   4580  N   PRO A 284      72.420  37.828  76.686  1.00  0.00           N
ATOM   4581  CD  PRO A 284      73.878  37.773  76.790  1.00  0.00           C
ATOM   4582  HD1 PRO A 284      74.150  36.910  77.435  1.00  0.00           H
ATOM   4583  HD2 PRO A 284      74.332  38.678  77.249  1.00  0.00           H
ATOM   4584  CA  PRO A 284      71.968  37.369  75.345  1.00  0.00           C
ATOM   4585  HA  PRO A 284      71.741  38.269  74.792  1.00  0.00           H
ATOM   4586  CB  PRO A 284      73.190  36.736  74.724  1.00  0.00           C
ATOM   4587  HB1 PRO A 284      73.077  36.864  73.626  1.00  0.00           H
ATOM   4588  HB2 PRO A 284      73.165  35.655  74.978  1.00  0.00           H
ATOM   4589  CG  PRO A 284      74.387  37.520  75.375  1.00  0.00           C
ATOM   4590  HG1 PRO A 284      75.431  37.147  75.295  1.00  0.00           H
ATOM   4591  HG2 PRO A 284      74.408  38.441  74.755  1.00  0.00           H
ATOM   4592  C   PRO A 284      70.670  36.570  75.178  1.00  0.00           C
ATOM   4593  O   PRO A 284      70.292  35.964  76.186  1.00  0.00           O
ATOM   4594  N   PHE A 285      69.965  36.624  74.051  1.00  0.00           N
ATOM   4595  HN  PHE A 285      70.374  37.189  73.339  1.00  0.00           H
ATOM   4596  CA  PHE A 285      68.756  35.932  73.959  1.00  0.00           C
ATOM   4597  HA  PHE A 285      68.176  36.177  74.836  1.00  0.00           H
ATOM   4598  CB  PHE A 285      68.045  36.484  72.697  1.00  0.00           C
ATOM   4599  HB1 PHE A 285      68.561  36.181  71.761  1.00  0.00           H
ATOM   4600  HB2 PHE A 285      68.098  37.594  72.677  1.00  0.00           H
ATOM   4601  CG  PHE A 285      66.619  36.119  72.665  1.00  0.00           C
ATOM   4602  CD1 PHE A 285      65.662  36.765  73.410  1.00  0.00           C
ATOM   4603  HD1 PHE A 285      65.830  37.576  74.103  1.00  0.00           H
ATOM   4604  CE1 PHE A 285      64.267  36.385  73.356  1.00  0.00           C
ATOM   4605  HE1 PHE A 285      63.540  36.893  73.973  1.00  0.00           H
ATOM   4606  CZ  PHE A 285      63.937  35.207  72.629  1.00  0.00           C
ATOM   4607  HZ  PHE A 285      62.942  34.793  72.697  1.00  0.00           H
ATOM   4608  CD2 PHE A 285      66.244  35.090  71.776  1.00  0.00           C
ATOM   4609  HD2 PHE A 285      67.024  34.670  71.158  1.00  0.00           H
ATOM   4610  CE2 PHE A 285      64.948  34.546  71.882  1.00  0.00           C
ATOM   4611  HE2 PHE A 285      64.728  33.720  71.222  1.00  0.00           H
ATOM   4612  C   PHE A 285      68.765  34.432  73.890  1.00  0.00           C
ATOM   4613  O   PHE A 285      69.389  33.863  73.012  1.00  0.00           O
ATOM   4614  N   THR A 286      68.024  33.757  74.767  1.00  0.00           N
ATOM   4615  HN  THR A 286      67.610  34.226  75.543  1.00  0.00           H
ATOM   4616  CA  THR A 286      67.790  32.318  74.654  1.00  0.00           C
ATOM   4617  HA  THR A 286      67.738  32.055  73.607  1.00  0.00           H
ATOM   4618  CB  THR A 286      68.839  31.404  75.319  1.00  0.00           C
ATOM   4619  HB  THR A 286      69.826  31.423  74.808  1.00  0.00           H
ATOM   4620  OG1 THR A 286      68.421  30.037  75.428  1.00  0.00           O
ATOM   4621  HG1 THR A 286      68.994  29.557  76.030  1.00  0.00           H
ATOM   4622  CG2 THR A 286      69.051  31.851  76.813  1.00  0.00           C
ATOM   4623 HG21 THR A 286      69.639  31.096  77.378  1.00  0.00           H
ATOM   4624 HG22 THR A 286      68.095  31.890  77.378  1.00  0.00           H
ATOM   4625 HG23 THR A 286      69.557  32.825  76.986  1.00  0.00           H
ATOM   4626  C   THR A 286      66.355  32.036  75.154  1.00  0.00           C
ATOM   4627  O   THR A 286      65.978  32.487  76.245  1.00  0.00           O
ATOM   4628  N   CYS A 287      65.601  31.227  74.458  1.00  0.00           N
ATOM   4629  HN  CYS A 287      66.018  30.695  73.725  1.00  0.00           H
ATOM   4630  CA  CYS A 287      64.243  30.815  74.853  1.00  0.00           C
ATOM   4631  HA  CYS A 287      63.587  31.658  75.008  1.00  0.00           H
ATOM   4632  CB  CYS A 287      63.557  29.809  73.905  1.00  0.00           C
ATOM   4633  HB1 CYS A 287      62.477  29.715  74.151  1.00  0.00           H
ATOM   4634  HB2 CYS A 287      64.124  28.856  73.957  1.00  0.00           H
ATOM   4635  SG  CYS A 287      63.727  30.311  72.135  1.00  0.00           S
ATOM   4636  C   CYS A 287      64.310  30.031  76.182  1.00  0.00           C
ATOM   4637  O   CYS A 287      63.430  30.087  77.025  1.00  0.00           O
ATOM   4638  N   ARG A 288      65.437  29.335  76.511  1.00  0.00           N
ATOM   4639  HN  ARG A 288      66.232  29.185  75.928  1.00  0.00           H
ATOM   4640  CA  ARG A 288      65.585  28.588  77.810  1.00  0.00           C
ATOM   4641  HA  ARG A 288      64.671  28.036  77.975  1.00  0.00           H
ATOM   4642  CB  ARG A 288      66.860  27.703  77.921  1.00  0.00           C
ATOM   4643  HB1 ARG A 288      66.901  27.213  78.918  1.00  0.00           H
ATOM   4644  HB2 ARG A 288      67.782  28.319  77.856  1.00  0.00           H
ATOM   4645  CG  ARG A 288      66.879  26.612  76.761  1.00  0.00           C
ATOM   4646  HG1 ARG A 288      67.169  27.065  75.789  1.00  0.00           H
ATOM   4647  HG2 ARG A 288      65.840  26.220  76.710  1.00  0.00           H
ATOM   4648  CD  ARG A 288      67.975  25.583  76.637  1.00  0.00           C
ATOM   4649  HD1 ARG A 288      69.017  25.955  76.739  1.00  0.00           H
ATOM   4650  HD2 ARG A 288      67.893  24.950  75.728  1.00  0.00           H
ATOM   4651  NE  ARG A 288      67.716  24.710  77.772  1.00  0.00           N
ATOM   4652  HE  ARG A 288      66.785  24.360  77.872  1.00  0.00           H
ATOM   4653  CZ  ARG A 288      68.416  24.744  78.889  1.00  0.00           C
ATOM   4654  NH1 ARG A 288      69.564  25.427  79.124  1.00  0.00           N
ATOM   4655 HH11 ARG A 288      69.983  25.852  78.321  1.00  0.00           H
ATOM   4656 HH12 ARG A 288      70.038  25.360  80.002  1.00  0.00           H
ATOM   4657  NH2 ARG A 288      67.859  24.142  79.886  1.00  0.00           N
ATOM   4658 HH21 ARG A 288      67.120  23.520  79.628  1.00  0.00           H
ATOM   4659 HH22 ARG A 288      68.372  24.009  80.734  1.00  0.00           H
ATOM   4660  C   ARG A 288      65.421  29.555  79.033  1.00  0.00           C
ATOM   4661  O   ARG A 288      64.767  29.246  80.035  1.00  0.00           O
ATOM   4662  N   LEU A 289      65.988  30.766  79.029  1.00  0.00           N
ATOM   4663  HN  LEU A 289      66.456  30.973  78.173  1.00  0.00           H
ATOM   4664  CA  LEU A 289      65.794  31.868  79.991  1.00  0.00           C
ATOM   4665  HA  LEU A 289      66.146  31.589  80.973  1.00  0.00           H
ATOM   4666  CB  LEU A 289      66.696  33.108  79.499  1.00  0.00           C
ATOM   4667  HB1 LEU A 289      66.499  33.375  78.439  1.00  0.00           H
ATOM   4668  HB2 LEU A 289      67.737  32.740  79.625  1.00  0.00           H
ATOM   4669  CG  LEU A 289      66.532  34.405  80.301  1.00  0.00           C
ATOM   4670  HG  LEU A 289      65.497  34.797  80.203  1.00  0.00           H
ATOM   4671  CD1 LEU A 289      66.772  34.357  81.807  1.00  0.00           C
ATOM   4672 HD11 LEU A 289      66.037  33.689  82.305  1.00  0.00           H
ATOM   4673 HD12 LEU A 289      66.674  35.336  82.324  1.00  0.00           H
ATOM   4674 HD13 LEU A 289      67.787  33.995  82.075  1.00  0.00           H
ATOM   4675  CD2 LEU A 289      67.484  35.443  79.754  1.00  0.00           C
ATOM   4676 HD21 LEU A 289      67.521  35.446  78.643  1.00  0.00           H
ATOM   4677 HD22 LEU A 289      68.536  35.186  79.999  1.00  0.00           H
ATOM   4678 HD23 LEU A 289      67.276  36.475  80.106  1.00  0.00           H
ATOM   4679  C   LEU A 289      64.358  32.440  80.033  1.00  0.00           C
ATOM   4680  O   LEU A 289      63.757  32.732  81.067  1.00  0.00           O
ATOM   4681  N   GLU A 290      63.769  32.559  78.847  1.00  0.00           N
ATOM   4682  HN  GLU A 290      64.342  32.244  78.095  1.00  0.00           H
ATOM   4683  CA  GLU A 290      62.438  33.083  78.647  1.00  0.00           C
ATOM   4684  HA  GLU A 290      62.438  34.082  79.058  1.00  0.00           H
ATOM   4685  CB  GLU A 290      61.977  33.150  77.164  1.00  0.00           C
ATOM   4686  HB1 GLU A 290      60.906  33.392  76.992  1.00  0.00           H
ATOM   4687  HB2 GLU A 290      62.189  32.202  76.626  1.00  0.00           H
ATOM   4688  CG  GLU A 290      62.892  34.226  76.408  1.00  0.00           C
ATOM   4689  HG1 GLU A 290      62.595  34.092  75.346  1.00  0.00           H
ATOM   4690  HG2 GLU A 290      63.980  34.075  76.569  1.00  0.00           H
ATOM   4691  CD  GLU A 290      62.492  35.706  76.795  1.00  0.00           C
ATOM   4692  OE1 GLU A 290      61.360  36.170  76.457  1.00  0.00           O
ATOM   4693  OE2 GLU A 290      63.367  36.475  77.281  1.00  0.00           O
ATOM   4694  C   GLU A 290      61.373  32.193  79.324  1.00  0.00           C
ATOM   4695  O   GLU A 290      60.427  32.758  79.889  1.00  0.00           O
ATOM   4696  N   HIS A 291      61.476  30.824  79.108  1.00  0.00           N
ATOM   4697  HN  HIS A 291      62.249  30.476  78.583  1.00  0.00           H
ATOM   4698  CA  HIS A 291      60.589  29.866  79.819  1.00  0.00           C
ATOM   4699  HA  HIS A 291      59.557  30.180  79.769  1.00  0.00           H
ATOM   4700  CB  HIS A 291      60.897  28.456  79.247  1.00  0.00           C
ATOM   4701  HB1 HIS A 291      60.095  27.760  79.572  1.00  0.00           H
ATOM   4702  HB2 HIS A 291      61.902  28.076  79.531  1.00  0.00           H
ATOM   4703  ND1 HIS A 291      61.754  27.322  76.973  1.00  0.00           N
ATOM   4704  HD1 HIS A 291      62.259  26.529  77.314  1.00  0.00           H
ATOM   4705  CG  HIS A 291      61.102  28.341  77.697  1.00  0.00           C
ATOM   4706  CE1 HIS A 291      61.619  27.511  75.639  1.00  0.00           C
ATOM   4707  HE1 HIS A 291      61.922  26.827  74.847  1.00  0.00           H
ATOM   4708  NE2 HIS A 291      60.875  28.591  75.381  1.00  0.00           N
ATOM   4709  CD2 HIS A 291      60.606  29.124  76.661  1.00  0.00           C
ATOM   4710  HD2 HIS A 291      60.155  30.109  76.655  1.00  0.00           H
ATOM   4711  C   HIS A 291      60.964  29.824  81.298  1.00  0.00           C
ATOM   4712  O   HIS A 291      60.109  29.722  82.180  1.00  0.00           O
ATOM   4713  N   ALA A 292      62.266  29.888  81.627  1.00  0.00           N
ATOM   4714  HN  ALA A 292      62.929  29.882  80.883  1.00  0.00           H
ATOM   4715  CA  ALA A 292      62.722  29.849  82.964  1.00  0.00           C
ATOM   4716  HA  ALA A 292      62.317  28.949  83.401  1.00  0.00           H
ATOM   4717  CB  ALA A 292      64.234  29.773  82.837  1.00  0.00           C
ATOM   4718  HB1 ALA A 292      64.658  30.617  82.251  1.00  0.00           H
ATOM   4719  HB2 ALA A 292      64.533  28.810  82.370  1.00  0.00           H
ATOM   4720  HB3 ALA A 292      64.714  29.890  83.832  1.00  0.00           H
ATOM   4721  C   ALA A 292      62.385  31.023  83.869  1.00  0.00           C
ATOM   4722  O   ALA A 292      62.082  30.883  85.020  1.00  0.00           O
ATOM   4723  N   LEU A 293      62.310  32.227  83.317  1.00  0.00           N
ATOM   4724  HN  LEU A 293      62.852  32.347  82.489  1.00  0.00           H
ATOM   4725  CA  LEU A 293      62.013  33.444  83.967  1.00  0.00           C
ATOM   4726  HA  LEU A 293      62.416  33.351  84.965  1.00  0.00           H
ATOM   4727  CB  LEU A 293      62.559  34.744  83.288  1.00  0.00           C
ATOM   4728  HB1 LEU A 293      62.210  34.603  82.242  1.00  0.00           H
ATOM   4729  HB2 LEU A 293      63.669  34.704  83.317  1.00  0.00           H
ATOM   4730  CG  LEU A 293      62.038  36.045  83.883  1.00  0.00           C
ATOM   4731  HG  LEU A 293      60.958  36.281  83.770  1.00  0.00           H
ATOM   4732  CD1 LEU A 293      62.418  36.132  85.340  1.00  0.00           C
ATOM   4733 HD11 LEU A 293      63.448  35.751  85.509  1.00  0.00           H
ATOM   4734 HD12 LEU A 293      61.761  35.433  85.900  1.00  0.00           H
ATOM   4735 HD13 LEU A 293      62.334  37.188  85.673  1.00  0.00           H
ATOM   4736  CD2 LEU A 293      62.723  37.209  83.112  1.00  0.00           C
ATOM   4737 HD21 LEU A 293      62.507  37.009  82.041  1.00  0.00           H
ATOM   4738 HD22 LEU A 293      63.822  37.274  83.266  1.00  0.00           H
ATOM   4739 HD23 LEU A 293      62.274  38.184  83.396  1.00  0.00           H
ATOM   4740  C   LEU A 293      60.538  33.548  84.176  1.00  0.00           C
ATOM   4741  O   LEU A 293      60.075  33.940  85.263  1.00  0.00           O
ATOM   4742  N   PHE A 294      59.652  33.009  83.232  1.00  0.00           N
ATOM   4743  HN  PHE A 294      60.010  32.662  82.369  1.00  0.00           H
ATOM   4744  CA  PHE A 294      58.208  32.952  83.449  1.00  0.00           C
ATOM   4745  HA  PHE A 294      57.912  33.977  83.617  1.00  0.00           H
ATOM   4746  CB  PHE A 294      57.564  32.327  82.091  1.00  0.00           C
ATOM   4747  HB1 PHE A 294      58.099  31.358  81.989  1.00  0.00           H
ATOM   4748  HB2 PHE A 294      57.933  32.945  81.245  1.00  0.00           H
ATOM   4749  CG  PHE A 294      56.089  32.091  82.087  1.00  0.00           C
ATOM   4750  CD1 PHE A 294      55.492  30.921  82.612  1.00  0.00           C
ATOM   4751  HD1 PHE A 294      56.182  30.228  83.071  1.00  0.00           H
ATOM   4752  CE1 PHE A 294      54.120  30.716  82.413  1.00  0.00           C
ATOM   4753  HE1 PHE A 294      53.753  29.782  82.813  1.00  0.00           H
ATOM   4754  CZ  PHE A 294      53.339  31.655  81.808  1.00  0.00           C
ATOM   4755  HZ  PHE A 294      52.293  31.580  81.549  1.00  0.00           H
ATOM   4756  CD2 PHE A 294      55.251  33.082  81.526  1.00  0.00           C
ATOM   4757  HD2 PHE A 294      55.678  33.953  81.051  1.00  0.00           H
ATOM   4758  CE2 PHE A 294      53.892  32.889  81.355  1.00  0.00           C
ATOM   4759  HE2 PHE A 294      53.292  33.709  80.989  1.00  0.00           H
ATOM   4760  C   PHE A 294      57.845  32.084  84.590  1.00  0.00           C
ATOM   4761  O   PHE A 294      57.100  32.472  85.543  1.00  0.00           O
ATOM   4762  N   THR A 295      58.447  30.917  84.560  1.00  0.00           N
ATOM   4763  HN  THR A 295      59.122  30.735  83.849  1.00  0.00           H
ATOM   4764  CA  THR A 295      58.358  29.896  85.587  1.00  0.00           C
ATOM   4765  HA  THR A 295      57.321  29.612  85.688  1.00  0.00           H
ATOM   4766  CB  THR A 295      58.987  28.570  85.253  1.00  0.00           C
ATOM   4767  HB  THR A 295      60.088  28.683  85.343  1.00  0.00           H
ATOM   4768  OG1 THR A 295      58.647  28.100  83.957  1.00  0.00           O
ATOM   4769  HG1 THR A 295      59.164  28.607  83.327  1.00  0.00           H
ATOM   4770  CG2 THR A 295      58.684  27.537  86.327  1.00  0.00           C
ATOM   4771 HG21 THR A 295      59.211  26.572  86.168  1.00  0.00           H
ATOM   4772 HG22 THR A 295      57.581  27.413  86.374  1.00  0.00           H
ATOM   4773 HG23 THR A 295      58.958  27.936  87.327  1.00  0.00           H
ATOM   4774  C   THR A 295      58.882  30.472  86.928  1.00  0.00           C
ATOM   4775  O   THR A 295      58.180  30.433  87.930  1.00  0.00           O
ATOM   4776  N   ALA A 296      60.137  31.088  86.964  1.00  0.00           N
ATOM   4777  HN  ALA A 296      60.789  30.897  86.235  1.00  0.00           H
ATOM   4778  CA  ALA A 296      60.649  31.658  88.176  1.00  0.00           C
ATOM   4779  HA  ALA A 296      60.920  30.888  88.883  1.00  0.00           H
ATOM   4780  CB  ALA A 296      61.993  32.327  87.775  1.00  0.00           C
ATOM   4781  HB1 ALA A 296      61.926  33.224  87.122  1.00  0.00           H
ATOM   4782  HB2 ALA A 296      62.669  31.586  87.299  1.00  0.00           H
ATOM   4783  HB3 ALA A 296      62.573  32.551  88.696  1.00  0.00           H
ATOM   4784  C   ALA A 296      59.764  32.768  88.772  1.00  0.00           C
ATOM   4785  O   ALA A 296      59.463  32.680  89.933  1.00  0.00           O
ATOM   4786  N   LEU A 297      59.222  33.749  88.042  1.00  0.00           N
ATOM   4787  HN  LEU A 297      59.290  33.746  87.047  1.00  0.00           H
ATOM   4788  CA  LEU A 297      58.257  34.738  88.496  1.00  0.00           C
ATOM   4789  HA  LEU A 297      58.801  35.264  89.267  1.00  0.00           H
ATOM   4790  CB  LEU A 297      57.882  35.690  87.379  1.00  0.00           C
ATOM   4791  HB1 LEU A 297      57.064  36.406  87.608  1.00  0.00           H
ATOM   4792  HB2 LEU A 297      57.537  35.056  86.535  1.00  0.00           H
ATOM   4793  CG  LEU A 297      58.986  36.653  86.933  1.00  0.00           C
ATOM   4794  HG  LEU A 297      59.913  36.055  86.794  1.00  0.00           H
ATOM   4795  CD1 LEU A 297      58.637  37.282  85.633  1.00  0.00           C
ATOM   4796 HD11 LEU A 297      58.324  36.553  84.856  1.00  0.00           H
ATOM   4797 HD12 LEU A 297      59.481  37.943  85.342  1.00  0.00           H
ATOM   4798 HD13 LEU A 297      57.744  37.924  85.793  1.00  0.00           H
ATOM   4799  CD2 LEU A 297      59.245  37.806  87.946  1.00  0.00           C
ATOM   4800 HD21 LEU A 297      59.688  37.305  88.833  1.00  0.00           H
ATOM   4801 HD22 LEU A 297      58.295  38.252  88.311  1.00  0.00           H
ATOM   4802 HD23 LEU A 297      60.006  38.530  87.584  1.00  0.00           H
ATOM   4803  C   LEU A 297      57.026  34.125  89.103  1.00  0.00           C
ATOM   4804  O   LEU A 297      56.562  34.532  90.114  1.00  0.00           O
ATOM   4805  N   HIS A 298      56.494  33.044  88.442  1.00  0.00           N
ATOM   4806  HN  HIS A 298      56.806  32.794  87.528  1.00  0.00           H
ATOM   4807  CA  HIS A 298      55.344  32.230  88.953  1.00  0.00           C
ATOM   4808  HA  HIS A 298      54.535  32.935  89.080  1.00  0.00           H
ATOM   4809  CB  HIS A 298      54.801  31.123  87.899  1.00  0.00           C
ATOM   4810  HB1 HIS A 298      54.238  30.324  88.426  1.00  0.00           H
ATOM   4811  HB2 HIS A 298      55.619  30.570  87.389  1.00  0.00           H
ATOM   4812  ND1 HIS A 298      54.276  32.068  85.552  1.00  0.00           N
ATOM   4813  HD1 HIS A 298      55.205  31.956  85.199  1.00  0.00           H
ATOM   4814  CG  HIS A 298      53.839  31.692  86.813  1.00  0.00           C
ATOM   4815  CE1 HIS A 298      53.212  32.533  84.862  1.00  0.00           C
ATOM   4816  HE1 HIS A 298      53.245  32.842  83.817  1.00  0.00           H
ATOM   4817  NE2 HIS A 298      52.122  32.510  85.556  1.00  0.00           N
ATOM   4818  CD2 HIS A 298      52.445  31.998  86.774  1.00  0.00           C
ATOM   4819  HD2 HIS A 298      51.699  31.923  87.556  1.00  0.00           H
ATOM   4820  C   HIS A 298      55.568  31.565  90.269  1.00  0.00           C
ATOM   4821  O   HIS A 298      54.711  31.614  91.186  1.00  0.00           O
ATOM   4822  N   VAL A 299      56.725  30.869  90.394  1.00  0.00           N
ATOM   4823  HN  VAL A 299      57.350  30.851  89.617  1.00  0.00           H
ATOM   4824  CA  VAL A 299      57.185  30.127  91.533  1.00  0.00           C
ATOM   4825  HA  VAL A 299      56.328  29.526  91.800  1.00  0.00           H
ATOM   4826  CB  VAL A 299      58.330  29.103  91.285  1.00  0.00           C
ATOM   4827  HB  VAL A 299      59.145  29.670  90.786  1.00  0.00           H
ATOM   4828  CG1 VAL A 299      58.856  28.454  92.650  1.00  0.00           C
ATOM   4829 HG11 VAL A 299      58.059  28.148  93.362  1.00  0.00           H
ATOM   4830 HG12 VAL A 299      59.473  29.151  93.257  1.00  0.00           H
ATOM   4831 HG13 VAL A 299      59.443  27.576  92.307  1.00  0.00           H
ATOM   4832  CG2 VAL A 299      57.767  28.094  90.315  1.00  0.00           C
ATOM   4833 HG21 VAL A 299      58.561  27.715  89.637  1.00  0.00           H
ATOM   4834 HG22 VAL A 299      56.960  28.476  89.654  1.00  0.00           H
ATOM   4835 HG23 VAL A 299      57.430  27.176  90.842  1.00  0.00           H
ATOM   4836  C   VAL A 299      57.430  30.993  92.681  1.00  0.00           C
ATOM   4837  O   VAL A 299      56.886  30.831  93.771  1.00  0.00           O
ATOM   4838  N   THR A 300      58.207  32.050  92.492  1.00  0.00           N
ATOM   4839  HN  THR A 300      58.566  32.224  91.578  1.00  0.00           H
ATOM   4840  CA  THR A 300      58.625  33.024  93.519  1.00  0.00           C
ATOM   4841  HA  THR A 300      58.950  32.400  94.338  1.00  0.00           H
ATOM   4842  CB  THR A 300      59.811  33.936  93.070  1.00  0.00           C
ATOM   4843  HB  THR A 300      60.036  34.646  93.895  1.00  0.00           H
ATOM   4844  OG1 THR A 300      59.420  34.655  91.940  1.00  0.00           O
ATOM   4845  HG1 THR A 300      59.253  34.047  91.216  1.00  0.00           H
ATOM   4846  CG2 THR A 300      61.017  33.034  92.899  1.00  0.00           C
ATOM   4847 HG21 THR A 300      61.936  33.540  92.533  1.00  0.00           H
ATOM   4848 HG22 THR A 300      60.812  32.319  92.074  1.00  0.00           H
ATOM   4849 HG23 THR A 300      61.209  32.357  93.758  1.00  0.00           H
ATOM   4850  C   THR A 300      57.425  33.771  94.199  1.00  0.00           C
ATOM   4851  O   THR A 300      57.358  33.836  95.410  1.00  0.00           O
ATOM   4852  N   GLN A 301      56.360  34.157  93.430  1.00  0.00           N
ATOM   4853  HN  GLN A 301      56.485  34.010  92.452  1.00  0.00           H
ATOM   4854  CA  GLN A 301      55.084  34.716  93.889  1.00  0.00           C
ATOM   4855  HA  GLN A 301      55.191  35.569  94.544  1.00  0.00           H
ATOM   4856  CB  GLN A 301      54.248  35.239  92.704  1.00  0.00           C
ATOM   4857  HB1 GLN A 301      54.278  34.422  91.952  1.00  0.00           H
ATOM   4858  HB2 GLN A 301      54.864  36.090  92.343  1.00  0.00           H
ATOM   4859  CG  GLN A 301      52.853  35.793  93.028  1.00  0.00           C
ATOM   4860  HG1 GLN A 301      52.928  36.407  93.951  1.00  0.00           H
ATOM   4861  HG2 GLN A 301      52.155  34.960  93.259  1.00  0.00           H
ATOM   4862  CD  GLN A 301      52.276  36.702  91.895  1.00  0.00           C
ATOM   4863  OE1 GLN A 301      52.657  36.591  90.755  1.00  0.00           O
ATOM   4864  NE2 GLN A 301      51.381  37.661  92.225  1.00  0.00           N
ATOM   4865 HE21 GLN A 301      51.108  37.740  93.183  1.00  0.00           H
ATOM   4866 HE22 GLN A 301      50.934  38.245  91.547  1.00  0.00           H
ATOM   4867  C   GLN A 301      54.281  33.774  94.686  1.00  0.00           C
ATOM   4868  O   GLN A 301      53.884  34.091  95.762  1.00  0.00           O
ATOM   4869  N   CYS A 302      54.143  32.500  94.244  1.00  0.00           N
ATOM   4870  HN  CYS A 302      54.639  32.185  93.438  1.00  0.00           H
ATOM   4871  CA  CYS A 302      53.655  31.415  95.107  1.00  0.00           C
ATOM   4872  HA  CYS A 302      52.615  31.673  95.246  1.00  0.00           H
ATOM   4873  CB  CYS A 302      53.751  30.007  94.354  1.00  0.00           C
ATOM   4874  HB1 CYS A 302      54.811  29.908  94.037  1.00  0.00           H
ATOM   4875  HB2 CYS A 302      53.210  30.117  93.390  1.00  0.00           H
ATOM   4876  SG  CYS A 302      53.209  28.503  95.296  1.00  0.00           S
ATOM   4877  HG1 CYS A 302      53.392  29.000  96.511  1.00  0.00           H
ATOM   4878  C   CYS A 302      54.326  31.209  96.489  1.00  0.00           C
ATOM   4879  O   CYS A 302      53.680  30.907  97.445  1.00  0.00           O
ATOM   4880  N   LEU A 303      55.665  31.200  96.542  1.00  0.00           N
ATOM   4881  HN  LEU A 303      56.264  31.239  95.746  1.00  0.00           H
ATOM   4882  CA  LEU A 303      56.392  31.053  97.788  1.00  0.00           C
ATOM   4883  HA  LEU A 303      55.923  30.233  98.312  1.00  0.00           H
ATOM   4884  CB  LEU A 303      57.959  30.988  97.715  1.00  0.00           C
ATOM   4885  HB1 LEU A 303      58.424  30.871  98.717  1.00  0.00           H
ATOM   4886  HB2 LEU A 303      58.534  31.827  97.267  1.00  0.00           H
ATOM   4887  CG  LEU A 303      58.421  29.851  96.808  1.00  0.00           C
ATOM   4888  HG  LEU A 303      58.030  30.024  95.782  1.00  0.00           H
ATOM   4889  CD1 LEU A 303      59.916  29.778  96.583  1.00  0.00           C
ATOM   4890 HD11 LEU A 303      60.316  29.407  97.551  1.00  0.00           H
ATOM   4891 HD12 LEU A 303      60.264  30.814  96.387  1.00  0.00           H
ATOM   4892 HD13 LEU A 303      60.284  29.003  95.876  1.00  0.00           H
ATOM   4893  CD2 LEU A 303      57.846  28.496  97.321  1.00  0.00           C
ATOM   4894 HD21 LEU A 303      58.014  28.435  98.417  1.00  0.00           H
ATOM   4895 HD22 LEU A 303      58.297  27.649  96.760  1.00  0.00           H
ATOM   4896 HD23 LEU A 303      56.766  28.413  97.072  1.00  0.00           H
ATOM   4897  C   LEU A 303      56.151  32.291  98.668  1.00  0.00           C
ATOM   4898  O   LEU A 303      56.064  32.273  99.899  1.00  0.00           O
ATOM   4899  N   SER A 304      56.046  33.489  98.026  1.00  0.00           N
ATOM   4900  HN  SER A 304      56.060  33.515  97.029  1.00  0.00           H
ATOM   4901  CA  SER A 304      55.693  34.744  98.683  1.00  0.00           C
ATOM   4902  HA  SER A 304      56.396  35.064  99.437  1.00  0.00           H
ATOM   4903  CB  SER A 304      55.856  35.985  97.813  1.00  0.00           C
ATOM   4904  HB1 SER A 304      55.263  35.960  96.873  1.00  0.00           H
ATOM   4905  HB2 SER A 304      56.899  36.069  97.440  1.00  0.00           H
ATOM   4906  OG  SER A 304      55.516  37.246  98.439  1.00  0.00           O
ATOM   4907  HG1 SER A 304      55.727  38.004  97.890  1.00  0.00           H
ATOM   4908  C   SER A 304      54.301  34.705  99.280  1.00  0.00           C
ATOM   4909  O   SER A 304      54.073  35.118 100.412  1.00  0.00           O
ATOM   4910  N   LEU A 305      53.349  34.042  98.596  1.00  0.00           N
ATOM   4911  HN  LEU A 305      53.502  33.741  97.658  1.00  0.00           H
ATOM   4912  CA  LEU A 305      51.961  33.690  99.100  1.00  0.00           C
ATOM   4913  HA  LEU A 305      51.395  34.604  99.200  1.00  0.00           H
ATOM   4914  CB  LEU A 305      51.211  33.027  97.888  1.00  0.00           C
ATOM   4915  HB1 LEU A 305      51.483  31.957  97.762  1.00  0.00           H
ATOM   4916  HB2 LEU A 305      51.558  33.545  96.969  1.00  0.00           H
ATOM   4917  CG  LEU A 305      49.707  33.156  98.012  1.00  0.00           C
ATOM   4918  HG  LEU A 305      49.397  32.812  99.021  1.00  0.00           H
ATOM   4919  CD1 LEU A 305      49.388  34.620  97.646  1.00  0.00           C
ATOM   4920 HD11 LEU A 305      48.345  34.906  97.903  1.00  0.00           H
ATOM   4921 HD12 LEU A 305      49.288  34.839  96.561  1.00  0.00           H
ATOM   4922 HD13 LEU A 305      50.057  35.401  98.066  1.00  0.00           H
ATOM   4923  CD2 LEU A 305      49.030  32.211  97.081  1.00  0.00           C
ATOM   4924 HD21 LEU A 305      49.328  31.174  97.343  1.00  0.00           H
ATOM   4925 HD22 LEU A 305      49.314  32.493  96.044  1.00  0.00           H
ATOM   4926 HD23 LEU A 305      47.920  32.262  97.076  1.00  0.00           H
ATOM   4927  C   LEU A 305      51.893  32.935 100.441  1.00  0.00           C
ATOM   4928  O   LEU A 305      51.003  33.097 101.258  1.00  0.00           O
ATOM   4929  N   VAL A 306      52.848  31.885 100.524  1.00  0.00           N
ATOM   4930  HN  VAL A 306      53.356  31.697  99.687  1.00  0.00           H
ATOM   4931  CA  VAL A 306      53.035  30.959 101.640  1.00  0.00           C
ATOM   4932  HA  VAL A 306      52.105  30.437 101.811  1.00  0.00           H
ATOM   4933  CB  VAL A 306      54.221  29.897 101.418  1.00  0.00           C
ATOM   4934  HB  VAL A 306      55.166  30.433 101.189  1.00  0.00           H
ATOM   4935  CG1 VAL A 306      54.439  29.031 102.646  1.00  0.00           C
ATOM   4936 HG11 VAL A 306      55.040  29.720 103.277  1.00  0.00           H
ATOM   4937 HG12 VAL A 306      55.037  28.114 102.458  1.00  0.00           H
ATOM   4938 HG13 VAL A 306      53.525  28.671 103.165  1.00  0.00           H
ATOM   4939  CG2 VAL A 306      53.921  28.899 100.327  1.00  0.00           C
ATOM   4940 HG21 VAL A 306      53.006  28.298 100.519  1.00  0.00           H
ATOM   4941 HG22 VAL A 306      54.863  28.329 100.183  1.00  0.00           H
ATOM   4942 HG23 VAL A 306      53.692  29.311  99.321  1.00  0.00           H
ATOM   4943  C   VAL A 306      53.165  31.665 103.039  1.00  0.00           C
ATOM   4944  O   VAL A 306      52.832  31.179 104.121  1.00  0.00           O
ATOM   4945  N   HIS A 307      53.697  32.952 102.979  1.00  0.00           N
ATOM   4946  HN  HIS A 307      53.948  33.296 102.077  1.00  0.00           H
ATOM   4947  CA  HIS A 307      54.138  33.657 104.166  1.00  0.00           C
ATOM   4948  HA  HIS A 307      54.933  33.131 104.673  1.00  0.00           H
ATOM   4949  CB  HIS A 307      54.836  34.905 103.693  1.00  0.00           C
ATOM   4950  HB1 HIS A 307      54.110  35.547 103.150  1.00  0.00           H
ATOM   4951  HB2 HIS A 307      55.633  34.724 102.940  1.00  0.00           H
ATOM   4952  ND1 HIS A 307      55.213  36.045 105.896  1.00  0.00           N
ATOM   4953  HD1 HIS A 307      54.436  35.770 106.462  1.00  0.00           H
ATOM   4954  CG  HIS A 307      55.639  35.687 104.652  1.00  0.00           C
ATOM   4955  CE1 HIS A 307      56.192  36.881 106.397  1.00  0.00           C
ATOM   4956  HE1 HIS A 307      56.107  37.359 107.373  1.00  0.00           H
ATOM   4957  NE2 HIS A 307      57.157  37.072 105.558  1.00  0.00           N
ATOM   4958  CD2 HIS A 307      56.764  36.395 104.421  1.00  0.00           C
ATOM   4959  HD2 HIS A 307      57.208  36.731 103.492  1.00  0.00           H
ATOM   4960  C   HIS A 307      53.061  33.906 105.172  1.00  0.00           C
ATOM   4961  O   HIS A 307      53.271  33.904 106.342  1.00  0.00           O
ATOM   4962  N   CYS A 308      51.836  34.141 104.704  1.00  0.00           N
ATOM   4963  HN  CYS A 308      51.733  34.288 103.723  1.00  0.00           H
ATOM   4964  CA  CYS A 308      50.599  34.340 105.518  1.00  0.00           C
ATOM   4965  HA  CYS A 308      50.735  35.227 106.120  1.00  0.00           H
ATOM   4966  CB  CYS A 308      49.314  34.543 104.659  1.00  0.00           C
ATOM   4967  HB1 CYS A 308      49.557  35.485 104.121  1.00  0.00           H
ATOM   4968  HB2 CYS A 308      48.491  34.867 105.332  1.00  0.00           H
ATOM   4969  SG  CYS A 308      48.775  33.308 103.528  1.00  0.00           S
ATOM   4970  HG1 CYS A 308      49.600  33.671 102.556  1.00  0.00           H
ATOM   4971  C   CYS A 308      50.397  33.253 106.513  1.00  0.00           C
ATOM   4972  O   CYS A 308      49.914  33.470 107.635  1.00  0.00           O
ATOM   4973  N   CYS A 309      50.654  32.054 106.095  1.00  0.00           N
ATOM   4974  HN  CYS A 309      51.028  31.929 105.179  1.00  0.00           H
ATOM   4975  CA  CYS A 309      50.548  30.824 106.884  1.00  0.00           C
ATOM   4976  HA  CYS A 309      49.707  30.969 107.546  1.00  0.00           H
ATOM   4977  CB  CYS A 309      50.362  29.568 105.915  1.00  0.00           C
ATOM   4978  HB1 CYS A 309      50.301  28.662 106.556  1.00  0.00           H
ATOM   4979  HB2 CYS A 309      51.251  29.425 105.263  1.00  0.00           H
ATOM   4980  SG  CYS A 309      48.878  29.731 104.880  1.00  0.00           S
ATOM   4981  HG1 CYS A 309      49.338  30.566 103.960  1.00  0.00           H
ATOM   4982  C   CYS A 309      51.833  30.507 107.728  1.00  0.00           C
ATOM   4983  O   CYS A 309      51.783  29.718 108.630  1.00  0.00           O
ATOM   4984  N   VAL A 310      52.976  31.212 107.477  1.00  0.00           N
ATOM   4985  HN  VAL A 310      52.926  31.947 106.806  1.00  0.00           H
ATOM   4986  CA  VAL A 310      54.162  31.131 108.325  1.00  0.00           C
ATOM   4987  HA  VAL A 310      54.139  30.163 108.805  1.00  0.00           H
ATOM   4988  CB  VAL A 310      55.383  31.159 107.456  1.00  0.00           C
ATOM   4989  HB  VAL A 310      55.463  32.180 107.026  1.00  0.00           H
ATOM   4990  CG1 VAL A 310      56.587  30.839 108.371  1.00  0.00           C
ATOM   4991 HG11 VAL A 310      56.537  29.835 108.844  1.00  0.00           H
ATOM   4992 HG12 VAL A 310      56.803  31.682 109.061  1.00  0.00           H
ATOM   4993 HG13 VAL A 310      57.429  30.811 107.647  1.00  0.00           H
ATOM   4994  CG2 VAL A 310      55.294  30.233 106.268  1.00  0.00           C
ATOM   4995 HG21 VAL A 310      56.196  30.350 105.630  1.00  0.00           H
ATOM   4996 HG22 VAL A 310      54.392  30.350 105.630  1.00  0.00           H
ATOM   4997 HG23 VAL A 310      55.240  29.199 106.672  1.00  0.00           H
ATOM   4998  C   VAL A 310      54.086  32.283 109.503  1.00  0.00           C
ATOM   4999  O   VAL A 310      54.632  32.026 110.577  1.00  0.00           O
ATOM   5000  N   ASN A 311      53.388  33.479 109.301  1.00  0.00           N
ATOM   5001  HN  ASN A 311      53.160  33.634 108.343  1.00  0.00           H
ATOM   5002  CA  ASN A 311      53.221  34.484 110.327  1.00  0.00           C
ATOM   5003  HA  ASN A 311      54.206  34.779 110.657  1.00  0.00           H
ATOM   5004  CB  ASN A 311      52.445  35.700 109.623  1.00  0.00           C
ATOM   5005  HB1 ASN A 311      52.178  36.404 110.440  1.00  0.00           H
ATOM   5006  HB2 ASN A 311      51.549  35.308 109.095  1.00  0.00           H
ATOM   5007  CG  ASN A 311      53.346  36.470 108.659  1.00  0.00           C
ATOM   5008  OD1 ASN A 311      54.556  36.488 108.825  1.00  0.00           O
ATOM   5009  ND2 ASN A 311      52.742  37.215 107.643  1.00  0.00           N
ATOM   5010 HD21 ASN A 311      51.763  37.127 107.460  1.00  0.00           H
ATOM   5011 HD22 ASN A 311      53.183  37.651 106.859  1.00  0.00           H
ATOM   5012  C   ASN A 311      52.497  33.988 111.594  1.00  0.00           C
ATOM   5013  O   ASN A 311      53.069  34.269 112.667  1.00  0.00           O
ATOM   5014  N   PRO A 312      51.416  33.163 111.768  1.00  0.00           N
ATOM   5015  CD  PRO A 312      50.501  32.957 110.652  1.00  0.00           C
ATOM   5016  HD1 PRO A 312      50.865  32.029 110.162  1.00  0.00           H
ATOM   5017  HD2 PRO A 312      50.493  33.827 109.961  1.00  0.00           H
ATOM   5018  CA  PRO A 312      50.954  32.645 113.018  1.00  0.00           C
ATOM   5019  HA  PRO A 312      50.834  33.458 113.719  1.00  0.00           H
ATOM   5020  CB  PRO A 312      49.594  32.010 112.654  1.00  0.00           C
ATOM   5021  HB1 PRO A 312      48.870  32.106 113.491  1.00  0.00           H
ATOM   5022  HB2 PRO A 312      49.677  30.943 112.354  1.00  0.00           H
ATOM   5023  CG  PRO A 312      49.190  32.834 111.405  1.00  0.00           C
ATOM   5024  HG1 PRO A 312      48.424  32.360 110.755  1.00  0.00           H
ATOM   5025  HG2 PRO A 312      48.797  33.841 111.660  1.00  0.00           H
ATOM   5026  C   PRO A 312      52.053  31.824 113.684  1.00  0.00           C
ATOM   5027  O   PRO A 312      52.142  31.726 114.915  1.00  0.00           O
ATOM   5028  N   VAL A 313      52.907  31.168 112.894  1.00  0.00           N
ATOM   5029  HN  VAL A 313      52.889  31.405 111.926  1.00  0.00           H
ATOM   5030  CA  VAL A 313      54.063  30.442 113.480  1.00  0.00           C
ATOM   5031  HA  VAL A 313      53.631  29.922 114.322  1.00  0.00           H
ATOM   5032  CB  VAL A 313      54.691  29.407 112.528  1.00  0.00           C
ATOM   5033  HB  VAL A 313      55.243  29.779 111.639  1.00  0.00           H
ATOM   5034  CG1 VAL A 313      55.632  28.560 113.337  1.00  0.00           C
ATOM   5035 HG11 VAL A 313      55.882  27.624 112.792  1.00  0.00           H
ATOM   5036 HG12 VAL A 313      55.254  28.362 114.362  1.00  0.00           H
ATOM   5037 HG13 VAL A 313      56.585  29.131 113.373  1.00  0.00           H
ATOM   5038  CG2 VAL A 313      53.517  28.615 111.872  1.00  0.00           C
ATOM   5039 HG21 VAL A 313      53.121  29.096 110.952  1.00  0.00           H
ATOM   5040 HG22 VAL A 313      52.639  28.518 112.546  1.00  0.00           H
ATOM   5041 HG23 VAL A 313      53.908  27.633 111.530  1.00  0.00           H
ATOM   5042  C   VAL A 313      55.137  31.374 114.052  1.00  0.00           C
ATOM   5043  O   VAL A 313      55.579  31.231 115.173  1.00  0.00           O
ATOM   5044  N   LEU A 314      55.542  32.421 113.319  1.00  0.00           N
ATOM   5045  HN  LEU A 314      55.230  32.473 112.374  1.00  0.00           H
ATOM   5046  CA  LEU A 314      56.369  33.500 113.806  1.00  0.00           C
ATOM   5047  HA  LEU A 314      57.274  33.012 114.136  1.00  0.00           H
ATOM   5048  CB  LEU A 314      56.760  34.484 112.593  1.00  0.00           C
ATOM   5049  HB1 LEU A 314      57.216  35.378 113.069  1.00  0.00           H
ATOM   5050  HB2 LEU A 314      55.796  34.709 112.090  1.00  0.00           H
ATOM   5051  CG  LEU A 314      57.625  33.821 111.552  1.00  0.00           C
ATOM   5052  HG  LEU A 314      57.314  32.770 111.371  1.00  0.00           H
ATOM   5053  CD1 LEU A 314      57.507  34.572 110.210  1.00  0.00           C
ATOM   5054 HD11 LEU A 314      56.486  34.457 109.788  1.00  0.00           H
ATOM   5055 HD12 LEU A 314      58.133  34.068 109.443  1.00  0.00           H
ATOM   5056 HD13 LEU A 314      57.910  35.607 110.220  1.00  0.00           H
ATOM   5057  CD2 LEU A 314      59.068  33.790 111.932  1.00  0.00           C
ATOM   5058 HD21 LEU A 314      59.294  33.723 113.018  1.00  0.00           H
ATOM   5059 HD22 LEU A 314      59.463  34.738 111.509  1.00  0.00           H
ATOM   5060 HD23 LEU A 314      59.635  32.945 111.486  1.00  0.00           H
[truncated: 153,904 more chars]
