# Supplementary material for: Structural basis for selectivity and antagonism in extracellular GPCR-nanobodies
Source: Nat Commun. 2024 May 30;15:4611. doi: 10.1038/s41467-024-49000-x (PMC11139983; doi:10.1038/s41467-024-49000-x)
Supplement: Supplementary file 8 — Supplementary Data 5 [file 41467_2024_49000_MOESM8_ESM.zip › ACKR3-VUN701_output-1_500ns.pdb]

REMARK    GENERATED BY TRJCONV
TITLE     Title t= 500000.00000 step= 250000000
REMARK    THIS IS A SIMULATION BOX
CRYST1   77.085   77.085  194.866  90.00  90.00  90.00 P 1           1
MODEL        1
ATOM      1  N   GLN A   1      77.390  13.530  81.950  1.00  0.00           N
ATOM      2  CA  GLN A   1      76.820  14.920  81.840  1.00  0.00           C
ATOM      3  CB  GLN A   1      77.880  15.940  81.540  1.00  0.00           C
ATOM      4  CG  GLN A   1      77.500  17.270  82.080  1.00  0.00           C
ATOM      5  CD  GLN A   1      78.490  18.450  81.780  1.00  0.00           C
ATOM      6  OE1 GLN A   1      78.710  18.820  80.620  1.00  0.00           O
ATOM      7  NE2 GLN A   1      79.210  18.980  82.800  1.00  0.00           N
ATOM      8  C   GLN A   1      75.690  15.040  80.940  1.00  0.00           C
ATOM      9  O   GLN A   1      75.660  14.360  79.910  1.00  0.00           O
ATOM     10  N   VAL A   2      74.710  15.880  81.220  1.00  0.00           N
ATOM     11  CA  VAL A   2      73.560  16.100  80.310  1.00  0.00           C
ATOM     12  CB  VAL A   2      72.380  16.700  81.020  1.00  0.00           C
ATOM     13  CG1 VAL A   2      72.650  18.270  81.300  1.00  0.00           C
ATOM     14  CG2 VAL A   2      70.980  16.480  80.360  1.00  0.00           C
ATOM     15  C   VAL A   2      74.020  16.910  79.090  1.00  0.00           C
ATOM     16  O   VAL A   2      74.950  17.720  79.110  1.00  0.00           O
ATOM     17  N   GLN A   3      73.510  16.590  77.870  1.00  0.00           N
ATOM     18  CA  GLN A   3      73.800  17.180  76.590  1.00  0.00           C
ATOM     19  CB  GLN A   3      74.830  16.310  75.770  1.00  0.00           C
ATOM     20  CG  GLN A   3      76.170  15.900  76.500  1.00  0.00           C
ATOM     21  CD  GLN A   3      77.120  17.090  76.430  1.00  0.00           C
ATOM     22  OE1 GLN A   3      78.020  17.220  75.590  1.00  0.00           O
ATOM     23  NE2 GLN A   3      76.940  18.130  77.340  1.00  0.00           N
ATOM     24  C   GLN A   3      72.550  17.330  75.730  1.00  0.00           C
ATOM     25  O   GLN A   3      71.580  16.630  76.000  1.00  0.00           O
ATOM     26  N   LEU A   4      72.500  18.210  74.730  1.00  0.00           N
ATOM     27  CA  LEU A   4      71.310  18.320  73.930  1.00  0.00           C
ATOM     28  CB  LEU A   4      70.790  19.770  73.690  1.00  0.00           C
ATOM     29  CG  LEU A   4      70.700  20.700  74.950  1.00  0.00           C
ATOM     30  CD1 LEU A   4      70.110  22.130  74.570  1.00  0.00           C
ATOM     31  CD2 LEU A   4      69.990  20.120  76.130  1.00  0.00           C
ATOM     32  C   LEU A   4      71.400  17.540  72.590  1.00  0.00           C
ATOM     33  O   LEU A   4      72.430  17.600  71.870  1.00  0.00           O
ATOM     34  N   VAL A   5      70.360  16.850  72.230  1.00  0.00           N
ATOM     35  CA  VAL A   5      70.340  15.990  71.020  1.00  0.00           C
ATOM     36  CB  VAL A   5      70.130  14.530  71.450  1.00  0.00           C
ATOM     37  CG1 VAL A   5      70.250  13.650  70.180  1.00  0.00           C
ATOM     38  CG2 VAL A   5      71.160  13.990  72.480  1.00  0.00           C
ATOM     39  C   VAL A   5      69.220  16.510  70.120  1.00  0.00           C
ATOM     40  O   VAL A   5      68.060  16.510  70.520  1.00  0.00           O
ATOM     41  N   GLU A   6      69.550  16.910  68.900  1.00  0.00           N
ATOM     42  CA  GLU A   6      68.560  17.550  68.010  1.00  0.00           C
ATOM     43  CB  GLU A   6      69.060  18.750  67.170  1.00  0.00           C
ATOM     44  CG  GLU A   6      70.270  18.450  66.240  1.00  0.00           C
ATOM     45  CD  GLU A   6      71.550  18.210  67.060  1.00  0.00           C
ATOM     46  OE1 GLU A   6      72.190  19.110  67.650  1.00  0.00           O
ATOM     47  OE2 GLU A   6      71.950  17.040  67.110  1.00  0.00           O
ATOM     48  C   GLU A   6      67.910  16.510  67.030  1.00  0.00           C
ATOM     49  O   GLU A   6      68.360  15.380  66.900  1.00  0.00           O
ATOM     50  N   SER A   7      66.740  16.920  66.380  1.00  0.00           N
ATOM     51  CA  SER A   7      66.040  16.090  65.370  1.00  0.00           C
ATOM     52  CB  SER A   7      65.180  15.050  66.130  1.00  0.00           C
ATOM     53  OG  SER A   7      64.490  14.170  65.190  1.00  0.00           O
ATOM     54  C   SER A   7      65.140  16.880  64.440  1.00  0.00           C
ATOM     55  O   SER A   7      64.580  17.870  64.910  1.00  0.00           O
ATOM     56  N   GLY A   8      64.860  16.470  63.180  1.00  0.00           N
ATOM     57  CA  GLY A   8      64.240  17.260  62.160  1.00  0.00           C
ATOM     58  C   GLY A   8      65.200  18.210  61.390  1.00  0.00           C
ATOM     59  O   GLY A   8      66.260  18.550  61.930  1.00  0.00           O
ATOM     60  N   GLY A   9      64.870  18.600  60.140  1.00  0.00           N
ATOM     61  CA  GLY A   9      65.680  19.470  59.270  1.00  0.00           C
ATOM     62  C   GLY A   9      65.980  18.770  57.930  1.00  0.00           C
ATOM     63  O   GLY A   9      65.240  17.850  57.510  1.00  0.00           O
ATOM     64  N   GLY A  10      66.850  19.500  57.190  1.00  0.00           N
ATOM     65  CA  GLY A  10      67.300  19.290  55.840  1.00  0.00           C
ATOM     66  C   GLY A  10      66.310  19.950  54.910  1.00  0.00           C
ATOM     67  O   GLY A  10      65.720  20.910  55.370  1.00  0.00           O
ATOM     68  N   LEU A  11      66.290  19.550  53.650  1.00  0.00           N
ATOM     69  CA  LEU A  11      65.440  20.060  52.580  1.00  0.00           C
ATOM     70  CB  LEU A  11      66.000  19.720  51.130  1.00  0.00           C
ATOM     71  CG  LEU A  11      65.210  20.120  49.820  1.00  0.00           C
ATOM     72  CD1 LEU A  11      64.980  21.620  49.790  1.00  0.00           C
ATOM     73  CD2 LEU A  11      65.840  19.590  48.510  1.00  0.00           C
ATOM     74  C   LEU A  11      63.960  19.690  52.760  1.00  0.00           C
ATOM     75  O   LEU A  11      63.630  18.590  53.180  1.00  0.00           O
ATOM     76  N   VAL A  12      63.100  20.660  52.520  1.00  0.00           N
ATOM     77  CA  VAL A  12      61.660  20.670  52.680  1.00  0.00           C
ATOM     78  CB  VAL A  12      61.170  21.310  53.960  1.00  0.00           C
ATOM     79  CG1 VAL A  12      59.630  21.400  54.140  1.00  0.00           C
ATOM     80  CG2 VAL A  12      61.700  20.430  55.070  1.00  0.00           C
ATOM     81  C   VAL A  12      60.980  21.340  51.540  1.00  0.00           C
ATOM     82  O   VAL A  12      61.450  22.420  51.120  1.00  0.00           O
ATOM     83  N   GLN A  13      60.000  20.770  50.940  1.00  0.00           N
ATOM     84  CA  GLN A  13      59.350  21.510  49.840  1.00  0.00           C
ATOM     85  CB  GLN A  13      58.430  20.570  49.040  1.00  0.00           C
ATOM     86  CG  GLN A  13      59.130  19.450  48.320  1.00  0.00           C
ATOM     87  CD  GLN A  13      60.280  19.870  47.360  1.00  0.00           C
ATOM     88  OE1 GLN A  13      61.430  19.410  47.360  1.00  0.00           O
ATOM     89  NE2 GLN A  13      59.860  20.810  46.490  1.00  0.00           N
ATOM     90  C   GLN A  13      58.500  22.640  50.400  1.00  0.00           C
ATOM     91  O   GLN A  13      57.890  22.590  51.470  1.00  0.00           O
ATOM     92  N   ALA A  14      58.460  23.710  49.570  1.00  0.00           N
ATOM     93  CA  ALA A  14      57.700  24.920  49.850  1.00  0.00           C
ATOM     94  CB  ALA A  14      57.910  26.010  48.720  1.00  0.00           C
ATOM     95  C   ALA A  14      56.180  24.720  49.820  1.00  0.00           C
ATOM     96  O   ALA A  14      55.610  23.900  49.070  1.00  0.00           O
ATOM     97  N   GLY A  15      55.450  25.260  50.810  1.00  0.00           N
ATOM     98  CA  GLY A  15      54.080  24.950  51.080  1.00  0.00           C
ATOM     99  C   GLY A  15      53.980  23.820  52.170  1.00  0.00           C
ATOM    100  O   GLY A  15      52.910  23.620  52.720  1.00  0.00           O
ATOM    101  N   GLY A  16      55.130  23.230  52.670  1.00  0.00           N
ATOM    102  CA  GLY A  16      55.130  22.140  53.630  1.00  0.00           C
ATOM    103  C   GLY A  16      55.140  22.680  54.990  1.00  0.00           C
ATOM    104  O   GLY A  16      55.390  23.890  55.270  1.00  0.00           O
ATOM    105  N   SER A  17      54.990  21.810  56.030  1.00  0.00           N
ATOM    106  CA  SER A  17      55.290  22.060  57.390  1.00  0.00           C
ATOM    107  CB  SER A  17      54.170  21.840  58.400  1.00  0.00           C
ATOM    108  OG  SER A  17      53.000  22.620  57.890  1.00  0.00           O
ATOM    109  C   SER A  17      56.530  21.170  57.790  1.00  0.00           C
ATOM    110  O   SER A  17      56.680  20.070  57.280  1.00  0.00           O
ATOM    111  N   LEU A  18      57.390  21.730  58.650  1.00  0.00           N
ATOM    112  CA  LEU A  18      58.620  21.180  59.220  1.00  0.00           C
ATOM    113  CB  LEU A  18      59.700  22.200  58.920  1.00  0.00           C
ATOM    114  CG  LEU A  18      61.110  21.990  59.480  1.00  0.00           C
ATOM    115  CD1 LEU A  18      61.760  20.670  58.960  1.00  0.00           C
ATOM    116  CD2 LEU A  18      62.050  23.090  59.040  1.00  0.00           C
ATOM    117  C   LEU A  18      58.360  20.900  60.720  1.00  0.00           C
ATOM    118  O   LEU A  18      57.570  21.690  61.340  1.00  0.00           O
ATOM    119  N   ARG A  19      58.970  19.890  61.350  1.00  0.00           N
ATOM    120  CA  ARG A  19      58.980  19.830  62.860  1.00  0.00           C
ATOM    121  CB  ARG A  19      58.420  18.490  63.330  1.00  0.00           C
ATOM    122  CG  ARG A  19      58.160  18.290  64.830  1.00  0.00           C
ATOM    123  CD  ARG A  19      57.000  19.170  65.280  1.00  0.00           C
ATOM    124  NE  ARG A  19      56.860  19.060  66.780  1.00  0.00           N
ATOM    125  CZ  ARG A  19      55.710  19.110  67.470  1.00  0.00           C
ATOM    126  NH1 ARG A  19      54.600  19.500  66.900  1.00  0.00           N
ATOM    127  NH2 ARG A  19      55.710  18.720  68.720  1.00  0.00           N
ATOM    128  C   ARG A  19      60.450  19.800  63.350  1.00  0.00           C
ATOM    129  O   ARG A  19      61.230  18.880  63.020  1.00  0.00           O
ATOM    130  N   LEU A  20      60.810  20.770  64.200  1.00  0.00           N
ATOM    131  CA  LEU A  20      62.120  20.770  64.850  1.00  0.00           C
ATOM    132  CB  LEU A  20      62.990  22.090  64.790  1.00  0.00           C
ATOM    133  CG  LEU A  20      63.530  22.430  63.390  1.00  0.00           C
ATOM    134  CD1 LEU A  20      64.450  23.680  63.280  1.00  0.00           C
ATOM    135  CD2 LEU A  20      64.160  21.150  62.710  1.00  0.00           C
ATOM    136  C   LEU A  20      61.930  20.370  66.270  1.00  0.00           C
ATOM    137  O   LEU A  20      60.940  20.680  66.880  1.00  0.00           O
ATOM    138  N   SER A  21      62.910  19.560  66.820  1.00  0.00           N
ATOM    139  CA  SER A  21      62.800  19.070  68.190  1.00  0.00           C
ATOM    140  CB  SER A  21      61.920  17.770  68.160  1.00  0.00           C
ATOM    141  OG  SER A  21      61.600  17.220  69.440  1.00  0.00           O
ATOM    142  C   SER A  21      64.150  18.820  68.700  1.00  0.00           C
ATOM    143  O   SER A  21      65.060  18.590  67.940  1.00  0.00           O
ATOM    144  N   CYS A  22      64.320  18.890  69.980  1.00  0.00           N
ATOM    145  CA  CYS A  22      65.610  18.700  70.610  1.00  0.00           C
ATOM    146  CB  CYS A  22      66.380  19.990  70.600  1.00  0.00           C
ATOM    147  SG  CYS A  22      67.900  20.040  71.510  1.00  0.00           S
ATOM    148  C   CYS A  22      65.350  18.070  71.960  1.00  0.00           C
ATOM    149  O   CYS A  22      64.390  18.510  72.580  1.00  0.00           O
ATOM    150  N   ALA A  23      66.130  17.060  72.410  1.00  0.00           N
ATOM    151  CA  ALA A  23      65.940  16.280  73.640  1.00  0.00           C
ATOM    152  CB  ALA A  23      65.760  14.810  73.170  1.00  0.00           C
ATOM    153  C   ALA A  23      67.130  16.490  74.570  1.00  0.00           C
ATOM    154  O   ALA A  23      68.270  16.590  74.110  1.00  0.00           O
ATOM    155  N   ALA A  24      66.850  16.410  75.910  1.00  0.00           N
ATOM    156  CA  ALA A  24      67.960  16.290  76.770  1.00  0.00           C
ATOM    157  CB  ALA A  24      67.730  16.940  78.080  1.00  0.00           C
ATOM    158  C   ALA A  24      68.430  14.860  77.090  1.00  0.00           C
ATOM    159  O   ALA A  24      67.590  14.040  77.410  1.00  0.00           O
ATOM    160  N   SER A  25      69.730  14.630  76.890  1.00  0.00           N
ATOM    161  CA  SER A  25      70.210  13.270  77.050  1.00  0.00           C
ATOM    162  CB  SER A  25      70.670  12.570  75.750  1.00  0.00           C
ATOM    163  OG  SER A  25      71.170  11.220  75.830  1.00  0.00           O
ATOM    164  C   SER A  25      71.370  13.360  78.010  1.00  0.00           C
ATOM    165  O   SER A  25      72.230  14.140  77.710  1.00  0.00           O
ATOM    166  N   GLY A  26      71.400  12.470  79.050  1.00  0.00           N
ATOM    167  CA  GLY A  26      72.450  12.370  80.040  1.00  0.00           C
ATOM    168  C   GLY A  26      72.000  12.830  81.400  1.00  0.00           C
ATOM    169  O   GLY A  26      72.660  12.760  82.440  1.00  0.00           O
ATOM    170  N   SER A  27      70.750  13.180  81.390  1.00  0.00           N
ATOM    171  CA  SER A  27      69.890  13.230  82.600  1.00  0.00           C
ATOM    172  CB  SER A  27      70.000  14.590  83.370  1.00  0.00           C
ATOM    173  OG  SER A  27      69.210  14.580  84.570  1.00  0.00           O
ATOM    174  C   SER A  27      68.520  12.990  81.990  1.00  0.00           C
ATOM    175  O   SER A  27      68.170  13.450  80.900  1.00  0.00           O
ATOM    176  N   THR A  28      67.700  12.400  82.840  1.00  0.00           N
ATOM    177  CA  THR A  28      66.310  12.120  82.490  1.00  0.00           C
ATOM    178  CB  THR A  28      65.900  10.700  82.880  1.00  0.00           C
ATOM    179  OG1 THR A  28      66.030  10.450  84.250  1.00  0.00           O
ATOM    180  CG2 THR A  28      66.740   9.650  82.160  1.00  0.00           C
ATOM    181  C   THR A  28      65.380  13.150  83.120  1.00  0.00           C
ATOM    182  O   THR A  28      64.170  13.150  82.790  1.00  0.00           O
ATOM    183  N   PHE A  29      65.940  14.080  84.020  1.00  0.00           N
ATOM    184  CA  PHE A  29      65.140  15.110  84.670  1.00  0.00           C
ATOM    185  CB  PHE A  29      65.730  15.390  86.050  1.00  0.00           C
ATOM    186  CG  PHE A  29      64.710  16.130  86.920  1.00  0.00           C
ATOM    187  CD1 PHE A  29      65.200  17.230  87.670  1.00  0.00           C
ATOM    188  CE1 PHE A  29      64.380  17.850  88.610  1.00  0.00           C
ATOM    189  CZ  PHE A  29      63.130  17.300  88.840  1.00  0.00           C
ATOM    190  CD2 PHE A  29      63.390  15.770  87.120  1.00  0.00           C
ATOM    191  CE2 PHE A  29      62.590  16.330  88.020  1.00  0.00           C
ATOM    192  C   PHE A  29      65.210  16.440  83.800  1.00  0.00           C
ATOM    193  O   PHE A  29      66.380  16.890  83.500  1.00  0.00           O
ATOM    194  N   SER A  30      64.100  17.030  83.410  1.00  0.00           N
ATOM    195  CA  SER A  30      63.940  18.170  82.570  1.00  0.00           C
ATOM    196  CB  SER A  30      62.480  18.330  82.190  1.00  0.00           C
ATOM    197  OG  SER A  30      62.220  19.490  81.340  1.00  0.00           O
ATOM    198  C   SER A  30      64.400  19.570  83.140  1.00  0.00           C
ATOM    199  O   SER A  30      63.980  20.020  84.240  1.00  0.00           O
ATOM    200  N   LEU A  31      65.340  20.170  82.370  1.00  0.00           N
ATOM    201  CA  LEU A  31      66.040  21.390  82.550  1.00  0.00           C
ATOM    202  CB  LEU A  31      67.090  21.570  81.450  1.00  0.00           C
ATOM    203  CG  LEU A  31      68.170  20.490  81.460  1.00  0.00           C
ATOM    204  CD1 LEU A  31      69.110  20.600  80.320  1.00  0.00           C
ATOM    205  CD2 LEU A  31      69.090  20.360  82.680  1.00  0.00           C
ATOM    206  C   LEU A  31      65.220  22.580  82.500  1.00  0.00           C
ATOM    207  O   LEU A  31      64.320  22.640  81.620  1.00  0.00           O
ATOM    208  N   HSD A  32      65.410  23.530  83.380  1.00  0.00           N
ATOM    209  CA  HSD A  32      64.580  24.620  83.740  1.00  0.00           C
ATOM    210  CB  HSD A  32      65.330  25.390  84.860  1.00  0.00           C
ATOM    211  ND1 HSD A  32      63.830  26.670  86.480  1.00  0.00           N
ATOM    212  CG  HSD A  32      64.610  26.630  85.380  1.00  0.00           C
ATOM    213  CE1 HSD A  32      63.270  27.900  86.540  1.00  0.00           C
ATOM    214  NE2 HSD A  32      63.820  28.690  85.660  1.00  0.00           N
ATOM    215  CD2 HSD A  32      64.700  27.890  84.930  1.00  0.00           C
ATOM    216  C   HSD A  32      64.000  25.430  82.540  1.00  0.00           C
ATOM    217  O   HSD A  32      62.830  25.480  82.310  1.00  0.00           O
ATOM    218  N   LEU A  33      64.890  25.890  81.670  1.00  0.00           N
ATOM    219  CA  LEU A  33      64.490  26.720  80.570  1.00  0.00           C
ATOM    220  CB  LEU A  33      65.140  28.130  80.820  1.00  0.00           C
ATOM    221  CG  LEU A  33      65.010  29.190  79.680  1.00  0.00           C
ATOM    222  CD1 LEU A  33      63.530  29.570  79.450  1.00  0.00           C
ATOM    223  CD2 LEU A  33      65.650  30.510  80.100  1.00  0.00           C
ATOM    224  C   LEU A  33      65.050  26.070  79.410  1.00  0.00           C
ATOM    225  O   LEU A  33      66.150  25.530  79.490  1.00  0.00           O
ATOM    226  N   MET A  34      64.310  26.010  78.290  1.00  0.00           N
ATOM    227  CA  MET A  34      64.800  25.400  77.100  1.00  0.00           C
ATOM    228  CB  MET A  34      64.420  23.920  76.940  1.00  0.00           C
ATOM    229  CG  MET A  34      64.950  23.010  78.090  1.00  0.00           C
ATOM    230  SD  MET A  34      64.300  21.290  78.030  1.00  0.00           S
ATOM    231  CE  MET A  34      65.560  20.770  76.860  1.00  0.00           C
ATOM    232  C   MET A  34      64.270  26.290  75.910  1.00  0.00           C
ATOM    233  O   MET A  34      63.270  26.980  75.880  1.00  0.00           O
ATOM    234  N   GLY A  35      65.100  26.280  74.880  1.00  0.00           N
ATOM    235  CA  GLY A  35      64.820  27.200  73.760  1.00  0.00           C
ATOM    236  C   GLY A  35      65.530  26.840  72.430  1.00  0.00           C
ATOM    237  O   GLY A  35      66.240  25.900  72.220  1.00  0.00           O
ATOM    238  N   TRP A  36      65.340  27.700  71.430  1.00  0.00           N
ATOM    239  CA  TRP A  36      65.550  27.560  70.040  1.00  0.00           C
ATOM    240  CB  TRP A  36      64.300  27.180  69.290  1.00  0.00           C
ATOM    241  CG  TRP A  36      63.960  25.730  69.290  1.00  0.00           C
ATOM    242  CD1 TRP A  36      63.030  25.070  70.040  1.00  0.00           C
ATOM    243  NE1 TRP A  36      63.110  23.700  69.760  1.00  0.00           N
ATOM    244  CE2 TRP A  36      64.120  23.460  68.870  1.00  0.00           C
ATOM    245  CD2 TRP A  36      64.770  24.710  68.630  1.00  0.00           C
ATOM    246  CE3 TRP A  36      65.950  24.810  67.760  1.00  0.00           C
ATOM    247  CZ3 TRP A  36      66.420  23.610  67.320  1.00  0.00           C
ATOM    248  CZ2 TRP A  36      64.720  22.280  68.440  1.00  0.00           C
ATOM    249  CH2 TRP A  36      65.850  22.390  67.690  1.00  0.00           C
ATOM    250  C   TRP A  36      66.200  28.800  69.330  1.00  0.00           C
ATOM    251  O   TRP A  36      65.770  29.880  69.570  1.00  0.00           O
ATOM    252  N   TYR A  37      67.320  28.650  68.600  1.00  0.00           N
ATOM    253  CA  TYR A  37      68.060  29.740  67.960  1.00  0.00           C
ATOM    254  CB  TYR A  37      69.490  30.030  68.680  1.00  0.00           C
ATOM    255  CG  TYR A  37      69.420  30.540  70.050  1.00  0.00           C
ATOM    256  CD1 TYR A  37      70.050  31.800  70.220  1.00  0.00           C
ATOM    257  CE1 TYR A  37      70.040  32.420  71.470  1.00  0.00           C
ATOM    258  CZ  TYR A  37      69.660  31.690  72.640  1.00  0.00           C
ATOM    259  OH  TYR A  37      69.840  32.240  73.910  1.00  0.00           O
ATOM    260  CD2 TYR A  37      69.010  29.810  71.200  1.00  0.00           C
ATOM    261  CE2 TYR A  37      69.200  30.330  72.460  1.00  0.00           C
ATOM    262  C   TYR A  37      68.370  29.260  66.580  1.00  0.00           C
ATOM    263  O   TYR A  37      68.230  28.080  66.290  1.00  0.00           O
ATOM    264  N   ARG A  38      68.870  30.170  65.750  1.00  0.00           N
ATOM    265  CA  ARG A  38      69.300  30.020  64.400  1.00  0.00           C
ATOM    266  CB  ARG A  38      68.160  30.190  63.370  1.00  0.00           C
ATOM    267  CG  ARG A  38      67.180  31.360  63.630  1.00  0.00           C
ATOM    268  CD  ARG A  38      67.450  32.710  62.920  1.00  0.00           C
ATOM    269  NE  ARG A  38      66.320  33.660  63.230  1.00  0.00           N
ATOM    270  CZ  ARG A  38      65.210  33.780  62.510  1.00  0.00           C
ATOM    271  NH1 ARG A  38      64.870  32.990  61.540  1.00  0.00           N
ATOM    272  NH2 ARG A  38      64.480  34.880  62.680  1.00  0.00           N
ATOM    273  C   ARG A  38      70.490  30.880  64.110  1.00  0.00           C
ATOM    274  O   ARG A  38      70.740  31.840  64.860  1.00  0.00           O
ATOM    275  N   GLN A  39      71.270  30.570  63.110  1.00  0.00           N
ATOM    276  CA  GLN A  39      72.250  31.430  62.460  1.00  0.00           C
ATOM    277  CB  GLN A  39      73.650  30.970  62.930  1.00  0.00           C
ATOM    278  CG  GLN A  39      73.780  29.470  62.850  1.00  0.00           C
ATOM    279  CD  GLN A  39      75.200  29.080  63.060  1.00  0.00           C
ATOM    280  OE1 GLN A  39      75.830  29.220  64.110  1.00  0.00           O
ATOM    281  NE2 GLN A  39      75.760  28.320  62.090  1.00  0.00           N
ATOM    282  C   GLN A  39      72.230  31.440  61.000  1.00  0.00           C
ATOM    283  O   GLN A  39      72.050  30.380  60.340  1.00  0.00           O
ATOM    284  N   ALA A  40      72.440  32.590  60.410  1.00  0.00           N
ATOM    285  CA  ALA A  40      72.690  32.720  58.990  1.00  0.00           C
ATOM    286  CB  ALA A  40      72.060  34.060  58.640  1.00  0.00           C
ATOM    287  C   ALA A  40      74.160  32.840  58.570  1.00  0.00           C
ATOM    288  O   ALA A  40      75.060  32.940  59.400  1.00  0.00           O
ATOM    289  N   PRO A  41      74.480  32.700  57.210  1.00  0.00           N
ATOM    290  CD  PRO A  41      73.570  32.210  56.140  1.00  0.00           C
ATOM    291  CA  PRO A  41      75.790  33.100  56.630  1.00  0.00           C
ATOM    292  CB  PRO A  41      75.550  33.010  55.160  1.00  0.00           C
ATOM    293  CG  PRO A  41      74.430  31.880  54.960  1.00  0.00           C
ATOM    294  C   PRO A  41      76.390  34.440  57.070  1.00  0.00           C
ATOM    295  O   PRO A  41      75.830  35.530  56.920  1.00  0.00           O
ATOM    296  N   GLY A  42      77.600  34.260  57.710  1.00  0.00           N
ATOM    297  CA  GLY A  42      78.410  35.420  58.160  1.00  0.00           C
ATOM    298  C   GLY A  42      77.780  36.200  59.270  1.00  0.00           C
ATOM    299  O   GLY A  42      78.190  37.380  59.470  1.00  0.00           O
ATOM    300  N   LYS A  43      76.680  35.780  59.930  1.00  0.00           N
ATOM    301  CA  LYS A  43      75.940  36.460  61.050  1.00  0.00           C
ATOM    302  CB  LYS A  43      74.450  36.870  60.650  1.00  0.00           C
ATOM    303  CG  LYS A  43      74.270  37.510  59.280  1.00  0.00           C
ATOM    304  CD  LYS A  43      74.790  38.950  59.110  1.00  0.00           C
ATOM    305  CE  LYS A  43      74.340  40.010  60.100  1.00  0.00           C
ATOM    306  NZ  LYS A  43      74.760  41.340  59.660  1.00  0.00           N
ATOM    307  C   LYS A  43      76.100  35.590  62.330  1.00  0.00           C
ATOM    308  O   LYS A  43      76.420  34.420  62.310  1.00  0.00           O
ATOM    309  N   GLN A  44      75.960  36.210  63.530  1.00  0.00           N
ATOM    310  CA  GLN A  44      76.010  35.560  64.860  1.00  0.00           C
ATOM    311  CB  GLN A  44      76.410  36.620  65.930  1.00  0.00           C
ATOM    312  CG  GLN A  44      77.710  37.440  65.700  1.00  0.00           C
ATOM    313  CD  GLN A  44      79.010  36.730  65.220  1.00  0.00           C
ATOM    314  OE1 GLN A  44      79.330  36.710  64.040  1.00  0.00           O
ATOM    315  NE2 GLN A  44      79.680  36.110  66.180  1.00  0.00           N
ATOM    316  C   GLN A  44      74.710  34.890  65.080  1.00  0.00           C
ATOM    317  O   GLN A  44      73.730  35.310  64.490  1.00  0.00           O
ATOM    318  N   ARG A  45      74.650  33.840  65.920  1.00  0.00           N
ATOM    319  CA  ARG A  45      73.430  33.170  66.350  1.00  0.00           C
ATOM    320  CB  ARG A  45      73.760  32.050  67.400  1.00  0.00           C
ATOM    321  CG  ARG A  45      74.410  30.880  66.710  1.00  0.00           C
ATOM    322  CD  ARG A  45      75.140  29.830  67.570  1.00  0.00           C
ATOM    323  NE  ARG A  45      75.980  28.930  66.700  1.00  0.00           N
ATOM    324  CZ  ARG A  45      76.690  27.970  67.230  1.00  0.00           C
ATOM    325  NH1 ARG A  45      76.870  27.690  68.450  1.00  0.00           N
ATOM    326  NH2 ARG A  45      77.220  27.130  66.320  1.00  0.00           N
ATOM    327  C   ARG A  45      72.320  34.060  66.880  1.00  0.00           C
ATOM    328  O   ARG A  45      72.590  34.880  67.770  1.00  0.00           O
ATOM    329  N   GLU A  46      71.100  33.930  66.410  1.00  0.00           N
ATOM    330  CA  GLU A  46      69.960  34.770  66.760  1.00  0.00           C
ATOM    331  CB  GLU A  46      69.450  35.650  65.570  1.00  0.00           C
ATOM    332  CG  GLU A  46      70.270  36.920  65.150  1.00  0.00           C
ATOM    333  CD  GLU A  46      69.870  37.490  63.870  1.00  0.00           C
ATOM    334  OE1 GLU A  46      68.690  37.840  63.700  1.00  0.00           O
ATOM    335  OE2 GLU A  46      70.740  37.730  62.950  1.00  0.00           O
ATOM    336  C   GLU A  46      68.850  33.870  67.270  1.00  0.00           C
ATOM    337  O   GLU A  46      68.610  32.750  66.920  1.00  0.00           O
ATOM    338  N   VAL A  47      68.190  34.420  68.270  1.00  0.00           N
ATOM    339  CA  VAL A  47      67.150  33.720  69.030  1.00  0.00           C
ATOM    340  CB  VAL A  47      67.030  34.290  70.400  1.00  0.00           C
ATOM    341  CG1 VAL A  47      66.100  35.530  70.500  1.00  0.00           C
ATOM    342  CG2 VAL A  47      66.540  33.190  71.330  1.00  0.00           C
ATOM    343  C   VAL A  47      65.860  33.570  68.290  1.00  0.00           C
ATOM    344  O   VAL A  47      65.520  34.420  67.520  1.00  0.00           O
ATOM    345  N   VAL A  48      65.110  32.490  68.460  1.00  0.00           N
ATOM    346  CA  VAL A  48      63.790  32.310  67.940  1.00  0.00           C
ATOM    347  CB  VAL A  48      63.620  30.930  67.280  1.00  0.00           C
ATOM    348  CG1 VAL A  48      62.200  30.750  66.810  1.00  0.00           C
ATOM    349  CG2 VAL A  48      64.520  30.800  66.060  1.00  0.00           C
ATOM    350  C   VAL A  48      62.880  32.480  69.160  1.00  0.00           C
ATOM    351  O   VAL A  48      62.130  33.490  69.170  1.00  0.00           O
ATOM    352  N   ALA A  49      62.870  31.430  70.040  1.00  0.00           N
ATOM    353  CA  ALA A  49      61.890  31.290  71.070  1.00  0.00           C
ATOM    354  CB  ALA A  49      60.650  30.650  70.340  1.00  0.00           C
ATOM    355  C   ALA A  49      62.390  30.560  72.220  1.00  0.00           C
ATOM    356  O   ALA A  49      63.310  29.700  72.110  1.00  0.00           O
ATOM    357  N   THR A  50      61.840  30.740  73.420  1.00  0.00           N
ATOM    358  CA  THR A  50      62.190  29.990  74.640  1.00  0.00           C
ATOM    359  CB  THR A  50      63.100  30.640  75.680  1.00  0.00           C
ATOM    360  OG1 THR A  50      62.780  31.970  75.910  1.00  0.00           O
ATOM    361  CG2 THR A  50      64.520  30.780  75.230  1.00  0.00           C
ATOM    362  C   THR A  50      60.940  29.740  75.390  1.00  0.00           C
ATOM    363  O   THR A  50      59.960  30.460  75.380  1.00  0.00           O
ATOM    364  N   SER A  51      60.940  28.670  76.200  1.00  0.00           N
ATOM    365  CA  SER A  51      59.780  28.390  77.050  1.00  0.00           C
ATOM    366  CB  SER A  51      59.070  27.130  76.490  1.00  0.00           C
ATOM    367  OG  SER A  51      58.110  26.620  77.370  1.00  0.00           O
ATOM    368  C   SER A  51      60.340  28.010  78.410  1.00  0.00           C
ATOM    369  O   SER A  51      61.230  27.160  78.570  1.00  0.00           O
ATOM    370  N   GLY A  52      59.850  28.780  79.420  1.00  0.00           N
ATOM    371  CA  GLY A  52      60.220  28.640  80.820  1.00  0.00           C
ATOM    372  C   GLY A  52      59.930  27.320  81.430  1.00  0.00           C
ATOM    373  O   GLY A  52      59.320  26.520  80.750  1.00  0.00           O
ATOM    374  N   SER A  53      60.200  27.140  82.710  1.00  0.00           N
ATOM    375  CA  SER A  53      60.040  25.850  83.340  1.00  0.00           C
ATOM    376  CB  SER A  53      60.640  25.710  84.690  1.00  0.00           C
ATOM    377  OG  SER A  53      60.080  26.670  85.630  1.00  0.00           O
ATOM    378  C   SER A  53      58.650  25.220  83.340  1.00  0.00           C
ATOM    379  O   SER A  53      58.520  24.040  83.150  1.00  0.00           O
ATOM    380  N   GLY A  54      57.640  26.110  83.510  1.00  0.00           N
ATOM    381  CA  GLY A  54      56.230  25.730  83.570  1.00  0.00           C
ATOM    382  C   GLY A  54      55.570  25.890  82.200  1.00  0.00           C
ATOM    383  O   GLY A  54      54.520  25.400  81.850  1.00  0.00           O
ATOM    384  N   GLY A  55      56.360  26.550  81.330  1.00  0.00           N
ATOM    385  CA  GLY A  55      56.000  26.770  79.960  1.00  0.00           C
ATOM    386  C   GLY A  55      56.040  28.190  79.520  1.00  0.00           C
ATOM    387  O   GLY A  55      55.630  28.450  78.400  1.00  0.00           O
ATOM    388  N   ASP A  56      56.430  29.150  80.460  1.00  0.00           N
ATOM    389  CA  ASP A  56      56.330  30.520  80.140  1.00  0.00           C
ATOM    390  CB  ASP A  56      56.570  31.400  81.350  1.00  0.00           C
ATOM    391  CG  ASP A  56      55.610  30.960  82.470  1.00  0.00           C
ATOM    392  OD1 ASP A  56      55.980  30.870  83.640  1.00  0.00           O
ATOM    393  OD2 ASP A  56      54.470  30.660  82.110  1.00  0.00           O
ATOM    394  C   ASP A  56      57.090  30.920  78.850  1.00  0.00           C
ATOM    395  O   ASP A  56      58.310  30.930  78.810  1.00  0.00           O
ATOM    396  N   THR A  57      56.340  31.200  77.820  1.00  0.00           N
ATOM    397  CA  THR A  57      56.850  31.320  76.440  1.00  0.00           C
ATOM    398  CB  THR A  57      55.870  31.050  75.330  1.00  0.00           C
ATOM    399  OG1 THR A  57      54.620  31.600  75.720  1.00  0.00           O
ATOM    400  CG2 THR A  57      55.650  29.520  75.150  1.00  0.00           C
ATOM    401  C   THR A  57      57.400  32.720  76.150  1.00  0.00           C
ATOM    402  O   THR A  57      56.830  33.720  76.520  1.00  0.00           O
ATOM    403  N   ASN A  58      58.440  32.780  75.350  1.00  0.00           N
ATOM    404  CA  ASN A  58      58.820  34.050  74.740  1.00  0.00           C
ATOM    405  CB  ASN A  58      60.000  34.750  75.580  1.00  0.00           C
ATOM    406  CG  ASN A  58      59.440  35.180  76.910  1.00  0.00           C
ATOM    407  OD1 ASN A  58      59.460  34.520  77.970  1.00  0.00           O
ATOM    408  ND2 ASN A  58      59.000  36.470  76.940  1.00  0.00           N
ATOM    409  C   ASN A  58      59.410  33.780  73.440  1.00  0.00           C
ATOM    410  O   ASN A  58      59.850  32.700  73.140  1.00  0.00           O
ATOM    411  N   TYR A  59      59.360  34.870  72.670  1.00  0.00           N
ATOM    412  CA  TYR A  59      59.690  34.870  71.230  1.00  0.00           C
ATOM    413  CB  TYR A  59      58.500  34.690  70.210  1.00  0.00           C
ATOM    414  CG  TYR A  59      57.680  33.450  70.330  1.00  0.00           C
ATOM    415  CD1 TYR A  59      57.900  32.330  69.550  1.00  0.00           C
ATOM    416  CE1 TYR A  59      57.060  31.160  69.770  1.00  0.00           C
ATOM    417  CZ  TYR A  59      55.980  31.200  70.640  1.00  0.00           C
ATOM    418  OH  TYR A  59      55.180  30.050  70.830  1.00  0.00           O
ATOM    419  CD2 TYR A  59      56.580  33.430  71.270  1.00  0.00           C
ATOM    420  CE2 TYR A  59      55.750  32.310  71.390  1.00  0.00           C
ATOM    421  C   TYR A  59      60.280  36.210  70.870  1.00  0.00           C
ATOM    422  O   TYR A  59      59.820  37.200  71.370  1.00  0.00           O
ATOM    423  N   ALA A  60      61.370  36.240  70.080  1.00  0.00           N
ATOM    424  CA  ALA A  60      61.810  37.480  69.430  1.00  0.00           C
ATOM    425  CB  ALA A  60      63.040  37.200  68.470  1.00  0.00           C
ATOM    426  C   ALA A  60      60.680  38.090  68.570  1.00  0.00           C
ATOM    427  O   ALA A  60      59.910  37.340  67.980  1.00  0.00           O
ATOM    428  N   ASP A  61      60.550  39.460  68.540  1.00  0.00           N
ATOM    429  CA  ASP A  61      59.460  40.140  67.850  1.00  0.00           C
ATOM    430  CB  ASP A  61      59.550  41.660  68.000  1.00  0.00           C
ATOM    431  CG  ASP A  61      59.280  42.210  69.390  1.00  0.00           C
ATOM    432  OD1 ASP A  61      58.890  41.460  70.270  1.00  0.00           O
ATOM    433  OD2 ASP A  61      59.450  43.440  69.580  1.00  0.00           O
ATOM    434  C   ASP A  61      59.280  39.800  66.400  1.00  0.00           C
ATOM    435  O   ASP A  61      58.210  39.870  65.790  1.00  0.00           O
ATOM    436  N   SER A  62      60.240  39.250  65.660  1.00  0.00           N
ATOM    437  CA  SER A  62      60.110  39.090  64.220  1.00  0.00           C
ATOM    438  CB  SER A  62      61.420  39.210  63.350  1.00  0.00           C
ATOM    439  OG  SER A  62      62.550  38.660  64.020  1.00  0.00           O
ATOM    440  C   SER A  62      59.460  37.800  63.920  1.00  0.00           C
ATOM    441  O   SER A  62      58.850  37.590  62.880  1.00  0.00           O
ATOM    442  N   VAL A  63      59.620  36.770  64.820  1.00  0.00           N
ATOM    443  CA  VAL A  63      59.090  35.360  64.630  1.00  0.00           C
ATOM    444  CB  VAL A  63      59.970  34.200  65.120  1.00  0.00           C
ATOM    445  CG1 VAL A  63      61.230  34.220  64.280  1.00  0.00           C
ATOM    446  CG2 VAL A  63      60.410  34.480  66.600  1.00  0.00           C
ATOM    447  C   VAL A  63      57.770  35.140  65.420  1.00  0.00           C
ATOM    448  O   VAL A  63      57.170  34.090  65.270  1.00  0.00           O
ATOM    449  N   LYS A  64      57.320  36.170  66.150  1.00  0.00           N
ATOM    450  CA  LYS A  64      56.000  36.360  66.690  1.00  0.00           C
ATOM    451  CB  LYS A  64      55.950  37.710  67.520  1.00  0.00           C
ATOM    452  CG  LYS A  64      56.700  37.660  68.870  1.00  0.00           C
ATOM    453  CD  LYS A  64      56.430  38.940  69.670  1.00  0.00           C
ATOM    454  CE  LYS A  64      56.480  38.980  71.200  1.00  0.00           C
ATOM    455  NZ  LYS A  64      57.820  39.360  71.610  1.00  0.00           N
ATOM    456  C   LYS A  64      54.870  36.260  65.700  1.00  0.00           C
ATOM    457  O   LYS A  64      54.600  37.190  64.940  1.00  0.00           O
ATOM    458  N   GLY A  65      54.250  35.100  65.660  1.00  0.00           N
ATOM    459  CA  GLY A  65      53.120  34.800  64.850  1.00  0.00           C
ATOM    460  C   GLY A  65      53.430  33.920  63.760  1.00  0.00           C
ATOM    461  O   GLY A  65      52.570  33.690  62.890  1.00  0.00           O
ATOM    462  N   ARG A  66      54.710  33.460  63.710  1.00  0.00           N
ATOM    463  CA  ARG A  66      55.160  32.630  62.570  1.00  0.00           C
ATOM    464  CB  ARG A  66      56.200  33.350  61.620  1.00  0.00           C
ATOM    465  CG  ARG A  66      55.740  34.720  61.060  1.00  0.00           C
ATOM    466  CD  ARG A  66      56.810  35.580  60.310  1.00  0.00           C
ATOM    467  NE  ARG A  66      56.290  36.910  59.880  1.00  0.00           N
ATOM    468  CZ  ARG A  66      56.000  37.210  58.650  1.00  0.00           C
ATOM    469  NH1 ARG A  66      55.720  36.420  57.680  1.00  0.00           N
ATOM    470  NH2 ARG A  66      55.830  38.500  58.430  1.00  0.00           N
ATOM    471  C   ARG A  66      55.510  31.260  62.980  1.00  0.00           C
ATOM    472  O   ARG A  66      55.150  30.320  62.300  1.00  0.00           O
ATOM    473  N   PHE A  67      56.120  31.120  64.190  1.00  0.00           N
ATOM    474  CA  PHE A  67      56.430  29.750  64.560  1.00  0.00           C
ATOM    475  CB  PHE A  67      57.870  29.340  64.410  1.00  0.00           C
ATOM    476  CG  PHE A  67      58.490  29.710  63.150  1.00  0.00           C
ATOM    477  CD1 PHE A  67      58.010  29.160  62.010  1.00  0.00           C
ATOM    478  CE1 PHE A  67      58.610  29.460  60.760  1.00  0.00           C
ATOM    479  CZ  PHE A  67      59.820  30.180  60.760  1.00  0.00           C
ATOM    480  CD2 PHE A  67      59.690  30.470  63.120  1.00  0.00           C
ATOM    481  CE2 PHE A  67      60.370  30.630  61.950  1.00  0.00           C
ATOM    482  C   PHE A  67      56.020  29.580  65.960  1.00  0.00           C
ATOM    483  O   PHE A  67      56.070  30.510  66.770  1.00  0.00           O
ATOM    484  N   THR A  68      55.640  28.370  66.400  1.00  0.00           N
ATOM    485  CA  THR A  68      55.160  28.080  67.770  1.00  0.00           C
ATOM    486  CB  THR A  68      53.880  27.300  67.850  1.00  0.00           C
ATOM    487  OG1 THR A  68      52.840  28.070  67.190  1.00  0.00           O
ATOM    488  CG2 THR A  68      53.400  27.100  69.220  1.00  0.00           C
ATOM    489  C   THR A  68      56.230  27.210  68.420  1.00  0.00           C
ATOM    490  O   THR A  68      56.740  26.230  67.820  1.00  0.00           O
ATOM    491  N   ILE A  69      56.710  27.590  69.670  1.00  0.00           N
ATOM    492  CA  ILE A  69      57.560  26.620  70.440  1.00  0.00           C
ATOM    493  CB  ILE A  69      58.650  27.410  71.140  1.00  0.00           C
ATOM    494  CG2 ILE A  69      58.010  28.380  72.190  1.00  0.00           C
ATOM    495  CG1 ILE A  69      59.710  26.530  71.800  1.00  0.00           C
ATOM    496  CD  ILE A  69      60.850  27.190  72.560  1.00  0.00           C
ATOM    497  C   ILE A  69      56.630  25.900  71.420  1.00  0.00           C
ATOM    498  O   ILE A  69      55.680  26.420  71.980  1.00  0.00           O
ATOM    499  N   SER A  70      56.890  24.650  71.760  1.00  0.00           N
ATOM    500  CA  SER A  70      56.130  23.970  72.820  1.00  0.00           C
ATOM    501  CB  SER A  70      55.050  23.030  72.280  1.00  0.00           C
ATOM    502  OG  SER A  70      54.120  22.680  73.310  1.00  0.00           O
ATOM    503  C   SER A  70      57.200  22.990  73.390  1.00  0.00           C
ATOM    504  O   SER A  70      58.140  22.560  72.710  1.00  0.00           O
ATOM    505  N   ARG A  71      57.040  22.700  74.690  1.00  0.00           N
ATOM    506  CA  ARG A  71      57.920  21.740  75.340  1.00  0.00           C
ATOM    507  CB  ARG A  71      58.900  22.530  76.310  1.00  0.00           C
ATOM    508  CG  ARG A  71      58.180  23.000  77.570  1.00  0.00           C
ATOM    509  CD  ARG A  71      59.110  23.940  78.420  1.00  0.00           C
ATOM    510  NE  ARG A  71      59.870  23.100  79.330  1.00  0.00           N
ATOM    511  CZ  ARG A  71      61.000  23.440  79.990  1.00  0.00           C
ATOM    512  NH1 ARG A  71      61.520  24.590  79.950  1.00  0.00           N
ATOM    513  NH2 ARG A  71      61.660  22.410  80.530  1.00  0.00           N
ATOM    514  C   ARG A  71      57.200  20.640  76.110  1.00  0.00           C
ATOM    515  O   ARG A  71      56.000  20.760  76.430  1.00  0.00           O
ATOM    516  N   ASP A  72      57.930  19.530  76.410  1.00  0.00           N
ATOM    517  CA  ASP A  72      57.460  18.370  77.090  1.00  0.00           C
ATOM    518  CB  ASP A  72      56.980  17.300  76.080  1.00  0.00           C
ATOM    519  CG  ASP A  72      56.090  16.200  76.650  1.00  0.00           C
ATOM    520  OD1 ASP A  72      55.030  15.910  75.970  1.00  0.00           O
ATOM    521  OD2 ASP A  72      56.420  15.500  77.620  1.00  0.00           O
ATOM    522  C   ASP A  72      58.450  17.870  78.090  1.00  0.00           C
ATOM    523  O   ASP A  72      59.610  17.730  77.790  1.00  0.00           O
ATOM    524  N   ASN A  73      58.020  17.760  79.380  1.00  0.00           N
ATOM    525  CA  ASN A  73      58.780  17.580  80.550  1.00  0.00           C
ATOM    526  CB  ASN A  73      58.370  18.480  81.770  1.00  0.00           C
ATOM    527  CG  ASN A  73      58.800  20.000  81.590  1.00  0.00           C
ATOM    528  OD1 ASN A  73      59.250  20.410  80.500  1.00  0.00           O
ATOM    529  ND2 ASN A  73      58.820  20.870  82.630  1.00  0.00           N
ATOM    530  C   ASN A  73      58.810  16.120  80.990  1.00  0.00           C
ATOM    531  O   ASN A  73      59.800  15.680  81.650  1.00  0.00           O
ATOM    532  N   ASP A  74      57.790  15.370  80.520  1.00  0.00           N
ATOM    533  CA  ASP A  74      57.710  13.870  80.580  1.00  0.00           C
ATOM    534  CB  ASP A  74      56.210  13.420  80.300  1.00  0.00           C
ATOM    535  CG  ASP A  74      55.370  13.950  81.440  1.00  0.00           C
ATOM    536  OD1 ASP A  74      54.150  13.720  81.310  1.00  0.00           O
ATOM    537  OD2 ASP A  74      55.900  14.480  82.470  1.00  0.00           O
ATOM    538  C   ASP A  74      58.650  13.230  79.570  1.00  0.00           C
ATOM    539  O   ASP A  74      59.370  12.260  79.860  1.00  0.00           O
ATOM    540  N   LYS A  75      58.620  13.630  78.290  1.00  0.00           N
ATOM    541  CA  LYS A  75      59.490  13.220  77.290  1.00  0.00           C
ATOM    542  CB  LYS A  75      58.910  13.700  75.960  1.00  0.00           C
ATOM    543  CG  LYS A  75      57.570  13.000  75.500  1.00  0.00           C
ATOM    544  CD  LYS A  75      57.640  11.600  75.060  1.00  0.00           C
ATOM    545  CE  LYS A  75      56.290  11.000  74.650  1.00  0.00           C
ATOM    546  NZ  LYS A  75      55.280  11.000  75.770  1.00  0.00           N
ATOM    547  C   LYS A  75      60.890  13.870  77.420  1.00  0.00           C
ATOM    548  O   LYS A  75      61.910  13.310  77.050  1.00  0.00           O
ATOM    549  N   ASN A  76      60.970  15.130  77.900  1.00  0.00           N
ATOM    550  CA  ASN A  76      62.240  15.750  78.250  1.00  0.00           C
ATOM    551  CB  ASN A  76      63.200  14.840  79.140  1.00  0.00           C
ATOM    552  CG  ASN A  76      64.400  15.640  79.570  1.00  0.00           C
ATOM    553  OD1 ASN A  76      64.390  16.860  79.570  1.00  0.00           O
ATOM    554  ND2 ASN A  76      65.340  14.920  80.140  1.00  0.00           N
ATOM    555  C   ASN A  76      62.840  16.460  77.030  1.00  0.00           C
ATOM    556  O   ASN A  76      63.970  16.290  76.610  1.00  0.00           O
ATOM    557  N   THR A  77      62.010  17.310  76.320  1.00  0.00           N
ATOM    558  CA  THR A  77      62.280  17.890  75.020  1.00  0.00           C
ATOM    559  CB  THR A  77      61.620  17.090  73.860  1.00  0.00           C
ATOM    560  OG1 THR A  77      60.290  16.810  74.210  1.00  0.00           O
ATOM    561  CG2 THR A  77      62.320  15.720  73.660  1.00  0.00           C
ATOM    562  C   THR A  77      61.760  19.340  74.960  1.00  0.00           C
ATOM    563  O   THR A  77      61.140  19.860  75.890  1.00  0.00           O
ATOM    564  N   VAL A  78      62.160  20.120  73.870  1.00  0.00           N
ATOM    565  CA  VAL A  78      61.650  21.360  73.380  1.00  0.00           C
ATOM    566  CB  VAL A  78      62.580  22.480  73.900  1.00  0.00           C
ATOM    567  CG1 VAL A  78      64.020  22.360  73.310  1.00  0.00           C
ATOM    568  CG2 VAL A  78      62.000  23.870  73.650  1.00  0.00           C
ATOM    569  C   VAL A  78      61.590  21.360  71.850  1.00  0.00           C
ATOM    570  O   VAL A  78      62.540  20.950  71.150  1.00  0.00           O
ATOM    571  N   ASP A  79      60.400  21.760  71.270  1.00  0.00           N
ATOM    572  CA  ASP A  79      60.080  21.490  69.860  1.00  0.00           C
ATOM    573  CB  ASP A  79      58.900  20.450  69.700  1.00  0.00           C
ATOM    574  CG  ASP A  79      59.170  19.080  70.280  1.00  0.00           C
ATOM    575  OD1 ASP A  79      60.220  18.750  70.900  1.00  0.00           O
ATOM    576  OD2 ASP A  79      58.230  18.270  70.060  1.00  0.00           O
ATOM    577  C   ASP A  79      59.630  22.810  69.270  1.00  0.00           C
ATOM    578  O   ASP A  79      59.350  23.750  70.010  1.00  0.00           O
ATOM    579  N   LEU A  80      59.650  22.950  67.900  1.00  0.00           N
ATOM    580  CA  LEU A  80      59.240  24.130  67.230  1.00  0.00           C
ATOM    581  CB  LEU A  80      60.530  24.760  66.540  1.00  0.00           C
ATOM    582  CG  LEU A  80      60.220  26.330  66.470  1.00  0.00           C
ATOM    583  CD1 LEU A  80      60.350  26.920  67.870  1.00  0.00           C
ATOM    584  CD2 LEU A  80      61.410  26.940  65.840  1.00  0.00           C
ATOM    585  C   LEU A  80      58.280  23.640  66.110  1.00  0.00           C
ATOM    586  O   LEU A  80      58.730  22.830  65.240  1.00  0.00           O
ATOM    587  N   GLN A  81      57.070  24.150  66.100  1.00  0.00           N
ATOM    588  CA  GLN A  81      56.150  23.700  65.040  1.00  0.00           C
ATOM    589  CB  GLN A  81      54.740  23.500  65.560  1.00  0.00           C
ATOM    590  CG  GLN A  81      53.680  23.000  64.610  1.00  0.00           C
ATOM    591  CD  GLN A  81      54.110  21.750  63.810  1.00  0.00           C
ATOM    592  OE1 GLN A  81      54.410  20.720  64.420  1.00  0.00           O
ATOM    593  NE2 GLN A  81      54.130  21.770  62.450  1.00  0.00           N
ATOM    594  C   GLN A  81      56.210  24.860  64.050  1.00  0.00           C
ATOM    595  O   GLN A  81      55.930  26.000  64.400  1.00  0.00           O
ATOM    596  N   MET A  82      56.540  24.600  62.740  1.00  0.00           N
ATOM    597  CA  MET A  82      56.800  25.630  61.750  1.00  0.00           C
ATOM    598  CB  MET A  82      58.280  25.750  61.310  1.00  0.00           C
ATOM    599  CG  MET A  82      59.220  25.800  62.510  1.00  0.00           C
ATOM    600  SD  MET A  82      61.000  25.580  62.120  1.00  0.00           S
ATOM    601  CE  MET A  82      61.150  26.870  60.920  1.00  0.00           C
ATOM    602  C   MET A  82      55.950  25.200  60.580  1.00  0.00           C
ATOM    603  O   MET A  82      56.110  24.140  59.960  1.00  0.00           O
ATOM    604  N   ASN A  83      54.900  25.980  60.240  1.00  0.00           N
ATOM    605  CA  ASN A  83      53.850  25.590  59.300  1.00  0.00           C
ATOM    606  CB  ASN A  83      52.450  25.850  59.930  1.00  0.00           C
ATOM    607  CG  ASN A  83      52.300  24.880  61.080  1.00  0.00           C
ATOM    608  OD1 ASN A  83      52.820  23.800  61.130  1.00  0.00           O
ATOM    609  ND2 ASN A  83      51.430  25.170  62.040  1.00  0.00           N
ATOM    610  C   ASN A  83      53.800  26.470  58.060  1.00  0.00           C
ATOM    611  O   ASN A  83      54.250  27.630  58.090  1.00  0.00           O
ATOM    612  N   ASN A  84      53.350  25.910  56.900  1.00  0.00           N
ATOM    613  CA  ASN A  84      53.020  26.660  55.690  1.00  0.00           C
ATOM    614  CB  ASN A  84      51.990  27.840  55.900  1.00  0.00           C
ATOM    615  CG  ASN A  84      50.820  27.410  56.740  1.00  0.00           C
ATOM    616  OD1 ASN A  84      50.330  28.190  57.560  1.00  0.00           O
ATOM    617  ND2 ASN A  84      50.370  26.140  56.640  1.00  0.00           N
ATOM    618  C   ASN A  84      54.170  27.210  54.940  1.00  0.00           C
ATOM    619  O   ASN A  84      53.970  28.090  54.070  1.00  0.00           O
ATOM    620  N   LEU A  85      55.460  26.730  55.140  1.00  0.00           N
ATOM    621  CA  LEU A  85      56.710  27.430  54.740  1.00  0.00           C
ATOM    622  CB  LEU A  85      57.940  26.590  55.160  1.00  0.00           C
ATOM    623  CG  LEU A  85      57.990  26.310  56.690  1.00  0.00           C
ATOM    624  CD1 LEU A  85      59.240  25.550  57.100  1.00  0.00           C
ATOM    625  CD2 LEU A  85      58.010  27.590  57.480  1.00  0.00           C
ATOM    626  C   LEU A  85      56.820  27.800  53.320  1.00  0.00           C
ATOM    627  O   LEU A  85      56.580  27.070  52.380  1.00  0.00           O
ATOM    628  N   LYS A  86      57.340  29.010  53.090  1.00  0.00           N
ATOM    629  CA  LYS A  86      57.760  29.510  51.810  1.00  0.00           C
ATOM    630  CB  LYS A  86      57.240  30.910  51.550  1.00  0.00           C
ATOM    631  CG  LYS A  86      57.650  32.060  52.450  1.00  0.00           C
ATOM    632  CD  LYS A  86      56.920  33.410  52.050  1.00  0.00           C
ATOM    633  CE  LYS A  86      57.540  34.560  52.770  1.00  0.00           C
ATOM    634  NZ  LYS A  86      59.030  34.730  52.550  1.00  0.00           N
ATOM    635  C   LYS A  86      59.260  29.500  51.980  1.00  0.00           C
ATOM    636  O   LYS A  86      59.730  29.530  53.130  1.00  0.00           O
ATOM    637  N   PRO A  87      60.050  29.450  50.850  1.00  0.00           N
ATOM    638  CD  PRO A  87      59.550  29.690  49.530  1.00  0.00           C
ATOM    639  CA  PRO A  87      61.500  29.410  50.800  1.00  0.00           C
ATOM    640  CB  PRO A  87      61.870  29.830  49.340  1.00  0.00           C
ATOM    641  CG  PRO A  87      60.630  29.510  48.450  1.00  0.00           C
ATOM    642  C   PRO A  87      62.410  30.060  51.860  1.00  0.00           C
ATOM    643  O   PRO A  87      62.180  31.220  52.230  1.00  0.00           O
ATOM    644  N   GLU A  88      63.460  29.340  52.360  1.00  0.00           N
ATOM    645  CA  GLU A  88      64.300  29.730  53.370  1.00  0.00           C
ATOM    646  CB  GLU A  88      63.940  29.200  54.780  1.00  0.00           C
ATOM    647  CG  GLU A  88      62.600  29.650  55.440  1.00  0.00           C
ATOM    648  CD  GLU A  88      62.820  30.960  56.190  1.00  0.00           C
ATOM    649  OE1 GLU A  88      62.100  31.920  55.990  1.00  0.00           O
ATOM    650  OE2 GLU A  88      63.710  30.980  57.070  1.00  0.00           O
ATOM    651  C   GLU A  88      65.690  29.330  52.930  1.00  0.00           C
ATOM    652  O   GLU A  88      66.000  28.170  52.620  1.00  0.00           O
ATOM    653  N   ASP A  89      66.570  30.320  52.750  1.00  0.00           N
ATOM    654  CA  ASP A  89      67.980  30.080  52.380  1.00  0.00           C
ATOM    655  CB  ASP A  89      68.700  31.390  52.000  1.00  0.00           C
ATOM    656  CG  ASP A  89      68.000  32.080  50.910  1.00  0.00           C
ATOM    657  OD1 ASP A  89      68.060  33.310  50.930  1.00  0.00           O
ATOM    658  OD2 ASP A  89      67.330  31.530  49.980  1.00  0.00           O
ATOM    659  C   ASP A  89      68.720  29.310  53.470  1.00  0.00           C
ATOM    660  O   ASP A  89      68.480  29.470  54.650  1.00  0.00           O
ATOM    661  N   THR A  90      69.740  28.450  53.060  1.00  0.00           N
ATOM    662  CA  THR A  90      70.540  27.510  53.920  1.00  0.00           C
ATOM    663  CB  THR A  90      71.700  26.860  53.130  1.00  0.00           C
ATOM    664  OG1 THR A  90      71.220  26.100  52.030  1.00  0.00           O
ATOM    665  CG2 THR A  90      72.510  25.900  53.980  1.00  0.00           C
ATOM    666  C   THR A  90      70.970  28.150  55.280  1.00  0.00           C
ATOM    667  O   THR A  90      71.680  29.170  55.330  1.00  0.00           O
ATOM    668  N   ALA A  91      70.580  27.400  56.340  1.00  0.00           N
ATOM    669  CA  ALA A  91      70.860  27.830  57.780  1.00  0.00           C
ATOM    670  CB  ALA A  91      69.930  28.910  58.120  1.00  0.00           C
ATOM    671  C   ALA A  91      70.750  26.690  58.790  1.00  0.00           C
ATOM    672  O   ALA A  91      70.350  25.600  58.400  1.00  0.00           O
ATOM    673  N   ASP A  92      71.300  26.930  59.980  1.00  0.00           N
ATOM    674  CA  ASP A  92      71.400  25.910  61.030  1.00  0.00           C
ATOM    675  CB  ASP A  92      72.780  25.830  61.570  1.00  0.00           C
ATOM    676  CG  ASP A  92      73.850  25.880  60.540  1.00  0.00           C
ATOM    677  OD1 ASP A  92      74.490  24.860  60.210  1.00  0.00           O
ATOM    678  OD2 ASP A  92      74.190  27.060  60.120  1.00  0.00           O
ATOM    679  C   ASP A  92      70.520  26.300  62.200  1.00  0.00           C
ATOM    680  O   ASP A  92      70.530  27.510  62.660  1.00  0.00           O
ATOM    681  N   TYR A  93      69.780  25.390  62.780  1.00  0.00           N
ATOM    682  CA  TYR A  93      69.060  25.650  63.990  1.00  0.00           C
ATOM    683  CB  TYR A  93      67.640  25.130  63.920  1.00  0.00           C
ATOM    684  CG  TYR A  93      66.740  26.130  63.200  1.00  0.00           C
ATOM    685  CD1 TYR A  93      65.690  26.880  63.870  1.00  0.00           C
ATOM    686  CE1 TYR A  93      64.950  27.800  63.160  1.00  0.00           C
ATOM    687  CZ  TYR A  93      65.180  28.000  61.810  1.00  0.00           C
ATOM    688  OH  TYR A  93      64.350  28.910  61.160  1.00  0.00           O
ATOM    689  CD2 TYR A  93      67.040  26.490  61.890  1.00  0.00           C
ATOM    690  CE2 TYR A  93      66.230  27.380  61.200  1.00  0.00           C
ATOM    691  C   TYR A  93      69.770  24.980  65.210  1.00  0.00           C
ATOM    692  O   TYR A  93      70.110  23.820  65.230  1.00  0.00           O
ATOM    693  N   TYR A  94      69.950  25.740  66.270  1.00  0.00           N
ATOM    694  CA  TYR A  94      70.640  25.410  67.500  1.00  0.00           C
ATOM    695  CB  TYR A  94      71.980  26.290  67.740  1.00  0.00           C
ATOM    696  CG  TYR A  94      73.110  25.660  67.070  1.00  0.00           C
ATOM    697  CD1 TYR A  94      74.120  24.930  67.730  1.00  0.00           C
ATOM    698  CE1 TYR A  94      75.150  24.260  67.010  1.00  0.00           C
ATOM    699  CZ  TYR A  94      75.250  24.460  65.630  1.00  0.00           C
ATOM    700  OH  TYR A  94      76.300  23.810  64.940  1.00  0.00           O
ATOM    701  CD2 TYR A  94      73.280  25.920  65.720  1.00  0.00           C
ATOM    702  CE2 TYR A  94      74.330  25.310  64.980  1.00  0.00           C
ATOM    703  C   TYR A  94      69.740  25.510  68.740  1.00  0.00           C
ATOM    704  O   TYR A  94      69.210  26.560  69.020  1.00  0.00           O
ATOM    705  N   CYS A  95      69.580  24.420  69.510  1.00  0.00           N
ATOM    706  CA  CYS A  95      68.730  24.380  70.700  1.00  0.00           C
ATOM    707  CB  CYS A  95      67.970  23.090  70.970  1.00  0.00           C
ATOM    708  SG  CYS A  95      68.970  21.570  70.710  1.00  0.00           S
ATOM    709  C   CYS A  95      69.530  24.670  71.940  1.00  0.00           C
ATOM    710  O   CYS A  95      70.680  24.290  72.020  1.00  0.00           O
ATOM    711  N   ARG A  96      68.940  25.230  73.060  1.00  0.00           N
ATOM    712  CA  ARG A  96      69.720  25.580  74.210  1.00  0.00           C
ATOM    713  CB  ARG A  96      70.210  27.140  74.180  1.00  0.00           C
ATOM    714  CG  ARG A  96      71.140  27.570  75.310  1.00  0.00           C
ATOM    715  CD  ARG A  96      71.080  29.110  75.350  1.00  0.00           C
ATOM    716  NE  ARG A  96      72.110  29.540  76.290  1.00  0.00           N
ATOM    717  CZ  ARG A  96      72.130  30.810  76.780  1.00  0.00           C
ATOM    718  NH1 ARG A  96      71.360  31.710  76.220  1.00  0.00           N
ATOM    719  NH2 ARG A  96      72.900  31.120  77.720  1.00  0.00           N
ATOM    720  C   ARG A  96      68.860  25.280  75.410  1.00  0.00           C
ATOM    721  O   ARG A  96      67.670  25.090  75.350  1.00  0.00           O
ATOM    722  N   ALA A  97      69.420  25.070  76.530  1.00  0.00           N
ATOM    723  CA  ALA A  97      68.760  24.870  77.830  1.00  0.00           C
ATOM    724  CB  ALA A  97      68.880  23.340  78.140  1.00  0.00           C
ATOM    725  C   ALA A  97      69.600  25.590  78.920  1.00  0.00           C
ATOM    726  O   ALA A  97      70.780  25.800  78.780  1.00  0.00           O
ATOM    727  N   GLN A  98      69.020  26.110  80.080  1.00  0.00           N
ATOM    728  CA  GLN A  98      69.700  26.810  81.110  1.00  0.00           C
ATOM    729  CB  GLN A  98      69.460  28.350  80.950  1.00  0.00           C
ATOM    730  CG  GLN A  98      70.000  29.060  79.590  1.00  0.00           C
ATOM    731  CD  GLN A  98      69.880  30.570  79.570  1.00  0.00           C
ATOM    732  OE1 GLN A  98      69.040  31.200  78.910  1.00  0.00           O
ATOM    733  NE2 GLN A  98      70.710  31.230  80.420  1.00  0.00           N
ATOM    734  C   GLN A  98      69.230  26.210  82.450  1.00  0.00           C
ATOM    735  O   GLN A  98      68.100  25.730  82.480  1.00  0.00           O
ATOM    736  N   GLN A  99      70.230  26.100  83.300  1.00  0.00           N
ATOM    737  CA  GLN A  99      70.020  25.280  84.580  1.00  0.00           C
ATOM    738  CB  GLN A  99      70.610  23.800  84.490  1.00  0.00           C
ATOM    739  CG  GLN A  99      70.110  22.770  85.590  1.00  0.00           C
ATOM    740  CD  GLN A  99      68.670  23.040  85.920  1.00  0.00           C
ATOM    741  OE1 GLN A  99      67.780  22.860  85.050  1.00  0.00           O
ATOM    742  NE2 GLN A  99      68.440  23.510  87.100  1.00  0.00           N
ATOM    743  C   GLN A  99      70.810  25.960  85.590  1.00  0.00           C
ATOM    744  O   GLN A  99      71.940  26.410  85.280  1.00  0.00           O
ATOM    745  N   LYS A 100      70.290  26.180  86.770  1.00  0.00           N
ATOM    746  CA  LYS A 100      71.160  26.580  87.890  1.00  0.00           C
ATOM    747  CB  LYS A 100      70.290  27.480  88.820  1.00  0.00           C
ATOM    748  CG  LYS A 100      71.120  28.180  90.000  1.00  0.00           C
ATOM    749  CD  LYS A 100      70.370  28.580  91.320  1.00  0.00           C
ATOM    750  CE  LYS A 100      69.480  27.490  91.850  1.00  0.00           C
ATOM    751  NZ  LYS A 100      68.780  27.750  93.150  1.00  0.00           N
ATOM    752  C   LYS A 100      71.670  25.320  88.610  1.00  0.00           C
ATOM    753  O   LYS A 100      70.950  24.360  88.930  1.00  0.00           O
ATOM    754  N   ILE A 101      72.960  25.200  88.920  1.00  0.00           N
ATOM    755  CA  ILE A 101      73.520  24.010  89.580  1.00  0.00           C
ATOM    756  CB  ILE A 101      74.610  23.360  88.880  1.00  0.00           C
ATOM    757  CG2 ILE A 101      73.960  22.670  87.630  1.00  0.00           C
ATOM    758  CG1 ILE A 101      75.800  24.220  88.410  1.00  0.00           C
ATOM    759  CD  ILE A 101      77.070  23.430  88.000  1.00  0.00           C
ATOM    760  C   ILE A 101      73.920  24.420  91.010  1.00  0.00           C
ATOM    761  O   ILE A 101      74.430  23.700  91.860  1.00  0.00           O
ATOM    762  N   GLY A 102      73.610  25.660  91.370  1.00  0.00           N
ATOM    763  CA  GLY A 102      73.670  26.250  92.740  1.00  0.00           C
ATOM    764  C   GLY A 102      74.250  27.640  92.750  1.00  0.00           C
ATOM    765  O   GLY A 102      74.970  28.070  91.820  1.00  0.00           O
ATOM    766  N   ARG A 103      73.860  28.460  93.730  1.00  0.00           N
ATOM    767  CA  ARG A 103      74.370  29.800  93.870  1.00  0.00           C
ATOM    768  CB  ARG A 103      75.780  29.750  94.520  1.00  0.00           C
ATOM    769  CG  ARG A 103      75.880  29.200  95.970  1.00  0.00           C
ATOM    770  CD  ARG A 103      77.290  29.330  96.390  1.00  0.00           C
ATOM    771  NE  ARG A 103      77.330  28.900  97.850  1.00  0.00           N
ATOM    772  CZ  ARG A 103      78.390  28.930  98.620  1.00  0.00           C
ATOM    773  NH1 ARG A 103      79.520  29.530  98.250  1.00  0.00           N
ATOM    774  NH2 ARG A 103      78.430  28.040  99.660  1.00  0.00           N
ATOM    775  C   ARG A 103      74.160  30.670  92.620  1.00  0.00           C
ATOM    776  O   ARG A 103      73.070  30.780  92.110  1.00  0.00           O
ATOM    777  N   ASP A 104      75.210  31.320  92.110  1.00  0.00           N
ATOM    778  CA  ASP A 104      75.070  31.980  90.800  1.00  0.00           C
ATOM    779  CB  ASP A 104      75.840  33.380  90.890  1.00  0.00           C
ATOM    780  CG  ASP A 104      75.090  34.400  91.730  1.00  0.00           C
ATOM    781  OD1 ASP A 104      73.890  34.650  91.590  1.00  0.00           O
ATOM    782  OD2 ASP A 104      75.830  34.980  92.570  1.00  0.00           O
ATOM    783  C   ASP A 104      75.630  31.180  89.600  1.00  0.00           C
ATOM    784  O   ASP A 104      75.750  31.610  88.510  1.00  0.00           O
ATOM    785  N   THR A 105      75.950  29.870  89.770  1.00  0.00           N
ATOM    786  CA  THR A 105      76.580  29.030  88.760  1.00  0.00           C
ATOM    787  CB  THR A 105      77.270  27.800  89.340  1.00  0.00           C
ATOM    788  OG1 THR A 105      78.140  28.190  90.380  1.00  0.00           O
ATOM    789  CG2 THR A 105      77.970  27.030  88.310  1.00  0.00           C
ATOM    790  C   THR A 105      75.420  28.570  87.830  1.00  0.00           C
ATOM    791  O   THR A 105      74.790  27.480  87.940  1.00  0.00           O
ATOM    792  N   PHE A 106      75.000  29.460  86.890  1.00  0.00           N
ATOM    793  CA  PHE A 106      74.000  29.060  85.910  1.00  0.00           C
ATOM    794  CB  PHE A 106      73.130  30.310  85.580  1.00  0.00           C
ATOM    795  CG  PHE A 106      72.390  30.940  86.750  1.00  0.00           C
ATOM    796  CD1 PHE A 106      71.120  30.510  87.220  1.00  0.00           C
ATOM    797  CE1 PHE A 106      70.380  31.170  88.210  1.00  0.00           C
ATOM    798  CZ  PHE A 106      70.840  32.270  88.850  1.00  0.00           C
ATOM    799  CD2 PHE A 106      72.830  32.160  87.400  1.00  0.00           C
ATOM    800  CE2 PHE A 106      72.120  32.750  88.460  1.00  0.00           C
ATOM    801  C   PHE A 106      74.640  28.600  84.630  1.00  0.00           C
ATOM    802  O   PHE A 106      75.190  29.340  83.840  1.00  0.00           O
ATOM    803  N   ARG A 107      74.530  27.310  84.330  1.00  0.00           N
ATOM    804  CA  ARG A 107      75.130  26.630  83.230  1.00  0.00           C
ATOM    805  CB  ARG A 107      75.480  25.170  83.660  1.00  0.00           C
ATOM    806  CG  ARG A 107      76.720  25.080  84.620  1.00  0.00           C
ATOM    807  CD  ARG A 107      78.090  25.430  84.070  1.00  0.00           C
ATOM    808  NE  ARG A 107      79.240  25.070  85.010  1.00  0.00           N
ATOM    809  CZ  ARG A 107      80.140  25.960  85.390  1.00  0.00           C
ATOM    810  NH1 ARG A 107      80.120  27.240  85.260  1.00  0.00           N
ATOM    811  NH2 ARG A 107      81.240  25.460  85.950  1.00  0.00           N
ATOM    812  C   ARG A 107      74.110  26.630  82.100  1.00  0.00           C
ATOM    813  O   ARG A 107      72.900  26.810  82.210  1.00  0.00           O
ATOM    814  N   ASP A 108      74.650  26.260  80.920  1.00  0.00           N
ATOM    815  CA  ASP A 108      73.930  26.000  79.640  1.00  0.00           C
ATOM    816  CB  ASP A 108      73.630  27.260  78.800  1.00  0.00           C
ATOM    817  CG  ASP A 108      74.910  28.080  78.380  1.00  0.00           C
ATOM    818  OD1 ASP A 108      76.080  27.730  78.660  1.00  0.00           O
ATOM    819  OD2 ASP A 108      74.700  29.080  77.640  1.00  0.00           O
ATOM    820  C   ASP A 108      74.510  24.850  78.900  1.00  0.00           C
ATOM    821  O   ASP A 108      75.610  24.300  79.080  1.00  0.00           O
ATOM    822  N   TYR A 109      73.650  24.300  78.070  1.00  0.00           N
ATOM    823  CA  TYR A 109      73.830  23.070  77.190  1.00  0.00           C
ATOM    824  CB  TYR A 109      72.950  21.890  77.820  1.00  0.00           C
ATOM    825  CG  TYR A 109      73.440  21.530  79.180  1.00  0.00           C
ATOM    826  CD1 TYR A 109      74.700  20.940  79.300  1.00  0.00           C
ATOM    827  CE1 TYR A 109      75.220  20.740  80.610  1.00  0.00           C
ATOM    828  CZ  TYR A 109      74.520  21.110  81.740  1.00  0.00           C
ATOM    829  OH  TYR A 109      74.930  20.880  83.120  1.00  0.00           O
ATOM    830  CD2 TYR A 109      72.810  22.030  80.320  1.00  0.00           C
ATOM    831  CE2 TYR A 109      73.300  21.760  81.580  1.00  0.00           C
ATOM    832  C   TYR A 109      73.500  23.570  75.840  1.00  0.00           C
ATOM    833  O   TYR A 109      72.400  24.080  75.630  1.00  0.00           O
ATOM    834  N   TRP A 110      74.390  23.370  74.810  1.00  0.00           N
ATOM    835  CA  TRP A 110      74.100  23.610  73.440  1.00  0.00           C
ATOM    836  CB  TRP A 110      75.010  24.720  72.860  1.00  0.00           C
ATOM    837  CG  TRP A 110      74.880  26.090  73.490  1.00  0.00           C
ATOM    838  CD1 TRP A 110      75.430  26.610  74.620  1.00  0.00           C
ATOM    839  NE1 TRP A 110      75.130  27.940  74.660  1.00  0.00           N
ATOM    840  CE2 TRP A 110      74.480  28.280  73.540  1.00  0.00           C
ATOM    841  CD2 TRP A 110      74.230  27.150  72.780  1.00  0.00           C
ATOM    842  CE3 TRP A 110      73.510  27.200  71.630  1.00  0.00           C
ATOM    843  CZ3 TRP A 110      72.950  28.500  71.250  1.00  0.00           C
ATOM    844  CZ2 TRP A 110      73.910  29.540  73.250  1.00  0.00           C
ATOM    845  CH2 TRP A 110      73.050  29.590  72.140  1.00  0.00           C
ATOM    846  C   TRP A 110      74.110  22.280  72.570  1.00  0.00           C
ATOM    847  O   TRP A 110      74.930  21.450  72.840  1.00  0.00           O
ATOM    848  N   GLY A 111      73.160  22.100  71.600  1.00  0.00           N
ATOM    849  CA  GLY A 111      73.240  21.060  70.640  1.00  0.00           C
ATOM    850  C   GLY A 111      74.420  21.170  69.610  1.00  0.00           C
ATOM    851  O   GLY A 111      75.220  22.110  69.770  1.00  0.00           O
ATOM    852  N   GLN A 112      74.500  20.380  68.530  1.00  0.00           N
ATOM    853  CA  GLN A 112      75.520  20.430  67.540  1.00  0.00           C
ATOM    854  CB  GLN A 112      76.240  19.040  67.260  1.00  0.00           C
ATOM    855  CG  GLN A 112      76.970  18.520  68.530  1.00  0.00           C
ATOM    856  CD  GLN A 112      77.200  17.030  68.380  1.00  0.00           C
ATOM    857  OE1 GLN A 112      78.340  16.580  68.010  1.00  0.00           O
ATOM    858  NE2 GLN A 112      76.180  16.180  68.570  1.00  0.00           N
ATOM    859  C   GLN A 112      74.860  20.910  66.230  1.00  0.00           C
ATOM    860  O   GLN A 112      75.390  20.870  65.130  1.00  0.00           O
ATOM    861  N   GLY A 113      73.630  21.410  66.330  1.00  0.00           N
ATOM    862  CA  GLY A 113      72.830  22.070  65.300  1.00  0.00           C
ATOM    863  C   GLY A 113      72.300  21.190  64.210  1.00  0.00           C
ATOM    864  O   GLY A 113      72.860  20.150  64.000  1.00  0.00           O
ATOM    865  N   THR A 114      71.170  21.540  63.510  1.00  0.00           N
ATOM    866  CA  THR A 114      70.680  20.790  62.310  1.00  0.00           C
ATOM    867  CB  THR A 114      69.390  20.100  62.700  1.00  0.00           C
ATOM    868  OG1 THR A 114      68.920  19.190  61.750  1.00  0.00           O
ATOM    869  CG2 THR A 114      68.190  21.000  63.120  1.00  0.00           C
ATOM    870  C   THR A 114      70.460  21.800  61.210  1.00  0.00           C
ATOM    871  O   THR A 114      69.880  22.840  61.510  1.00  0.00           O
ATOM    872  N   GLN A 115      70.960  21.580  59.970  1.00  0.00           N
ATOM    873  CA  GLN A 115      70.520  22.440  58.870  1.00  0.00           C
ATOM    874  CB  GLN A 115      71.240  22.170  57.500  1.00  0.00           C
ATOM    875  CG  GLN A 115      72.760  22.500  57.550  1.00  0.00           C
ATOM    876  CD  GLN A 115      73.650  21.530  58.480  1.00  0.00           C
ATOM    877  OE1 GLN A 115      73.680  20.320  58.190  1.00  0.00           O
ATOM    878  NE2 GLN A 115      74.160  22.100  59.550  1.00  0.00           N
ATOM    879  C   GLN A 115      69.000  22.400  58.560  1.00  0.00           C
ATOM    880  O   GLN A 115      68.310  21.410  58.750  1.00  0.00           O
ATOM    881  N   VAL A 116      68.490  23.470  57.980  1.00  0.00           N
ATOM    882  CA  VAL A 116      67.140  23.610  57.500  1.00  0.00           C
ATOM    883  CB  VAL A 116      66.300  24.530  58.420  1.00  0.00           C
ATOM    884  CG1 VAL A 116      64.970  25.050  57.740  1.00  0.00           C
ATOM    885  CG2 VAL A 116      65.800  23.720  59.630  1.00  0.00           C
ATOM    886  C   VAL A 116      67.170  24.350  56.120  1.00  0.00           C
ATOM    887  O   VAL A 116      67.820  25.420  56.020  1.00  0.00           O
ATOM    888  N   THR A 117      66.360  23.980  55.150  1.00  0.00           N
ATOM    889  CA  THR A 117      66.280  24.750  53.970  1.00  0.00           C
ATOM    890  CB  THR A 117      67.380  24.520  52.900  1.00  0.00           C
ATOM    891  OG1 THR A 117      67.190  25.280  51.680  1.00  0.00           O
ATOM    892  CG2 THR A 117      67.600  23.040  52.620  1.00  0.00           C
ATOM    893  C   THR A 117      64.900  24.530  53.360  1.00  0.00           C
ATOM    894  O   THR A 117      64.310  23.480  53.490  1.00  0.00           O
ATOM    895  N   VAL A 118      64.250  25.440  52.670  1.00  0.00           N
ATOM    896  CA  VAL A 118      62.860  25.200  52.130  1.00  0.00           C
ATOM    897  CB  VAL A 118      61.750  26.020  52.870  1.00  0.00           C
ATOM    898  CG1 VAL A 118      60.360  25.830  52.230  1.00  0.00           C
ATOM    899  CG2 VAL A 118      61.790  25.640  54.320  1.00  0.00           C
ATOM    900  C   VAL A 118      62.870  25.610  50.710  1.00  0.00           C
ATOM    901  O   VAL A 118      63.490  26.640  50.390  1.00  0.00           O
ATOM    902  N   SER A 119      62.340  24.840  49.770  1.00  0.00           N
ATOM    903  CA  SER A 119      62.470  25.200  48.350  1.00  0.00           C
ATOM    904  CB  SER A 119      63.810  24.800  47.840  1.00  0.00           C
ATOM    905  OG  SER A 119      64.230  25.240  46.530  1.00  0.00           O
ATOM    906  C   SER A 119      61.420  24.570  47.500  1.00  0.00           C
ATOM    907  O   SER A 119      60.550  23.830  47.890  1.00  0.00           O
ATOM    908  N   SER A 120      61.450  24.910  46.130  1.00  0.00           N
ATOM    909  CA  SER A 120      60.560  24.420  45.080  1.00  0.00           C
ATOM    910  CB  SER A 120      59.860  25.510  44.220  1.00  0.00           C
ATOM    911  OG  SER A 120      59.140  26.480  44.920  1.00  0.00           O
ATOM    912  C   SER A 120      61.120  23.460  43.960  1.00  0.00           C
ATOM    913  OT1 SER A 120      61.840  23.920  43.070  1.00  0.00           O
ATOM    914  OT2 SER A 120      60.840  22.270  43.970  1.00  0.00           O
ATOM    915  N   MET B   1      36.430  38.160  73.340  1.00  0.00           N
ATOM    916  CA  MET B   1      37.590  38.330  72.270  1.00  0.00           C
ATOM    917  CB  MET B   1      37.090  39.260  71.150  1.00  0.00           C
ATOM    918  CG  MET B   1      36.340  40.610  71.480  1.00  0.00           C
ATOM    919  SD  MET B   1      34.560  40.450  71.920  1.00  0.00           S
ATOM    920  CE  MET B   1      33.860  41.880  70.980  1.00  0.00           C
ATOM    921  C   MET B   1      38.780  38.910  73.070  1.00  0.00           C
ATOM    922  O   MET B   1      38.700  39.040  74.280  1.00  0.00           O
ATOM    923  N   ASP B   2      39.900  39.290  72.420  1.00  0.00           N
ATOM    924  CA  ASP B   2      40.920  40.010  73.070  1.00  0.00           C
ATOM    925  CB  ASP B   2      42.100  40.140  72.110  1.00  0.00           C
ATOM    926  CG  ASP B   2      42.590  38.800  71.660  1.00  0.00           C
ATOM    927  OD1 ASP B   2      43.080  38.850  70.500  1.00  0.00           O
ATOM    928  OD2 ASP B   2      42.680  37.820  72.410  1.00  0.00           O
ATOM    929  C   ASP B   2      40.600  41.430  73.540  1.00  0.00           C
ATOM    930  O   ASP B   2      39.730  42.050  72.970  1.00  0.00           O
ATOM    931  N   LEU B   3      41.350  42.040  74.520  1.00  0.00           N
ATOM    932  CA  LEU B   3      41.280  43.420  74.990  1.00  0.00           C
ATOM    933  CB  LEU B   3      41.880  43.600  76.420  1.00  0.00           C
ATOM    934  CG  LEU B   3      41.470  42.640  77.550  1.00  0.00           C
ATOM    935  CD1 LEU B   3      42.500  42.340  78.680  1.00  0.00           C
ATOM    936  CD2 LEU B   3      40.110  43.090  78.160  1.00  0.00           C
ATOM    937  C   LEU B   3      41.970  44.370  74.020  1.00  0.00           C
ATOM    938  O   LEU B   3      43.140  44.460  73.920  1.00  0.00           O
ATOM    939  N   HSD B   4      41.190  45.230  73.330  1.00  0.00           N
ATOM    940  CA  HSD B   4      41.690  46.000  72.220  1.00  0.00           C
ATOM    941  CB  HSD B   4      40.640  46.180  71.090  1.00  0.00           C
ATOM    942  ND1 HSD B   4      39.710  43.910  70.500  1.00  0.00           N
ATOM    943  CG  HSD B   4      40.370  45.100  70.190  1.00  0.00           C
ATOM    944  CE1 HSD B   4      39.540  43.220  69.330  1.00  0.00           C
ATOM    945  NE2 HSD B   4      39.970  43.900  68.300  1.00  0.00           N
ATOM    946  CD2 HSD B   4      40.560  45.040  68.870  1.00  0.00           C
ATOM    947  C   HSD B   4      42.060  47.370  72.660  1.00  0.00           C
ATOM    948  O   HSD B   4      41.350  47.980  73.500  1.00  0.00           O
ATOM    949  N   LEU B   5      43.160  48.050  72.130  1.00  0.00           N
ATOM    950  CA  LEU B   5      43.660  49.330  72.650  1.00  0.00           C
ATOM    951  CB  LEU B   5      42.680  50.560  72.780  1.00  0.00           C
ATOM    952  CG  LEU B   5      41.740  50.860  71.630  1.00  0.00           C
ATOM    953  CD1 LEU B   5      40.850  52.000  72.200  1.00  0.00           C
ATOM    954  CD2 LEU B   5      42.360  51.320  70.300  1.00  0.00           C
ATOM    955  C   LEU B   5      44.490  49.020  73.860  1.00  0.00           C
ATOM    956  O   LEU B   5      44.670  49.810  74.750  1.00  0.00           O
ATOM    957  N   PHE B   6      45.080  47.790  73.900  1.00  0.00           N
ATOM    958  CA  PHE B   6      45.740  47.380  75.060  1.00  0.00           C
ATOM    959  CB  PHE B   6      44.690  46.840  76.100  1.00  0.00           C
ATOM    960  CG  PHE B   6      45.140  46.110  77.270  1.00  0.00           C
ATOM    961  CD1 PHE B   6      45.570  46.780  78.400  1.00  0.00           C
ATOM    962  CE1 PHE B   6      45.980  46.080  79.540  1.00  0.00           C
ATOM    963  CZ  PHE B   6      46.030  44.660  79.480  1.00  0.00           C
ATOM    964  CD2 PHE B   6      45.280  44.740  77.190  1.00  0.00           C
ATOM    965  CE2 PHE B   6      45.750  44.040  78.270  1.00  0.00           C
ATOM    966  C   PHE B   6      46.730  46.230  74.620  1.00  0.00           C
ATOM    967  O   PHE B   6      46.450  45.220  73.970  1.00  0.00           O
ATOM    968  N   ASP B   7      47.960  46.400  75.020  1.00  0.00           N
ATOM    969  CA  ASP B   7      48.990  45.400  74.820  1.00  0.00           C
ATOM    970  CB  ASP B   7      50.370  46.120  74.980  1.00  0.00           C
ATOM    971  CG  ASP B   7      50.650  47.270  74.080  1.00  0.00           C
ATOM    972  OD1 ASP B   7      50.010  47.540  73.030  1.00  0.00           O
ATOM    973  OD2 ASP B   7      51.590  48.080  74.330  1.00  0.00           O
ATOM    974  C   ASP B   7      48.870  44.240  75.820  1.00  0.00           C
ATOM    975  O   ASP B   7      48.730  44.350  77.030  1.00  0.00           O
ATOM    976  N   TYR B   8      48.950  43.010  75.270  1.00  0.00           N
ATOM    977  CA  TYR B   8      49.090  41.770  76.060  1.00  0.00           C
ATOM    978  CB  TYR B   8      48.460  40.620  75.300  1.00  0.00           C
ATOM    979  CG  TYR B   8      48.220  39.400  76.070  1.00  0.00           C
ATOM    980  CD1 TYR B   8      49.050  38.280  75.970  1.00  0.00           C
ATOM    981  CE1 TYR B   8      49.030  37.240  76.850  1.00  0.00           C
ATOM    982  CZ  TYR B   8      48.070  37.240  77.910  1.00  0.00           C
ATOM    983  OH  TYR B   8      48.060  36.280  78.910  1.00  0.00           O
ATOM    984  CD2 TYR B   8      47.330  39.360  77.140  1.00  0.00           C
ATOM    985  CE2 TYR B   8      47.130  38.260  77.990  1.00  0.00           C
ATOM    986  C   TYR B   8      50.550  41.410  76.520  1.00  0.00           C
ATOM    987  O   TYR B   8      51.430  41.280  75.680  1.00  0.00           O
ATOM    988  N   SER B   9      50.820  41.360  77.880  1.00  0.00           N
ATOM    989  CA  SER B   9      52.180  41.090  78.420  1.00  0.00           C
ATOM    990  CB  SER B   9      52.110  41.220  80.040  1.00  0.00           C
ATOM    991  OG  SER B   9      51.950  42.590  80.450  1.00  0.00           O
ATOM    992  C   SER B   9      52.980  39.840  78.060  1.00  0.00           C
ATOM    993  O   SER B   9      52.600  38.810  77.590  1.00  0.00           O
ATOM    994  N   GLU B  10      54.290  40.090  78.250  1.00  0.00           N
ATOM    995  CA  GLU B  10      55.400  39.190  77.870  1.00  0.00           C
ATOM    996  CB  GLU B  10      56.360  39.890  76.870  1.00  0.00           C
ATOM    997  CG  GLU B  10      55.610  40.040  75.520  1.00  0.00           C
ATOM    998  CD  GLU B  10      56.540  40.430  74.370  1.00  0.00           C
ATOM    999  OE1 GLU B  10      57.590  39.740  74.160  1.00  0.00           O
ATOM   1000  OE2 GLU B  10      56.380  41.600  73.790  1.00  0.00           O
ATOM   1001  C   GLU B  10      56.180  38.830  79.230  1.00  0.00           C
ATOM   1002  O   GLU B  10      56.500  39.780  79.940  1.00  0.00           O
ATOM   1003  N   PRO B  11      56.430  37.610  79.600  1.00  0.00           N
ATOM   1004  CD  PRO B  11      55.990  36.440  78.850  1.00  0.00           C
ATOM   1005  CA  PRO B  11      57.200  37.270  80.720  1.00  0.00           C
ATOM   1006  CB  PRO B  11      57.420  35.680  80.620  1.00  0.00           C
ATOM   1007  CG  PRO B  11      56.190  35.260  79.830  1.00  0.00           C
ATOM   1008  C   PRO B  11      58.560  37.960  80.960  1.00  0.00           C
ATOM   1009  O   PRO B  11      59.310  38.080  80.060  1.00  0.00           O
ATOM   1010  N   GLY B  12      58.940  38.480  82.160  1.00  0.00           N
ATOM   1011  CA  GLY B  12      60.200  39.200  82.480  1.00  0.00           C
ATOM   1012  C   GLY B  12      61.440  38.440  82.040  1.00  0.00           C
ATOM   1013  O   GLY B  12      61.460  37.260  81.760  1.00  0.00           O
ATOM   1014  N   ASN B  13      62.610  39.100  82.080  1.00  0.00           N
ATOM   1015  CA  ASN B  13      63.970  38.550  81.920  1.00  0.00           C
ATOM   1016  CB  ASN B  13      64.630  37.750  83.160  1.00  0.00           C
ATOM   1017  CG  ASN B  13      64.830  38.640  84.410  1.00  0.00           C
ATOM   1018  OD1 ASN B  13      64.290  39.790  84.530  1.00  0.00           O
ATOM   1019  ND2 ASN B  13      65.680  38.190  85.330  1.00  0.00           N
ATOM   1020  C   ASN B  13      64.200  37.900  80.580  1.00  0.00           C
ATOM   1021  O   ASN B  13      65.080  37.030  80.480  1.00  0.00           O
ATOM   1022  N   PHE B  14      63.600  38.320  79.450  1.00  0.00           N
ATOM   1023  CA  PHE B  14      63.820  37.630  78.200  1.00  0.00           C
ATOM   1024  CB  PHE B  14      62.760  38.090  77.080  1.00  0.00           C
ATOM   1025  CG  PHE B  14      62.980  37.460  75.730  1.00  0.00           C
ATOM   1026  CD1 PHE B  14      63.100  38.270  74.530  1.00  0.00           C
ATOM   1027  CE1 PHE B  14      63.210  37.710  73.220  1.00  0.00           C
ATOM   1028  CZ  PHE B  14      63.090  36.330  73.090  1.00  0.00           C
ATOM   1029  CD2 PHE B  14      63.040  36.100  75.520  1.00  0.00           C
ATOM   1030  CE2 PHE B  14      63.140  35.550  74.200  1.00  0.00           C
ATOM   1031  C   PHE B  14      65.290  37.640  77.720  1.00  0.00           C
ATOM   1032  O   PHE B  14      66.050  38.660  77.870  1.00  0.00           O
ATOM   1033  N   SER B  15      65.710  36.450  77.160  1.00  0.00           N
ATOM   1034  CA  SER B  15      66.970  36.250  76.500  1.00  0.00           C
ATOM   1035  CB  SER B  15      67.020  34.860  75.660  1.00  0.00           C
ATOM   1036  OG  SER B  15      66.870  33.760  76.600  1.00  0.00           O
ATOM   1037  C   SER B  15      67.370  37.350  75.500  1.00  0.00           C
ATOM   1038  O   SER B  15      66.540  37.800  74.740  1.00  0.00           O
ATOM   1039  N   ASP B  16      68.690  37.740  75.440  1.00  0.00           N
ATOM   1040  CA  ASP B  16      69.210  38.640  74.450  1.00  0.00           C
ATOM   1041  CB  ASP B  16      70.760  38.980  74.760  1.00  0.00           C
ATOM   1042  CG  ASP B  16      70.890  39.870  75.980  1.00  0.00           C
ATOM   1043  OD1 ASP B  16      69.940  40.560  76.450  1.00  0.00           O
ATOM   1044  OD2 ASP B  16      72.020  39.850  76.560  1.00  0.00           O
ATOM   1045  C   ASP B  16      69.050  38.150  72.960  1.00  0.00           C
ATOM   1046  O   ASP B  16      69.320  36.970  72.670  1.00  0.00           O
ATOM   1047  N   ILE B  17      68.800  39.020  71.990  1.00  0.00           N
ATOM   1048  CA  ILE B  17      68.280  38.690  70.660  1.00  0.00           C
ATOM   1049  CB  ILE B  17      67.710  39.800  69.790  1.00  0.00           C
ATOM   1050  CG2 ILE B  17      67.450  39.440  68.290  1.00  0.00           C
ATOM   1051  CG1 ILE B  17      66.420  40.280  70.400  1.00  0.00           C
ATOM   1052  CD  ILE B  17      65.470  39.200  70.950  1.00  0.00           C
ATOM   1053  C   ILE B  17      69.320  37.950  69.860  1.00  0.00           C
ATOM   1054  O   ILE B  17      69.090  36.890  69.250  1.00  0.00           O
ATOM   1055  N   SER B  18      70.550  38.330  69.840  1.00  0.00           N
ATOM   1056  CA  SER B  18      71.710  37.630  69.250  1.00  0.00           C
ATOM   1057  CB  SER B  18      72.310  38.490  68.020  1.00  0.00           C
ATOM   1058  OG  SER B  18      73.280  37.770  67.300  1.00  0.00           O
ATOM   1059  C   SER B  18      72.770  37.370  70.370  1.00  0.00           C
ATOM   1060  O   SER B  18      72.990  38.080  71.350  1.00  0.00           O
ATOM   1061  N   TRP B  19      73.280  36.190  70.130  1.00  0.00           N
ATOM   1062  CA  TRP B  19      74.240  35.600  70.960  1.00  0.00           C
ATOM   1063  CB  TRP B  19      74.040  34.020  71.000  1.00  0.00           C
ATOM   1064  CG  TRP B  19      74.830  33.260  71.970  1.00  0.00           C
ATOM   1065  CD1 TRP B  19      75.900  32.460  71.640  1.00  0.00           C
ATOM   1066  NE1 TRP B  19      76.520  31.990  72.720  1.00  0.00           N
ATOM   1067  CE2 TRP B  19      75.870  32.360  73.780  1.00  0.00           C
ATOM   1068  CD2 TRP B  19      74.760  33.170  73.420  1.00  0.00           C
ATOM   1069  CE3 TRP B  19      73.900  33.760  74.380  1.00  0.00           C
ATOM   1070  CZ3 TRP B  19      74.170  33.420  75.700  1.00  0.00           C
ATOM   1071  CZ2 TRP B  19      76.140  32.080  75.120  1.00  0.00           C
ATOM   1072  CH2 TRP B  19      75.260  32.600  76.100  1.00  0.00           C
ATOM   1073  C   TRP B  19      75.650  36.040  70.420  1.00  0.00           C
ATOM   1074  O   TRP B  19      75.750  36.110  69.240  1.00  0.00           O
ATOM   1075  N   PRO B  20      76.780  36.270  71.170  1.00  0.00           N
ATOM   1076  CD  PRO B  20      76.750  36.270  72.690  1.00  0.00           C
ATOM   1077  CA  PRO B  20      77.920  37.080  70.680  1.00  0.00           C
ATOM   1078  CB  PRO B  20      78.630  37.590  71.990  1.00  0.00           C
ATOM   1079  CG  PRO B  20      78.120  36.620  73.140  1.00  0.00           C
ATOM   1080  C   PRO B  20      78.780  36.230  69.780  1.00  0.00           C
ATOM   1081  O   PRO B  20      79.570  36.820  69.020  1.00  0.00           O
ATOM   1082  N   CYS B  21      78.720  34.900  69.930  1.00  0.00           N
ATOM   1083  CA  CYS B  21      79.660  34.000  69.360  1.00  0.00           C
ATOM   1084  CB  CYS B  21      80.640  33.460  70.410  1.00  0.00           C
ATOM   1085  SG  CYS B  21      79.850  32.830  71.940  1.00  0.00           S
ATOM   1086  C   CYS B  21      78.950  32.880  68.600  1.00  0.00           C
ATOM   1087  O   CYS B  21      77.790  32.540  68.890  1.00  0.00           O
ATOM   1088  N   ASN B  22      79.620  32.250  67.650  1.00  0.00           N
ATOM   1089  CA  ASN B  22      79.060  31.150  66.810  1.00  0.00           C
ATOM   1090  CB  ASN B  22      79.240  31.390  65.350  1.00  0.00           C
ATOM   1091  CG  ASN B  22      78.220  32.450  64.940  1.00  0.00           C
ATOM   1092  OD1 ASN B  22      77.160  32.650  65.480  1.00  0.00           O
ATOM   1093  ND2 ASN B  22      78.600  33.160  63.850  1.00  0.00           N
ATOM   1094  C   ASN B  22      79.790  29.850  67.210  1.00  0.00           C
ATOM   1095  O   ASN B  22      80.050  28.930  66.450  1.00  0.00           O
ATOM   1096  N   SER B  23      80.160  29.710  68.510  1.00  0.00           N
ATOM   1097  CA  SER B  23      81.100  28.770  69.050  1.00  0.00           C
ATOM   1098  CB  SER B  23      82.520  29.370  69.360  1.00  0.00           C
ATOM   1099  OG  SER B  23      83.430  28.540  70.120  1.00  0.00           O
ATOM   1100  C   SER B  23      80.560  28.350  70.420  1.00  0.00           C
ATOM   1101  O   SER B  23      80.100  29.140  71.240  1.00  0.00           O
ATOM   1102  N   SER B  24      80.760  27.050  70.760  1.00  0.00           N
ATOM   1103  CA  SER B  24      80.410  26.560  72.070  1.00  0.00           C
ATOM   1104  CB  SER B  24      79.540  25.230  71.920  1.00  0.00           C
ATOM   1105  OG  SER B  24      80.140  24.230  71.100  1.00  0.00           O
ATOM   1106  C   SER B  24      81.600  26.290  72.960  1.00  0.00           C
ATOM   1107  O   SER B  24      81.530  25.670  74.010  1.00  0.00           O
ATOM   1108  N   ASP B  25      82.800  26.830  72.570  1.00  0.00           N
ATOM   1109  CA  ASP B  25      84.040  26.930  73.340  1.00  0.00           C
ATOM   1110  CB  ASP B  25      85.250  26.810  72.350  1.00  0.00           C
ATOM   1111  CG  ASP B  25      85.480  25.400  71.860  1.00  0.00           C
ATOM   1112  OD1 ASP B  25      85.220  24.350  72.560  1.00  0.00           O
ATOM   1113  OD2 ASP B  25      86.080  25.200  70.730  1.00  0.00           O
ATOM   1114  C   ASP B  25      84.260  28.330  74.040  1.00  0.00           C
ATOM   1115  O   ASP B  25      85.170  28.550  74.860  1.00  0.00           O
ATOM   1116  N   CYS B  26      83.290  29.170  73.750  1.00  0.00           N
ATOM   1117  CA  CYS B  26      83.050  30.510  74.130  1.00  0.00           C
ATOM   1118  CB  CYS B  26      81.840  30.970  73.220  1.00  0.00           C
ATOM   1119  SG  CYS B  26      81.340  32.700  73.340  1.00  0.00           S
ATOM   1120  C   CYS B  26      82.580  30.630  75.570  1.00  0.00           C
ATOM   1121  O   CYS B  26      81.870  29.740  76.030  1.00  0.00           O
ATOM   1122  N   ILE B  27      83.060  31.620  76.360  1.00  0.00           N
ATOM   1123  CA  ILE B  27      82.630  31.810  77.720  1.00  0.00           C
ATOM   1124  CB  ILE B  27      83.770  31.750  78.680  1.00  0.00           C
ATOM   1125  CG2 ILE B  27      83.300  31.810  80.110  1.00  0.00           C
ATOM   1126  CG1 ILE B  27      84.700  30.500  78.340  1.00  0.00           C
ATOM   1127  CD  ILE B  27      86.100  30.590  79.100  1.00  0.00           C
ATOM   1128  C   ILE B  27      81.920  33.180  77.790  1.00  0.00           C
ATOM   1129  O   ILE B  27      82.560  34.190  77.560  1.00  0.00           O
ATOM   1130  N   VAL B  28      80.680  33.080  78.290  1.00  0.00           N
ATOM   1131  CA  VAL B  28      79.850  34.280  78.470  1.00  0.00           C
ATOM   1132  CB  VAL B  28      78.670  34.160  77.570  1.00  0.00           C
ATOM   1133  CG1 VAL B  28      77.700  35.340  77.710  1.00  0.00           C
ATOM   1134  CG2 VAL B  28      79.270  34.090  76.120  1.00  0.00           C
ATOM   1135  C   VAL B  28      79.450  34.420  79.920  1.00  0.00           C
ATOM   1136  O   VAL B  28      79.390  33.450  80.680  1.00  0.00           O
ATOM   1137  N   VAL B  29      79.340  35.690  80.460  1.00  0.00           N
ATOM   1138  CA  VAL B  29      78.990  35.830  81.870  1.00  0.00           C
ATOM   1139  CB  VAL B  29      79.390  37.200  82.440  1.00  0.00           C
ATOM   1140  CG1 VAL B  29      78.300  38.240  82.250  1.00  0.00           C
ATOM   1141  CG2 VAL B  29      79.860  36.970  83.910  1.00  0.00           C
ATOM   1142  C   VAL B  29      77.610  35.340  82.270  1.00  0.00           C
ATOM   1143  O   VAL B  29      76.590  35.560  81.650  1.00  0.00           O
ATOM   1144  N   ASP B  30      77.560  34.530  83.350  1.00  0.00           N
ATOM   1145  CA  ASP B  30      76.430  33.900  83.900  1.00  0.00           C
ATOM   1146  CB  ASP B  30      76.750  32.820  84.900  1.00  0.00           C
ATOM   1147  CG  ASP B  30      77.740  31.780  84.410  1.00  0.00           C
ATOM   1148  OD1 ASP B  30      77.860  31.610  83.180  1.00  0.00           O
ATOM   1149  OD2 ASP B  30      78.480  31.140  85.190  1.00  0.00           O
ATOM   1150  C   ASP B  30      75.360  34.790  84.510  1.00  0.00           C
ATOM   1151  O   ASP B  30      75.700  35.700  85.280  1.00  0.00           O
ATOM   1152  N   THR B  31      74.050  34.570  84.270  1.00  0.00           N
ATOM   1153  CA  THR B  31      73.040  35.390  84.910  1.00  0.00           C
ATOM   1154  CB  THR B  31      72.860  36.680  84.130  1.00  0.00           C
ATOM   1155  OG1 THR B  31      71.880  37.580  84.610  1.00  0.00           O
ATOM   1156  CG2 THR B  31      72.540  36.240  82.630  1.00  0.00           C
ATOM   1157  C   THR B  31      71.700  34.650  85.020  1.00  0.00           C
ATOM   1158  O   THR B  31      71.480  33.630  84.430  1.00  0.00           O
ATOM   1159  N   VAL B  32      70.850  35.070  85.950  1.00  0.00           N
ATOM   1160  CA  VAL B  32      69.630  34.380  86.350  1.00  0.00           C
ATOM   1161  CB  VAL B  32      69.040  35.100  87.600  1.00  0.00           C
ATOM   1162  CG1 VAL B  32      68.710  36.520  87.220  1.00  0.00           C
ATOM   1163  CG2 VAL B  32      67.820  34.260  88.230  1.00  0.00           C
ATOM   1164  C   VAL B  32      68.600  34.270  85.180  1.00  0.00           C
ATOM   1165  O   VAL B  32      68.560  35.130  84.280  1.00  0.00           O
ATOM   1166  N   MET B  33      67.850  33.180  85.130  1.00  0.00           N
ATOM   1167  CA  MET B  33      66.760  33.090  84.180  1.00  0.00           C
ATOM   1168  CB  MET B  33      66.410  31.620  83.850  1.00  0.00           C
ATOM   1169  CG  MET B  33      67.630  30.870  83.200  1.00  0.00           C
ATOM   1170  SD  MET B  33      69.050  30.300  84.370  1.00  0.00           S
ATOM   1171  CE  MET B  33      67.920  29.000  85.030  1.00  0.00           C
ATOM   1172  C   MET B  33      65.440  33.720  84.640  1.00  0.00           C
ATOM   1173  O   MET B  33      64.820  34.520  83.980  1.00  0.00           O
ATOM   1174  N   CYS B  34      65.040  33.310  85.900  1.00  0.00           N
ATOM   1175  CA  CYS B  34      63.790  33.700  86.560  1.00  0.00           C
ATOM   1176  CB  CYS B  34      63.650  33.130  88.010  1.00  0.00           C
ATOM   1177  SG  CYS B  34      63.580  31.330  88.060  1.00  0.00           S
ATOM   1178  C   CYS B  34      63.590  35.230  86.650  1.00  0.00           C
ATOM   1179  O   CYS B  34      64.630  35.880  86.920  1.00  0.00           O
ATOM   1180  N   PRO B  35      62.410  35.790  86.380  1.00  0.00           N
ATOM   1181  CD  PRO B  35      61.270  34.970  86.060  1.00  0.00           C
ATOM   1182  CA  PRO B  35      62.040  37.200  86.500  1.00  0.00           C
ATOM   1183  CB  PRO B  35      60.460  37.240  86.490  1.00  0.00           C
ATOM   1184  CG  PRO B  35      60.170  36.050  85.630  1.00  0.00           C
ATOM   1185  C   PRO B  35      62.670  38.060  87.600  1.00  0.00           C
ATOM   1186  O   PRO B  35      62.820  37.640  88.710  1.00  0.00           O
ATOM   1187  N   ASN B  36      63.170  39.280  87.350  1.00  0.00           N
ATOM   1188  CA  ASN B  36      63.700  40.140  88.480  1.00  0.00           C
ATOM   1189  CB  ASN B  36      64.670  41.310  88.000  1.00  0.00           C
ATOM   1190  CG  ASN B  36      65.920  40.660  87.500  1.00  0.00           C
ATOM   1191  OD1 ASN B  36      66.210  39.500  87.880  1.00  0.00           O
ATOM   1192  ND2 ASN B  36      66.730  41.370  86.670  1.00  0.00           N
ATOM   1193  C   ASN B  36      62.600  40.870  89.230  1.00  0.00           C
ATOM   1194  O   ASN B  36      61.540  41.110  88.690  1.00  0.00           O
ATOM   1195  N   MET B  37      62.770  41.200  90.510  1.00  0.00           N
ATOM   1196  CA  MET B  37      61.900  42.160  91.210  1.00  0.00           C
ATOM   1197  CB  MET B  37      62.440  42.190  92.660  1.00  0.00           C
ATOM   1198  CG  MET B  37      61.840  43.230  93.650  1.00  0.00           C
ATOM   1199  SD  MET B  37      60.110  42.860  94.110  1.00  0.00           S
ATOM   1200  CE  MET B  37      60.610  42.010  95.680  1.00  0.00           C
ATOM   1201  C   MET B  37      61.910  43.510  90.600  1.00  0.00           C
ATOM   1202  O   MET B  37      63.010  44.060  90.400  1.00  0.00           O
ATOM   1203  N   PRO B  38      60.760  44.080  90.250  1.00  0.00           N
ATOM   1204  CD  PRO B  38      59.510  43.410  90.240  1.00  0.00           C
ATOM   1205  CA  PRO B  38      60.690  45.450  89.760  1.00  0.00           C
ATOM   1206  CB  PRO B  38      59.200  45.710  89.500  1.00  0.00           C
ATOM   1207  CG  PRO B  38      58.650  44.300  89.340  1.00  0.00           C
ATOM   1208  C   PRO B  38      61.210  46.450  90.800  1.00  0.00           C
ATOM   1209  O   PRO B  38      60.780  46.340  91.930  1.00  0.00           O
ATOM   1210  N   ASN B  39      62.150  47.300  90.410  1.00  0.00           N
ATOM   1211  CA  ASN B  39      62.750  48.380  91.170  1.00  0.00           C
ATOM   1212  CB  ASN B  39      61.710  49.220  91.960  1.00  0.00           C
ATOM   1213  CG  ASN B  39      60.590  49.600  91.110  1.00  0.00           C
ATOM   1214  OD1 ASN B  39      60.720  49.810  89.900  1.00  0.00           O
ATOM   1215  ND2 ASN B  39      59.460  49.820  91.800  1.00  0.00           N
ATOM   1216  C   ASN B  39      63.880  47.930  92.000  1.00  0.00           C
ATOM   1217  O   ASN B  39      64.070  48.460  93.100  1.00  0.00           O
ATOM   1218  N   LYS B  40      64.620  46.990  91.540  1.00  0.00           N
ATOM   1219  CA  LYS B  40      65.690  46.500  92.400  1.00  0.00           C
ATOM   1220  CB  LYS B  40      65.940  44.990  92.280  1.00  0.00           C
ATOM   1221  CG  LYS B  40      66.250  44.330  90.910  1.00  0.00           C
ATOM   1222  CD  LYS B  40      67.720  44.360  90.460  1.00  0.00           C
ATOM   1223  CE  LYS B  40      67.870  43.480  89.190  1.00  0.00           C
ATOM   1224  NZ  LYS B  40      69.360  43.320  88.910  1.00  0.00           N
ATOM   1225  C   LYS B  40      66.930  47.380  92.640  1.00  0.00           C
ATOM   1226  O   LYS B  40      67.550  47.340  93.710  1.00  0.00           O
ATOM   1227  N   SER B  41      67.170  48.410  91.750  1.00  0.00           N
ATOM   1228  CA  SER B  41      68.080  49.510  92.120  1.00  0.00           C
ATOM   1229  CB  SER B  41      68.020  50.550  90.970  1.00  0.00           C
ATOM   1230  OG  SER B  41      66.700  50.930  90.580  1.00  0.00           O
ATOM   1231  C   SER B  41      67.710  50.270  93.360  1.00  0.00           C
ATOM   1232  O   SER B  41      68.530  50.430  94.280  1.00  0.00           O
ATOM   1233  N   VAL B  42      66.390  50.700  93.400  1.00  0.00           N
ATOM   1234  CA  VAL B  42      65.710  51.340  94.460  1.00  0.00           C
ATOM   1235  CB  VAL B  42      64.250  51.710  94.210  1.00  0.00           C
ATOM   1236  CG1 VAL B  42      63.470  52.200  95.490  1.00  0.00           C
ATOM   1237  CG2 VAL B  42      64.220  52.670  92.980  1.00  0.00           C
ATOM   1238  C   VAL B  42      65.770  50.550  95.720  1.00  0.00           C
ATOM   1239  O   VAL B  42      65.920  51.030  96.860  1.00  0.00           O
ATOM   1240  N   LEU B  43      65.630  49.200  95.510  1.00  0.00           N
ATOM   1241  CA  LEU B  43      65.780  48.330  96.640  1.00  0.00           C
ATOM   1242  CB  LEU B  43      65.410  46.790  96.280  1.00  0.00           C
ATOM   1243  CG  LEU B  43      65.380  45.810  97.510  1.00  0.00           C
ATOM   1244  CD1 LEU B  43      64.570  46.350  98.720  1.00  0.00           C
ATOM   1245  CD2 LEU B  43      65.120  44.330  97.150  1.00  0.00           C
ATOM   1246  C   LEU B  43      67.150  48.200  97.240  1.00  0.00           C
ATOM   1247  O   LEU B  43      67.280  48.410  98.460  1.00  0.00           O
ATOM   1248  N   LEU B  44      68.190  48.070  96.400  1.00  0.00           N
ATOM   1249  CA  LEU B  44      69.580  48.040  96.880  1.00  0.00           C
ATOM   1250  CB  LEU B  44      70.600  47.690  95.770  1.00  0.00           C
ATOM   1251  CG  LEU B  44      70.430  46.290  95.090  1.00  0.00           C
ATOM   1252  CD1 LEU B  44      71.240  46.170  93.820  1.00  0.00           C
ATOM   1253  CD2 LEU B  44      70.650  45.190  96.140  1.00  0.00           C
ATOM   1254  C   LEU B  44      70.000  49.340  97.580  1.00  0.00           C
ATOM   1255  O   LEU B  44      70.600  49.380  98.650  1.00  0.00           O
ATOM   1256  N   TYR B  45      69.580  50.450  97.000  1.00  0.00           N
ATOM   1257  CA  TYR B  45      69.700  51.760  97.600  1.00  0.00           C
ATOM   1258  CB  TYR B  45      69.310  52.990  96.720  1.00  0.00           C
ATOM   1259  CG  TYR B  45      70.070  53.140  95.380  1.00  0.00           C
ATOM   1260  CD1 TYR B  45      71.390  52.660  95.230  1.00  0.00           C
ATOM   1261  CE1 TYR B  45      72.080  52.960  94.020  1.00  0.00           C
ATOM   1262  CZ  TYR B  45      71.540  53.610  92.960  1.00  0.00           C
ATOM   1263  OH  TYR B  45      72.210  53.910  91.790  1.00  0.00           O
ATOM   1264  CD2 TYR B  45      69.420  53.680  94.260  1.00  0.00           C
ATOM   1265  CE2 TYR B  45      70.140  53.850  93.030  1.00  0.00           C
ATOM   1266  C   TYR B  45      68.960  51.930  98.950  1.00  0.00           C
ATOM   1267  O   TYR B  45      69.480  52.520  99.870  1.00  0.00           O
ATOM   1268  N   THR B  46      67.740  51.400  99.020  1.00  0.00           N
ATOM   1269  CA  THR B  46      66.970  51.410 100.260  1.00  0.00           C
ATOM   1270  CB  THR B  46      65.560  50.960 100.170  1.00  0.00           C
ATOM   1271  OG1 THR B  46      64.910  51.830  99.190  1.00  0.00           O
ATOM   1272  CG2 THR B  46      64.710  50.870 101.440  1.00  0.00           C
ATOM   1273  C   THR B  46      67.530  50.600 101.440  1.00  0.00           C
ATOM   1274  O   THR B  46      67.560  51.030 102.580  1.00  0.00           O
ATOM   1275  N   LEU B  47      68.040  49.420 101.010  1.00  0.00           N
ATOM   1276  CA  LEU B  47      68.910  48.610 101.860  1.00  0.00           C
ATOM   1277  CB  LEU B  47      69.300  47.220 101.250  1.00  0.00           C
ATOM   1278  CG  LEU B  47      68.130  46.270 101.160  1.00  0.00           C
ATOM   1279  CD1 LEU B  47      68.190  45.420  99.890  1.00  0.00           C
ATOM   1280  CD2 LEU B  47      67.990  45.340 102.370  1.00  0.00           C
ATOM   1281  C   LEU B  47      70.170  49.330 102.300  1.00  0.00           C
ATOM   1282  O   LEU B  47      70.550  49.310 103.470  1.00  0.00           O
ATOM   1283  N   SER B  48      70.810  50.120 101.380  1.00  0.00           N
ATOM   1284  CA  SER B  48      72.030  50.830 101.760  1.00  0.00           C
ATOM   1285  CB  SER B  48      72.580  51.710 100.610  1.00  0.00           C
ATOM   1286  OG  SER B  48      72.820  50.880  99.430  1.00  0.00           O
ATOM   1287  C   SER B  48      71.930  51.810 102.870  1.00  0.00           C
ATOM   1288  O   SER B  48      72.810  51.860 103.720  1.00  0.00           O
ATOM   1289  N   PHE B  49      70.810  52.600 102.950  1.00  0.00           N
ATOM   1290  CA  PHE B  49      70.530  53.500 104.040  1.00  0.00           C
ATOM   1291  CB  PHE B  49      69.300  54.400 103.690  1.00  0.00           C
ATOM   1292  CG  PHE B  49      69.580  55.400 102.680  1.00  0.00           C
ATOM   1293  CD1 PHE B  49      70.430  56.460 103.010  1.00  0.00           C
ATOM   1294  CE1 PHE B  49      70.760  57.330 102.000  1.00  0.00           C
ATOM   1295  CZ  PHE B  49      70.300  57.200 100.670  1.00  0.00           C
ATOM   1296  CD2 PHE B  49      69.060  55.240 101.380  1.00  0.00           C
ATOM   1297  CE2 PHE B  49      69.400  56.170 100.370  1.00  0.00           C
ATOM   1298  C   PHE B  49      70.230  52.740 105.360  1.00  0.00           C
ATOM   1299  O   PHE B  49      70.770  53.110 106.420  1.00  0.00           O
ATOM   1300  N   ILE B  50      69.430  51.660 105.340  1.00  0.00           N
ATOM   1301  CA  ILE B  50      68.960  50.880 106.440  1.00  0.00           C
ATOM   1302  CB  ILE B  50      67.990  49.830 105.920  1.00  0.00           C
ATOM   1303  CG2 ILE B  50      67.800  48.690 106.900  1.00  0.00           C
ATOM   1304  CG1 ILE B  50      66.640  50.510 105.580  1.00  0.00           C
ATOM   1305  CD  ILE B  50      65.610  49.620 104.790  1.00  0.00           C
ATOM   1306  C   ILE B  50      70.190  50.260 107.050  1.00  0.00           C
ATOM   1307  O   ILE B  50      70.410  50.330 108.210  1.00  0.00           O
ATOM   1308  N   TYR B  51      71.100  49.690 106.190  1.00  0.00           N
ATOM   1309  CA  TYR B  51      72.320  48.980 106.610  1.00  0.00           C
ATOM   1310  CB  TYR B  51      72.990  48.060 105.500  1.00  0.00           C
ATOM   1311  CG  TYR B  51      72.180  46.840 105.200  1.00  0.00           C
ATOM   1312  CD1 TYR B  51      71.020  46.390 105.960  1.00  0.00           C
ATOM   1313  CE1 TYR B  51      70.370  45.130 105.770  1.00  0.00           C
ATOM   1314  CZ  TYR B  51      70.870  44.360 104.730  1.00  0.00           C
ATOM   1315  OH  TYR B  51      70.150  43.160 104.420  1.00  0.00           O
ATOM   1316  CD2 TYR B  51      72.720  45.900 104.320  1.00  0.00           C
ATOM   1317  CE2 TYR B  51      72.040  44.670 104.060  1.00  0.00           C
ATOM   1318  C   TYR B  51      73.390  49.990 107.130  1.00  0.00           C
ATOM   1319  O   TYR B  51      74.010  49.680 108.160  1.00  0.00           O
ATOM   1320  N   ILE B  52      73.560  51.150 106.520  1.00  0.00           N
ATOM   1321  CA  ILE B  52      74.550  52.080 106.970  1.00  0.00           C
ATOM   1322  CB  ILE B  52      75.060  53.090 105.980  1.00  0.00           C
ATOM   1323  CG2 ILE B  52      74.140  54.350 105.740  1.00  0.00           C
ATOM   1324  CG1 ILE B  52      76.490  53.580 106.420  1.00  0.00           C
ATOM   1325  CD  ILE B  52      77.630  52.510 106.470  1.00  0.00           C
ATOM   1326  C   ILE B  52      74.200  52.800 108.270  1.00  0.00           C
ATOM   1327  O   ILE B  52      74.970  53.130 109.200  1.00  0.00           O
ATOM   1328  N   PHE B  53      72.870  53.050 108.430  1.00  0.00           N
ATOM   1329  CA  PHE B  53      72.340  53.500 109.730  1.00  0.00           C
ATOM   1330  CB  PHE B  53      70.840  53.900 109.430  1.00  0.00           C
ATOM   1331  CG  PHE B  53      70.230  54.800 110.560  1.00  0.00           C
ATOM   1332  CD1 PHE B  53      69.230  54.250 111.360  1.00  0.00           C
ATOM   1333  CE1 PHE B  53      68.550  55.150 112.300  1.00  0.00           C
ATOM   1334  CZ  PHE B  53      68.980  56.420 112.510  1.00  0.00           C
ATOM   1335  CD2 PHE B  53      70.700  56.110 110.770  1.00  0.00           C
ATOM   1336  CE2 PHE B  53      70.030  56.940 111.730  1.00  0.00           C
ATOM   1337  C   PHE B  53      72.570  52.400 110.830  1.00  0.00           C
ATOM   1338  O   PHE B  53      73.000  52.630 111.940  1.00  0.00           O
ATOM   1339  N   ILE B  54      72.310  51.100 110.540  1.00  0.00           N
ATOM   1340  CA  ILE B  54      72.430  49.980 111.420  1.00  0.00           C
ATOM   1341  CB  ILE B  54      71.770  48.810 110.750  1.00  0.00           C
ATOM   1342  CG2 ILE B  54      72.500  47.500 111.020  1.00  0.00           C
ATOM   1343  CG1 ILE B  54      70.250  48.650 111.170  1.00  0.00           C
ATOM   1344  CD  ILE B  54      69.470  47.550 110.470  1.00  0.00           C
ATOM   1345  C   ILE B  54      73.850  49.730 111.990  1.00  0.00           C
ATOM   1346  O   ILE B  54      74.090  49.430 113.180  1.00  0.00           O
ATOM   1347  N   PHE B  55      74.830  49.870 111.140  1.00  0.00           N
ATOM   1348  CA  PHE B  55      76.260  49.790 111.340  1.00  0.00           C
ATOM   1349  CB  PHE B  55      76.910  50.070 109.890  1.00  0.00           C
ATOM   1350  CG  PHE B  55      78.310  50.570 109.940  1.00  0.00           C
ATOM   1351  CD1 PHE B  55      78.660  51.950 109.740  1.00  0.00           C
ATOM   1352  CE1 PHE B  55      80.010  52.360 109.950  1.00  0.00           C
ATOM   1353  CZ  PHE B  55      80.970  51.520 110.310  1.00  0.00           C
ATOM   1354  CD2 PHE B  55      79.300  49.650 110.360  1.00  0.00           C
ATOM   1355  CE2 PHE B  55      80.680  50.130 110.440  1.00  0.00           C
ATOM   1356  C   PHE B  55      76.720  50.720 112.500  1.00  0.00           C
ATOM   1357  O   PHE B  55      77.490  50.330 113.390  1.00  0.00           O
ATOM   1358  N   VAL B  56      76.290  52.010 112.390  1.00  0.00           N
ATOM   1359  CA  VAL B  56      76.500  53.080 113.390  1.00  0.00           C
ATOM   1360  CB  VAL B  56      76.140  54.420 112.880  1.00  0.00           C
ATOM   1361  CG1 VAL B  56      76.070  55.430 114.110  1.00  0.00           C
ATOM   1362  CG2 VAL B  56      77.160  54.930 111.900  1.00  0.00           C
ATOM   1363  C   VAL B  56      76.040  52.770 114.760  1.00  0.00           C
ATOM   1364  O   VAL B  56      76.740  52.790 115.750  1.00  0.00           O
ATOM   1365  N   ILE B  57      74.790  52.180 114.780  1.00  0.00           N
ATOM   1366  CA  ILE B  57      74.130  51.660 115.990  1.00  0.00           C
ATOM   1367  CB  ILE B  57      72.640  51.320 115.820  1.00  0.00           C
ATOM   1368  CG2 ILE B  57      72.030  50.710 117.140  1.00  0.00           C
ATOM   1369  CG1 ILE B  57      71.870  52.490 115.300  1.00  0.00           C
ATOM   1370  CD  ILE B  57      70.410  52.210 114.930  1.00  0.00           C
ATOM   1371  C   ILE B  57      74.910  50.490 116.590  1.00  0.00           C
ATOM   1372  O   ILE B  57      75.110  50.340 117.750  1.00  0.00           O
ATOM   1373  N   GLY B  58      75.340  49.590 115.700  1.00  0.00           N
ATOM   1374  CA  GLY B  58      75.990  48.320 116.140  1.00  0.00           C
ATOM   1375  C   GLY B  58      77.410  48.490 116.600  1.00  0.00           C
ATOM   1376  O   GLY B  58      77.960  47.760 117.430  1.00  0.00           O
ATOM   1377  N   MET B  59      78.140  49.440 116.000  1.00  0.00           N
ATOM   1378  CA  MET B  59      79.540  49.610 116.380  1.00  0.00           C
ATOM   1379  CB  MET B  59      80.190  50.600 115.320  1.00  0.00           C
ATOM   1380  CG  MET B  59      81.680  50.660 115.320  1.00  0.00           C
ATOM   1381  SD  MET B  59      82.250  51.910 116.550  1.00  0.00           S
ATOM   1382  CE  MET B  59      83.930  51.470 116.260  1.00  0.00           C
ATOM   1383  C   MET B  59      79.590  50.180 117.870  1.00  0.00           C
ATOM   1384  O   MET B  59      80.480  49.830 118.620  1.00  0.00           O
ATOM   1385  N   ILE B  60      78.700  51.160 118.170  1.00  0.00           N
ATOM   1386  CA  ILE B  60      78.660  51.700 119.460  1.00  0.00           C
ATOM   1387  CB  ILE B  60      77.780  52.910 119.420  1.00  0.00           C
ATOM   1388  CG2 ILE B  60      77.600  53.420 120.830  1.00  0.00           C
ATOM   1389  CG1 ILE B  60      78.510  53.960 118.460  1.00  0.00           C
ATOM   1390  CD  ILE B  60      77.970  55.410 118.420  1.00  0.00           C
ATOM   1391  C   ILE B  60      78.210  50.680 120.490  1.00  0.00           C
ATOM   1392  O   ILE B  60      78.770  50.490 121.580  1.00  0.00           O
ATOM   1393  N   ALA B  61      77.200  49.870 120.130  1.00  0.00           N
ATOM   1394  CA  ALA B  61      76.690  48.810 120.960  1.00  0.00           C
ATOM   1395  CB  ALA B  61      75.470  48.220 120.170  1.00  0.00           C
ATOM   1396  C   ALA B  61      77.620  47.700 121.370  1.00  0.00           C
ATOM   1397  O   ALA B  61      77.650  47.340 122.570  1.00  0.00           O
ATOM   1398  N   ASN B  62      78.450  47.180 120.430  1.00  0.00           N
ATOM   1399  CA  ASN B  62      79.500  46.250 120.900  1.00  0.00           C
ATOM   1400  CB  ASN B  62      79.760  45.220 119.830  1.00  0.00           C
ATOM   1401  CG  ASN B  62      78.430  44.400 119.690  1.00  0.00           C
ATOM   1402  OD1 ASN B  62      78.290  43.470 120.510  1.00  0.00           O
ATOM   1403  ND2 ASN B  62      77.600  44.650 118.670  1.00  0.00           N
ATOM   1404  C   ASN B  62      80.730  46.970 121.490  1.00  0.00           C
ATOM   1405  O   ASN B  62      81.520  46.400 122.280  1.00  0.00           O
ATOM   1406  N   SER B  63      80.970  48.290 121.110  1.00  0.00           N
ATOM   1407  CA  SER B  63      82.000  49.070 121.920  1.00  0.00           C
ATOM   1408  CB  SER B  63      82.310  50.510 121.410  1.00  0.00           C
ATOM   1409  OG  SER B  63      82.740  50.540 120.090  1.00  0.00           O
ATOM   1410  C   SER B  63      81.730  49.180 123.440  1.00  0.00           C
ATOM   1411  O   SER B  63      82.630  49.140 124.260  1.00  0.00           O
ATOM   1412  N   VAL B  64      80.450  49.470 123.820  1.00  0.00           N
ATOM   1413  CA  VAL B  64      80.020  49.290 125.200  1.00  0.00           C
ATOM   1414  CB  VAL B  64      78.520  49.660 125.280  1.00  0.00           C
ATOM   1415  CG1 VAL B  64      77.900  49.330 126.660  1.00  0.00           C
ATOM   1416  CG2 VAL B  64      78.270  51.170 125.020  1.00  0.00           C
ATOM   1417  C   VAL B  64      80.250  47.900 125.820  1.00  0.00           C
ATOM   1418  O   VAL B  64      80.670  47.900 126.970  1.00  0.00           O
ATOM   1419  N   VAL B  65      79.990  46.790 125.150  1.00  0.00           N
ATOM   1420  CA  VAL B  65      80.180  45.550 125.750  1.00  0.00           C
ATOM   1421  CB  VAL B  65      79.530  44.430 124.990  1.00  0.00           C
ATOM   1422  CG1 VAL B  65      79.720  43.110 125.840  1.00  0.00           C
ATOM   1423  CG2 VAL B  65      78.010  44.660 124.730  1.00  0.00           C
ATOM   1424  C   VAL B  65      81.630  45.190 125.970  1.00  0.00           C
ATOM   1425  O   VAL B  65      82.010  44.670 127.010  1.00  0.00           O
ATOM   1426  N   VAL B  66      82.570  45.590 125.080  1.00  0.00           N
ATOM   1427  CA  VAL B  66      84.040  45.580 125.380  1.00  0.00           C
ATOM   1428  CB  VAL B  66      84.780  45.810 124.080  1.00  0.00           C
ATOM   1429  CG1 VAL B  66      86.340  45.930 124.320  1.00  0.00           C
ATOM   1430  CG2 VAL B  66      84.600  44.680 123.110  1.00  0.00           C
ATOM   1431  C   VAL B  66      84.360  46.500 126.510  1.00  0.00           C
ATOM   1432  O   VAL B  66      85.040  46.080 127.470  1.00  0.00           O
ATOM   1433  N   TRP B  67      83.760  47.670 126.500  1.00  0.00           N
ATOM   1434  CA  TRP B  67      84.080  48.720 127.460  1.00  0.00           C
ATOM   1435  CB  TRP B  67      83.490  50.110 126.990  1.00  0.00           C
ATOM   1436  CG  TRP B  67      83.720  51.320 127.850  1.00  0.00           C
ATOM   1437  CD1 TRP B  67      84.770  52.170 127.830  1.00  0.00           C
ATOM   1438  NE1 TRP B  67      84.650  53.240 128.760  1.00  0.00           N
ATOM   1439  CE2 TRP B  67      83.530  53.020 129.460  1.00  0.00           C
ATOM   1440  CD2 TRP B  67      82.890  51.810 128.960  1.00  0.00           C
ATOM   1441  CE3 TRP B  67      81.730  51.380 129.540  1.00  0.00           C
ATOM   1442  CZ3 TRP B  67      81.190  52.140 130.580  1.00  0.00           C
ATOM   1443  CZ2 TRP B  67      82.880  53.820 130.400  1.00  0.00           C
ATOM   1444  CH2 TRP B  67      81.730  53.310 131.060  1.00  0.00           C
ATOM   1445  C   TRP B  67      83.640  48.300 128.890  1.00  0.00           C
ATOM   1446  O   TRP B  67      84.440  48.470 129.830  1.00  0.00           O
ATOM   1447  N   VAL B  68      82.380  47.700 129.130  1.00  0.00           N
ATOM   1448  CA  VAL B  68      81.930  47.330 130.510  1.00  0.00           C
ATOM   1449  CB  VAL B  68      80.450  47.100 130.540  1.00  0.00           C
ATOM   1450  CG1 VAL B  68      79.960  46.260 131.710  1.00  0.00           C
ATOM   1451  CG2 VAL B  68      79.650  48.350 130.430  1.00  0.00           C
ATOM   1452  C   VAL B  68      82.800  46.270 131.160  1.00  0.00           C
ATOM   1453  O   VAL B  68      83.030  46.220 132.360  1.00  0.00           O
ATOM   1454  N   ASN B  69      83.310  45.330 130.370  1.00  0.00           N
ATOM   1455  CA  ASN B  69      84.240  44.390 130.890  1.00  0.00           C
ATOM   1456  CB  ASN B  69      84.610  43.300 129.830  1.00  0.00           C
ATOM   1457  CG  ASN B  69      83.480  42.270 129.750  1.00  0.00           C
ATOM   1458  OD1 ASN B  69      83.660  41.250 130.370  1.00  0.00           O
ATOM   1459  ND2 ASN B  69      82.320  42.490 129.040  1.00  0.00           N
ATOM   1460  C   ASN B  69      85.630  44.960 131.400  1.00  0.00           C
ATOM   1461  O   ASN B  69      86.180  44.550 132.450  1.00  0.00           O
ATOM   1462  N   ILE B  70      86.180  46.060 130.790  1.00  0.00           N
ATOM   1463  CA  ILE B  70      87.360  46.730 131.260  1.00  0.00           C
ATOM   1464  CB  ILE B  70      87.840  47.660 130.140  1.00  0.00           C
ATOM   1465  CG2 ILE B  70      88.880  48.720 130.620  1.00  0.00           C
ATOM   1466  CG1 ILE B  70      88.360  46.860 128.830  1.00  0.00           C
ATOM   1467  CD  ILE B  70      88.220  47.760 127.590  1.00  0.00           C
ATOM   1468  C   ILE B  70      87.100  47.450 132.500  1.00  0.00           C
ATOM   1469  O   ILE B  70      87.760  47.180 133.510  1.00  0.00           O
ATOM   1470  N   GLN B  71      86.000  48.170 132.600  1.00  0.00           N
ATOM   1471  CA  GLN B  71      85.530  48.790 133.740  1.00  0.00           C
ATOM   1472  CB  GLN B  71      84.250  49.630 133.570  1.00  0.00           C
ATOM   1473  CG  GLN B  71      84.300  50.650 132.340  1.00  0.00           C
ATOM   1474  CD  GLN B  71      85.470  51.610 132.390  1.00  0.00           C
ATOM   1475  OE1 GLN B  71      85.820  52.220 133.400  1.00  0.00           O
ATOM   1476  NE2 GLN B  71      86.120  51.790 131.180  1.00  0.00           N
ATOM   1477  C   GLN B  71      85.260  47.820 134.890  1.00  0.00           C
ATOM   1478  O   GLN B  71      85.590  48.040 136.050  1.00  0.00           O
ATOM   1479  N   ALA B  72      84.580  46.690 134.670  1.00  0.00           N
ATOM   1480  CA  ALA B  72      84.490  45.600 135.570  1.00  0.00           C
ATOM   1481  CB  ALA B  72      83.700  44.490 134.990  1.00  0.00           C
ATOM   1482  C   ALA B  72      85.840  45.020 136.060  1.00  0.00           C
ATOM   1483  O   ALA B  72      86.010  44.730 137.250  1.00  0.00           O
ATOM   1484  N   LYS B  73      86.750  44.760 135.130  1.00  0.00           N
ATOM   1485  CA  LYS B  73      88.040  44.130 135.390  1.00  0.00           C
ATOM   1486  CB  LYS B  73      88.650  43.520 134.080  1.00  0.00           C
ATOM   1487  CG  LYS B  73      90.120  43.030 134.060  1.00  0.00           C
ATOM   1488  CD  LYS B  73      90.420  41.860 134.930  1.00  0.00           C
ATOM   1489  CE  LYS B  73      89.650  40.610 134.390  1.00  0.00           C
ATOM   1490  NZ  LYS B  73      89.750  39.390 135.250  1.00  0.00           N
ATOM   1491  C   LYS B  73      89.000  45.040 136.140  1.00  0.00           C
ATOM   1492  O   LYS B  73      89.670  44.540 137.040  1.00  0.00           O
ATOM   1493  N   THR B  74      88.920  46.330 135.870  1.00  0.00           N
ATOM   1494  CA  THR B  74      89.520  47.500 136.600  1.00  0.00           C
ATOM   1495  CB  THR B  74      89.260  48.870 136.000  1.00  0.00           C
ATOM   1496  OG1 THR B  74      90.180  49.200 134.940  1.00  0.00           O
ATOM   1497  CG2 THR B  74      89.420  50.050 137.090  1.00  0.00           C
ATOM   1498  C   THR B  74      89.050  47.400 138.050  1.00  0.00           C
ATOM   1499  O   THR B  74      89.810  47.370 139.000  1.00  0.00           O
ATOM   1500  N   THR B  75      87.770  47.180 138.200  1.00  0.00           N
ATOM   1501  CA  THR B  75      87.230  47.080 139.510  1.00  0.00           C
ATOM   1502  CB  THR B  75      85.870  47.790 139.620  1.00  0.00           C
ATOM   1503  OG1 THR B  75      84.900  47.510 138.590  1.00  0.00           O
ATOM   1504  CG2 THR B  75      86.130  49.330 139.570  1.00  0.00           C
ATOM   1505  C   THR B  75      87.260  45.740 140.250  1.00  0.00           C
ATOM   1506  O   THR B  75      86.480  45.430 141.110  1.00  0.00           O
ATOM   1507  N   GLY B  76      88.240  44.870 139.830  1.00  0.00           N
ATOM   1508  CA  GLY B  76      88.600  43.660 140.610  1.00  0.00           C
ATOM   1509  C   GLY B  76      87.680  42.470 140.460  1.00  0.00           C
ATOM   1510  O   GLY B  76      87.320  41.760 141.410  1.00  0.00           O
ATOM   1511  N   TYR B  77      87.270  42.230 139.170  1.00  0.00           N
ATOM   1512  CA  TYR B  77      86.360  41.160 138.790  1.00  0.00           C
ATOM   1513  CB  TYR B  77      84.930  41.850 138.650  1.00  0.00           C
ATOM   1514  CG  TYR B  77      83.730  40.920 138.550  1.00  0.00           C
ATOM   1515  CD1 TYR B  77      83.470  40.100 139.630  1.00  0.00           C
ATOM   1516  CE1 TYR B  77      82.290  39.410 139.710  1.00  0.00           C
ATOM   1517  CZ  TYR B  77      81.370  39.520 138.660  1.00  0.00           C
ATOM   1518  OH  TYR B  77      80.310  38.550 138.750  1.00  0.00           O
ATOM   1519  CD2 TYR B  77      82.910  40.900 137.460  1.00  0.00           C
ATOM   1520  CE2 TYR B  77      81.690  40.150 137.470  1.00  0.00           C
ATOM   1521  C   TYR B  77      86.750  40.450 137.530  1.00  0.00           C
ATOM   1522  O   TYR B  77      87.540  40.930 136.760  1.00  0.00           O
ATOM   1523  N   ASP B  78      86.000  39.360 137.230  1.00  0.00           N
ATOM   1524  CA  ASP B  78      86.080  38.490 136.100  1.00  0.00           C
ATOM   1525  CB  ASP B  78      85.320  37.240 136.320  1.00  0.00           C
ATOM   1526  CG  ASP B  78      85.640  36.510 137.620  1.00  0.00           C
ATOM   1527  OD1 ASP B  78      86.690  36.720 138.300  1.00  0.00           O
ATOM   1528  OD2 ASP B  78      84.790  35.670 137.960  1.00  0.00           O
ATOM   1529  C   ASP B  78      85.670  39.240 134.880  1.00  0.00           C
ATOM   1530  O   ASP B  78      84.630  39.920 134.910  1.00  0.00           O
ATOM   1531  N   THR B  79      86.400  39.040 133.750  1.00  0.00           N
ATOM   1532  CA  THR B  79      85.730  39.290 132.500  1.00  0.00           C
ATOM   1533  CB  THR B  79      86.620  39.550 131.300  1.00  0.00           C
ATOM   1534  OG1 THR B  79      87.520  38.430 130.990  1.00  0.00           O
ATOM   1535  CG2 THR B  79      87.410  40.870 131.450  1.00  0.00           C
ATOM   1536  C   THR B  79      84.700  38.250 132.170  1.00  0.00           C
ATOM   1537  O   THR B  79      84.730  37.110 132.650  1.00  0.00           O
ATOM   1538  N   HSD B  80      83.680  38.690 131.380  1.00  0.00           N
ATOM   1539  CA  HSD B  80      82.550  37.810 131.030  1.00  0.00           C
ATOM   1540  CB  HSD B  80      81.230  38.590 130.910  1.00  0.00           C
ATOM   1541  ND1 HSD B  80      80.790  40.340 132.850  1.00  0.00           N
ATOM   1542  CG  HSD B  80      80.880  39.060 132.310  1.00  0.00           C
ATOM   1543  CE1 HSD B  80      80.320  40.250 134.130  1.00  0.00           C
ATOM   1544  NE2 HSD B  80      80.050  39.000 134.420  1.00  0.00           N
ATOM   1545  CD2 HSD B  80      80.340  38.280 133.310  1.00  0.00           C
ATOM   1546  C   HSD B  80      82.990  37.150 129.770  1.00  0.00           C
ATOM   1547  O   HSD B  80      83.060  37.730 128.670  1.00  0.00           O
ATOM   1548  N   CYS B  81      83.460  35.900 129.910  1.00  0.00           N
ATOM   1549  CA  CYS B  81      84.390  35.370 128.940  1.00  0.00           C
ATOM   1550  CB  CYS B  81      85.020  33.920 129.380  1.00  0.00           C
ATOM   1551  SG  CYS B  81      86.340  33.220 128.360  1.00  0.00           S
ATOM   1552  C   CYS B  81      83.800  35.060 127.590  1.00  0.00           C
ATOM   1553  O   CYS B  81      84.400  35.260 126.500  1.00  0.00           O
ATOM   1554  N   TYR B  82      82.560  34.520 127.540  1.00  0.00           N
ATOM   1555  CA  TYR B  82      81.730  34.550 126.350  1.00  0.00           C
ATOM   1556  CB  TYR B  82      80.420  33.720 126.650  1.00  0.00           C
ATOM   1557  CG  TYR B  82      80.570  32.260 126.840  1.00  0.00           C
ATOM   1558  CD1 TYR B  82      80.640  31.770 128.130  1.00  0.00           C
ATOM   1559  CE1 TYR B  82      80.510  30.350 128.290  1.00  0.00           C
ATOM   1560  CZ  TYR B  82      80.400  29.420 127.220  1.00  0.00           C
ATOM   1561  OH  TYR B  82      80.340  28.100 127.510  1.00  0.00           O
ATOM   1562  CD2 TYR B  82      80.440  31.400 125.720  1.00  0.00           C
ATOM   1563  CE2 TYR B  82      80.390  29.980 125.890  1.00  0.00           C
ATOM   1564  C   TYR B  82      81.430  35.890 125.780  1.00  0.00           C
ATOM   1565  O   TYR B  82      81.490  36.130 124.610  1.00  0.00           O
ATOM   1566  N   ILE B  83      81.010  36.840 126.660  1.00  0.00           N
ATOM   1567  CA  ILE B  83      80.420  38.150 126.320  1.00  0.00           C
ATOM   1568  CB  ILE B  83      79.670  38.780 127.510  1.00  0.00           C
ATOM   1569  CG2 ILE B  83      79.400  40.280 127.290  1.00  0.00           C
ATOM   1570  CG1 ILE B  83      78.320  38.010 127.640  1.00  0.00           C
ATOM   1571  CD  ILE B  83      77.790  37.980 129.130  1.00  0.00           C
ATOM   1572  C   ILE B  83      81.340  39.080 125.610  1.00  0.00           C
ATOM   1573  O   ILE B  83      81.000  39.660 124.540  1.00  0.00           O
ATOM   1574  N   LEU B  84      82.570  39.140 126.140  1.00  0.00           N
ATOM   1575  CA  LEU B  84      83.700  39.850 125.600  1.00  0.00           C
ATOM   1576  CB  LEU B  84      84.800  39.860 126.660  1.00  0.00           C
ATOM   1577  CG  LEU B  84      86.110  40.470 126.210  1.00  0.00           C
ATOM   1578  CD1 LEU B  84      85.900  41.890 125.680  1.00  0.00           C
ATOM   1579  CD2 LEU B  84      87.040  40.600 127.470  1.00  0.00           C
ATOM   1580  C   LEU B  84      84.130  39.260 124.200  1.00  0.00           C
ATOM   1581  O   LEU B  84      84.350  40.020 123.260  1.00  0.00           O
ATOM   1582  N   ASN B  85      84.200  37.910 124.120  1.00  0.00           N
ATOM   1583  CA  ASN B  85      84.510  37.190 122.880  1.00  0.00           C
ATOM   1584  CB  ASN B  85      84.610  35.740 123.260  1.00  0.00           C
ATOM   1585  CG  ASN B  85      84.490  34.540 122.280  1.00  0.00           C
ATOM   1586  OD1 ASN B  85      85.560  33.970 121.960  1.00  0.00           O
ATOM   1587  ND2 ASN B  85      83.320  34.110 121.940  1.00  0.00           N
ATOM   1588  C   ASN B  85      83.540  37.480 121.680  1.00  0.00           C
ATOM   1589  O   ASN B  85      83.930  37.850 120.580  1.00  0.00           O
ATOM   1590  N   LEU B  86      82.240  37.270 121.870  1.00  0.00           N
ATOM   1591  CA  LEU B  86      81.130  37.570 120.960  1.00  0.00           C
ATOM   1592  CB  LEU B  86      79.800  37.060 121.550  1.00  0.00           C
ATOM   1593  CG  LEU B  86      79.720  35.550 121.860  1.00  0.00           C
ATOM   1594  CD1 LEU B  86      78.450  35.160 122.610  1.00  0.00           C
ATOM   1595  CD2 LEU B  86      79.810  34.810 120.490  1.00  0.00           C
ATOM   1596  C   LEU B  86      81.040  39.000 120.640  1.00  0.00           C
ATOM   1597  O   LEU B  86      80.830  39.340 119.450  1.00  0.00           O
ATOM   1598  N   ALA B  87      81.180  39.920 121.610  1.00  0.00           N
ATOM   1599  CA  ALA B  87      81.290  41.370 121.300  1.00  0.00           C
ATOM   1600  CB  ALA B  87      81.360  42.130 122.640  1.00  0.00           C
ATOM   1601  C   ALA B  87      82.390  41.760 120.380  1.00  0.00           C
ATOM   1602  O   ALA B  87      82.240  42.630 119.500  1.00  0.00           O
ATOM   1603  N   ILE B  88      83.610  41.200 120.580  1.00  0.00           N
ATOM   1604  CA  ILE B  88      84.740  41.420 119.660  1.00  0.00           C
ATOM   1605  CB  ILE B  88      86.140  41.080 120.270  1.00  0.00           C
ATOM   1606  CG2 ILE B  88      87.310  41.180 119.250  1.00  0.00           C
ATOM   1607  CG1 ILE B  88      86.430  41.990 121.440  1.00  0.00           C
ATOM   1608  CD  ILE B  88      87.500  41.390 122.330  1.00  0.00           C
ATOM   1609  C   ILE B  88      84.550  40.850 118.260  1.00  0.00           C
ATOM   1610  O   ILE B  88      84.880  41.490 117.220  1.00  0.00           O
ATOM   1611  N   ALA B  89      83.840  39.670 118.150  1.00  0.00           N
ATOM   1612  CA  ALA B  89      83.350  39.150 116.880  1.00  0.00           C
ATOM   1613  CB  ALA B  89      82.850  37.710 117.070  1.00  0.00           C
ATOM   1614  C   ALA B  89      82.410  39.990 116.130  1.00  0.00           C
ATOM   1615  O   ALA B  89      82.570  40.180 114.940  1.00  0.00           O
ATOM   1616  N   ASP B  90      81.420  40.570 116.750  1.00  0.00           N
ATOM   1617  CA  ASP B  90      80.560  41.590 116.140  1.00  0.00           C
ATOM   1618  CB  ASP B  90      79.420  41.830 117.180  1.00  0.00           C
ATOM   1619  CG  ASP B  90      78.410  40.700 117.250  1.00  0.00           C
ATOM   1620  OD1 ASP B  90      78.470  39.710 116.490  1.00  0.00           O
ATOM   1621  OD2 ASP B  90      77.510  40.820 118.130  1.00  0.00           O
ATOM   1622  C   ASP B  90      81.280  42.800 115.790  1.00  0.00           C
ATOM   1623  O   ASP B  90      81.040  43.310 114.750  1.00  0.00           O
ATOM   1624  N   LEU B  91      82.190  43.340 116.620  1.00  0.00           N
ATOM   1625  CA  LEU B  91      83.040  44.460 116.230  1.00  0.00           C
ATOM   1626  CB  LEU B  91      84.010  44.860 117.320  1.00  0.00           C
ATOM   1627  CG  LEU B  91      83.370  45.500 118.570  1.00  0.00           C
ATOM   1628  CD1 LEU B  91      84.420  45.820 119.600  1.00  0.00           C
ATOM   1629  CD2 LEU B  91      82.760  46.800 118.080  1.00  0.00           C
ATOM   1630  C   LEU B  91      83.850  44.230 114.960  1.00  0.00           C
ATOM   1631  O   LEU B  91      83.880  45.130 114.130  1.00  0.00           O
ATOM   1632  N   TRP B  92      84.620  43.100 114.780  1.00  0.00           N
ATOM   1633  CA  TRP B  92      85.180  42.720 113.510  1.00  0.00           C
ATOM   1634  CB  TRP B  92      86.020  41.510 113.640  1.00  0.00           C
ATOM   1635  CG  TRP B  92      87.380  41.770 114.120  1.00  0.00           C
ATOM   1636  CD1 TRP B  92      87.850  41.560 115.370  1.00  0.00           C
ATOM   1637  NE1 TRP B  92      89.220  41.790 115.480  1.00  0.00           N
ATOM   1638  CE2 TRP B  92      89.680  42.010 114.250  1.00  0.00           C
ATOM   1639  CD2 TRP B  92      88.550  42.000 113.340  1.00  0.00           C
ATOM   1640  CE3 TRP B  92      88.770  42.250 111.950  1.00  0.00           C
ATOM   1641  CZ3 TRP B  92      90.080  42.240 111.490  1.00  0.00           C
ATOM   1642  CZ2 TRP B  92      90.970  42.080 113.750  1.00  0.00           C
ATOM   1643  CH2 TRP B  92      91.170  42.220 112.360  1.00  0.00           C
ATOM   1644  C   TRP B  92      84.140  42.630 112.360  1.00  0.00           C
ATOM   1645  O   TRP B  92      84.290  43.220 111.300  1.00  0.00           O
ATOM   1646  N   VAL B  93      82.870  42.120 112.560  1.00  0.00           N
ATOM   1647  CA  VAL B  93      81.860  41.970 111.450  1.00  0.00           C
ATOM   1648  CB  VAL B  93      80.850  40.870 111.790  1.00  0.00           C
ATOM   1649  CG1 VAL B  93      79.580  41.440 112.380  1.00  0.00           C
ATOM   1650  CG2 VAL B  93      80.610  40.140 110.520  1.00  0.00           C
ATOM   1651  C   VAL B  93      81.150  43.330 111.100  1.00  0.00           C
ATOM   1652  O   VAL B  93      80.790  43.490 109.930  1.00  0.00           O
ATOM   1653  N   VAL B  94      81.120  44.290 112.050  1.00  0.00           N
ATOM   1654  CA  VAL B  94      80.690  45.630 111.850  1.00  0.00           C
ATOM   1655  CB  VAL B  94      80.720  46.280 113.280  1.00  0.00           C
ATOM   1656  CG1 VAL B  94      81.030  47.810 113.270  1.00  0.00           C
ATOM   1657  CG2 VAL B  94      79.350  46.010 113.980  1.00  0.00           C
ATOM   1658  C   VAL B  94      81.460  46.290 110.700  1.00  0.00           C
ATOM   1659  O   VAL B  94      80.910  47.010 109.860  1.00  0.00           O
ATOM   1660  N   LEU B  95      82.760  46.000 110.560  1.00  0.00           N
ATOM   1661  CA  LEU B  95      83.680  46.100 109.450  1.00  0.00           C
ATOM   1662  CB  LEU B  95      85.150  45.760 109.770  1.00  0.00           C
ATOM   1663  CG  LEU B  95      85.630  46.330 111.140  1.00  0.00           C
ATOM   1664  CD1 LEU B  95      87.020  45.830 111.530  1.00  0.00           C
ATOM   1665  CD2 LEU B  95      85.700  47.860 111.090  1.00  0.00           C
ATOM   1666  C   LEU B  95      83.100  45.540 108.150  1.00  0.00           C
ATOM   1667  O   LEU B  95      83.330  46.140 107.130  1.00  0.00           O
ATOM   1668  N   THR B  96      82.410  44.370 108.000  1.00  0.00           N
ATOM   1669  CA  THR B  96      81.650  43.930 106.770  1.00  0.00           C
ATOM   1670  CB  THR B  96      80.990  42.530 106.730  1.00  0.00           C
ATOM   1671  OG1 THR B  96      79.920  42.380 107.720  1.00  0.00           O
ATOM   1672  CG2 THR B  96      82.190  41.560 107.050  1.00  0.00           C
ATOM   1673  C   THR B  96      80.640  44.950 106.240  1.00  0.00           C
ATOM   1674  O   THR B  96      80.590  45.180 105.030  1.00  0.00           O
ATOM   1675  N   ILE B  97      79.890  45.620 107.100  1.00  0.00           N
ATOM   1676  CA  ILE B  97      78.760  46.480 106.650  1.00  0.00           C
ATOM   1677  CB  ILE B  97      77.760  46.950 107.780  1.00  0.00           C
ATOM   1678  CG2 ILE B  97      76.410  47.420 107.180  1.00  0.00           C
ATOM   1679  CG1 ILE B  97      77.540  45.860 108.870  1.00  0.00           C
ATOM   1680  CD  ILE B  97      76.910  46.370 110.150  1.00  0.00           C
ATOM   1681  C   ILE B  97      79.080  47.600 105.600  1.00  0.00           C
ATOM   1682  O   ILE B  97      78.410  47.660 104.560  1.00  0.00           O
ATOM   1683  N   PRO B  98      80.060  48.480 105.760  1.00  0.00           N
ATOM   1684  CD  PRO B  98      80.860  48.790 106.980  1.00  0.00           C
ATOM   1685  CA  PRO B  98      80.350  49.490 104.720  1.00  0.00           C
ATOM   1686  CB  PRO B  98      81.320  50.430 105.380  1.00  0.00           C
ATOM   1687  CG  PRO B  98      81.080  50.260 106.910  1.00  0.00           C
ATOM   1688  C   PRO B  98      80.880  48.970 103.460  1.00  0.00           C
ATOM   1689  O   PRO B  98      80.600  49.610 102.430  1.00  0.00           O
ATOM   1690  N   VAL B  99      81.600  47.840 103.540  1.00  0.00           N
ATOM   1691  CA  VAL B  99      82.060  46.960 102.420  1.00  0.00           C
ATOM   1692  CB  VAL B  99      83.010  45.860 102.930  1.00  0.00           C
ATOM   1693  CG1 VAL B  99      83.630  45.160 101.780  1.00  0.00           C
ATOM   1694  CG2 VAL B  99      84.130  46.310 103.870  1.00  0.00           C
ATOM   1695  C   VAL B  99      80.890  46.450 101.610  1.00  0.00           C
ATOM   1696  O   VAL B  99      80.800  46.580 100.380  1.00  0.00           O
ATOM   1697  N   TRP B 100      79.890  45.880 102.270  1.00  0.00           N
ATOM   1698  CA  TRP B 100      78.650  45.460 101.660  1.00  0.00           C
ATOM   1699  CB  TRP B 100      77.730  44.670 102.680  1.00  0.00           C
ATOM   1700  CG  TRP B 100      78.230  43.290 103.090  1.00  0.00           C
ATOM   1701  CD1 TRP B 100      77.670  42.660 104.160  1.00  0.00           C
ATOM   1702  NE1 TRP B 100      78.240  41.420 104.310  1.00  0.00           N
ATOM   1703  CE2 TRP B 100      79.210  41.200 103.400  1.00  0.00           C
ATOM   1704  CD2 TRP B 100      79.230  42.300 102.520  1.00  0.00           C
ATOM   1705  CE3 TRP B 100      80.070  42.200 101.380  1.00  0.00           C
ATOM   1706  CZ3 TRP B 100      80.970  41.120 101.330  1.00  0.00           C
ATOM   1707  CZ2 TRP B 100      80.020  40.060 103.210  1.00  0.00           C
ATOM   1708  CH2 TRP B 100      80.870  40.040 102.170  1.00  0.00           C
ATOM   1709  C   TRP B 100      77.820  46.600 101.060  1.00  0.00           C
ATOM   1710  O   TRP B 100      77.390  46.610  99.950  1.00  0.00           O
ATOM   1711  N   VAL B 101      77.740  47.710 101.840  1.00  0.00           N
ATOM   1712  CA  VAL B 101      76.950  48.840 101.440  1.00  0.00           C
ATOM   1713  CB  VAL B 101      76.790  49.920 102.520  1.00  0.00           C
ATOM   1714  CG1 VAL B 101      76.040  51.100 101.920  1.00  0.00           C
ATOM   1715  CG2 VAL B 101      75.850  49.320 103.560  1.00  0.00           C
ATOM   1716  C   VAL B 101      77.420  49.460 100.140  1.00  0.00           C
ATOM   1717  O   VAL B 101      76.610  49.680  99.240  1.00  0.00           O
ATOM   1718  N   VAL B 102      78.740  49.530  99.920  1.00  0.00           N
ATOM   1719  CA  VAL B 102      79.370  49.920  98.630  1.00  0.00           C
ATOM   1720  CB  VAL B 102      80.890  49.940  98.850  1.00  0.00           C
ATOM   1721  CG1 VAL B 102      81.710  49.820  97.460  1.00  0.00           C
ATOM   1722  CG2 VAL B 102      81.050  51.290  99.560  1.00  0.00           C
ATOM   1723  C   VAL B 102      78.970  48.950  97.570  1.00  0.00           C
ATOM   1724  O   VAL B 102      78.570  49.390  96.500  1.00  0.00           O
ATOM   1725  N   SER B 103      79.020  47.590  97.780  1.00  0.00           N
ATOM   1726  CA  SER B 103      78.620  46.640  96.820  1.00  0.00           C
ATOM   1727  CB  SER B 103      78.930  45.130  97.300  1.00  0.00           C
ATOM   1728  OG  SER B 103      78.710  44.260  96.170  1.00  0.00           O
ATOM   1729  C   SER B 103      77.100  46.770  96.390  1.00  0.00           C
ATOM   1730  O   SER B 103      76.830  46.630  95.250  1.00  0.00           O
ATOM   1731  N   LEU B 104      76.200  47.090  97.330  1.00  0.00           N
ATOM   1732  CA  LEU B 104      74.750  47.470  97.030  1.00  0.00           C
ATOM   1733  CB  LEU B 104      73.910  47.720  98.310  1.00  0.00           C
ATOM   1734  CG  LEU B 104      73.870  46.530  99.360  1.00  0.00           C
ATOM   1735  CD1 LEU B 104      72.760  46.800 100.350  1.00  0.00           C
ATOM   1736  CD2 LEU B 104      73.690  45.220  98.650  1.00  0.00           C
ATOM   1737  C   LEU B 104      74.680  48.750  96.110  1.00  0.00           C
ATOM   1738  O   LEU B 104      74.010  48.820  95.100  1.00  0.00           O
ATOM   1739  N   VAL B 105      75.420  49.840  96.430  1.00  0.00           N
ATOM   1740  CA  VAL B 105      75.500  51.120  95.750  1.00  0.00           C
ATOM   1741  CB  VAL B 105      76.340  52.230  96.420  1.00  0.00           C
ATOM   1742  CG1 VAL B 105      76.370  53.530  95.620  1.00  0.00           C
ATOM   1743  CG2 VAL B 105      75.710  52.560  97.730  1.00  0.00           C
ATOM   1744  C   VAL B 105      75.960  50.960  94.340  1.00  0.00           C
ATOM   1745  O   VAL B 105      75.500  51.560  93.380  1.00  0.00           O
ATOM   1746  N   GLN B 106      76.900  49.950  94.160  1.00  0.00           N
ATOM   1747  CA  GLN B 106      77.510  49.620  92.870  1.00  0.00           C
ATOM   1748  CB  GLN B 106      78.950  49.170  93.110  1.00  0.00           C
ATOM   1749  CG  GLN B 106      79.910  50.290  93.700  1.00  0.00           C
ATOM   1750  CD  GLN B 106      79.500  51.740  93.410  1.00  0.00           C
ATOM   1751  OE1 GLN B 106      79.310  51.990  92.220  1.00  0.00           O
ATOM   1752  NE2 GLN B 106      79.350  52.610  94.410  1.00  0.00           N
ATOM   1753  C   GLN B 106      76.780  48.460  92.150  1.00  0.00           C
ATOM   1754  O   GLN B 106      77.280  47.840  91.230  1.00  0.00           O
ATOM   1755  N   HSD B 107      75.510  48.140  92.590  1.00  0.00           N
ATOM   1756  CA  HSD B 107      74.520  47.290  91.950  1.00  0.00           C
ATOM   1757  CB  HSD B 107      74.090  47.760  90.510  1.00  0.00           C
ATOM   1758  ND1 HSD B 107      73.890  50.240  91.000  1.00  0.00           N
ATOM   1759  CG  HSD B 107      74.440  49.200  90.280  1.00  0.00           C
ATOM   1760  CE1 HSD B 107      74.550  51.350  90.590  1.00  0.00           C
ATOM   1761  NE2 HSD B 107      75.390  51.070  89.620  1.00  0.00           N
ATOM   1762  CD2 HSD B 107      75.270  49.750  89.400  1.00  0.00           C
ATOM   1763  C   HSD B 107      74.660  45.820  92.070  1.00  0.00           C
ATOM   1764  O   HSD B 107      74.190  45.070  91.240  1.00  0.00           O
ATOM   1765  N   ASN B 108      75.450  45.370  93.040  1.00  0.00           N
ATOM   1766  CA  ASN B 108      75.950  44.080  93.320  1.00  0.00           C
ATOM   1767  CB  ASN B 108      74.910  42.900  93.090  1.00  0.00           C
ATOM   1768  CG  ASN B 108      73.650  43.160  93.940  1.00  0.00           C
ATOM   1769  OD1 ASN B 108      72.500  43.200  93.480  1.00  0.00           O
ATOM   1770  ND2 ASN B 108      73.890  43.440  95.280  1.00  0.00           N
ATOM   1771  C   ASN B 108      77.270  43.720  92.700  1.00  0.00           C
ATOM   1772  O   ASN B 108      77.710  42.600  92.830  1.00  0.00           O
ATOM   1773  N   GLN B 109      78.020  44.710  92.120  1.00  0.00           N
ATOM   1774  CA  GLN B 109      79.280  44.610  91.620  1.00  0.00           C
ATOM   1775  CB  GLN B 109      79.460  45.660  90.480  1.00  0.00           C
ATOM   1776  CG  GLN B 109      78.620  45.300  89.270  1.00  0.00           C
ATOM   1777  CD  GLN B 109      79.100  46.050  88.010  1.00  0.00           C
ATOM   1778  OE1 GLN B 109      80.310  46.030  87.810  1.00  0.00           O
ATOM   1779  NE2 GLN B 109      78.220  46.740  87.270  1.00  0.00           N
ATOM   1780  C   GLN B 109      80.350  44.880  92.720  1.00  0.00           C
ATOM   1781  O   GLN B 109      80.080  45.240  93.910  1.00  0.00           O
ATOM   1782  N   TRP B 110      81.650  44.570  92.320  1.00  0.00           N
ATOM   1783  CA  TRP B 110      82.760  44.510  93.220  1.00  0.00           C
ATOM   1784  CB  TRP B 110      83.210  43.080  93.500  1.00  0.00           C
ATOM   1785  CG  TRP B 110      84.120  43.020  94.630  1.00  0.00           C
ATOM   1786  CD1 TRP B 110      85.480  43.070  94.510  1.00  0.00           C
ATOM   1787  NE1 TRP B 110      85.960  42.970  95.840  1.00  0.00           N
ATOM   1788  CE2 TRP B 110      84.940  42.880  96.710  1.00  0.00           C
ATOM   1789  CD2 TRP B 110      83.730  42.910  95.980  1.00  0.00           C
ATOM   1790  CE3 TRP B 110      82.520  42.740  96.680  1.00  0.00           C
ATOM   1791  CZ3 TRP B 110      82.570  42.470  98.070  1.00  0.00           C
ATOM   1792  CZ2 TRP B 110      84.960  42.750  98.100  1.00  0.00           C
ATOM   1793  CH2 TRP B 110      83.760  42.610  98.790  1.00  0.00           C
ATOM   1794  C   TRP B 110      83.930  45.360  92.650  1.00  0.00           C
ATOM   1795  O   TRP B 110      84.430  44.940  91.590  1.00  0.00           O
ATOM   1796  N   PRO B 111      84.380  46.450  93.210  1.00  0.00           N
ATOM   1797  CD  PRO B 111      83.440  47.360  93.850  1.00  0.00           C
ATOM   1798  CA  PRO B 111      85.560  47.210  92.660  1.00  0.00           C
ATOM   1799  CB  PRO B 111      84.860  48.480  92.210  1.00  0.00           C
ATOM   1800  CG  PRO B 111      83.830  48.750  93.310  1.00  0.00           C
ATOM   1801  C   PRO B 111      86.570  47.420  93.740  1.00  0.00           C
ATOM   1802  O   PRO B 111      87.260  48.460  93.740  1.00  0.00           O
ATOM   1803  N   MET B 112      86.780  46.420  94.600  1.00  0.00           N
ATOM   1804  CA  MET B 112      87.610  46.550  95.800  1.00  0.00           C
ATOM   1805  CB  MET B 112      86.680  46.510  97.070  1.00  0.00           C
ATOM   1806  CG  MET B 112      85.910  47.860  97.250  1.00  0.00           C
ATOM   1807  SD  MET B 112      84.900  47.770  98.630  1.00  0.00           S
ATOM   1808  CE  MET B 112      83.450  46.780  98.050  1.00  0.00           C
ATOM   1809  C   MET B 112      88.650  45.400  95.810  1.00  0.00           C
ATOM   1810  O   MET B 112      89.360  45.200  96.790  1.00  0.00           O
ATOM   1811  N   GLY B 113      88.850  44.780  94.580  1.00  0.00           N
ATOM   1812  CA  GLY B 113      89.770  43.650  94.470  1.00  0.00           C
ATOM   1813  C   GLY B 113      89.430  42.340  95.160  1.00  0.00           C
ATOM   1814  O   GLY B 113      88.670  42.250  96.140  1.00  0.00           O
ATOM   1815  N   GLU B 114      89.980  41.240  94.600  1.00  0.00           N
ATOM   1816  CA  GLU B 114      89.550  39.870  94.880  1.00  0.00           C
ATOM   1817  CB  GLU B 114      90.280  38.900  93.880  1.00  0.00           C
ATOM   1818  CG  GLU B 114      89.740  37.410  93.870  1.00  0.00           C
ATOM   1819  CD  GLU B 114      90.310  36.550  92.720  1.00  0.00           C
ATOM   1820  OE1 GLU B 114      91.360  35.890  92.930  1.00  0.00           O
ATOM   1821  OE2 GLU B 114      89.750  36.550  91.600  1.00  0.00           O
ATOM   1822  C   GLU B 114      89.850  39.430  96.340  1.00  0.00           C
ATOM   1823  O   GLU B 114      89.000  38.950  97.040  1.00  0.00           O
ATOM   1824  N   LEU B 115      91.080  39.770  96.860  1.00  0.00           N
ATOM   1825  CA  LEU B 115      91.540  39.580  98.200  1.00  0.00           C
ATOM   1826  CB  LEU B 115      92.970  40.020  98.280  1.00  0.00           C
ATOM   1827  CG  LEU B 115      93.740  39.780  99.610  1.00  0.00           C
ATOM   1828  CD1 LEU B 115      94.080  38.270  99.750  1.00  0.00           C
ATOM   1829  CD2 LEU B 115      95.000  40.600  99.710  1.00  0.00           C
ATOM   1830  C   LEU B 115      90.600  40.350  99.230  1.00  0.00           C
ATOM   1831  O   LEU B 115      90.230  39.890 100.360  1.00  0.00           O
ATOM   1832  N   THR B 116      90.120  41.560  98.890  1.00  0.00           N
ATOM   1833  CA  THR B 116      89.180  42.200  99.740  1.00  0.00           C
ATOM   1834  CB  THR B 116      88.950  43.650  99.410  1.00  0.00           C
ATOM   1835  OG1 THR B 116      90.240  44.280  99.200  1.00  0.00           O
ATOM   1836  CG2 THR B 116      88.320  44.340 100.640  1.00  0.00           C
ATOM   1837  C   THR B 116      87.900  41.460  99.850  1.00  0.00           C
ATOM   1838  O   THR B 116      87.300  41.410 100.920  1.00  0.00           O
ATOM   1839  N   CYS B 117      87.490  40.800  98.680  1.00  0.00           N
ATOM   1840  CA  CYS B 117      86.360  39.910  98.680  1.00  0.00           C
ATOM   1841  CB  CYS B 117      85.880  39.490  97.230  1.00  0.00           C
ATOM   1842  SG  CYS B 117      84.350  38.540  97.230  1.00  0.00           S
ATOM   1843  C   CYS B 117      86.480  38.690  99.620  1.00  0.00           C
ATOM   1844  O   CYS B 117      85.580  38.400 100.410  1.00  0.00           O
ATOM   1845  N   LYS B 118      87.580  37.990  99.650  1.00  0.00           N
ATOM   1846  CA  LYS B 118      87.960  36.880 100.470  1.00  0.00           C
ATOM   1847  CB  LYS B 118      89.300  36.240 100.030  1.00  0.00           C
ATOM   1848  CG  LYS B 118      89.240  35.610  98.600  1.00  0.00           C
ATOM   1849  CD  LYS B 118      90.330  34.530  98.270  1.00  0.00           C
ATOM   1850  CE  LYS B 118      90.070  33.650  97.020  1.00  0.00           C
ATOM   1851  NZ  LYS B 118      91.250  32.870  96.670  1.00  0.00           N
ATOM   1852  C   LYS B 118      87.970  37.230 101.940  1.00  0.00           C
ATOM   1853  O   LYS B 118      87.360  36.570 102.760  1.00  0.00           O
ATOM   1854  N   VAL B 119      88.590  38.340 102.320  1.00  0.00           N
ATOM   1855  CA  VAL B 119      88.570  38.870 103.670  1.00  0.00           C
ATOM   1856  CB  VAL B 119      89.530  39.970 103.970  1.00  0.00           C
ATOM   1857  CG1 VAL B 119      89.440  40.330 105.460  1.00  0.00           C
ATOM   1858  CG2 VAL B 119      90.930  39.410 103.760  1.00  0.00           C
ATOM   1859  C   VAL B 119      87.140  39.160 104.150  1.00  0.00           C
ATOM   1860  O   VAL B 119      86.750  38.810 105.270  1.00  0.00           O
ATOM   1861  N   THR B 120      86.310  39.820 103.310  1.00  0.00           N
ATOM   1862  CA  THR B 120      85.010  40.300 103.780  1.00  0.00           C
ATOM   1863  CB  THR B 120      84.300  41.320 102.850  1.00  0.00           C
ATOM   1864  OG1 THR B 120      85.250  42.320 102.530  1.00  0.00           O
ATOM   1865  CG2 THR B 120      83.150  42.030 103.520  1.00  0.00           C
ATOM   1866  C   THR B 120      84.110  39.090 103.870  1.00  0.00           C
ATOM   1867  O   THR B 120      83.490  38.910 104.900  1.00  0.00           O
ATOM   1868  N   HSD B 121      84.190  38.150 102.920  1.00  0.00           N
ATOM   1869  CA  HSD B 121      83.420  36.970 103.030  1.00  0.00           C
ATOM   1870  CB  HSD B 121      83.470  36.200 101.700  1.00  0.00           C
ATOM   1871  ND1 HSD B 121      81.130  35.140 101.760  1.00  0.00           N
ATOM   1872  CG  HSD B 121      82.500  35.010 101.700  1.00  0.00           C
ATOM   1873  CE1 HSD B 121      80.580  33.910 101.710  1.00  0.00           C
ATOM   1874  NE2 HSD B 121      81.520  32.970 101.630  1.00  0.00           N
ATOM   1875  CD2 HSD B 121      82.730  33.710 101.640  1.00  0.00           C
ATOM   1876  C   HSD B 121      83.730  36.030 104.170  1.00  0.00           C
ATOM   1877  O   HSD B 121      82.860  35.550 104.870  1.00  0.00           O
ATOM   1878  N   LEU B 122      85.010  35.820 104.530  1.00  0.00           N
ATOM   1879  CA  LEU B 122      85.460  35.040 105.650  1.00  0.00           C
ATOM   1880  CB  LEU B 122      86.970  35.190 105.780  1.00  0.00           C
ATOM   1881  CG  LEU B 122      87.770  34.280 106.720  1.00  0.00           C
ATOM   1882  CD1 LEU B 122      87.330  32.870 106.570  1.00  0.00           C
ATOM   1883  CD2 LEU B 122      89.250  34.460 106.340  1.00  0.00           C
ATOM   1884  C   LEU B 122      84.930  35.560 106.930  1.00  0.00           C
ATOM   1885  O   LEU B 122      84.480  34.820 107.840  1.00  0.00           O
ATOM   1886  N   ILE B 123      85.020  36.920 107.120  1.00  0.00           N
ATOM   1887  CA  ILE B 123      84.730  37.450 108.470  1.00  0.00           C
ATOM   1888  CB  ILE B 123      85.250  38.860 108.630  1.00  0.00           C
ATOM   1889  CG2 ILE B 123      84.760  39.610 109.890  1.00  0.00           C
ATOM   1890  CG1 ILE B 123      86.740  38.850 108.650  1.00  0.00           C
ATOM   1891  CD  ILE B 123      87.210  40.330 108.600  1.00  0.00           C
ATOM   1892  C   ILE B 123      83.260  37.320 108.760  1.00  0.00           C
ATOM   1893  O   ILE B 123      82.780  37.210 109.890  1.00  0.00           O
ATOM   1894  N   PHE B 124      82.450  37.440 107.640  1.00  0.00           N
ATOM   1895  CA  PHE B 124      81.040  37.300 107.800  1.00  0.00           C
ATOM   1896  CB  PHE B 124      80.460  37.710 106.370  1.00  0.00           C
ATOM   1897  CG  PHE B 124      78.970  37.980 106.360  1.00  0.00           C
ATOM   1898  CD1 PHE B 124      78.040  37.200 105.610  1.00  0.00           C
ATOM   1899  CE1 PHE B 124      76.720  37.660 105.580  1.00  0.00           C
ATOM   1900  CZ  PHE B 124      76.260  38.700 106.450  1.00  0.00           C
ATOM   1901  CD2 PHE B 124      78.590  39.110 107.110  1.00  0.00           C
ATOM   1902  CE2 PHE B 124      77.210  39.520 107.150  1.00  0.00           C
ATOM   1903  C   PHE B 124      80.560  35.890 108.120  1.00  0.00           C
ATOM   1904  O   PHE B 124      79.880  35.680 109.090  1.00  0.00           O
ATOM   1905  N   SER B 125      81.130  34.920 107.360  1.00  0.00           N
ATOM   1906  CA  SER B 125      80.940  33.510 107.580  1.00  0.00           C
ATOM   1907  CB  SER B 125      81.710  32.820 106.420  1.00  0.00           C
ATOM   1908  OG  SER B 125      81.530  31.380 106.380  1.00  0.00           O
ATOM   1909  C   SER B 125      81.410  32.930 108.900  1.00  0.00           C
ATOM   1910  O   SER B 125      80.710  32.070 109.430  1.00  0.00           O
ATOM   1911  N   ILE B 126      82.570  33.390 109.430  1.00  0.00           N
ATOM   1912  CA  ILE B 126      83.130  32.900 110.740  1.00  0.00           C
ATOM   1913  CB  ILE B 126      84.630  33.290 111.000  1.00  0.00           C
ATOM   1914  CG2 ILE B 126      84.730  34.730 111.410  1.00  0.00           C
ATOM   1915  CG1 ILE B 126      85.340  32.320 111.910  1.00  0.00           C
ATOM   1916  CD  ILE B 126      86.840  32.480 111.810  1.00  0.00           C
ATOM   1917  C   ILE B 126      82.180  33.310 111.860  1.00  0.00           C
ATOM   1918  O   ILE B 126      81.850  32.450 112.680  1.00  0.00           O
ATOM   1919  N   ASN B 127      81.780  34.590 111.980  1.00  0.00           N
ATOM   1920  CA  ASN B 127      80.760  35.020 112.900  1.00  0.00           C
ATOM   1921  CB  ASN B 127      80.710  36.610 112.870  1.00  0.00           C
ATOM   1922  CG  ASN B 127      79.690  37.260 113.750  1.00  0.00           C
ATOM   1923  OD1 ASN B 127      78.590  36.850 114.030  1.00  0.00           O
ATOM   1924  ND2 ASN B 127      80.040  38.490 114.180  1.00  0.00           N
ATOM   1925  C   ASN B 127      79.380  34.310 112.740  1.00  0.00           C
ATOM   1926  O   ASN B 127      78.740  33.840 113.680  1.00  0.00           O
ATOM   1927  N   LEU B 128      79.010  34.110 111.470  1.00  0.00           N
ATOM   1928  CA  LEU B 128      77.820  33.320 111.100  1.00  0.00           C
ATOM   1929  CB  LEU B 128      77.570  33.330 109.580  1.00  0.00           C
ATOM   1930  CG  LEU B 128      76.190  32.780 109.100  1.00  0.00           C
ATOM   1931  CD1 LEU B 128      75.030  33.550 109.650  1.00  0.00           C
ATOM   1932  CD2 LEU B 128      76.250  32.950 107.630  1.00  0.00           C
ATOM   1933  C   LEU B 128      77.750  31.830 111.570  1.00  0.00           C
ATOM   1934  O   LEU B 128      76.780  31.350 112.180  1.00  0.00           O
ATOM   1935  N   PHE B 129      78.860  31.150 111.390  1.00  0.00           N
ATOM   1936  CA  PHE B 129      79.050  29.830 112.010  1.00  0.00           C
ATOM   1937  CB  PHE B 129      79.910  28.970 111.080  1.00  0.00           C
ATOM   1938  CG  PHE B 129      79.110  28.540 109.880  1.00  0.00           C
ATOM   1939  CD1 PHE B 129      78.180  27.520 109.920  1.00  0.00           C
ATOM   1940  CE1 PHE B 129      77.510  27.060 108.840  1.00  0.00           C
ATOM   1941  CZ  PHE B 129      77.860  27.580 107.540  1.00  0.00           C
ATOM   1942  CD2 PHE B 129      79.440  29.020 108.620  1.00  0.00           C
ATOM   1943  CE2 PHE B 129      78.860  28.500 107.420  1.00  0.00           C
ATOM   1944  C   PHE B 129      79.390  29.830 113.480  1.00  0.00           C
ATOM   1945  O   PHE B 129      78.930  29.000 114.230  1.00  0.00           O
ATOM   1946  N   GLY B 130      80.150  30.770 114.000  1.00  0.00           N
ATOM   1947  CA  GLY B 130      80.530  30.900 115.380  1.00  0.00           C
ATOM   1948  C   GLY B 130      79.250  31.110 116.200  1.00  0.00           C
ATOM   1949  O   GLY B 130      79.110  30.460 117.210  1.00  0.00           O
ATOM   1950  N   SER B 131      78.270  31.900 115.670  1.00  0.00           N
ATOM   1951  CA  SER B 131      77.110  32.300 116.390  1.00  0.00           C
ATOM   1952  CB  SER B 131      76.190  33.350 115.660  1.00  0.00           C
ATOM   1953  OG  SER B 131      76.810  34.600 115.590  1.00  0.00           O
ATOM   1954  C   SER B 131      76.210  31.150 116.840  1.00  0.00           C
ATOM   1955  O   SER B 131      75.860  31.080 118.000  1.00  0.00           O
ATOM   1956  N   ILE B 132      75.840  30.270 115.910  1.00  0.00           N
ATOM   1957  CA  ILE B 132      75.030  29.120 116.130  1.00  0.00           C
ATOM   1958  CB  ILE B 132      74.490  28.520 114.870  1.00  0.00           C
ATOM   1959  CG2 ILE B 132      75.600  28.280 113.830  1.00  0.00           C
ATOM   1960  CG1 ILE B 132      73.590  27.290 115.160  1.00  0.00           C
ATOM   1961  CD  ILE B 132      72.330  27.620 116.000  1.00  0.00           C
ATOM   1962  C   ILE B 132      75.750  28.150 117.090  1.00  0.00           C
ATOM   1963  O   ILE B 132      75.280  27.630 118.080  1.00  0.00           O
ATOM   1964  N   PHE B 133      77.050  27.900 116.880  1.00  0.00           N
ATOM   1965  CA  PHE B 133      77.930  27.010 117.600  1.00  0.00           C
ATOM   1966  CB  PHE B 133      79.260  26.730 116.930  1.00  0.00           C
ATOM   1967  CG  PHE B 133      79.240  26.070 115.580  1.00  0.00           C
ATOM   1968  CD1 PHE B 133      80.380  26.200 114.730  1.00  0.00           C
ATOM   1969  CE1 PHE B 133      80.390  25.850 113.380  1.00  0.00           C
ATOM   1970  CZ  PHE B 133      79.320  25.120 112.870  1.00  0.00           C
ATOM   1971  CD2 PHE B 133      78.140  25.390 115.030  1.00  0.00           C
ATOM   1972  CE2 PHE B 133      78.220  24.850 113.750  1.00  0.00           C
ATOM   1973  C   PHE B 133      78.190  27.440 119.090  1.00  0.00           C
ATOM   1974  O   PHE B 133      77.960  26.620 119.970  1.00  0.00           O
ATOM   1975  N   PHE B 134      78.500  28.760 119.360  1.00  0.00           N
ATOM   1976  CA  PHE B 134      78.460  29.470 120.670  1.00  0.00           C
ATOM   1977  CB  PHE B 134      78.990  30.960 120.590  1.00  0.00           C
ATOM   1978  CG  PHE B 134      80.530  30.920 120.630  1.00  0.00           C
ATOM   1979  CD1 PHE B 134      81.130  31.620 119.560  1.00  0.00           C
ATOM   1980  CE1 PHE B 134      82.550  31.650 119.540  1.00  0.00           C
ATOM   1981  CZ  PHE B 134      83.340  31.010 120.490  1.00  0.00           C
ATOM   1982  CD2 PHE B 134      81.290  30.470 121.720  1.00  0.00           C
ATOM   1983  CE2 PHE B 134      82.690  30.510 121.640  1.00  0.00           C
ATOM   1984  C   PHE B 134      77.120  29.390 121.420  1.00  0.00           C
ATOM   1985  O   PHE B 134      77.120  29.080 122.640  1.00  0.00           O
ATOM   1986  N   LEU B 135      76.020  29.650 120.700  1.00  0.00           N
ATOM   1987  CA  LEU B 135      74.710  29.400 121.280  1.00  0.00           C
ATOM   1988  CB  LEU B 135      73.710  29.870 120.130  1.00  0.00           C
ATOM   1989  CG  LEU B 135      72.170  29.770 120.410  1.00  0.00           C
ATOM   1990  CD1 LEU B 135      71.480  30.950 119.750  1.00  0.00           C
ATOM   1991  CD2 LEU B 135      71.690  28.420 119.880  1.00  0.00           C
ATOM   1992  C   LEU B 135      74.360  28.010 121.820  1.00  0.00           C
ATOM   1993  O   LEU B 135      73.800  27.790 122.890  1.00  0.00           O
ATOM   1994  N   THR B 136      74.820  27.010 121.010  1.00  0.00           N
ATOM   1995  CA  THR B 136      74.840  25.590 121.350  1.00  0.00           C
ATOM   1996  CB  THR B 136      75.250  24.750 120.120  1.00  0.00           C
ATOM   1997  OG1 THR B 136      74.300  25.010 119.070  1.00  0.00           O
ATOM   1998  CG2 THR B 136      75.180  23.240 120.380  1.00  0.00           C
ATOM   1999  C   THR B 136      75.700  25.230 122.540  1.00  0.00           C
ATOM   2000  O   THR B 136      75.330  24.470 123.380  1.00  0.00           O
ATOM   2001  N   CYS B 137      76.900  25.780 122.660  1.00  0.00           N
ATOM   2002  CA  CYS B 137      77.840  25.740 123.750  1.00  0.00           C
ATOM   2003  CB  CYS B 137      79.240  26.360 123.400  1.00  0.00           C
ATOM   2004  SG  CYS B 137      80.180  25.290 122.220  1.00  0.00           S
ATOM   2005  C   CYS B 137      77.360  26.370 125.080  1.00  0.00           C
ATOM   2006  O   CYS B 137      77.550  25.770 126.130  1.00  0.00           O
ATOM   2007  N   MET B 138      76.710  27.590 125.040  1.00  0.00           N
ATOM   2008  CA  MET B 138      76.060  28.140 126.160  1.00  0.00           C
ATOM   2009  CB  MET B 138      75.680  29.560 125.900  1.00  0.00           C
ATOM   2010  CG  MET B 138      76.950  30.500 125.750  1.00  0.00           C
ATOM   2011  SD  MET B 138      76.760  32.240 125.450  1.00  0.00           S
ATOM   2012  CE  MET B 138      76.270  32.300 123.690  1.00  0.00           C
ATOM   2013  C   MET B 138      74.970  27.320 126.730  1.00  0.00           C
ATOM   2014  O   MET B 138      74.800  27.360 127.960  1.00  0.00           O
ATOM   2015  N   SER B 139      74.190  26.630 125.890  1.00  0.00           N
ATOM   2016  CA  SER B 139      73.080  25.690 126.260  1.00  0.00           C
ATOM   2017  CB  SER B 139      72.350  25.220 125.010  1.00  0.00           C
ATOM   2018  OG  SER B 139      71.830  26.300 124.170  1.00  0.00           O
ATOM   2019  C   SER B 139      73.640  24.630 127.120  1.00  0.00           C
ATOM   2020  O   SER B 139      73.090  24.300 128.190  1.00  0.00           O
ATOM   2021  N   VAL B 140      74.800  24.040 126.750  1.00  0.00           N
ATOM   2022  CA  VAL B 140      75.380  22.960 127.550  1.00  0.00           C
ATOM   2023  CB  VAL B 140      76.560  22.250 126.800  1.00  0.00           C
ATOM   2024  CG1 VAL B 140      77.050  20.960 127.440  1.00  0.00           C
ATOM   2025  CG2 VAL B 140      76.060  21.780 125.450  1.00  0.00           C
ATOM   2026  C   VAL B 140      75.860  23.470 128.900  1.00  0.00           C
ATOM   2027  O   VAL B 140      75.540  22.960 129.960  1.00  0.00           O
ATOM   2028  N   ASP B 141      76.530  24.610 128.740  1.00  0.00           N
ATOM   2029  CA  ASP B 141      77.040  25.300 129.970  1.00  0.00           C
ATOM   2030  CB  ASP B 141      78.050  26.290 129.350  1.00  0.00           C
ATOM   2031  CG  ASP B 141      78.430  27.480 130.210  1.00  0.00           C
ATOM   2032  OD1 ASP B 141      79.650  27.750 130.140  1.00  0.00           O
ATOM   2033  OD2 ASP B 141      77.550  28.080 130.890  1.00  0.00           O
ATOM   2034  C   ASP B 141      76.040  25.730 131.000  1.00  0.00           C
ATOM   2035  O   ASP B 141      76.290  25.530 132.170  1.00  0.00           O
ATOM   2036  N   ARG B 142      74.820  26.160 130.510  1.00  0.00           N
ATOM   2037  CA  ARG B 142      73.700  26.320 131.380  1.00  0.00           C
ATOM   2038  CB  ARG B 142      72.490  26.980 130.610  1.00  0.00           C
ATOM   2039  CG  ARG B 142      72.730  28.490 130.450  1.00  0.00           C
ATOM   2040  CD  ARG B 142      72.740  29.240 131.810  1.00  0.00           C
ATOM   2041  NE  ARG B 142      71.320  29.650 132.140  1.00  0.00           N
ATOM   2042  CZ  ARG B 142      70.860  30.370 133.170  1.00  0.00           C
ATOM   2043  NH1 ARG B 142      71.630  31.030 133.990  1.00  0.00           N
ATOM   2044  NH2 ARG B 142      69.610  30.490 133.350  1.00  0.00           N
ATOM   2045  C   ARG B 142      73.170  25.090 132.100  1.00  0.00           C
ATOM   2046  O   ARG B 142      72.820  25.080 133.300  1.00  0.00           O
ATOM   2047  N   TYR B 143      73.100  23.970 131.460  1.00  0.00           N
ATOM   2048  CA  TYR B 143      72.900  22.660 132.060  1.00  0.00           C
ATOM   2049  CB  TYR B 143      72.630  21.660 130.960  1.00  0.00           C
ATOM   2050  CG  TYR B 143      72.440  20.260 131.510  1.00  0.00           C
ATOM   2051  CD1 TYR B 143      73.380  19.300 131.230  1.00  0.00           C
ATOM   2052  CE1 TYR B 143      73.320  18.050 131.750  1.00  0.00           C
ATOM   2053  CZ  TYR B 143      72.280  17.680 132.590  1.00  0.00           C
ATOM   2054  OH  TYR B 143      72.050  16.370 133.070  1.00  0.00           O
ATOM   2055  CD2 TYR B 143      71.360  19.890 132.350  1.00  0.00           C
ATOM   2056  CE2 TYR B 143      71.360  18.650 132.950  1.00  0.00           C
ATOM   2057  C   TYR B 143      74.020  22.230 133.030  1.00  0.00           C
ATOM   2058  O   TYR B 143      73.690  21.760 134.120  1.00  0.00           O
ATOM   2059  N   LEU B 144      75.290  22.440 132.670  1.00  0.00           N
ATOM   2060  CA  LEU B 144      76.490  22.170 133.430  1.00  0.00           C
ATOM   2061  CB  LEU B 144      77.910  22.240 132.690  1.00  0.00           C
ATOM   2062  CG  LEU B 144      78.000  21.220 131.580  1.00  0.00           C
ATOM   2063  CD1 LEU B 144      79.420  21.000 131.160  1.00  0.00           C
ATOM   2064  CD2 LEU B 144      77.330  19.850 131.990  1.00  0.00           C
ATOM   2065  C   LEU B 144      76.540  23.020 134.800  1.00  0.00           C
ATOM   2066  O   LEU B 144      76.980  22.430 135.780  1.00  0.00           O
ATOM   2067  N   SER B 145      76.080  24.290 134.730  1.00  0.00           N
ATOM   2068  CA  SER B 145      76.000  25.200 135.860  1.00  0.00           C
ATOM   2069  CB  SER B 145      75.660  26.620 135.400  1.00  0.00           C
ATOM   2070  OG  SER B 145      76.660  27.120 134.520  1.00  0.00           O
ATOM   2071  C   SER B 145      75.060  24.770 136.870  1.00  0.00           C
ATOM   2072  O   SER B 145      75.360  24.890 138.040  1.00  0.00           O
ATOM   2073  N   ILE B 146      73.870  24.260 136.520  1.00  0.00           N
ATOM   2074  CA  ILE B 146      72.880  23.660 137.480  1.00  0.00           C
ATOM   2075  CB  ILE B 146      71.450  23.690 136.810  1.00  0.00           C
ATOM   2076  CG2 ILE B 146      70.560  22.450 137.180  1.00  0.00           C
ATOM   2077  CG1 ILE B 146      70.680  24.980 137.130  1.00  0.00           C
ATOM   2078  CD  ILE B 146      70.330  25.220 138.640  1.00  0.00           C
ATOM   2079  C   ILE B 146      73.260  22.210 137.940  1.00  0.00           C
ATOM   2080  O   ILE B 146      72.760  21.810 139.020  1.00  0.00           O
ATOM   2081  N   THR B 147      74.170  21.490 137.210  1.00  0.00           N
ATOM   2082  CA  THR B 147      74.430  20.080 137.470  1.00  0.00           C
ATOM   2083  CB  THR B 147      74.120  19.110 136.390  1.00  0.00           C
ATOM   2084  OG1 THR B 147      74.760  19.400 135.080  1.00  0.00           O
ATOM   2085  CG2 THR B 147      72.610  19.090 136.190  1.00  0.00           C
ATOM   2086  C   THR B 147      75.870  19.830 137.950  1.00  0.00           C
ATOM   2087  O   THR B 147      76.170  19.790 139.130  1.00  0.00           O
ATOM   2088  N   TYR B 148      76.800  19.620 137.030  1.00  0.00           N
ATOM   2089  CA  TYR B 148      78.120  19.090 137.260  1.00  0.00           C
ATOM   2090  CB  TYR B 148      78.620  18.700 135.860  1.00  0.00           C
ATOM   2091  CG  TYR B 148      80.060  18.100 135.850  1.00  0.00           C
ATOM   2092  CD1 TYR B 148      80.930  18.620 134.860  1.00  0.00           C
ATOM   2093  CE1 TYR B 148      82.280  18.090 134.780  1.00  0.00           C
ATOM   2094  CZ  TYR B 148      82.680  17.090 135.580  1.00  0.00           C
ATOM   2095  OH  TYR B 148      83.840  16.400 135.320  1.00  0.00           O
ATOM   2096  CD2 TYR B 148      80.500  17.120 136.750  1.00  0.00           C
ATOM   2097  CE2 TYR B 148      81.750  16.580 136.520  1.00  0.00           C
ATOM   2098  C   TYR B 148      79.030  19.960 138.090  1.00  0.00           C
ATOM   2099  O   TYR B 148      79.830  19.580 138.930  1.00  0.00           O
ATOM   2100  N   PHE B 149      78.780  21.270 137.850  1.00  0.00           N
ATOM   2101  CA  PHE B 149      79.610  22.320 138.350  1.00  0.00           C
ATOM   2102  CB  PHE B 149      79.650  23.550 137.360  1.00  0.00           C
ATOM   2103  CG  PHE B 149      80.470  23.180 136.180  1.00  0.00           C
ATOM   2104  CD1 PHE B 149      80.320  23.970 135.030  1.00  0.00           C
ATOM   2105  CE1 PHE B 149      81.130  23.750 133.920  1.00  0.00           C
ATOM   2106  CZ  PHE B 149      82.250  22.870 133.930  1.00  0.00           C
ATOM   2107  CD2 PHE B 149      81.610  22.380 136.210  1.00  0.00           C
ATOM   2108  CE2 PHE B 149      82.570  22.320 135.210  1.00  0.00           C
ATOM   2109  C   PHE B 149      79.280  22.890 139.740  1.00  0.00           C
ATOM   2110  O   PHE B 149      79.930  23.890 140.110  1.00  0.00           O
ATOM   2111  N   THR B 150      78.390  22.300 140.590  1.00  0.00           N
ATOM   2112  CA  THR B 150      77.930  23.150 141.770  1.00  0.00           C
ATOM   2113  CB  THR B 150      76.630  22.670 142.390  1.00  0.00           C
ATOM   2114  OG1 THR B 150      76.600  21.320 142.870  1.00  0.00           O
ATOM   2115  CG2 THR B 150      75.520  22.750 141.310  1.00  0.00           C
ATOM   2116  C   THR B 150      78.900  23.260 142.890  1.00  0.00           C
ATOM   2117  O   THR B 150      78.910  24.250 143.620  1.00  0.00           O
ATOM   2118  N   ASN B 151      79.880  22.370 142.890  1.00  0.00           N
ATOM   2119  CA  ASN B 151      80.950  22.400 143.900  1.00  0.00           C
ATOM   2120  CB  ASN B 151      81.020  21.120 144.830  1.00  0.00           C
ATOM   2121  CG  ASN B 151      79.700  20.880 145.540  1.00  0.00           C
ATOM   2122  OD1 ASN B 151      79.230  19.720 145.510  1.00  0.00           O
ATOM   2123  ND2 ASN B 151      79.080  21.870 146.120  1.00  0.00           N
ATOM   2124  C   ASN B 151      82.320  22.640 143.200  1.00  0.00           C
ATOM   2125  O   ASN B 151      83.430  22.530 143.760  1.00  0.00           O
ATOM   2126  N   THR B 152      82.280  22.920 141.850  1.00  0.00           N
ATOM   2127  CA  THR B 152      83.500  23.030 141.050  1.00  0.00           C
ATOM   2128  CB  THR B 152      83.290  22.860 139.590  1.00  0.00           C
ATOM   2129  OG1 THR B 152      82.860  21.500 139.420  1.00  0.00           O
ATOM   2130  CG2 THR B 152      84.470  23.050 138.670  1.00  0.00           C
ATOM   2131  C   THR B 152      84.250  24.310 141.240  1.00  0.00           C
ATOM   2132  O   THR B 152      83.530  25.320 141.220  1.00  0.00           O
ATOM   2133  N   PRO B 153      85.600  24.390 141.450  1.00  0.00           N
ATOM   2134  CD  PRO B 153      86.460  23.280 141.830  1.00  0.00           C
ATOM   2135  CA  PRO B 153      86.370  25.680 141.510  1.00  0.00           C
ATOM   2136  CB  PRO B 153      87.850  25.310 141.770  1.00  0.00           C
ATOM   2137  CG  PRO B 153      87.790  23.890 142.370  1.00  0.00           C
ATOM   2138  C   PRO B 153      86.130  26.590 140.340  1.00  0.00           C
ATOM   2139  O   PRO B 153      85.880  26.090 139.200  1.00  0.00           O
ATOM   2140  N   SER B 154      86.230  27.900 140.550  1.00  0.00           N
ATOM   2141  CA  SER B 154      85.990  28.940 139.580  1.00  0.00           C
ATOM   2142  CB  SER B 154      86.090  30.390 140.200  1.00  0.00           C
ATOM   2143  OG  SER B 154      85.920  31.390 139.200  1.00  0.00           O
ATOM   2144  C   SER B 154      87.000  28.870 138.460  1.00  0.00           C
ATOM   2145  O   SER B 154      86.660  29.060 137.290  1.00  0.00           O
ATOM   2146  N   SER B 155      88.300  28.650 138.770  1.00  0.00           N
ATOM   2147  CA  SER B 155      89.440  28.520 137.910  1.00  0.00           C
ATOM   2148  CB  SER B 155      90.770  28.340 138.670  1.00  0.00           C
ATOM   2149  OG  SER B 155      90.690  27.310 139.630  1.00  0.00           O
ATOM   2150  C   SER B 155      89.200  27.360 136.940  1.00  0.00           C
ATOM   2151  O   SER B 155      89.720  27.440 135.820  1.00  0.00           O
ATOM   2152  N   ARG B 156      88.600  26.240 137.450  1.00  0.00           N
ATOM   2153  CA  ARG B 156      88.330  25.090 136.610  1.00  0.00           C
ATOM   2154  CB  ARG B 156      87.910  23.910 137.530  1.00  0.00           C
ATOM   2155  CG  ARG B 156      87.660  22.550 136.850  1.00  0.00           C
ATOM   2156  CD  ARG B 156      88.980  22.010 136.210  1.00  0.00           C
ATOM   2157  NE  ARG B 156      88.580  20.680 135.640  1.00  0.00           N
ATOM   2158  CZ  ARG B 156      89.410  19.890 134.970  1.00  0.00           C
ATOM   2159  NH1 ARG B 156      90.700  20.120 134.870  1.00  0.00           N
ATOM   2160  NH2 ARG B 156      88.890  18.760 134.520  1.00  0.00           N
ATOM   2161  C   ARG B 156      87.320  25.320 135.560  1.00  0.00           C
ATOM   2162  O   ARG B 156      87.280  24.820 134.420  1.00  0.00           O
ATOM   2163  N   LYS B 157      86.270  26.040 135.920  1.00  0.00           N
ATOM   2164  CA  LYS B 157      85.330  26.550 134.960  1.00  0.00           C
ATOM   2165  CB  LYS B 157      84.120  27.280 135.780  1.00  0.00           C
ATOM   2166  CG  LYS B 157      83.290  26.300 136.720  1.00  0.00           C
ATOM   2167  CD  LYS B 157      82.720  26.990 137.990  1.00  0.00           C
ATOM   2168  CE  LYS B 157      81.730  28.130 137.680  1.00  0.00           C
ATOM   2169  NZ  LYS B 157      81.130  28.460 138.990  1.00  0.00           N
ATOM   2170  C   LYS B 157      85.930  27.570 134.010  1.00  0.00           C
ATOM   2171  O   LYS B 157      85.690  27.520 132.790  1.00  0.00           O
ATOM   2172  N   LYS B 158      86.870  28.420 134.460  1.00  0.00           N
ATOM   2173  CA  LYS B 158      87.610  29.290 133.570  1.00  0.00           C
ATOM   2174  CB  LYS B 158      88.440  30.310 134.420  1.00  0.00           C
ATOM   2175  CG  LYS B 158      87.630  31.370 135.270  1.00  0.00           C
ATOM   2176  CD  LYS B 158      88.520  32.480 135.920  1.00  0.00           C
ATOM   2177  CE  LYS B 158      87.780  33.410 136.950  1.00  0.00           C
ATOM   2178  NZ  LYS B 158      88.410  34.760 137.200  1.00  0.00           N
ATOM   2179  C   LYS B 158      88.410  28.620 132.480  1.00  0.00           C
ATOM   2180  O   LYS B 158      88.390  29.040 131.320  1.00  0.00           O
ATOM   2181  N   MET B 159      89.160  27.540 132.880  1.00  0.00           N
ATOM   2182  CA  MET B 159      89.990  26.790 131.950  1.00  0.00           C
ATOM   2183  CB  MET B 159      90.810  25.760 132.790  1.00  0.00           C
ATOM   2184  CG  MET B 159      91.830  24.950 132.020  1.00  0.00           C
ATOM   2185  SD  MET B 159      91.240  23.540 130.920  1.00  0.00           S
ATOM   2186  CE  MET B 159      90.370  22.750 132.310  1.00  0.00           C
ATOM   2187  C   MET B 159      89.080  26.070 130.900  1.00  0.00           C
ATOM   2188  O   MET B 159      89.420  26.020 129.720  1.00  0.00           O
ATOM   2189  N   VAL B 160      87.970  25.440 131.270  1.00  0.00           N
ATOM   2190  CA  VAL B 160      87.030  24.820 130.360  1.00  0.00           C
ATOM   2191  CB  VAL B 160      85.960  24.070 131.170  1.00  0.00           C
ATOM   2192  CG1 VAL B 160      84.740  23.600 130.390  1.00  0.00           C
ATOM   2193  CG2 VAL B 160      86.710  22.950 131.780  1.00  0.00           C
ATOM   2194  C   VAL B 160      86.410  25.820 129.380  1.00  0.00           C
ATOM   2195  O   VAL B 160      86.400  25.580 128.160  1.00  0.00           O
ATOM   2196  N   ARG B 161      85.940  27.020 129.870  1.00  0.00           N
ATOM   2197  CA  ARG B 161      85.460  28.080 129.010  1.00  0.00           C
ATOM   2198  CB  ARG B 161      84.770  29.100 129.920  1.00  0.00           C
ATOM   2199  CG  ARG B 161      83.530  28.460 130.570  1.00  0.00           C
ATOM   2200  CD  ARG B 161      82.920  29.260 131.690  1.00  0.00           C
ATOM   2201  NE  ARG B 161      81.700  28.480 132.020  1.00  0.00           N
ATOM   2202  CZ  ARG B 161      80.890  28.800 132.980  1.00  0.00           C
ATOM   2203  NH1 ARG B 161      81.230  29.790 133.870  1.00  0.00           N
ATOM   2204  NH2 ARG B 161      79.700  28.190 133.200  1.00  0.00           N
ATOM   2205  C   ARG B 161      86.400  28.690 127.940  1.00  0.00           C
ATOM   2206  O   ARG B 161      86.060  28.930 126.770  1.00  0.00           O
ATOM   2207  N   ARG B 162      87.720  28.860 128.290  1.00  0.00           N
ATOM   2208  CA  ARG B 162      88.810  29.180 127.390  1.00  0.00           C
ATOM   2209  CB  ARG B 162      90.040  29.270 128.330  1.00  0.00           C
ATOM   2210  CG  ARG B 162      90.180  30.500 129.260  1.00  0.00           C
ATOM   2211  CD  ARG B 162      91.060  30.310 130.460  1.00  0.00           C
ATOM   2212  NE  ARG B 162      90.970  31.490 131.270  1.00  0.00           N
ATOM   2213  CZ  ARG B 162      91.860  31.870 132.200  1.00  0.00           C
ATOM   2214  NH1 ARG B 162      93.010  31.300 132.500  1.00  0.00           N
ATOM   2215  NH2 ARG B 162      91.540  32.920 132.920  1.00  0.00           N
ATOM   2216  C   ARG B 162      89.020  28.190 126.390  1.00  0.00           C
ATOM   2217  O   ARG B 162      89.280  28.540 125.240  1.00  0.00           O
ATOM   2218  N   VAL B 163      89.030  26.920 126.760  1.00  0.00           N
ATOM   2219  CA  VAL B 163      89.180  25.780 125.740  1.00  0.00           C
ATOM   2220  CB  VAL B 163      89.270  24.470 126.510  1.00  0.00           C
ATOM   2221  CG1 VAL B 163      89.290  23.290 125.580  1.00  0.00           C
ATOM   2222  CG2 VAL B 163      90.560  24.450 127.320  1.00  0.00           C
ATOM   2223  C   VAL B 163      88.050  25.780 124.780  1.00  0.00           C
ATOM   2224  O   VAL B 163      88.260  25.740 123.580  1.00  0.00           O
ATOM   2225  N   VAL B 164      86.810  25.940 125.300  1.00  0.00           N
ATOM   2226  CA  VAL B 164      85.620  25.940 124.490  1.00  0.00           C
ATOM   2227  CB  VAL B 164      84.460  26.120 125.450  1.00  0.00           C
ATOM   2228  CG1 VAL B 164      83.200  26.920 124.900  1.00  0.00           C
ATOM   2229  CG2 VAL B 164      84.110  24.690 125.920  1.00  0.00           C
ATOM   2230  C   VAL B 164      85.660  27.020 123.440  1.00  0.00           C
ATOM   2231  O   VAL B 164      85.380  26.720 122.250  1.00  0.00           O
ATOM   2232  N   CYS B 165      86.070  28.290 123.800  1.00  0.00           N
ATOM   2233  CA  CYS B 165      86.130  29.380 122.880  1.00  0.00           C
ATOM   2234  CB  CYS B 165      86.500  30.680 123.600  1.00  0.00           C
ATOM   2235  SG  CYS B 165      85.060  31.150 124.700  1.00  0.00           S
ATOM   2236  C   CYS B 165      87.110  29.060 121.740  1.00  0.00           C
ATOM   2237  O   CYS B 165      86.940  29.380 120.590  1.00  0.00           O
ATOM   2238  N   ILE B 166      88.260  28.420 122.080  1.00  0.00           N
ATOM   2239  CA  ILE B 166      89.160  28.050 120.960  1.00  0.00           C
ATOM   2240  CB  ILE B 166      90.500  27.540 121.420  1.00  0.00           C
ATOM   2241  CG2 ILE B 166      91.330  26.930 120.330  1.00  0.00           C
ATOM   2242  CG1 ILE B 166      91.280  28.770 122.100  1.00  0.00           C
ATOM   2243  CD  ILE B 166      92.320  28.330 123.160  1.00  0.00           C
ATOM   2244  C   ILE B 166      88.550  27.040 119.980  1.00  0.00           C
ATOM   2245  O   ILE B 166      88.690  27.150 118.770  1.00  0.00           O
ATOM   2246  N   LEU B 167      87.870  25.970 120.450  1.00  0.00           N
ATOM   2247  CA  LEU B 167      87.250  24.950 119.680  1.00  0.00           C
ATOM   2248  CB  LEU B 167      86.640  23.790 120.570  1.00  0.00           C
ATOM   2249  CG  LEU B 167      87.590  23.000 121.410  1.00  0.00           C
ATOM   2250  CD1 LEU B 167      86.780  22.090 122.380  1.00  0.00           C
ATOM   2251  CD2 LEU B 167      88.510  22.080 120.630  1.00  0.00           C
ATOM   2252  C   LEU B 167      86.170  25.400 118.750  1.00  0.00           C
ATOM   2253  O   LEU B 167      86.140  25.060 117.600  1.00  0.00           O
ATOM   2254  N   VAL B 168      85.280  26.260 119.280  1.00  0.00           N
ATOM   2255  CA  VAL B 168      84.270  26.960 118.440  1.00  0.00           C
ATOM   2256  CB  VAL B 168      83.180  27.580 119.320  1.00  0.00           C
ATOM   2257  CG1 VAL B 168      82.100  28.340 118.480  1.00  0.00           C
ATOM   2258  CG2 VAL B 168      82.390  26.480 120.080  1.00  0.00           C
ATOM   2259  C   VAL B 168      84.740  27.920 117.410  1.00  0.00           C
ATOM   2260  O   VAL B 168      84.290  27.820 116.260  1.00  0.00           O
ATOM   2261  N   TRP B 169      85.770  28.730 117.740  1.00  0.00           N
ATOM   2262  CA  TRP B 169      86.640  29.340 116.690  1.00  0.00           C
ATOM   2263  CB  TRP B 169      87.560  30.440 117.230  1.00  0.00           C
ATOM   2264  CG  TRP B 169      86.840  31.560 117.880  1.00  0.00           C
ATOM   2265  CD1 TRP B 169      87.110  31.930 119.200  1.00  0.00           C
ATOM   2266  NE1 TRP B 169      86.250  32.960 119.480  1.00  0.00           N
ATOM   2267  CE2 TRP B 169      85.450  33.300 118.440  1.00  0.00           C
ATOM   2268  CD2 TRP B 169      85.760  32.410 117.440  1.00  0.00           C
ATOM   2269  CE3 TRP B 169      84.970  32.470 116.230  1.00  0.00           C
ATOM   2270  CZ3 TRP B 169      83.920  33.390 116.110  1.00  0.00           C
ATOM   2271  CZ2 TRP B 169      84.650  34.360 118.250  1.00  0.00           C
ATOM   2272  CH2 TRP B 169      83.710  34.250 117.200  1.00  0.00           C
ATOM   2273  C   TRP B 169      87.380  28.470 115.710  1.00  0.00           C
ATOM   2274  O   TRP B 169      87.470  28.760 114.600  1.00  0.00           O
ATOM   2275  N   LEU B 170      88.040  27.420 116.170  1.00  0.00           N
ATOM   2276  CA  LEU B 170      88.840  26.590 115.350  1.00  0.00           C
ATOM   2277  CB  LEU B 170      89.690  25.730 116.350  1.00  0.00           C
ATOM   2278  CG  LEU B 170      90.640  24.770 115.630  1.00  0.00           C
ATOM   2279  CD1 LEU B 170      91.640  25.460 114.640  1.00  0.00           C
ATOM   2280  CD2 LEU B 170      91.370  24.050 116.750  1.00  0.00           C
ATOM   2281  C   LEU B 170      87.870  25.800 114.400  1.00  0.00           C
ATOM   2282  O   LEU B 170      88.170  25.730 113.240  1.00  0.00           O
ATOM   2283  N   LEU B 171      86.710  25.330 114.900  1.00  0.00           N
ATOM   2284  CA  LEU B 171      85.670  24.720 114.130  1.00  0.00           C
ATOM   2285  CB  LEU B 171      84.490  24.000 114.980  1.00  0.00           C
ATOM   2286  CG  LEU B 171      83.350  23.260 114.230  1.00  0.00           C
ATOM   2287  CD1 LEU B 171      84.010  22.000 113.560  1.00  0.00           C
ATOM   2288  CD2 LEU B 171      82.160  22.850 115.100  1.00  0.00           C
ATOM   2289  C   LEU B 171      85.000  25.670 113.150  1.00  0.00           C
ATOM   2290  O   LEU B 171      84.740  25.280 111.990  1.00  0.00           O
ATOM   2291  N   ALA B 172      84.720  26.920 113.570  1.00  0.00           N
ATOM   2292  CA  ALA B 172      84.070  27.880 112.710  1.00  0.00           C
ATOM   2293  CB  ALA B 172      83.510  29.110 113.450  1.00  0.00           C
ATOM   2294  C   ALA B 172      85.000  28.350 111.610  1.00  0.00           C
ATOM   2295  O   ALA B 172      84.500  28.660 110.510  1.00  0.00           O
ATOM   2296  N   PHE B 173      86.260  28.510 111.930  1.00  0.00           N
ATOM   2297  CA  PHE B 173      87.370  28.780 111.070  1.00  0.00           C
ATOM   2298  CB  PHE B 173      88.690  29.050 111.900  1.00  0.00           C
ATOM   2299  CG  PHE B 173      89.870  29.200 110.890  1.00  0.00           C
ATOM   2300  CD1 PHE B 173      91.040  28.490 111.070  1.00  0.00           C
ATOM   2301  CE1 PHE B 173      92.130  28.550 110.150  1.00  0.00           C
ATOM   2302  CZ  PHE B 173      91.960  29.380 109.020  1.00  0.00           C
ATOM   2303  CD2 PHE B 173      89.720  30.030 109.810  1.00  0.00           C
ATOM   2304  CE2 PHE B 173      90.780  30.090 108.850  1.00  0.00           C
ATOM   2305  C   PHE B 173      87.480  27.690 110.020  1.00  0.00           C
ATOM   2306  O   PHE B 173      87.480  27.970 108.850  1.00  0.00           O
ATOM   2307  N   CYS B 174      87.420  26.440 110.450  1.00  0.00           N
ATOM   2308  CA  CYS B 174      87.620  25.260 109.480  1.00  0.00           C
ATOM   2309  CB  CYS B 174      87.690  23.900 110.140  1.00  0.00           C
ATOM   2310  SG  CYS B 174      89.280  23.680 111.060  1.00  0.00           S
ATOM   2311  C   CYS B 174      86.480  25.160 108.490  1.00  0.00           C
ATOM   2312  O   CYS B 174      86.670  24.990 107.260  1.00  0.00           O
ATOM   2313  N   VAL B 175      85.220  25.400 108.980  1.00  0.00           N
ATOM   2314  CA  VAL B 175      83.980  25.490 108.230  1.00  0.00           C
ATOM   2315  CB  VAL B 175      82.810  25.590 109.260  1.00  0.00           C
ATOM   2316  CG1 VAL B 175      81.520  25.910 108.480  1.00  0.00           C
ATOM   2317  CG2 VAL B 175      82.550  24.220 109.920  1.00  0.00           C
ATOM   2318  C   VAL B 175      83.990  26.630 107.190  1.00  0.00           C
ATOM   2319  O   VAL B 175      83.560  26.470 106.050  1.00  0.00           O
ATOM   2320  N   SER B 176      84.490  27.840 107.530  1.00  0.00           N
ATOM   2321  CA  SER B 176      84.570  28.950 106.520  1.00  0.00           C
ATOM   2322  CB  SER B 176      84.620  30.290 107.270  1.00  0.00           C
ATOM   2323  OG  SER B 176      83.450  30.450 108.120  1.00  0.00           O
ATOM   2324  C   SER B 176      85.710  28.810 105.520  1.00  0.00           C
ATOM   2325  O   SER B 176      85.640  29.440 104.440  1.00  0.00           O
ATOM   2326  N   LEU B 177      86.760  28.080 105.890  1.00  0.00           N
ATOM   2327  CA  LEU B 177      88.040  28.060 105.090  1.00  0.00           C
ATOM   2328  CB  LEU B 177      89.080  27.340 105.970  1.00  0.00           C
ATOM   2329  CG  LEU B 177      90.580  27.290 105.520  1.00  0.00           C
ATOM   2330  CD1 LEU B 177      91.120  28.720 105.330  1.00  0.00           C
ATOM   2331  CD2 LEU B 177      91.310  26.470 106.540  1.00  0.00           C
ATOM   2332  C   LEU B 177      88.130  27.550 103.630  1.00  0.00           C
ATOM   2333  O   LEU B 177      88.770  28.220 102.810  1.00  0.00           O
ATOM   2334  N   PRO B 178      87.610  26.370 103.150  1.00  0.00           N
ATOM   2335  CD  PRO B 178      86.950  25.330 103.960  1.00  0.00           C
ATOM   2336  CA  PRO B 178      87.570  26.010 101.760  1.00  0.00           C
ATOM   2337  CB  PRO B 178      87.280  24.490 101.760  1.00  0.00           C
ATOM   2338  CG  PRO B 178      86.440  24.290 103.030  1.00  0.00           C
ATOM   2339  C   PRO B 178      86.580  26.800 100.940  1.00  0.00           C
ATOM   2340  O   PRO B 178      87.020  27.090  99.830  1.00  0.00           O
ATOM   2341  N   ASP B 179      85.350  27.140 101.400  1.00  0.00           N
ATOM   2342  CA  ASP B 179      84.430  27.890 100.560  1.00  0.00           C
ATOM   2343  CB  ASP B 179      83.050  28.110 101.250  1.00  0.00           C
ATOM   2344  CG  ASP B 179      82.010  28.750 100.390  1.00  0.00           C
ATOM   2345  OD1 ASP B 179      82.250  29.230  99.280  1.00  0.00           O
ATOM   2346  OD2 ASP B 179      80.870  28.790 100.890  1.00  0.00           O
ATOM   2347  C   ASP B 179      85.120  29.230 100.190  1.00  0.00           C
ATOM   2348  O   ASP B 179      85.230  29.570  98.990  1.00  0.00           O
ATOM   2349  N   THR B 180      85.710  29.920 101.210  1.00  0.00           N
ATOM   2350  CA  THR B 180      86.550  31.130 101.020  1.00  0.00           C
ATOM   2351  CB  THR B 180      86.950  31.800 102.360  1.00  0.00           C
ATOM   2352  OG1 THR B 180      85.710  32.070 103.080  1.00  0.00           O
ATOM   2353  CG2 THR B 180      87.740  33.040 102.100  1.00  0.00           C
ATOM   2354  C   THR B 180      87.670  31.050 100.110  1.00  0.00           C
ATOM   2355  O   THR B 180      87.860  31.970  99.310  1.00  0.00           O
ATOM   2356  N   TYR B 181      88.480  29.930 100.110  1.00  0.00           N
ATOM   2357  CA  TYR B 181      89.540  29.730  99.130  1.00  0.00           C
ATOM   2358  CB  TYR B 181      90.270  28.380  99.350  1.00  0.00           C
ATOM   2359  CG  TYR B 181      91.410  28.160  98.400  1.00  0.00           C
ATOM   2360  CD1 TYR B 181      91.600  26.980  97.820  1.00  0.00           C
ATOM   2361  CE1 TYR B 181      92.700  26.710  96.960  1.00  0.00           C
ATOM   2362  CZ  TYR B 181      93.630  27.750  96.670  1.00  0.00           C
ATOM   2363  OH  TYR B 181      94.710  27.570  95.750  1.00  0.00           O
ATOM   2364  CD2 TYR B 181      92.390  29.190  98.280  1.00  0.00           C
ATOM   2365  CE2 TYR B 181      93.560  28.960  97.450  1.00  0.00           C
ATOM   2366  C   TYR B 181      89.120  29.730  97.590  1.00  0.00           C
ATOM   2367  O   TYR B 181      89.870  30.200  96.700  1.00  0.00           O
ATOM   2368  N   TYR B 182      88.030  29.100  97.240  1.00  0.00           N
ATOM   2369  CA  TYR B 182      87.510  29.030  95.830  1.00  0.00           C
ATOM   2370  CB  TYR B 182      86.740  27.680  95.630  1.00  0.00           C
ATOM   2371  CG  TYR B 182      87.690  26.530  95.520  1.00  0.00           C
ATOM   2372  CD1 TYR B 182      88.800  26.520  94.650  1.00  0.00           C
ATOM   2373  CE1 TYR B 182      89.800  25.500  94.730  1.00  0.00           C
ATOM   2374  CZ  TYR B 182      89.550  24.400  95.540  1.00  0.00           C
ATOM   2375  OH  TYR B 182      90.600  23.440  95.630  1.00  0.00           O
ATOM   2376  CD2 TYR B 182      87.580  25.460  96.420  1.00  0.00           C
ATOM   2377  CE2 TYR B 182      88.470  24.350  96.360  1.00  0.00           C
ATOM   2378  C   TYR B 182      86.620  30.210  95.530  1.00  0.00           C
ATOM   2379  O   TYR B 182      85.910  30.170  94.530  1.00  0.00           O
ATOM   2380  N   LEU B 183      86.590  31.280  96.280  1.00  0.00           N
ATOM   2381  CA  LEU B 183      85.760  32.450  95.950  1.00  0.00           C
ATOM   2382  CB  LEU B 183      85.210  33.130  97.260  1.00  0.00           C
ATOM   2383  CG  LEU B 183      84.420  34.390  97.130  1.00  0.00           C
ATOM   2384  CD1 LEU B 183      83.210  34.290  96.150  1.00  0.00           C
ATOM   2385  CD2 LEU B 183      83.940  34.750  98.570  1.00  0.00           C
ATOM   2386  C   LEU B 183      86.600  33.260  95.000  1.00  0.00           C
ATOM   2387  O   LEU B 183      87.770  33.550  95.300  1.00  0.00           O
ATOM   2388  N   LYS B 184      86.000  33.720  93.890  1.00  0.00           N
ATOM   2389  CA  LYS B 184      86.800  34.530  92.860  1.00  0.00           C
ATOM   2390  CB  LYS B 184      87.490  33.680  91.720  1.00  0.00           C
ATOM   2391  CG  LYS B 184      88.770  33.000  92.200  1.00  0.00           C
ATOM   2392  CD  LYS B 184      89.540  32.260  91.150  1.00  0.00           C
ATOM   2393  CE  LYS B 184      90.030  33.180  89.970  1.00  0.00           C
ATOM   2394  NZ  LYS B 184      90.990  34.150  90.540  1.00  0.00           N
ATOM   2395  C   LYS B 184      86.070  35.680  92.240  1.00  0.00           C
ATOM   2396  O   LYS B 184      84.860  35.720  92.090  1.00  0.00           O
ATOM   2397  N   THR B 185      86.800  36.720  91.650  1.00  0.00           N
ATOM   2398  CA  THR B 185      86.250  37.860  90.940  1.00  0.00           C
ATOM   2399  CB  THR B 185      86.790  39.310  91.220  1.00  0.00           C
ATOM   2400  OG1 THR B 185      88.200  39.320  91.200  1.00  0.00           O
ATOM   2401  CG2 THR B 185      86.290  39.690  92.610  1.00  0.00           C
ATOM   2402  C   THR B 185      86.510  37.690  89.480  1.00  0.00           C
ATOM   2403  O   THR B 185      87.570  37.470  88.960  1.00  0.00           O
ATOM   2404  N   VAL B 186      85.370  37.840  88.780  1.00  0.00           N
ATOM   2405  CA  VAL B 186      85.340  37.910  87.330  1.00  0.00           C
ATOM   2406  CB  VAL B 186      84.430  36.840  86.710  1.00  0.00           C
ATOM   2407  CG1 VAL B 186      84.080  37.240  85.260  1.00  0.00           C
ATOM   2408  CG2 VAL B 186      85.030  35.360  86.720  1.00  0.00           C
ATOM   2409  C   VAL B 186      85.040  39.350  86.860  1.00  0.00           C
ATOM   2410  O   VAL B 186      83.970  39.860  87.230  1.00  0.00           O
ATOM   2411  N   THR B 187      85.880  39.960  85.940  1.00  0.00           N
ATOM   2412  CA  THR B 187      85.490  41.090  85.080  1.00  0.00           C
ATOM   2413  CB  THR B 187      86.480  42.320  85.140  1.00  0.00           C
ATOM   2414  OG1 THR B 187      85.950  43.430  84.430  1.00  0.00           O
ATOM   2415  CG2 THR B 187      87.840  42.010  84.550  1.00  0.00           C
ATOM   2416  C   THR B 187      85.260  40.630  83.660  1.00  0.00           C
ATOM   2417  O   THR B 187      86.000  39.850  83.170  1.00  0.00           O
ATOM   2418  N   SER B 188      84.160  41.160  83.000  1.00  0.00           N
ATOM   2419  CA  SER B 188      83.710  40.650  81.780  1.00  0.00           C
ATOM   2420  CB  SER B 188      82.220  40.200  82.120  1.00  0.00           C
ATOM   2421  OG  SER B 188      81.350  39.870  81.040  1.00  0.00           O
ATOM   2422  C   SER B 188      83.790  41.740  80.770  1.00  0.00           C
ATOM   2423  O   SER B 188      83.420  42.900  81.030  1.00  0.00           O
ATOM   2424  N   ALA B 189      84.200  41.450  79.500  1.00  0.00           N
ATOM   2425  CA  ALA B 189      84.400  42.600  78.640  1.00  0.00           C
ATOM   2426  CB  ALA B 189      85.470  42.290  77.600  1.00  0.00           C
ATOM   2427  C   ALA B 189      83.200  43.120  77.900  1.00  0.00           C
ATOM   2428  O   ALA B 189      83.220  44.140  77.260  1.00  0.00           O
ATOM   2429  N   SER B 190      82.070  42.340  77.970  1.00  0.00           N
ATOM   2430  CA  SER B 190      80.780  42.640  77.230  1.00  0.00           C
ATOM   2431  CB  SER B 190      79.660  41.610  77.290  1.00  0.00           C
ATOM   2432  OG  SER B 190      79.910  40.430  76.480  1.00  0.00           O
ATOM   2433  C   SER B 190      80.060  43.950  77.550  1.00  0.00           C
ATOM   2434  O   SER B 190      79.750  44.790  76.680  1.00  0.00           O
ATOM   2435  N   ASN B 191      79.810  44.070  78.900  1.00  0.00           N
ATOM   2436  CA  ASN B 191      79.060  45.190  79.440  1.00  0.00           C
ATOM   2437  CB  ASN B 191      77.780  44.620  80.040  1.00  0.00           C
ATOM   2438  CG  ASN B 191      76.920  43.930  78.910  1.00  0.00           C
ATOM   2439  OD1 ASN B 191      76.860  42.700  78.870  1.00  0.00           O
ATOM   2440  ND2 ASN B 191      76.430  44.770  77.980  1.00  0.00           N
ATOM   2441  C   ASN B 191      79.870  45.920  80.500  1.00  0.00           C
ATOM   2442  O   ASN B 191      79.410  46.970  81.010  1.00  0.00           O
ATOM   2443  N   ASN B 192      81.110  45.510  80.750  1.00  0.00           N
ATOM   2444  CA  ASN B 192      82.000  46.120  81.690  1.00  0.00           C
ATOM   2445  CB  ASN B 192      82.470  47.600  81.310  1.00  0.00           C
ATOM   2446  CG  ASN B 192      83.020  47.760  79.960  1.00  0.00           C
ATOM   2447  OD1 ASN B 192      83.240  46.800  79.170  1.00  0.00           O
ATOM   2448  ND2 ASN B 192      83.230  48.990  79.480  1.00  0.00           N
ATOM   2449  C   ASN B 192      81.600  45.840  83.110  1.00  0.00           C
ATOM   2450  O   ASN B 192      81.820  46.610  84.000  1.00  0.00           O
ATOM   2451  N   GLU B 193      81.000  44.700  83.430  1.00  0.00           N
ATOM   2452  CA  GLU B 193      80.550  44.360  84.780  1.00  0.00           C
ATOM   2453  CB  GLU B 193      79.130  43.770  84.740  1.00  0.00           C
ATOM   2454  CG  GLU B 193      78.110  44.720  84.200  1.00  0.00           C
ATOM   2455  CD  GLU B 193      76.760  44.150  84.110  1.00  0.00           C
ATOM   2456  OE1 GLU B 193      75.820  44.930  83.690  1.00  0.00           O
ATOM   2457  OE2 GLU B 193      76.510  42.930  84.360  1.00  0.00           O
ATOM   2458  C   GLU B 193      81.400  43.370  85.510  1.00  0.00           C
ATOM   2459  O   GLU B 193      81.970  42.420  85.030  1.00  0.00           O
ATOM   2460  N   THR B 194      81.650  43.680  86.770  1.00  0.00           N
ATOM   2461  CA  THR B 194      82.560  42.890  87.640  1.00  0.00           C
ATOM   2462  CB  THR B 194      83.740  43.680  88.160  1.00  0.00           C
ATOM   2463  OG1 THR B 194      84.550  44.260  87.110  1.00  0.00           O
ATOM   2464  CG2 THR B 194      84.660  42.720  88.940  1.00  0.00           C
ATOM   2465  C   THR B 194      81.850  42.280  88.800  1.00  0.00           C
ATOM   2466  O   THR B 194      81.260  43.020  89.600  1.00  0.00           O
ATOM   2467  N   TYR B 195      81.860  40.920  88.940  1.00  0.00           N
ATOM   2468  CA  TYR B 195      81.230  40.310  90.090  1.00  0.00           C
ATOM   2469  CB  TYR B 195      80.030  39.420  89.610  1.00  0.00           C
ATOM   2470  CG  TYR B 195      78.980  40.250  88.930  1.00  0.00           C
ATOM   2471  CD1 TYR B 195      78.150  41.060  89.780  1.00  0.00           C
ATOM   2472  CE1 TYR B 195      77.240  41.920  89.180  1.00  0.00           C
ATOM   2473  CZ  TYR B 195      77.120  41.910  87.780  1.00  0.00           C
ATOM   2474  OH  TYR B 195      76.340  42.910  87.160  1.00  0.00           O
ATOM   2475  CD2 TYR B 195      78.900  40.320  87.570  1.00  0.00           C
ATOM   2476  CE2 TYR B 195      77.980  41.160  86.930  1.00  0.00           C
ATOM   2477  C   TYR B 195      82.160  39.360  90.840  1.00  0.00           C
ATOM   2478  O   TYR B 195      83.070  38.770  90.220  1.00  0.00           O
ATOM   2479  N   CYS B 196      81.920  39.160  92.200  1.00  0.00           N
ATOM   2480  CA  CYS B 196      82.480  38.120  93.050  1.00  0.00           C
ATOM   2481  CB  CYS B 196      82.870  38.730  94.450  1.00  0.00           C
ATOM   2482  SG  CYS B 196      84.200  37.780  95.300  1.00  0.00           S
ATOM   2483  C   CYS B 196      81.490  37.020  93.340  1.00  0.00           C
ATOM   2484  O   CYS B 196      80.390  37.240  93.760  1.00  0.00           O
ATOM   2485  N   ARG B 197      81.950  35.810  92.950  1.00  0.00           N
ATOM   2486  CA  ARG B 197      81.130  34.560  92.950  1.00  0.00           C
ATOM   2487  CB  ARG B 197      80.100  34.400  91.750  1.00  0.00           C
ATOM   2488  CG  ARG B 197      80.780  34.740  90.410  1.00  0.00           C
ATOM   2489  CD  ARG B 197      79.810  34.740  89.210  1.00  0.00           C
ATOM   2490  NE  ARG B 197      78.840  35.880  89.290  1.00  0.00           N
ATOM   2491  CZ  ARG B 197      77.920  36.120  88.390  1.00  0.00           C
ATOM   2492  NH1 ARG B 197      77.800  35.500  87.240  1.00  0.00           N
ATOM   2493  NH2 ARG B 197      76.920  36.930  88.660  1.00  0.00           N
ATOM   2494  C   ARG B 197      82.000  33.370  93.060  1.00  0.00           C
ATOM   2495  O   ARG B 197      83.190  33.460  92.820  1.00  0.00           O
ATOM   2496  N   SER B 198      81.490  32.230  93.490  1.00  0.00           N
ATOM   2497  CA  SER B 198      82.130  30.920  93.680  1.00  0.00           C
ATOM   2498  CB  SER B 198      81.230  29.910  94.330  1.00  0.00           C
ATOM   2499  OG  SER B 198      80.850  30.460  95.600  1.00  0.00           O
ATOM   2500  C   SER B 198      82.670  30.290  92.460  1.00  0.00           C
ATOM   2501  O   SER B 198      81.950  30.180  91.480  1.00  0.00           O
ATOM   2502  N   PHE B 199      83.960  29.850  92.360  1.00  0.00           N
ATOM   2503  CA  PHE B 199      84.510  29.160  91.240  1.00  0.00           C
ATOM   2504  CB  PHE B 199      85.500  29.970  90.300  1.00  0.00           C
ATOM   2505  CG  PHE B 199      84.710  31.010  89.530  1.00  0.00           C
ATOM   2506  CD1 PHE B 199      84.660  32.300  89.980  1.00  0.00           C
ATOM   2507  CE1 PHE B 199      83.890  33.220  89.240  1.00  0.00           C
ATOM   2508  CZ  PHE B 199      83.260  32.820  88.020  1.00  0.00           C
ATOM   2509  CD2 PHE B 199      84.260  30.710  88.240  1.00  0.00           C
ATOM   2510  CE2 PHE B 199      83.580  31.590  87.440  1.00  0.00           C
ATOM   2511  C   PHE B 199      85.050  27.800  91.730  1.00  0.00           C
ATOM   2512  O   PHE B 199      86.250  27.570  91.830  1.00  0.00           O
ATOM   2513  N   TYR B 200      84.210  26.850  92.260  1.00  0.00           N
ATOM   2514  CA  TYR B 200      84.670  25.520  92.630  1.00  0.00           C
ATOM   2515  CB  TYR B 200      83.500  24.650  93.240  1.00  0.00           C
ATOM   2516  CG  TYR B 200      83.060  25.360  94.540  1.00  0.00           C
ATOM   2517  CD1 TYR B 200      83.930  25.410  95.680  1.00  0.00           C
ATOM   2518  CE1 TYR B 200      83.480  26.000  96.860  1.00  0.00           C
ATOM   2519  CZ  TYR B 200      82.110  26.440  96.950  1.00  0.00           C
ATOM   2520  OH  TYR B 200      81.520  26.910  98.190  1.00  0.00           O
ATOM   2521  CD2 TYR B 200      81.770  26.030  94.630  1.00  0.00           C
ATOM   2522  CE2 TYR B 200      81.350  26.650  95.800  1.00  0.00           C
ATOM   2523  C   TYR B 200      85.250  24.690  91.420  1.00  0.00           C
ATOM   2524  O   TYR B 200      84.800  24.880  90.260  1.00  0.00           O
ATOM   2525  N   PRO B 201      86.210  23.810  91.560  1.00  0.00           N
ATOM   2526  CD  PRO B 201      87.000  23.800  92.810  1.00  0.00           C
ATOM   2527  CA  PRO B 201      86.780  22.920  90.530  1.00  0.00           C
ATOM   2528  CB  PRO B 201      87.630  22.000  91.440  1.00  0.00           C
ATOM   2529  CG  PRO B 201      88.270  22.940  92.490  1.00  0.00           C
ATOM   2530  C   PRO B 201      85.780  22.270  89.600  1.00  0.00           C
ATOM   2531  O   PRO B 201      84.820  21.680  90.120  1.00  0.00           O
ATOM   2532  N   GLU B 202      86.070  22.290  88.280  1.00  0.00           N
ATOM   2533  CA  GLU B 202      85.190  21.910  87.180  1.00  0.00           C
ATOM   2534  CB  GLU B 202      85.890  22.170  85.860  1.00  0.00           C
ATOM   2535  CG  GLU B 202      86.120  23.640  85.480  1.00  0.00           C
ATOM   2536  CD  GLU B 202      84.990  24.590  85.350  1.00  0.00           C
ATOM   2537  OE1 GLU B 202      84.950  25.510  86.150  1.00  0.00           O
ATOM   2538  OE2 GLU B 202      84.230  24.460  84.320  1.00  0.00           O
ATOM   2539  C   GLU B 202      84.710  20.480  87.230  1.00  0.00           C
ATOM   2540  O   GLU B 202      83.540  20.230  87.040  1.00  0.00           O
ATOM   2541  N   HSD B 203      85.540  19.480  87.490  1.00  0.00           N
ATOM   2542  CA  HSD B 203      85.040  18.150  87.560  1.00  0.00           C
ATOM   2543  CB  HSD B 203      86.170  17.130  87.250  1.00  0.00           C
ATOM   2544  ND1 HSD B 203      86.470  16.950  84.750  1.00  0.00           N
ATOM   2545  CG  HSD B 203      86.940  17.230  86.010  1.00  0.00           C
ATOM   2546  CE1 HSD B 203      87.500  17.080  83.910  1.00  0.00           C
ATOM   2547  NE2 HSD B 203      88.630  17.380  84.530  1.00  0.00           N
ATOM   2548  CD2 HSD B 203      88.300  17.500  85.890  1.00  0.00           C
ATOM   2549  C   HSD B 203      84.310  17.810  88.840  1.00  0.00           C
ATOM   2550  O   HSD B 203      83.680  16.750  88.930  1.00  0.00           O
ATOM   2551  N   SER B 204      84.240  18.720  89.860  1.00  0.00           N
ATOM   2552  CA  SER B 204      83.410  18.520  91.070  1.00  0.00           C
ATOM   2553  CB  SER B 204      84.210  18.090  92.300  1.00  0.00           C
ATOM   2554  OG  SER B 204      84.860  16.890  92.120  1.00  0.00           O
ATOM   2555  C   SER B 204      82.550  19.680  91.370  1.00  0.00           C
ATOM   2556  O   SER B 204      82.220  19.920  92.560  1.00  0.00           O
ATOM   2557  N   ILE B 205      82.210  20.500  90.380  1.00  0.00           N
ATOM   2558  CA  ILE B 205      81.480  21.720  90.800  1.00  0.00           C
ATOM   2559  CB  ILE B 205      81.360  22.720  89.700  1.00  0.00           C
ATOM   2560  CG2 ILE B 205      80.690  22.120  88.380  1.00  0.00           C
ATOM   2561  CG1 ILE B 205      80.700  24.120  90.010  1.00  0.00           C
ATOM   2562  CD  ILE B 205      81.690  25.300  89.700  1.00  0.00           C
ATOM   2563  C   ILE B 205      80.110  21.430  91.300  1.00  0.00           C
ATOM   2564  O   ILE B 205      79.740  22.010  92.320  1.00  0.00           O
ATOM   2565  N   LYS B 206      79.370  20.500  90.700  1.00  0.00           N
ATOM   2566  CA  LYS B 206      78.020  20.330  91.180  1.00  0.00           C
ATOM   2567  CB  LYS B 206      77.190  19.640  90.140  1.00  0.00           C
ATOM   2568  CG  LYS B 206      75.670  19.520  90.520  1.00  0.00           C
ATOM   2569  CD  LYS B 206      74.750  18.910  89.420  1.00  0.00           C
ATOM   2570  CE  LYS B 206      75.020  17.410  89.110  1.00  0.00           C
ATOM   2571  NZ  LYS B 206      74.200  16.950  88.020  1.00  0.00           N
ATOM   2572  C   LYS B 206      78.080  19.610  92.530  1.00  0.00           C
ATOM   2573  O   LYS B 206      77.360  19.940  93.480  1.00  0.00           O
ATOM   2574  N   GLU B 207      78.990  18.620  92.730  1.00  0.00           N
ATOM   2575  CA  GLU B 207      79.170  17.960  94.060  1.00  0.00           C
ATOM   2576  CB  GLU B 207      80.240  16.880  94.050  1.00  0.00           C
ATOM   2577  CG  GLU B 207      79.870  15.600  93.330  1.00  0.00           C
ATOM   2578  CD  GLU B 207      79.710  15.790  91.800  1.00  0.00           C
ATOM   2579  OE1 GLU B 207      80.600  16.380  91.150  1.00  0.00           O
ATOM   2580  OE2 GLU B 207      78.720  15.260  91.290  1.00  0.00           O
ATOM   2581  C   GLU B 207      79.550  18.950  95.130  1.00  0.00           C
ATOM   2582  O   GLU B 207      79.050  18.780  96.260  1.00  0.00           O
ATOM   2583  N   TRP B 208      80.410  19.940  94.820  1.00  0.00           N
ATOM   2584  CA  TRP B 208      80.710  21.010  95.790  1.00  0.00           C
ATOM   2585  CB  TRP B 208      81.840  22.080  95.280  1.00  0.00           C
ATOM   2586  CG  TRP B 208      83.240  21.760  95.560  1.00  0.00           C
ATOM   2587  CD1 TRP B 208      84.250  21.390  94.660  1.00  0.00           C
ATOM   2588  NE1 TRP B 208      85.360  21.110  95.360  1.00  0.00           N
ATOM   2589  CE2 TRP B 208      85.140  21.360  96.720  1.00  0.00           C
ATOM   2590  CD2 TRP B 208      83.820  21.830  96.860  1.00  0.00           C
ATOM   2591  CE3 TRP B 208      83.300  22.270  98.120  1.00  0.00           C
ATOM   2592  CZ3 TRP B 208      84.090  22.010  99.280  1.00  0.00           C
ATOM   2593  CZ2 TRP B 208      85.880  21.090  97.870  1.00  0.00           C
ATOM   2594  CH2 TRP B 208      85.340  21.440  99.180  1.00  0.00           C
ATOM   2595  C   TRP B 208      79.490  21.820  96.130  1.00  0.00           C
ATOM   2596  O   TRP B 208      79.250  22.020  97.300  1.00  0.00           O
ATOM   2597  N   LEU B 209      78.750  22.260  95.120  1.00  0.00           N
ATOM   2598  CA  LEU B 209      77.590  23.130  95.360  1.00  0.00           C
ATOM   2599  CB  LEU B 209      77.040  23.840  94.110  1.00  0.00           C
ATOM   2600  CG  LEU B 209      77.780  25.120  93.750  1.00  0.00           C
ATOM   2601  CD1 LEU B 209      77.600  25.420  92.290  1.00  0.00           C
ATOM   2602  CD2 LEU B 209      77.370  26.300  94.700  1.00  0.00           C
ATOM   2603  C   LEU B 209      76.420  22.560  96.090  1.00  0.00           C
ATOM   2604  O   LEU B 209      75.750  23.160  96.860  1.00  0.00           O
ATOM   2605  N   ILE B 210      76.200  21.250  95.780  1.00  0.00           N
ATOM   2606  CA  ILE B 210      75.360  20.410  96.690  1.00  0.00           C
ATOM   2607  CB  ILE B 210      75.140  19.080  95.890  1.00  0.00           C
ATOM   2608  CG2 ILE B 210      74.450  18.010  96.730  1.00  0.00           C
ATOM   2609  CG1 ILE B 210      74.210  19.390  94.680  1.00  0.00           C
ATOM   2610  CD  ILE B 210      74.240  18.280  93.580  1.00  0.00           C
ATOM   2611  C   ILE B 210      75.980  20.230  98.090  1.00  0.00           C
ATOM   2612  O   ILE B 210      75.460  20.530  99.170  1.00  0.00           O
ATOM   2613  N   GLY B 211      77.280  19.800  98.130  1.00  0.00           N
ATOM   2614  CA  GLY B 211      78.030  19.270  99.290  1.00  0.00           C
ATOM   2615  C   GLY B 211      78.130  20.300 100.370  1.00  0.00           C
ATOM   2616  O   GLY B 211      77.750  20.110 101.520  1.00  0.00           O
ATOM   2617  N   MET B 212      78.680  21.460 100.050  1.00  0.00           N
ATOM   2618  CA  MET B 212      79.110  22.440 101.060  1.00  0.00           C
ATOM   2619  CB  MET B 212      80.060  23.400 100.250  1.00  0.00           C
ATOM   2620  CG  MET B 212      80.210  24.790 100.840  1.00  0.00           C
ATOM   2621  SD  MET B 212      80.890  24.900 102.510  1.00  0.00           S
ATOM   2622  CE  MET B 212      82.390  23.930 102.170  1.00  0.00           C
ATOM   2623  C   MET B 212      77.860  23.180 101.660  1.00  0.00           C
ATOM   2624  O   MET B 212      77.810  23.490 102.850  1.00  0.00           O
ATOM   2625  N   GLU B 213      76.840  23.410 100.810  1.00  0.00           N
ATOM   2626  CA  GLU B 213      75.480  23.940 101.080  1.00  0.00           C
ATOM   2627  CB  GLU B 213      74.800  24.270  99.740  1.00  0.00           C
ATOM   2628  CG  GLU B 213      75.400  25.430  98.920  1.00  0.00           C
ATOM   2629  CD  GLU B 213      75.560  26.730  99.670  1.00  0.00           C
ATOM   2630  OE1 GLU B 213      74.990  27.760  99.240  1.00  0.00           O
ATOM   2631  OE2 GLU B 213      76.200  26.800 100.730  1.00  0.00           O
ATOM   2632  C   GLU B 213      74.640  22.940 102.010  1.00  0.00           C
ATOM   2633  O   GLU B 213      74.040  23.370 103.030  1.00  0.00           O
ATOM   2634  N   LEU B 214      74.680  21.650 101.690  1.00  0.00           N
ATOM   2635  CA  LEU B 214      74.030  20.530 102.440  1.00  0.00           C
ATOM   2636  CB  LEU B 214      74.260  19.170 101.770  1.00  0.00           C
ATOM   2637  CG  LEU B 214      74.170  17.870 102.580  1.00  0.00           C
ATOM   2638  CD1 LEU B 214      72.760  17.650 103.000  1.00  0.00           C
ATOM   2639  CD2 LEU B 214      74.620  16.660 101.700  1.00  0.00           C
ATOM   2640  C   LEU B 214      74.720  20.470 103.820  1.00  0.00           C
ATOM   2641  O   LEU B 214      74.140  20.510 104.900  1.00  0.00           O
ATOM   2642  N   VAL B 215      76.090  20.530 103.880  1.00  0.00           N
ATOM   2643  CA  VAL B 215      76.800  20.400 105.160  1.00  0.00           C
ATOM   2644  CB  VAL B 215      78.300  20.060 104.980  1.00  0.00           C
ATOM   2645  CG1 VAL B 215      79.220  20.260 106.290  1.00  0.00           C
ATOM   2646  CG2 VAL B 215      78.500  18.590 104.480  1.00  0.00           C
ATOM   2647  C   VAL B 215      76.530  21.680 105.970  1.00  0.00           C
ATOM   2648  O   VAL B 215      76.490  21.580 107.180  1.00  0.00           O
ATOM   2649  N   SER B 216      76.300  22.830 105.270  1.00  0.00           N
ATOM   2650  CA  SER B 216      75.890  24.120 105.900  1.00  0.00           C
ATOM   2651  CB  SER B 216      75.900  25.280 104.890  1.00  0.00           C
ATOM   2652  OG  SER B 216      77.230  25.670 104.430  1.00  0.00           O
ATOM   2653  C   SER B 216      74.510  24.010 106.620  1.00  0.00           C
ATOM   2654  O   SER B 216      74.340  24.460 107.730  1.00  0.00           O
ATOM   2655  N   VAL B 217      73.520  23.320 106.020  1.00  0.00           N
ATOM   2656  CA  VAL B 217      72.250  23.020 106.660  1.00  0.00           C
ATOM   2657  CB  VAL B 217      71.270  22.320 105.740  1.00  0.00           C
ATOM   2658  CG1 VAL B 217      70.020  21.740 106.430  1.00  0.00           C
ATOM   2659  CG2 VAL B 217      70.930  23.230 104.590  1.00  0.00           C
ATOM   2660  C   VAL B 217      72.450  22.030 107.850  1.00  0.00           C
ATOM   2661  O   VAL B 217      71.970  22.220 108.930  1.00  0.00           O
ATOM   2662  N   VAL B 218      73.280  20.960 107.680  1.00  0.00           N
ATOM   2663  CA  VAL B 218      73.600  20.050 108.750  1.00  0.00           C
ATOM   2664  CB  VAL B 218      74.370  18.900 108.330  1.00  0.00           C
ATOM   2665  CG1 VAL B 218      74.650  17.920 109.470  1.00  0.00           C
ATOM   2666  CG2 VAL B 218      73.600  18.130 107.180  1.00  0.00           C
ATOM   2667  C   VAL B 218      74.250  20.720 110.020  1.00  0.00           C
ATOM   2668  O   VAL B 218      73.820  20.520 111.180  1.00  0.00           O
ATOM   2669  N   LEU B 219      75.280  21.570 109.810  1.00  0.00           N
ATOM   2670  CA  LEU B 219      75.960  22.350 110.800  1.00  0.00           C
ATOM   2671  CB  LEU B 219      77.200  23.040 110.140  1.00  0.00           C
ATOM   2672  CG  LEU B 219      78.430  22.090 109.810  1.00  0.00           C
ATOM   2673  CD1 LEU B 219      79.480  22.920 109.140  1.00  0.00           C
ATOM   2674  CD2 LEU B 219      78.840  21.430 111.160  1.00  0.00           C
ATOM   2675  C   LEU B 219      75.090  23.450 111.320  1.00  0.00           C
ATOM   2676  O   LEU B 219      75.070  23.800 112.500  1.00  0.00           O
ATOM   2677  N   GLY B 220      74.260  24.170 110.520  1.00  0.00           N
ATOM   2678  CA  GLY B 220      73.470  25.290 110.950  1.00  0.00           C
ATOM   2679  C   GLY B 220      72.260  24.930 111.690  1.00  0.00           C
ATOM   2680  O   GLY B 220      71.720  25.810 112.330  1.00  0.00           O
ATOM   2681  N   PHE B 221      71.730  23.650 111.580  1.00  0.00           N
ATOM   2682  CA  PHE B 221      70.340  23.380 111.850  1.00  0.00           C
ATOM   2683  CB  PHE B 221      69.490  23.720 110.600  1.00  0.00           C
ATOM   2684  CG  PHE B 221      68.210  22.830 110.440  1.00  0.00           C
ATOM   2685  CD1 PHE B 221      66.960  23.390 110.700  1.00  0.00           C
ATOM   2686  CE1 PHE B 221      65.800  22.640 110.540  1.00  0.00           C
ATOM   2687  CZ  PHE B 221      65.820  21.320 110.000  1.00  0.00           C
ATOM   2688  CD2 PHE B 221      68.290  21.620 109.780  1.00  0.00           C
ATOM   2689  CE2 PHE B 221      67.170  20.820 109.680  1.00  0.00           C
ATOM   2690  C   PHE B 221      70.220  21.930 112.370  1.00  0.00           C
ATOM   2691  O   PHE B 221      69.620  21.720 113.430  1.00  0.00           O
ATOM   2692  N   ALA B 222      70.670  20.910 111.600  1.00  0.00           N
ATOM   2693  CA  ALA B 222      70.370  19.590 112.150  1.00  0.00           C
ATOM   2694  CB  ALA B 222      70.300  18.430 111.130  1.00  0.00           C
ATOM   2695  C   ALA B 222      71.230  19.190 113.420  1.00  0.00           C
ATOM   2696  O   ALA B 222      70.700  18.680 114.370  1.00  0.00           O
ATOM   2697  N   VAL B 223      72.590  19.410 113.430  1.00  0.00           N
ATOM   2698  CA  VAL B 223      73.420  19.160 114.630  1.00  0.00           C
ATOM   2699  CB  VAL B 223      74.960  19.130 114.380  1.00  0.00           C
ATOM   2700  CG1 VAL B 223      75.790  19.200 115.700  1.00  0.00           C
ATOM   2701  CG2 VAL B 223      75.480  17.860 113.760  1.00  0.00           C
ATOM   2702  C   VAL B 223      73.100  20.020 115.850  1.00  0.00           C
ATOM   2703  O   VAL B 223      72.890  19.580 116.970  1.00  0.00           O
ATOM   2704  N   PRO B 224      72.920  21.360 115.750  1.00  0.00           N
ATOM   2705  CD  PRO B 224      73.370  22.320 114.700  1.00  0.00           C
ATOM   2706  CA  PRO B 224      72.580  22.130 117.020  1.00  0.00           C
ATOM   2707  CB  PRO B 224      72.610  23.590 116.490  1.00  0.00           C
ATOM   2708  CG  PRO B 224      73.720  23.590 115.470  1.00  0.00           C
ATOM   2709  C   PRO B 224      71.180  22.010 117.530  1.00  0.00           C
ATOM   2710  O   PRO B 224      70.960  22.120 118.750  1.00  0.00           O
ATOM   2711  N   PHE B 225      70.210  21.760 116.630  1.00  0.00           N
ATOM   2712  CA  PHE B 225      68.820  21.440 117.030  1.00  0.00           C
ATOM   2713  CB  PHE B 225      67.860  21.420 115.830  1.00  0.00           C
ATOM   2714  CG  PHE B 225      66.400  21.330 116.270  1.00  0.00           C
ATOM   2715  CD1 PHE B 225      65.740  22.330 117.060  1.00  0.00           C
ATOM   2716  CE1 PHE B 225      64.410  22.180 117.510  1.00  0.00           C
ATOM   2717  CZ  PHE B 225      63.660  21.120 117.070  1.00  0.00           C
ATOM   2718  CD2 PHE B 225      65.690  20.200 115.960  1.00  0.00           C
ATOM   2719  CE2 PHE B 225      64.270  20.180 116.270  1.00  0.00           C
ATOM   2720  C   PHE B 225      68.780  20.150 117.800  1.00  0.00           C
ATOM   2721  O   PHE B 225      68.140  20.090 118.880  1.00  0.00           O
ATOM   2722  N   SER B 226      69.490  19.090 117.400  1.00  0.00           N
ATOM   2723  CA  SER B 226      69.680  17.850 118.090  1.00  0.00           C
ATOM   2724  CB  SER B 226      70.520  16.950 117.190  1.00  0.00           C
ATOM   2725  OG  SER B 226      70.620  15.700 117.880  1.00  0.00           O
ATOM   2726  C   SER B 226      70.300  18.040 119.430  1.00  0.00           C
ATOM   2727  O   SER B 226      69.710  17.570 120.410  1.00  0.00           O
ATOM   2728  N   ILE B 227      71.450  18.720 119.530  1.00  0.00           N
ATOM   2729  CA  ILE B 227      72.040  19.040 120.820  1.00  0.00           C
ATOM   2730  CB  ILE B 227      73.410  19.760 120.700  1.00  0.00           C
ATOM   2731  CG2 ILE B 227      73.840  20.400 122.030  1.00  0.00           C
ATOM   2732  CG1 ILE B 227      74.490  18.800 120.150  1.00  0.00           C
ATOM   2733  CD  ILE B 227      75.640  19.560 119.690  1.00  0.00           C
ATOM   2734  C   ILE B 227      71.100  19.880 121.680  1.00  0.00           C
ATOM   2735  O   ILE B 227      70.890  19.600 122.870  1.00  0.00           O
ATOM   2736  N   ILE B 228      70.420  20.920 121.170  1.00  0.00           N
ATOM   2737  CA  ILE B 228      69.470  21.670 122.000  1.00  0.00           C
ATOM   2738  CB  ILE B 228      68.850  22.910 121.350  1.00  0.00           C
ATOM   2739  CG2 ILE B 228      67.620  23.580 122.050  1.00  0.00           C
ATOM   2740  CG1 ILE B 228      69.880  24.070 121.070  1.00  0.00           C
ATOM   2741  CD  ILE B 228      69.580  25.110 120.020  1.00  0.00           C
ATOM   2742  C   ILE B 228      68.310  20.760 122.610  1.00  0.00           C
ATOM   2743  O   ILE B 228      67.860  20.890 123.710  1.00  0.00           O
ATOM   2744  N   ALA B 229      67.800  19.830 121.770  1.00  0.00           N
ATOM   2745  CA  ALA B 229      66.780  18.900 122.170  1.00  0.00           C
ATOM   2746  CB  ALA B 229      66.140  18.080 120.990  1.00  0.00           C
ATOM   2747  C   ALA B 229      67.170  17.960 123.300  1.00  0.00           C
ATOM   2748  O   ALA B 229      66.320  17.740 124.170  1.00  0.00           O
ATOM   2749  N   VAL B 230      68.330  17.330 123.280  1.00  0.00           N
ATOM   2750  CA  VAL B 230      68.730  16.380 124.320  1.00  0.00           C
ATOM   2751  CB  VAL B 230      69.850  15.460 123.830  1.00  0.00           C
ATOM   2752  CG1 VAL B 230      69.340  14.630 122.670  1.00  0.00           C
ATOM   2753  CG2 VAL B 230      71.120  16.310 123.440  1.00  0.00           C
ATOM   2754  C   VAL B 230      69.000  17.110 125.630  1.00  0.00           C
ATOM   2755  O   VAL B 230      68.720  16.690 126.700  1.00  0.00           O
ATOM   2756  N   PHE B 231      69.550  18.300 125.590  1.00  0.00           N
ATOM   2757  CA  PHE B 231      69.920  19.120 126.710  1.00  0.00           C
ATOM   2758  CB  PHE B 231      71.230  20.000 126.580  1.00  0.00           C
ATOM   2759  CG  PHE B 231      72.470  19.150 126.510  1.00  0.00           C
ATOM   2760  CD1 PHE B 231      73.050  18.850 125.290  1.00  0.00           C
ATOM   2761  CE1 PHE B 231      74.310  18.240 125.220  1.00  0.00           C
ATOM   2762  CZ  PHE B 231      75.020  17.970 126.380  1.00  0.00           C
ATOM   2763  CD2 PHE B 231      73.150  18.810 127.690  1.00  0.00           C
ATOM   2764  CE2 PHE B 231      74.420  18.280 127.600  1.00  0.00           C
ATOM   2765  C   PHE B 231      68.750  19.960 127.290  1.00  0.00           C
ATOM   2766  O   PHE B 231      68.760  20.300 128.450  1.00  0.00           O
ATOM   2767  N   TYR B 232      67.720  20.330 126.460  1.00  0.00           N
ATOM   2768  CA  TYR B 232      66.460  20.820 127.060  1.00  0.00           C
ATOM   2769  CB  TYR B 232      65.340  21.240 126.000  1.00  0.00           C
ATOM   2770  CG  TYR B 232      64.250  22.070 126.590  1.00  0.00           C
ATOM   2771  CD1 TYR B 232      63.000  21.480 126.900  1.00  0.00           C
ATOM   2772  CE1 TYR B 232      61.930  22.160 127.500  1.00  0.00           C
ATOM   2773  CZ  TYR B 232      62.130  23.550 127.750  1.00  0.00           C
ATOM   2774  OH  TYR B 232      61.180  24.330 128.370  1.00  0.00           O
ATOM   2775  CD2 TYR B 232      64.400  23.430 126.890  1.00  0.00           C
ATOM   2776  CE2 TYR B 232      63.370  24.210 127.500  1.00  0.00           C
ATOM   2777  C   TYR B 232      65.760  19.880 128.020  1.00  0.00           C
ATOM   2778  O   TYR B 232      65.600  20.210 129.210  1.00  0.00           O
ATOM   2779  N   PHE B 233      65.530  18.580 127.600  1.00  0.00           N
ATOM   2780  CA  PHE B 233      65.000  17.580 128.530  1.00  0.00           C
ATOM   2781  CB  PHE B 233      64.560  16.240 127.830  1.00  0.00           C
ATOM   2782  CG  PHE B 233      63.310  16.410 127.040  1.00  0.00           C
ATOM   2783  CD1 PHE B 233      62.290  15.520 127.120  1.00  0.00           C
ATOM   2784  CE1 PHE B 233      61.150  15.570 126.290  1.00  0.00           C
ATOM   2785  CZ  PHE B 233      61.060  16.560 125.330  1.00  0.00           C
ATOM   2786  CD2 PHE B 233      63.180  17.370 126.040  1.00  0.00           C
ATOM   2787  CE2 PHE B 233      62.080  17.460 125.150  1.00  0.00           C
ATOM   2788  C   PHE B 233      65.910  17.240 129.730  1.00  0.00           C
ATOM   2789  O   PHE B 233      65.480  17.220 130.900  1.00  0.00           O
ATOM   2790  N   LEU B 234      67.180  17.060 129.490  1.00  0.00           N
ATOM   2791  CA  LEU B 234      68.150  16.790 130.590  1.00  0.00           C
ATOM   2792  CB  LEU B 234      69.590  16.520 130.070  1.00  0.00           C
ATOM   2793  CG  LEU B 234      69.830  15.190 129.300  1.00  0.00           C
ATOM   2794  CD1 LEU B 234      71.120  15.270 128.510  1.00  0.00           C
ATOM   2795  CD2 LEU B 234      69.900  14.010 130.270  1.00  0.00           C
ATOM   2796  C   LEU B 234      68.110  17.950 131.610  1.00  0.00           C
ATOM   2797  O   LEU B 234      68.160  17.670 132.810  1.00  0.00           O
ATOM   2798  N   LEU B 235      68.030  19.300 131.220  1.00  0.00           N
ATOM   2799  CA  LEU B 235      67.770  20.380 132.090  1.00  0.00           C
ATOM   2800  CB  LEU B 235      68.110  21.780 131.430  1.00  0.00           C
ATOM   2801  CG  LEU B 235      67.630  23.100 132.130  1.00  0.00           C
ATOM   2802  CD1 LEU B 235      68.160  23.250 133.580  1.00  0.00           C
ATOM   2803  CD2 LEU B 235      67.950  24.260 131.230  1.00  0.00           C
ATOM   2804  C   LEU B 235      66.470  20.310 132.800  1.00  0.00           C
ATOM   2805  O   LEU B 235      66.450  20.450 134.040  1.00  0.00           O
ATOM   2806  N   ALA B 236      65.390  20.000 132.160  1.00  0.00           N
ATOM   2807  CA  ALA B 236      64.080  19.900 132.810  1.00  0.00           C
ATOM   2808  CB  ALA B 236      62.900  19.830 131.760  1.00  0.00           C
ATOM   2809  C   ALA B 236      63.850  18.790 133.810  1.00  0.00           C
ATOM   2810  O   ALA B 236      63.220  18.980 134.840  1.00  0.00           O
ATOM   2811  N   ARG B 237      64.510  17.640 133.580  1.00  0.00           N
ATOM   2812  CA  ARG B 237      64.650  16.540 134.640  1.00  0.00           C
ATOM   2813  CB  ARG B 237      65.210  15.240 134.130  1.00  0.00           C
ATOM   2814  CG  ARG B 237      64.070  14.600 133.320  1.00  0.00           C
ATOM   2815  CD  ARG B 237      64.550  13.310 132.740  1.00  0.00           C
ATOM   2816  NE  ARG B 237      63.310  12.760 132.050  1.00  0.00           N
ATOM   2817  CZ  ARG B 237      62.280  12.160 132.650  1.00  0.00           C
ATOM   2818  NH1 ARG B 237      62.050  12.190 133.920  1.00  0.00           N
ATOM   2819  NH2 ARG B 237      61.290  11.630 131.940  1.00  0.00           N
ATOM   2820  C   ARG B 237      65.500  17.010 135.800  1.00  0.00           C
ATOM   2821  O   ARG B 237      65.130  16.840 136.950  1.00  0.00           O
ATOM   2822  N   ALA B 238      66.670  17.650 135.500  1.00  0.00           N
ATOM   2823  CA  ALA B 238      67.510  18.130 136.570  1.00  0.00           C
ATOM   2824  CB  ALA B 238      68.820  18.720 136.030  1.00  0.00           C
ATOM   2825  C   ALA B 238      66.920  19.150 137.560  1.00  0.00           C
ATOM   2826  O   ALA B 238      66.990  19.000 138.810  1.00  0.00           O
ATOM   2827  N   ILE B 239      66.220  20.180 137.030  1.00  0.00           N
ATOM   2828  CA  ILE B 239      65.670  21.280 137.810  1.00  0.00           C
ATOM   2829  CB  ILE B 239      65.400  22.430 136.820  1.00  0.00           C
ATOM   2830  CG2 ILE B 239      64.230  22.190 135.850  1.00  0.00           C
ATOM   2831  CG1 ILE B 239      65.410  23.820 137.470  1.00  0.00           C
ATOM   2832  CD  ILE B 239      66.670  24.380 137.980  1.00  0.00           C
ATOM   2833  C   ILE B 239      64.300  20.860 138.420  1.00  0.00           C
ATOM   2834  O   ILE B 239      63.750  21.620 139.210  1.00  0.00           O
ATOM   2835  N   SER B 240      63.810  19.650 138.120  1.00  0.00           N
ATOM   2836  CA  SER B 240      62.440  19.220 138.400  1.00  0.00           C
ATOM   2837  CB  SER B 240      62.020  17.750 138.110  1.00  0.00           C
ATOM   2838  OG  SER B 240      62.900  16.750 138.670  1.00  0.00           O
ATOM   2839  C   SER B 240      61.990  19.480 139.840  1.00  0.00           C
ATOM   2840  O   SER B 240      61.000  20.180 139.990  1.00  0.00           O
ATOM   2841  N   ALA B 241      62.810  19.050 140.860  1.00  0.00           N
ATOM   2842  CA  ALA B 241      62.520  19.400 142.230  1.00  0.00           C
ATOM   2843  CB  ALA B 241      63.220  18.400 143.120  1.00  0.00           C
ATOM   2844  C   ALA B 241      62.750  20.860 142.720  1.00  0.00           C
ATOM   2845  O   ALA B 241      62.500  21.190 143.850  1.00  0.00           O
ATOM   2846  N   SER B 242      63.060  21.780 141.860  1.00  0.00           N
ATOM   2847  CA  SER B 242      63.200  23.130 142.230  1.00  0.00           C
ATOM   2848  CB  SER B 242      64.330  23.890 141.460  1.00  0.00           C
ATOM   2849  OG  SER B 242      65.570  23.210 141.720  1.00  0.00           O
ATOM   2850  C   SER B 242      61.860  23.880 141.980  1.00  0.00           C
ATOM   2851  O   SER B 242      60.830  23.410 141.450  1.00  0.00           O
ATOM   2852  N   SER B 243      61.840  25.120 142.410  1.00  0.00           N
ATOM   2853  CA  SER B 243      60.670  26.000 142.440  1.00  0.00           C
ATOM   2854  CB  SER B 243      60.760  27.210 143.410  1.00  0.00           C
ATOM   2855  OG  SER B 243      61.540  28.320 142.880  1.00  0.00           O
ATOM   2856  C   SER B 243      60.340  26.480 141.040  1.00  0.00           C
ATOM   2857  O   SER B 243      61.240  26.570 140.180  1.00  0.00           O
ATOM   2858  N   ASP B 244      59.080  26.900 140.700  1.00  0.00           N
ATOM   2859  CA  ASP B 244      58.580  27.560 139.550  1.00  0.00           C
ATOM   2860  CB  ASP B 244      57.090  27.930 139.870  1.00  0.00           C
ATOM   2861  CG  ASP B 244      56.120  26.780 139.720  1.00  0.00           C
ATOM   2862  OD1 ASP B 244      56.610  25.750 139.160  1.00  0.00           O
ATOM   2863  OD2 ASP B 244      54.960  26.810 140.050  1.00  0.00           O
ATOM   2864  C   ASP B 244      59.450  28.770 139.080  1.00  0.00           C
ATOM   2865  O   ASP B 244      59.850  28.760 137.920  1.00  0.00           O
ATOM   2866  N   GLN B 245      59.860  29.720 139.930  1.00  0.00           N
ATOM   2867  CA  GLN B 245      60.820  30.830 139.680  1.00  0.00           C
ATOM   2868  CB  GLN B 245      61.060  31.630 140.950  1.00  0.00           C
ATOM   2869  CG  GLN B 245      59.750  32.020 141.720  1.00  0.00           C
ATOM   2870  CD  GLN B 245      58.700  32.730 140.900  1.00  0.00           C
ATOM   2871  OE1 GLN B 245      57.780  32.200 140.250  1.00  0.00           O
ATOM   2872  NE2 GLN B 245      58.910  34.030 140.810  1.00  0.00           N
ATOM   2873  C   GLN B 245      62.200  30.260 139.130  1.00  0.00           C
ATOM   2874  O   GLN B 245      62.710  30.640 138.080  1.00  0.00           O
ATOM   2875  N   GLU B 246      62.770  29.310 139.900  1.00  0.00           N
ATOM   2876  CA  GLU B 246      63.950  28.550 139.490  1.00  0.00           C
ATOM   2877  CB  GLU B 246      64.280  27.590 140.600  1.00  0.00           C
ATOM   2878  CG  GLU B 246      64.800  28.320 141.880  1.00  0.00           C
ATOM   2879  CD  GLU B 246      64.820  27.330 143.080  1.00  0.00           C
ATOM   2880  OE1 GLU B 246      65.900  26.840 143.470  1.00  0.00           O
ATOM   2881  OE2 GLU B 246      63.720  26.920 143.560  1.00  0.00           O
ATOM   2882  C   GLU B 246      63.760  27.790 138.180  1.00  0.00           C
ATOM   2883  O   GLU B 246      64.570  27.850 137.260  1.00  0.00           O
ATOM   2884  N   LYS B 247      62.570  27.160 137.870  1.00  0.00           N
ATOM   2885  CA  LYS B 247      62.280  26.560 136.580  1.00  0.00           C
ATOM   2886  CB  LYS B 247      60.990  25.710 136.710  1.00  0.00           C
ATOM   2887  CG  LYS B 247      61.150  24.460 137.560  1.00  0.00           C
ATOM   2888  CD  LYS B 247      59.850  23.600 137.600  1.00  0.00           C
ATOM   2889  CE  LYS B 247      60.050  22.380 138.410  1.00  0.00           C
ATOM   2890  NZ  LYS B 247      58.670  21.790 138.580  1.00  0.00           N
ATOM   2891  C   LYS B 247      62.090  27.560 135.460  1.00  0.00           C
ATOM   2892  O   LYS B 247      62.700  27.450 134.400  1.00  0.00           O
ATOM   2893  N   HSD B 248      61.390  28.620 135.730  1.00  0.00           N
ATOM   2894  CA  HSD B 248      61.260  29.790 134.740  1.00  0.00           C
ATOM   2895  CB  HSD B 248      60.270  30.900 135.240  1.00  0.00           C
ATOM   2896  ND1 HSD B 248      60.150  32.520 133.260  1.00  0.00           N
ATOM   2897  CG  HSD B 248      60.330  32.240 134.620  1.00  0.00           C
ATOM   2898  CE1 HSD B 248      60.460  33.810 133.120  1.00  0.00           C
ATOM   2899  NE2 HSD B 248      60.670  34.410 134.240  1.00  0.00           N
ATOM   2900  CD2 HSD B 248      60.600  33.470 135.200  1.00  0.00           C
ATOM   2901  C   HSD B 248      62.550  30.470 134.360  1.00  0.00           C
ATOM   2902  O   HSD B 248      62.730  30.830 133.180  1.00  0.00           O
ATOM   2903  N   SER B 249      63.450  30.630 135.320  1.00  0.00           N
ATOM   2904  CA  SER B 249      64.760  31.200 135.140  1.00  0.00           C
ATOM   2905  CB  SER B 249      65.510  31.400 136.460  1.00  0.00           C
ATOM   2906  OG  SER B 249      64.760  32.100 137.440  1.00  0.00           O
ATOM   2907  C   SER B 249      65.600  30.230 134.240  1.00  0.00           C
ATOM   2908  O   SER B 249      66.170  30.530 133.200  1.00  0.00           O
ATOM   2909  N   SER B 250      65.570  28.970 134.650  1.00  0.00           N
ATOM   2910  CA  SER B 250      66.070  27.860 133.800  1.00  0.00           C
ATOM   2911  CB  SER B 250      65.950  26.530 134.490  1.00  0.00           C
ATOM   2912  OG  SER B 250      67.120  26.240 135.350  1.00  0.00           O
ATOM   2913  C   SER B 250      65.680  27.700 132.350  1.00  0.00           C
ATOM   2914  O   SER B 250      66.500  27.710 131.420  1.00  0.00           O
ATOM   2915  N   ARG B 251      64.400  27.450 132.100  1.00  0.00           N
ATOM   2916  CA  ARG B 251      63.800  27.220 130.860  1.00  0.00           C
ATOM   2917  CB  ARG B 251      62.280  26.960 131.030  1.00  0.00           C
ATOM   2918  CG  ARG B 251      61.980  25.630 131.710  1.00  0.00           C
ATOM   2919  CD  ARG B 251      60.470  25.260 131.780  1.00  0.00           C
ATOM   2920  NE  ARG B 251      59.790  26.130 132.850  1.00  0.00           N
ATOM   2921  CZ  ARG B 251      58.920  25.670 133.760  1.00  0.00           C
ATOM   2922  NH1 ARG B 251      58.740  24.420 133.970  1.00  0.00           N
ATOM   2923  NH2 ARG B 251      58.240  26.600 134.400  1.00  0.00           N
ATOM   2924  C   ARG B 251      63.930  28.360 129.880  1.00  0.00           C
ATOM   2925  O   ARG B 251      64.130  28.120 128.670  1.00  0.00           O
ATOM   2926  N   LYS B 252      63.870  29.650 130.330  1.00  0.00           N
ATOM   2927  CA  LYS B 252      63.790  30.880 129.500  1.00  0.00           C
ATOM   2928  CB  LYS B 252      63.420  31.900 130.500  1.00  0.00           C
ATOM   2929  CG  LYS B 252      63.610  33.390 130.130  1.00  0.00           C
ATOM   2930  CD  LYS B 252      63.080  34.430 131.190  1.00  0.00           C
ATOM   2931  CE  LYS B 252      63.600  34.040 132.550  1.00  0.00           C
ATOM   2932  NZ  LYS B 252      63.340  35.130 133.550  1.00  0.00           N
ATOM   2933  C   LYS B 252      65.020  31.230 128.620  1.00  0.00           C
ATOM   2934  O   LYS B 252      64.880  31.690 127.440  1.00  0.00           O
ATOM   2935  N   ILE B 253      66.270  31.010 129.100  1.00  0.00           N
ATOM   2936  CA  ILE B 253      67.480  31.280 128.330  1.00  0.00           C
ATOM   2937  CB  ILE B 253      68.750  31.170 129.230  1.00  0.00           C
ATOM   2938  CG2 ILE B 253      69.930  31.510 128.340  1.00  0.00           C
ATOM   2939  CG1 ILE B 253      68.540  32.030 130.540  1.00  0.00           C
ATOM   2940  CD  ILE B 253      67.930  33.470 130.350  1.00  0.00           C
ATOM   2941  C   ILE B 253      67.630  30.390 127.150  1.00  0.00           C
ATOM   2942  O   ILE B 253      67.850  30.670 125.990  1.00  0.00           O
ATOM   2943  N   ILE B 254      67.340  29.100 127.390  1.00  0.00           N
ATOM   2944  CA  ILE B 254      67.200  28.130 126.430  1.00  0.00           C
ATOM   2945  CB  ILE B 254      67.040  26.660 126.970  1.00  0.00           C
ATOM   2946  CG2 ILE B 254      67.200  25.720 125.820  1.00  0.00           C
ATOM   2947  CG1 ILE B 254      68.100  26.410 128.130  1.00  0.00           C
ATOM   2948  CD  ILE B 254      69.560  26.660 127.800  1.00  0.00           C
ATOM   2949  C   ILE B 254      66.100  28.440 125.390  1.00  0.00           C
ATOM   2950  O   ILE B 254      66.250  28.330 124.220  1.00  0.00           O
ATOM   2951  N   PHE B 255      64.890  28.890 125.880  1.00  0.00           N
ATOM   2952  CA  PHE B 255      63.890  29.310 125.010  1.00  0.00           C
ATOM   2953  CB  PHE B 255      62.600  29.440 125.810  1.00  0.00           C
ATOM   2954  CG  PHE B 255      61.430  29.830 124.960  1.00  0.00           C
ATOM   2955  CD1 PHE B 255      60.460  30.710 125.480  1.00  0.00           C
ATOM   2956  CE1 PHE B 255      59.350  31.190 124.780  1.00  0.00           C
ATOM   2957  CZ  PHE B 255      59.080  30.710 123.510  1.00  0.00           C
ATOM   2958  CD2 PHE B 255      61.130  29.340 123.660  1.00  0.00           C
ATOM   2959  CE2 PHE B 255      59.960  29.810 122.920  1.00  0.00           C
ATOM   2960  C   PHE B 255      64.210  30.590 124.220  1.00  0.00           C
ATOM   2961  O   PHE B 255      63.930  30.560 123.030  1.00  0.00           O
ATOM   2962  N   SER B 256      64.940  31.520 124.790  1.00  0.00           N
ATOM   2963  CA  SER B 256      65.550  32.630 124.080  1.00  0.00           C
ATOM   2964  CB  SER B 256      66.420  33.600 124.980  1.00  0.00           C
ATOM   2965  OG  SER B 256      65.640  33.980 126.090  1.00  0.00           O
ATOM   2966  C   SER B 256      66.460  32.150 122.980  1.00  0.00           C
ATOM   2967  O   SER B 256      66.380  32.630 121.870  1.00  0.00           O
ATOM   2968  N   TYR B 257      67.360  31.170 123.230  1.00  0.00           N
ATOM   2969  CA  TYR B 257      68.220  30.520 122.200  1.00  0.00           C
ATOM   2970  CB  TYR B 257      69.310  29.590 122.890  1.00  0.00           C
ATOM   2971  CG  TYR B 257      70.290  30.420 123.690  1.00  0.00           C
ATOM   2972  CD1 TYR B 257      70.890  29.660 124.680  1.00  0.00           C
ATOM   2973  CE1 TYR B 257      72.000  30.180 125.440  1.00  0.00           C
ATOM   2974  CZ  TYR B 257      72.380  31.510 125.170  1.00  0.00           C
ATOM   2975  OH  TYR B 257      73.390  32.120 125.960  1.00  0.00           O
ATOM   2976  CD2 TYR B 257      70.750  31.740 123.400  1.00  0.00           C
ATOM   2977  CE2 TYR B 257      71.750  32.310 124.170  1.00  0.00           C
ATOM   2978  C   TYR B 257      67.530  29.780 121.040  1.00  0.00           C
ATOM   2979  O   TYR B 257      67.760  29.890 119.830  1.00  0.00           O
ATOM   2980  N   VAL B 258      66.490  29.040 121.430  1.00  0.00           N
ATOM   2981  CA  VAL B 258      65.500  28.360 120.520  1.00  0.00           C
ATOM   2982  CB  VAL B 258      64.490  27.550 121.340  1.00  0.00           C
ATOM   2983  CG1 VAL B 258      63.200  27.320 120.570  1.00  0.00           C
ATOM   2984  CG2 VAL B 258      65.120  26.190 121.690  1.00  0.00           C
ATOM   2985  C   VAL B 258      64.780  29.410 119.580  1.00  0.00           C
ATOM   2986  O   VAL B 258      64.660  29.260 118.390  1.00  0.00           O
ATOM   2987  N   VAL B 259      64.280  30.560 120.100  1.00  0.00           N
ATOM   2988  CA  VAL B 259      63.780  31.670 119.250  1.00  0.00           C
ATOM   2989  CB  VAL B 259      62.990  32.680 120.130  1.00  0.00           C
ATOM   2990  CG1 VAL B 259      62.320  33.810 119.240  1.00  0.00           C
ATOM   2991  CG2 VAL B 259      61.880  31.940 120.860  1.00  0.00           C
ATOM   2992  C   VAL B 259      64.810  32.360 118.400  1.00  0.00           C
ATOM   2993  O   VAL B 259      64.550  32.680 117.270  1.00  0.00           O
ATOM   2994  N   VAL B 260      66.010  32.590 118.890  1.00  0.00           N
ATOM   2995  CA  VAL B 260      67.130  33.040 118.070  1.00  0.00           C
ATOM   2996  CB  VAL B 260      68.300  33.450 118.960  1.00  0.00           C
ATOM   2997  CG1 VAL B 260      69.470  33.810 118.090  1.00  0.00           C
ATOM   2998  CG2 VAL B 260      67.920  34.650 119.890  1.00  0.00           C
ATOM   2999  C   VAL B 260      67.480  32.070 116.930  1.00  0.00           C
ATOM   3000  O   VAL B 260      67.580  32.410 115.760  1.00  0.00           O
ATOM   3001  N   PHE B 261      67.660  30.740 117.260  1.00  0.00           N
ATOM   3002  CA  PHE B 261      67.690  29.640 116.240  1.00  0.00           C
ATOM   3003  CB  PHE B 261      68.150  28.340 117.100  1.00  0.00           C
ATOM   3004  CG  PHE B 261      68.120  27.110 116.210  1.00  0.00           C
ATOM   3005  CD1 PHE B 261      67.120  26.110 116.420  1.00  0.00           C
ATOM   3006  CE1 PHE B 261      67.040  25.060 115.530  1.00  0.00           C
ATOM   3007  CZ  PHE B 261      67.740  25.060 114.360  1.00  0.00           C
ATOM   3008  CD2 PHE B 261      69.020  27.020 115.100  1.00  0.00           C
ATOM   3009  CE2 PHE B 261      68.800  26.000 114.180  1.00  0.00           C
ATOM   3010  C   PHE B 261      66.450  29.380 115.340  1.00  0.00           C
ATOM   3011  O   PHE B 261      66.680  29.180 114.170  1.00  0.00           O
ATOM   3012  N   LEU B 262      65.230  29.460 115.840  1.00  0.00           N
ATOM   3013  CA  LEU B 262      63.990  29.420 115.050  1.00  0.00           C
ATOM   3014  CB  LEU B 262      62.750  29.390 115.970  1.00  0.00           C
ATOM   3015  CG  LEU B 262      62.360  28.090 116.810  1.00  0.00           C
ATOM   3016  CD1 LEU B 262      61.030  28.430 117.660  1.00  0.00           C
ATOM   3017  CD2 LEU B 262      62.110  26.980 115.830  1.00  0.00           C
ATOM   3018  C   LEU B 262      63.800  30.570 114.040  1.00  0.00           C
ATOM   3019  O   LEU B 262      63.300  30.280 112.990  1.00  0.00           O
ATOM   3020  N   VAL B 263      64.160  31.790 114.500  1.00  0.00           N
ATOM   3021  CA  VAL B 263      63.960  32.910 113.620  1.00  0.00           C
ATOM   3022  CB  VAL B 263      63.680  34.200 114.380  1.00  0.00           C
ATOM   3023  CG1 VAL B 263      63.570  35.510 113.600  1.00  0.00           C
ATOM   3024  CG2 VAL B 263      62.360  34.200 115.250  1.00  0.00           C
ATOM   3025  C   VAL B 263      65.050  33.140 112.640  1.00  0.00           C
ATOM   3026  O   VAL B 263      64.840  33.260 111.430  1.00  0.00           O
ATOM   3027  N   CYS B 264      66.290  33.310 113.080  1.00  0.00           N
ATOM   3028  CA  CYS B 264      67.460  33.860 112.380  1.00  0.00           C
ATOM   3029  CB  CYS B 264      68.550  34.190 113.430  1.00  0.00           C
ATOM   3030  SG  CYS B 264      69.730  35.430 112.710  1.00  0.00           S
ATOM   3031  C   CYS B 264      67.960  32.890 111.340  1.00  0.00           C
ATOM   3032  O   CYS B 264      68.380  33.280 110.240  1.00  0.00           O
ATOM   3033  N   TRP B 265      67.990  31.560 111.640  1.00  0.00           N
ATOM   3034  CA  TRP B 265      68.800  30.550 110.860  1.00  0.00           C
ATOM   3035  CB  TRP B 265      70.050  30.110 111.710  1.00  0.00           C
ATOM   3036  CG  TRP B 265      70.820  31.260 112.190  1.00  0.00           C
ATOM   3037  CD1 TRP B 265      71.480  32.150 111.410  1.00  0.00           C
ATOM   3038  NE1 TRP B 265      72.250  32.910 112.200  1.00  0.00           N
ATOM   3039  CE2 TRP B 265      72.120  32.550 113.490  1.00  0.00           C
ATOM   3040  CD2 TRP B 265      71.270  31.430 113.550  1.00  0.00           C
ATOM   3041  CE3 TRP B 265      71.000  30.790 114.740  1.00  0.00           C
ATOM   3042  CZ3 TRP B 265      71.680  31.220 115.900  1.00  0.00           C
ATOM   3043  CZ2 TRP B 265      72.790  33.030 114.620  1.00  0.00           C
ATOM   3044  CH2 TRP B 265      72.410  32.400 115.810  1.00  0.00           C
ATOM   3045  C   TRP B 265      67.950  29.320 110.380  1.00  0.00           C
ATOM   3046  O   TRP B 265      68.240  28.840 109.310  1.00  0.00           O
ATOM   3047  N   LEU B 266      66.990  28.830 111.190  1.00  0.00           N
ATOM   3048  CA  LEU B 266      66.220  27.600 110.800  1.00  0.00           C
ATOM   3049  CB  LEU B 266      65.370  27.220 111.970  1.00  0.00           C
ATOM   3050  CG  LEU B 266      64.290  26.090 111.810  1.00  0.00           C
ATOM   3051  CD1 LEU B 266      64.300  25.120 112.950  1.00  0.00           C
ATOM   3052  CD2 LEU B 266      62.870  26.570 111.820  1.00  0.00           C
ATOM   3053  C   LEU B 266      65.410  27.750 109.490  1.00  0.00           C
ATOM   3054  O   LEU B 266      65.570  26.820 108.710  1.00  0.00           O
ATOM   3055  N   PRO B 267      64.550  28.730 109.120  1.00  0.00           N
ATOM   3056  CD  PRO B 267      64.220  29.890 109.900  1.00  0.00           C
ATOM   3057  CA  PRO B 267      63.750  28.650 107.920  1.00  0.00           C
ATOM   3058  CB  PRO B 267      62.680  29.700 108.200  1.00  0.00           C
ATOM   3059  CG  PRO B 267      63.360  30.860 108.950  1.00  0.00           C
ATOM   3060  C   PRO B 267      64.570  28.900 106.650  1.00  0.00           C
ATOM   3061  O   PRO B 267      64.200  28.300 105.690  1.00  0.00           O
ATOM   3062  N   TYR B 268      65.580  29.720 106.700  1.00  0.00           N
ATOM   3063  CA  TYR B 268      66.640  29.710 105.730  1.00  0.00           C
ATOM   3064  CB  TYR B 268      67.760  30.680 106.220  1.00  0.00           C
ATOM   3065  CG  TYR B 268      69.050  30.540 105.420  1.00  0.00           C
ATOM   3066  CD1 TYR B 268      70.310  30.200 105.990  1.00  0.00           C
ATOM   3067  CE1 TYR B 268      71.470  30.120 105.200  1.00  0.00           C
ATOM   3068  CZ  TYR B 268      71.340  30.350 103.840  1.00  0.00           C
ATOM   3069  OH  TYR B 268      72.420  30.160 103.030  1.00  0.00           O
ATOM   3070  CD2 TYR B 268      69.040  30.920 104.120  1.00  0.00           C
ATOM   3071  CE2 TYR B 268      70.140  30.810 103.280  1.00  0.00           C
ATOM   3072  C   TYR B 268      67.250  28.360 105.360  1.00  0.00           C
ATOM   3073  O   TYR B 268      67.230  27.850 104.210  1.00  0.00           O
ATOM   3074  N   HSD B 269      67.690  27.570 106.440  1.00  0.00           N
ATOM   3075  CA  HSD B 269      68.170  26.210 106.300  1.00  0.00           C
ATOM   3076  CB  HSD B 269      68.790  25.630 107.520  1.00  0.00           C
ATOM   3077  ND1 HSD B 269      71.100  26.580 106.950  1.00  0.00           N
ATOM   3078  CG  HSD B 269      70.080  26.370 107.840  1.00  0.00           C
ATOM   3079  CE1 HSD B 269      72.080  27.240 107.660  1.00  0.00           C
ATOM   3080  NE2 HSD B 269      71.710  27.560 108.880  1.00  0.00           N
ATOM   3081  CD2 HSD B 269      70.490  26.920 109.020  1.00  0.00           C
ATOM   3082  C   HSD B 269      67.200  25.230 105.630  1.00  0.00           C
ATOM   3083  O   HSD B 269      67.590  24.290 104.910  1.00  0.00           O
ATOM   3084  N   VAL B 270      65.920  25.370 105.940  1.00  0.00           N
ATOM   3085  CA  VAL B 270      64.820  24.740 105.190  1.00  0.00           C
ATOM   3086  CB  VAL B 270      63.520  24.990 105.930  1.00  0.00           C
ATOM   3087  CG1 VAL B 270      62.300  24.760 105.060  1.00  0.00           C
ATOM   3088  CG2 VAL B 270      63.530  24.130 107.160  1.00  0.00           C
ATOM   3089  C   VAL B 270      64.670  25.120 103.680  1.00  0.00           C
ATOM   3090  O   VAL B 270      64.510  24.310 102.810  1.00  0.00           O
ATOM   3091  N   ALA B 271      64.760  26.420 103.380  1.00  0.00           N
ATOM   3092  CA  ALA B 271      64.790  26.930 102.040  1.00  0.00           C
ATOM   3093  CB  ALA B 271      64.650  28.450 102.030  1.00  0.00           C
ATOM   3094  C   ALA B 271      66.040  26.460 101.130  1.00  0.00           C
ATOM   3095  O   ALA B 271      65.930  26.020  99.990  1.00  0.00           O
ATOM   3096  N   VAL B 272      67.240  26.490 101.740  1.00  0.00           N
ATOM   3097  CA  VAL B 272      68.480  25.760 101.220  1.00  0.00           C
ATOM   3098  CB  VAL B 272      69.670  26.210 102.010  1.00  0.00           C
ATOM   3099  CG1 VAL B 272      70.940  25.460 101.610  1.00  0.00           C
ATOM   3100  CG2 VAL B 272      69.800  27.690 101.790  1.00  0.00           C
ATOM   3101  C   VAL B 272      68.370  24.310 101.090  1.00  0.00           C
ATOM   3102  O   VAL B 272      68.720  23.770 100.020  1.00  0.00           O
ATOM   3103  N   LEU B 273      67.780  23.630 102.070  1.00  0.00           N
ATOM   3104  CA  LEU B 273      67.480  22.220 101.940  1.00  0.00           C
ATOM   3105  CB  LEU B 273      66.700  21.930 103.230  1.00  0.00           C
ATOM   3106  CG  LEU B 273      66.430  20.450 103.360  1.00  0.00           C
ATOM   3107  CD1 LEU B 273      67.750  19.590 103.250  1.00  0.00           C
ATOM   3108  CD2 LEU B 273      65.920  20.210 104.830  1.00  0.00           C
ATOM   3109  C   LEU B 273      66.630  21.890 100.630  1.00  0.00           C
ATOM   3110  O   LEU B 273      66.960  20.950  99.870  1.00  0.00           O
ATOM   3111  N   LEU B 274      65.590  22.660 100.360  1.00  0.00           N
ATOM   3112  CA  LEU B 274      64.700  22.580  99.240  1.00  0.00           C
ATOM   3113  CB  LEU B 274      63.430  23.380  99.590  1.00  0.00           C
ATOM   3114  CG  LEU B 274      62.460  22.800 100.650  1.00  0.00           C
ATOM   3115  CD1 LEU B 274      61.680  23.820 101.310  1.00  0.00           C
ATOM   3116  CD2 LEU B 274      61.510  21.780 100.000  1.00  0.00           C
ATOM   3117  C   LEU B 274      65.340  22.840  97.870  1.00  0.00           C
ATOM   3118  O   LEU B 274      64.970  22.240  96.880  1.00  0.00           O
ATOM   3119  N   ASP B 275      66.250  23.840  97.780  1.00  0.00           N
ATOM   3120  CA  ASP B 275      67.090  24.020  96.600  1.00  0.00           C
ATOM   3121  CB  ASP B 275      67.950  25.320  96.830  1.00  0.00           C
ATOM   3122  CG  ASP B 275      68.650  25.690  95.480  1.00  0.00           C
ATOM   3123  OD1 ASP B 275      67.900  25.700  94.470  1.00  0.00           O
ATOM   3124  OD2 ASP B 275      69.840  26.070  95.470  1.00  0.00           O
ATOM   3125  C   ASP B 275      68.060  22.880  96.280  1.00  0.00           C
ATOM   3126  O   ASP B 275      68.160  22.350  95.130  1.00  0.00           O
ATOM   3127  N   ILE B 276      68.690  22.390  97.390  1.00  0.00           N
ATOM   3128  CA  ILE B 276      69.380  21.110  97.220  1.00  0.00           C
ATOM   3129  CB  ILE B 276      70.170  20.770  98.490  1.00  0.00           C
ATOM   3130  CG2 ILE B 276      70.710  19.340  98.290  1.00  0.00           C
ATOM   3131  CG1 ILE B 276      71.340  21.830  98.640  1.00  0.00           C
ATOM   3132  CD  ILE B 276      71.960  21.690 100.000  1.00  0.00           C
ATOM   3133  C   ILE B 276      68.550  19.900  96.730  1.00  0.00           C
ATOM   3134  O   ILE B 276      68.870  19.140  95.780  1.00  0.00           O
ATOM   3135  N   PHE B 277      67.310  19.720  97.320  1.00  0.00           N
ATOM   3136  CA  PHE B 277      66.350  18.690  96.940  1.00  0.00           C
ATOM   3137  CB  PHE B 277      65.190  18.640  97.980  1.00  0.00           C
ATOM   3138  CG  PHE B 277      65.370  17.690  99.180  1.00  0.00           C
ATOM   3139  CD1 PHE B 277      66.540  17.740  99.980  1.00  0.00           C
ATOM   3140  CE1 PHE B 277      66.620  16.950 101.160  1.00  0.00           C
ATOM   3141  CZ  PHE B 277      65.500  16.170 101.490  1.00  0.00           C
ATOM   3142  CD2 PHE B 277      64.320  16.830  99.560  1.00  0.00           C
ATOM   3143  CE2 PHE B 277      64.380  16.040 100.630  1.00  0.00           C
ATOM   3144  C   PHE B 277      65.850  18.830  95.580  1.00  0.00           C
ATOM   3145  O   PHE B 277      65.650  17.790  94.930  1.00  0.00           O
ATOM   3146  N   SER B 278      65.650  20.030  95.060  1.00  0.00           N
ATOM   3147  CA  SER B 278      65.210  20.270  93.690  1.00  0.00           C
ATOM   3148  CB  SER B 278      64.710  21.750  93.490  1.00  0.00           C
ATOM   3149  OG  SER B 278      64.270  21.990  92.140  1.00  0.00           O
ATOM   3150  C   SER B 278      66.360  19.920  92.730  1.00  0.00           C
ATOM   3151  O   SER B 278      66.170  19.320  91.700  1.00  0.00           O
ATOM   3152  N   ILE B 279      67.700  19.980  93.070  1.00  0.00           N
ATOM   3153  CA  ILE B 279      68.800  19.770  92.110  1.00  0.00           C
ATOM   3154  CB  ILE B 279      69.930  20.800  92.130  1.00  0.00           C
ATOM   3155  CG2 ILE B 279      70.680  20.780  93.480  1.00  0.00           C
ATOM   3156  CG1 ILE B 279      71.010  20.760  90.970  1.00  0.00           C
ATOM   3157  CD  ILE B 279      70.520  20.850  89.510  1.00  0.00           C
ATOM   3158  C   ILE B 279      69.370  18.340  92.290  1.00  0.00           C
ATOM   3159  O   ILE B 279      70.130  17.830  91.470  1.00  0.00           O
ATOM   3160  N   LEU B 280      68.950  17.590  93.320  1.00  0.00           N
ATOM   3161  CA  LEU B 280      68.900  16.090  93.470  1.00  0.00           C
ATOM   3162  CB  LEU B 280      69.110  15.600  94.910  1.00  0.00           C
ATOM   3163  CG  LEU B 280      70.350  16.090  95.640  1.00  0.00           C
ATOM   3164  CD1 LEU B 280      70.260  15.550  97.090  1.00  0.00           C
ATOM   3165  CD2 LEU B 280      71.690  15.630  94.990  1.00  0.00           C
ATOM   3166  C   LEU B 280      67.760  15.520  92.830  1.00  0.00           C
ATOM   3167  O   LEU B 280      67.730  14.290  92.590  1.00  0.00           O
ATOM   3168  N   HSD B 281      66.760  16.340  92.500  1.00  0.00           N
ATOM   3169  CA  HSD B 281      65.640  15.990  91.630  1.00  0.00           C
ATOM   3170  CB  HSD B 281      66.020  15.170  90.360  1.00  0.00           C
ATOM   3171  ND1 HSD B 281      67.870  15.040  88.630  1.00  0.00           N
ATOM   3172  CG  HSD B 281      67.160  15.710  89.560  1.00  0.00           C
ATOM   3173  CE1 HSD B 281      68.810  15.900  88.080  1.00  0.00           C
ATOM   3174  NE2 HSD B 281      68.720  17.130  88.610  1.00  0.00           N
ATOM   3175  CD2 HSD B 281      67.650  16.980  89.560  1.00  0.00           C
ATOM   3176  C   HSD B 281      64.480  15.410  92.340  1.00  0.00           C
ATOM   3177  O   HSD B 281      63.700  14.600  91.820  1.00  0.00           O
ATOM   3178  N   TYR B 282      64.280  15.740  93.640  1.00  0.00           N
ATOM   3179  CA  TYR B 282      63.080  15.330  94.360  1.00  0.00           C
ATOM   3180  CB  TYR B 282      63.300  15.330  95.880  1.00  0.00           C
ATOM   3181  CG  TYR B 282      64.290  14.260  96.280  1.00  0.00           C
ATOM   3182  CD1 TYR B 282      63.860  12.960  96.440  1.00  0.00           C
ATOM   3183  CE1 TYR B 282      64.670  11.940  96.980  1.00  0.00           C
ATOM   3184  CZ  TYR B 282      66.050  12.250  97.270  1.00  0.00           C
ATOM   3185  OH  TYR B 282      66.940  11.250  97.730  1.00  0.00           O
ATOM   3186  CD2 TYR B 282      65.630  14.600  96.460  1.00  0.00           C
ATOM   3187  CE2 TYR B 282      66.490  13.570  96.960  1.00  0.00           C
ATOM   3188  C   TYR B 282      61.850  16.190  94.040  1.00  0.00           C
ATOM   3189  O   TYR B 282      60.680  15.790  94.010  1.00  0.00           O
ATOM   3190  N   ILE B 283      62.150  17.450  93.670  1.00  0.00           N
ATOM   3191  CA  ILE B 283      61.160  18.460  93.450  1.00  0.00           C
ATOM   3192  CB  ILE B 283      61.230  19.530  94.530  1.00  0.00           C
ATOM   3193  CG2 ILE B 283      60.020  20.370  94.360  1.00  0.00           C
ATOM   3194  CG1 ILE B 283      61.190  18.900  95.960  1.00  0.00           C
ATOM   3195  CD  ILE B 283      61.400  19.920  97.100  1.00  0.00           C
ATOM   3196  C   ILE B 283      61.330  19.010  92.060  1.00  0.00           C
ATOM   3197  O   ILE B 283      62.420  19.450  91.750  1.00  0.00           O
ATOM   3198  N   PRO B 284      60.330  19.050  91.170  1.00  0.00           N
ATOM   3199  CD  PRO B 284      59.180  18.190  91.120  1.00  0.00           C
ATOM   3200  CA  PRO B 284      60.500  19.860  89.910  1.00  0.00           C
ATOM   3201  CB  PRO B 284      59.120  19.770  89.250  1.00  0.00           C
ATOM   3202  CG  PRO B 284      58.460  18.450  89.720  1.00  0.00           C
ATOM   3203  C   PRO B 284      61.010  21.170  90.050  1.00  0.00           C
ATOM   3204  O   PRO B 284      60.610  21.850  91.000  1.00  0.00           O
ATOM   3205  N   PHE B 285      61.840  21.720  89.130  1.00  0.00           N
ATOM   3206  CA  PHE B 285      62.440  23.090  89.050  1.00  0.00           C
ATOM   3207  CB  PHE B 285      63.380  23.170  87.850  1.00  0.00           C
ATOM   3208  CG  PHE B 285      64.550  22.100  87.900  1.00  0.00           C
ATOM   3209  CD1 PHE B 285      65.400  21.920  88.920  1.00  0.00           C
ATOM   3210  CE1 PHE B 285      66.490  21.030  88.820  1.00  0.00           C
ATOM   3211  CZ  PHE B 285      66.700  20.230  87.700  1.00  0.00           C
ATOM   3212  CD2 PHE B 285      64.920  21.490  86.670  1.00  0.00           C
ATOM   3213  CE2 PHE B 285      65.910  20.430  86.600  1.00  0.00           C
ATOM   3214  C   PHE B 285      61.320  24.110  88.940  1.00  0.00           C
ATOM   3215  O   PHE B 285      60.370  24.030  88.150  1.00  0.00           O
ATOM   3216  N   THR B 286      61.490  25.190  89.710  1.00  0.00           N
ATOM   3217  CA  THR B 286      60.470  26.240  89.680  1.00  0.00           C
ATOM   3218  CB  THR B 286      59.200  26.010  90.500  1.00  0.00           C
ATOM   3219  OG1 THR B 286      58.170  27.000  90.480  1.00  0.00           O
ATOM   3220  CG2 THR B 286      59.680  25.490  91.970  1.00  0.00           C
ATOM   3221  C   THR B 286      61.070  27.620  90.000  1.00  0.00           C
ATOM   3222  O   THR B 286      62.060  27.670  90.700  1.00  0.00           O
ATOM   3223  N   CYS B 287      60.450  28.700  89.490  1.00  0.00           N
ATOM   3224  CA  CYS B 287      60.870  30.060  89.930  1.00  0.00           C
ATOM   3225  CB  CYS B 287      60.670  31.170  88.840  1.00  0.00           C
ATOM   3226  SG  CYS B 287      61.740  30.770  87.420  1.00  0.00           S
ATOM   3227  C   CYS B 287      60.150  30.480  91.230  1.00  0.00           C
ATOM   3228  O   CYS B 287      60.630  31.320  91.910  1.00  0.00           O
ATOM   3229  N   ARG B 288      59.010  29.770  91.620  1.00  0.00           N
ATOM   3230  CA  ARG B 288      58.480  29.940  92.970  1.00  0.00           C
ATOM   3231  CB  ARG B 288      57.250  29.000  93.130  1.00  0.00           C
ATOM   3232  CG  ARG B 288      56.080  29.200  92.170  1.00  0.00           C
ATOM   3233  CD  ARG B 288      55.320  30.530  92.290  1.00  0.00           C
ATOM   3234  NE  ARG B 288      54.580  30.560  93.550  1.00  0.00           N
ATOM   3235  CZ  ARG B 288      53.760  31.450  94.020  1.00  0.00           C
ATOM   3236  NH1 ARG B 288      53.460  32.560  93.380  1.00  0.00           N
ATOM   3237  NH2 ARG B 288      52.990  31.130  95.050  1.00  0.00           N
ATOM   3238  C   ARG B 288      59.550  29.590  94.070  1.00  0.00           C
ATOM   3239  O   ARG B 288      59.710  30.360  95.030  1.00  0.00           O
ATOM   3240  N   LEU B 289      60.280  28.480  93.930  1.00  0.00           N
ATOM   3241  CA  LEU B 289      61.330  28.200  94.850  1.00  0.00           C
ATOM   3242  CB  LEU B 289      61.720  26.680  94.820  1.00  0.00           C
ATOM   3243  CG  LEU B 289      62.730  26.260  95.870  1.00  0.00           C
ATOM   3244  CD1 LEU B 289      62.140  26.540  97.220  1.00  0.00           C
ATOM   3245  CD2 LEU B 289      63.010  24.750  95.810  1.00  0.00           C
ATOM   3246  C   LEU B 289      62.490  29.210  94.850  1.00  0.00           C
ATOM   3247  O   LEU B 289      62.950  29.590  95.870  1.00  0.00           O
ATOM   3248  N   GLU B 290      62.930  29.580  93.610  1.00  0.00           N
ATOM   3249  CA  GLU B 290      64.150  30.390  93.560  1.00  0.00           C
ATOM   3250  CB  GLU B 290      64.530  30.680  92.040  1.00  0.00           C
ATOM   3251  CG  GLU B 290      64.830  29.450  91.160  1.00  0.00           C
ATOM   3252  CD  GLU B 290      66.100  28.810  91.560  1.00  0.00           C
ATOM   3253  OE1 GLU B 290      66.140  27.560  91.680  1.00  0.00           O
ATOM   3254  OE2 GLU B 290      67.030  29.510  91.890  1.00  0.00           O
ATOM   3255  C   GLU B 290      63.950  31.780  94.210  1.00  0.00           C
ATOM   3256  O   GLU B 290      64.930  32.280  94.750  1.00  0.00           O
ATOM   3257  N   HSD B 291      62.770  32.430  94.000  1.00  0.00           N
ATOM   3258  CA  HSD B 291      62.550  33.770  94.560  1.00  0.00           C
ATOM   3259  CB  HSD B 291      61.260  34.420  93.970  1.00  0.00           C
ATOM   3260  ND1 HSD B 291      62.280  34.910  91.640  1.00  0.00           N
ATOM   3261  CG  HSD B 291      61.190  34.550  92.460  1.00  0.00           C
ATOM   3262  CE1 HSD B 291      61.800  35.040  90.350  1.00  0.00           C
ATOM   3263  NE2 HSD B 291      60.530  34.640  90.320  1.00  0.00           N
ATOM   3264  CD2 HSD B 291      60.180  34.370  91.630  1.00  0.00           C
ATOM   3265  C   HSD B 291      62.500  33.690  96.060  1.00  0.00           C
ATOM   3266  O   HSD B 291      62.980  34.490  96.880  1.00  0.00           O
ATOM   3267  N   ALA B 292      61.770  32.710  96.550  1.00  0.00           N
ATOM   3268  CA  ALA B 292      61.520  32.460  98.000  1.00  0.00           C
ATOM   3269  CB  ALA B 292      60.540  31.260  98.180  1.00  0.00           C
ATOM   3270  C   ALA B 292      62.860  32.140  98.740  1.00  0.00           C
ATOM   3271  O   ALA B 292      63.100  32.580  99.870  1.00  0.00           O
ATOM   3272  N   LEU B 293      63.720  31.390  98.080  1.00  0.00           N
ATOM   3273  CA  LEU B 293      65.040  31.080  98.450  1.00  0.00           C
ATOM   3274  CB  LEU B 293      65.560  30.070  97.380  1.00  0.00           C
ATOM   3275  CG  LEU B 293      67.080  29.680  97.400  1.00  0.00           C
ATOM   3276  CD1 LEU B 293      67.550  28.840  98.590  1.00  0.00           C
ATOM   3277  CD2 LEU B 293      67.410  28.930  96.090  1.00  0.00           C
ATOM   3278  C   LEU B 293      65.980  32.320  98.540  1.00  0.00           C
ATOM   3279  O   LEU B 293      66.600  32.600  99.550  1.00  0.00           O
ATOM   3280  N   PHE B 294      66.020  33.150  97.380  1.00  0.00           N
ATOM   3281  CA  PHE B 294      66.710  34.440  97.340  1.00  0.00           C
ATOM   3282  CB  PHE B 294      66.620  35.060  95.940  1.00  0.00           C
ATOM   3283  CG  PHE B 294      67.760  36.010  95.650  1.00  0.00           C
ATOM   3284  CD1 PHE B 294      67.470  37.320  95.130  1.00  0.00           C
ATOM   3285  CE1 PHE B 294      68.470  38.280  94.990  1.00  0.00           C
ATOM   3286  CZ  PHE B 294      69.750  37.950  95.370  1.00  0.00           C
ATOM   3287  CD2 PHE B 294      69.080  35.670  95.820  1.00  0.00           C
ATOM   3288  CE2 PHE B 294      70.110  36.620  95.710  1.00  0.00           C
ATOM   3289  C   PHE B 294      66.190  35.390  98.450  1.00  0.00           C
ATOM   3290  O   PHE B 294      67.010  36.000  99.160  1.00  0.00           O
ATOM   3291  N   THR B 295      64.850  35.480  98.700  1.00  0.00           N
ATOM   3292  CA  THR B 295      64.300  36.150  99.890  1.00  0.00           C
ATOM   3293  CB  THR B 295      62.810  36.130  99.960  1.00  0.00           C
ATOM   3294  OG1 THR B 295      62.280  36.760  98.760  1.00  0.00           O
ATOM   3295  CG2 THR B 295      62.230  36.820 101.190  1.00  0.00           C
ATOM   3296  C   THR B 295      64.900  35.690 101.190  1.00  0.00           C
ATOM   3297  O   THR B 295      65.310  36.440 102.070  1.00  0.00           O
ATOM   3298  N   ALA B 296      64.940  34.330 101.400  1.00  0.00           N
ATOM   3299  CA  ALA B 296      65.400  33.710 102.640  1.00  0.00           C
ATOM   3300  CB  ALA B 296      64.990  32.250 102.740  1.00  0.00           C
ATOM   3301  C   ALA B 296      66.830  34.070 102.960  1.00  0.00           C
ATOM   3302  O   ALA B 296      67.180  34.380 104.130  1.00  0.00           O
ATOM   3303  N   LEU B 297      67.760  34.050 102.010  1.00  0.00           N
ATOM   3304  CA  LEU B 297      69.080  34.540 102.070  1.00  0.00           C
ATOM   3305  CB  LEU B 297      69.860  34.280 100.780  1.00  0.00           C
ATOM   3306  CG  LEU B 297      71.280  34.720 100.810  1.00  0.00           C
ATOM   3307  CD1 LEU B 297      72.200  34.010 101.850  1.00  0.00           C
ATOM   3308  CD2 LEU B 297      71.870  34.740  99.370  1.00  0.00           C
ATOM   3309  C   LEU B 297      69.120  35.980 102.430  1.00  0.00           C
ATOM   3310  O   LEU B 297      69.900  36.390 103.270  1.00  0.00           O
ATOM   3311  N   HSD B 298      68.270  36.860 101.840  1.00  0.00           N
ATOM   3312  CA  HSD B 298      68.190  38.280 102.290  1.00  0.00           C
ATOM   3313  CB  HSD B 298      67.210  39.080 101.420  1.00  0.00           C
ATOM   3314  ND1 HSD B 298      67.810  38.600  99.040  1.00  0.00           N
ATOM   3315  CG  HSD B 298      67.790  39.450 100.080  1.00  0.00           C
ATOM   3316  CE1 HSD B 298      68.220  39.330  97.930  1.00  0.00           C
ATOM   3317  NE2 HSD B 298      68.370  40.600  98.230  1.00  0.00           N
ATOM   3318  CD2 HSD B 298      68.120  40.650  99.560  1.00  0.00           C
ATOM   3319  C   HSD B 298      67.660  38.400 103.750  1.00  0.00           C
ATOM   3320  O   HSD B 298      68.180  39.150 104.580  1.00  0.00           O
ATOM   3321  N   VAL B 299      66.630  37.650 104.120  1.00  0.00           N
ATOM   3322  CA  VAL B 299      66.120  37.630 105.470  1.00  0.00           C
ATOM   3323  CB  VAL B 299      64.870  36.690 105.640  1.00  0.00           C
ATOM   3324  CG1 VAL B 299      64.380  36.720 107.090  1.00  0.00           C
ATOM   3325  CG2 VAL B 299      63.650  37.200 104.790  1.00  0.00           C
ATOM   3326  C   VAL B 299      67.150  37.300 106.540  1.00  0.00           C
ATOM   3327  O   VAL B 299      67.360  38.100 107.460  1.00  0.00           O
ATOM   3328  N   THR B 300      67.860  36.150 106.350  1.00  0.00           N
ATOM   3329  CA  THR B 300      68.960  35.720 107.250  1.00  0.00           C
ATOM   3330  CB  THR B 300      69.480  34.330 107.010  1.00  0.00           C
ATOM   3331  OG1 THR B 300      70.320  33.780 107.990  1.00  0.00           O
ATOM   3332  CG2 THR B 300      70.250  34.300 105.720  1.00  0.00           C
ATOM   3333  C   THR B 300      70.120  36.750 107.220  1.00  0.00           C
ATOM   3334  O   THR B 300      70.590  37.070 108.320  1.00  0.00           O
ATOM   3335  N   GLN B 301      70.560  37.380 106.120  1.00  0.00           N
ATOM   3336  CA  GLN B 301      71.520  38.460 106.080  1.00  0.00           C
ATOM   3337  CB  GLN B 301      72.020  38.770 104.730  1.00  0.00           C
ATOM   3338  CG  GLN B 301      73.120  37.730 104.200  1.00  0.00           C
ATOM   3339  CD  GLN B 301      73.370  37.870 102.720  1.00  0.00           C
ATOM   3340  OE1 GLN B 301      72.950  38.820 102.130  1.00  0.00           O
ATOM   3341  NE2 GLN B 301      74.040  36.870 102.120  1.00  0.00           N
ATOM   3342  C   GLN B 301      71.090  39.770 106.780  1.00  0.00           C
ATOM   3343  O   GLN B 301      71.920  40.300 107.530  1.00  0.00           O
ATOM   3344  N   CYS B 302      69.860  40.340 106.650  1.00  0.00           N
ATOM   3345  CA  CYS B 302      69.460  41.420 107.380  1.00  0.00           C
ATOM   3346  CB  CYS B 302      68.010  41.750 106.850  1.00  0.00           C
ATOM   3347  SG  CYS B 302      67.400  43.270 107.530  1.00  0.00           S
ATOM   3348  C   CYS B 302      69.450  41.150 108.880  1.00  0.00           C
ATOM   3349  O   CYS B 302      69.960  41.910 109.720  1.00  0.00           O
ATOM   3350  N   LEU B 303      68.880  40.000 109.290  1.00  0.00           N
ATOM   3351  CA  LEU B 303      68.890  39.570 110.710  1.00  0.00           C
ATOM   3352  CB  LEU B 303      68.030  38.290 110.900  1.00  0.00           C
ATOM   3353  CG  LEU B 303      66.560  38.430 110.500  1.00  0.00           C
ATOM   3354  CD1 LEU B 303      65.930  37.000 110.650  1.00  0.00           C
ATOM   3355  CD2 LEU B 303      65.660  39.390 111.290  1.00  0.00           C
ATOM   3356  C   LEU B 303      70.300  39.210 111.240  1.00  0.00           C
ATOM   3357  O   LEU B 303      70.460  39.200 112.480  1.00  0.00           O
ATOM   3358  N   SER B 304      71.250  38.880 110.330  1.00  0.00           N
ATOM   3359  CA  SER B 304      72.630  38.750 110.790  1.00  0.00           C
ATOM   3360  CB  SER B 304      73.600  38.150 109.670  1.00  0.00           C
ATOM   3361  OG  SER B 304      73.230  36.790 109.210  1.00  0.00           O
ATOM   3362  C   SER B 304      73.230  39.980 111.330  1.00  0.00           C
ATOM   3363  O   SER B 304      73.940  39.970 112.290  1.00  0.00           O
ATOM   3364  N   LEU B 305      72.790  41.130 110.780  1.00  0.00           N
ATOM   3365  CA  LEU B 305      73.060  42.510 111.220  1.00  0.00           C
ATOM   3366  CB  LEU B 305      72.980  43.530 110.090  1.00  0.00           C
ATOM   3367  CG  LEU B 305      73.800  43.280 108.760  1.00  0.00           C
ATOM   3368  CD1 LEU B 305      73.700  44.370 107.630  1.00  0.00           C
ATOM   3369  CD2 LEU B 305      75.260  42.990 109.090  1.00  0.00           C
ATOM   3370  C   LEU B 305      72.180  42.930 112.450  1.00  0.00           C
ATOM   3371  O   LEU B 305      72.650  43.670 113.310  1.00  0.00           O
ATOM   3372  N   VAL B 306      70.850  42.600 112.440  1.00  0.00           N
ATOM   3373  CA  VAL B 306      69.930  42.780 113.580  1.00  0.00           C
ATOM   3374  CB  VAL B 306      68.500  42.430 113.340  1.00  0.00           C
ATOM   3375  CG1 VAL B 306      67.570  42.720 114.520  1.00  0.00           C
ATOM   3376  CG2 VAL B 306      68.110  43.240 112.010  1.00  0.00           C
ATOM   3377  C   VAL B 306      70.360  42.110 114.910  1.00  0.00           C
ATOM   3378  O   VAL B 306      70.320  42.650 116.040  1.00  0.00           O
ATOM   3379  N   HSD B 307      70.930  40.850 114.750  1.00  0.00           N
ATOM   3380  CA  HSD B 307      71.430  40.030 115.840  1.00  0.00           C
ATOM   3381  CB  HSD B 307      71.870  38.620 115.310  1.00  0.00           C
ATOM   3382  ND1 HSD B 307      73.510  36.840 116.080  1.00  0.00           N
ATOM   3383  CG  HSD B 307      72.310  37.490 116.240  1.00  0.00           C
ATOM   3384  CE1 HSD B 307      73.600  36.040 117.160  1.00  0.00           C
ATOM   3385  NE2 HSD B 307      72.510  36.080 117.860  1.00  0.00           N
ATOM   3386  CD2 HSD B 307      71.730  36.990 117.290  1.00  0.00           C
ATOM   3387  C   HSD B 307      72.660  40.700 116.560  1.00  0.00           C
ATOM   3388  O   HSD B 307      72.660  40.900 117.750  1.00  0.00           O
ATOM   3389  N   CYS B 308      73.630  41.290 115.850  1.00  0.00           N
ATOM   3390  CA  CYS B 308      74.730  42.100 116.380  1.00  0.00           C
ATOM   3391  CB  CYS B 308      75.570  42.610 115.230  1.00  0.00           C
ATOM   3392  SG  CYS B 308      76.240  41.150 114.320  1.00  0.00           S
ATOM   3393  C   CYS B 308      74.300  43.370 117.150  1.00  0.00           C
ATOM   3394  O   CYS B 308      75.070  43.890 117.950  1.00  0.00           O
ATOM   3395  N   CYS B 309      73.060  43.850 116.850  1.00  0.00           N
ATOM   3396  CA  CYS B 309      72.660  45.080 117.560  1.00  0.00           C
ATOM   3397  CB  CYS B 309      71.930  45.930 116.550  1.00  0.00           C
ATOM   3398  SG  CYS B 309      72.950  46.410 115.230  1.00  0.00           S
ATOM   3399  C   CYS B 309      71.710  44.870 118.730  1.00  0.00           C
ATOM   3400  O   CYS B 309      71.420  45.770 119.530  1.00  0.00           O
ATOM   3401  N   VAL B 310      71.150  43.670 118.850  1.00  0.00           N
ATOM   3402  CA  VAL B 310      70.150  43.320 119.810  1.00  0.00           C
ATOM   3403  CB  VAL B 310      68.970  42.590 119.280  1.00  0.00           C
ATOM   3404  CG1 VAL B 310      69.220  41.130 118.990  1.00  0.00           C
ATOM   3405  CG2 VAL B 310      67.710  42.740 120.210  1.00  0.00           C
ATOM   3406  C   VAL B 310      70.900  42.630 120.980  1.00  0.00           C
ATOM   3407  O   VAL B 310      70.480  42.690 122.190  1.00  0.00           O
ATOM   3408  N   ASN B 311      71.980  41.870 120.650  1.00  0.00           N
ATOM   3409  CA  ASN B 311      72.670  41.110 121.660  1.00  0.00           C
ATOM   3410  CB  ASN B 311      73.770  40.200 121.090  1.00  0.00           C
ATOM   3411  CG  ASN B 311      73.160  39.050 120.340  1.00  0.00           C
ATOM   3412  OD1 ASN B 311      72.020  38.630 120.530  1.00  0.00           O
ATOM   3413  ND2 ASN B 311      73.820  38.430 119.340  1.00  0.00           N
ATOM   3414  C   ASN B 311      73.250  41.850 122.830  1.00  0.00           C
ATOM   3415  O   ASN B 311      73.200  41.270 123.880  1.00  0.00           O
ATOM   3416  N   PRO B 312      73.680  43.110 122.790  1.00  0.00           N
ATOM   3417  CD  PRO B 312      74.170  43.710 121.520  1.00  0.00           C
ATOM   3418  CA  PRO B 312      74.070  43.790 123.960  1.00  0.00           C
ATOM   3419  CB  PRO B 312      74.680  45.100 123.440  1.00  0.00           C
ATOM   3420  CG  PRO B 312      75.220  44.670 122.070  1.00  0.00           C
ATOM   3421  C   PRO B 312      72.950  44.100 124.910  1.00  0.00           C
ATOM   3422  O   PRO B 312      73.070  44.060 126.120  1.00  0.00           O
ATOM   3423  N   VAL B 313      71.740  44.390 124.430  1.00  0.00           N
ATOM   3424  CA  VAL B 313      70.530  44.350 125.230  1.00  0.00           C
ATOM   3425  CB  VAL B 313      69.250  44.910 124.480  1.00  0.00           C
ATOM   3426  CG1 VAL B 313      68.140  45.270 125.510  1.00  0.00           C
ATOM   3427  CG2 VAL B 313      69.640  46.210 123.710  1.00  0.00           C
ATOM   3428  C   VAL B 313      70.200  43.040 125.900  1.00  0.00           C
ATOM   3429  O   VAL B 313      69.980  42.860 127.080  1.00  0.00           O
ATOM   3430  N   LEU B 314      70.290  42.030 125.010  1.00  0.00           N
ATOM   3431  CA  LEU B 314      69.990  40.670 125.380  1.00  0.00           C
ATOM   3432  CB  LEU B 314      69.810  39.750 124.150  1.00  0.00           C
ATOM   3433  CG  LEU B 314      68.600  40.070 123.300  1.00  0.00           C
ATOM   3434  CD1 LEU B 314      68.610  38.990 122.210  1.00  0.00           C
ATOM   3435  CD2 LEU B 314      67.220  40.210 123.920  1.00  0.00           C
ATOM   3436  C   LEU B 314      70.970  40.140 126.360  1.00  0.00           C
ATOM   3437  O   LEU B 314      70.620  39.450 127.270  1.00  0.00           O
ATOM   3438  N   TYR B 315      72.300  40.430 126.330  1.00  0.00           N
ATOM   3439  CA  TYR B 315      73.290  39.940 127.240  1.00  0.00           C
ATOM   3440  CB  TYR B 315      74.710  40.550 126.980  1.00  0.00           C
ATOM   3441  CG  TYR B 315      75.420  40.040 125.750  1.00  0.00           C
ATOM   3442  CD1 TYR B 315      75.390  38.760 125.370  1.00  0.00           C
ATOM   3443  CE1 TYR B 315      76.120  38.360 124.230  1.00  0.00           C
ATOM   3444  CZ  TYR B 315      76.730  39.300 123.360  1.00  0.00           C
ATOM   3445  OH  TYR B 315      77.220  38.870 122.130  1.00  0.00           O
ATOM   3446  CD2 TYR B 315      76.290  40.980 125.090  1.00  0.00           C
ATOM   3447  CE2 TYR B 315      76.840  40.600 123.850  1.00  0.00           C
ATOM   3448  C   TYR B 315      72.970  40.210 128.720  1.00  0.00           C
ATOM   3449  O   TYR B 315      73.170  39.420 129.630  1.00  0.00           O
ATOM   3450  N   SER B 316      72.520  41.430 128.940  1.00  0.00           N
ATOM   3451  CA  SER B 316      72.110  41.940 130.270  1.00  0.00           C
ATOM   3452  CB  SER B 316      72.270  43.450 130.210  1.00  0.00           C
ATOM   3453  OG  SER B 316      71.690  44.210 131.250  1.00  0.00           O
ATOM   3454  C   SER B 316      70.770  41.270 130.830  1.00  0.00           C
ATOM   3455  O   SER B 316      70.790  40.710 131.910  1.00  0.00           O
ATOM   3456  N   PHE B 317      69.780  41.160 129.970  1.00  0.00           N
ATOM   3457  CA  PHE B 317      68.680  40.230 130.200  1.00  0.00           C
ATOM   3458  CB  PHE B 317      67.710  40.320 129.010  1.00  0.00           C
ATOM   3459  CG  PHE B 317      66.830  39.160 128.700  1.00  0.00           C
ATOM   3460  CD1 PHE B 317      66.900  38.630 127.440  1.00  0.00           C
ATOM   3461  CE1 PHE B 317      66.240  37.460 127.130  1.00  0.00           C
ATOM   3462  CZ  PHE B 317      65.380  36.840 128.090  1.00  0.00           C
ATOM   3463  CD2 PHE B 317      65.950  38.650 129.680  1.00  0.00           C
ATOM   3464  CE2 PHE B 317      65.200  37.490 129.400  1.00  0.00           C
ATOM   3465  C   PHE B 317      69.080  38.790 130.590  1.00  0.00           C
ATOM   3466  O   PHE B 317      68.760  38.080 131.520  1.00  0.00           O
ATOM   3467  N   ILE B 318      70.030  38.190 129.800  1.00  0.00           N
ATOM   3468  CA  ILE B 318      70.440  36.810 130.000  1.00  0.00           C
ATOM   3469  CB  ILE B 318      71.020  36.200 128.650  1.00  0.00           C
ATOM   3470  CG2 ILE B 318      71.660  34.780 128.850  1.00  0.00           C
ATOM   3471  CG1 ILE B 318      69.850  36.280 127.540  1.00  0.00           C
ATOM   3472  CD  ILE B 318      70.180  35.760 126.120  1.00  0.00           C
ATOM   3473  C   ILE B 318      71.460  36.540 131.180  1.00  0.00           C
ATOM   3474  O   ILE B 318      71.270  35.560 131.940  1.00  0.00           O
ATOM   3475  N   ASN B 319      72.500  37.370 131.360  1.00  0.00           N
ATOM   3476  CA  ASN B 319      73.560  37.160 132.280  1.00  0.00           C
ATOM   3477  CB  ASN B 319      74.960  37.110 131.570  1.00  0.00           C
ATOM   3478  CG  ASN B 319      76.120  36.880 132.500  1.00  0.00           C
ATOM   3479  OD1 ASN B 319      76.220  37.560 133.570  1.00  0.00           O
ATOM   3480  ND2 ASN B 319      77.140  36.020 132.110  1.00  0.00           N
ATOM   3481  C   ASN B 319      73.420  38.400 133.220  1.00  0.00           C
ATOM   3482  O   ASN B 319      73.670  39.540 132.940  1.00  0.00           O
ATOM   3483  N   ARG B 320      72.990  38.130 134.410  1.00  0.00           N
ATOM   3484  CA  ARG B 320      72.690  39.120 135.400  1.00  0.00           C
ATOM   3485  CB  ARG B 320      71.700  38.540 136.430  1.00  0.00           C
ATOM   3486  CG  ARG B 320      70.330  38.040 135.910  1.00  0.00           C
ATOM   3487  CD  ARG B 320      69.690  38.970 134.800  1.00  0.00           C
ATOM   3488  NE  ARG B 320      69.310  40.240 135.590  1.00  0.00           N
ATOM   3489  CZ  ARG B 320      68.800  41.330 135.030  1.00  0.00           C
ATOM   3490  NH1 ARG B 320      68.930  41.630 133.760  1.00  0.00           N
ATOM   3491  NH2 ARG B 320      68.090  42.250 135.700  1.00  0.00           N
ATOM   3492  C   ARG B 320      73.870  39.650 136.110  1.00  0.00           C
ATOM   3493  O   ARG B 320      73.870  40.810 136.570  1.00  0.00           O
ATOM   3494  N   ASN B 321      74.930  38.860 136.200  1.00  0.00           N
ATOM   3495  CA  ASN B 321      76.240  39.340 136.720  1.00  0.00           C
ATOM   3496  CB  ASN B 321      77.340  38.310 136.790  1.00  0.00           C
ATOM   3497  CG  ASN B 321      77.140  37.440 138.010  1.00  0.00           C
ATOM   3498  OD1 ASN B 321      76.380  37.760 138.920  1.00  0.00           O
ATOM   3499  ND2 ASN B 321      78.030  36.450 138.080  1.00  0.00           N
ATOM   3500  C   ASN B 321      76.790  40.480 135.860  1.00  0.00           C
ATOM   3501  O   ASN B 321      77.180  41.580 136.330  1.00  0.00           O
ATOM   3502  N   TYR B 322      76.710  40.340 134.560  1.00  0.00           N
ATOM   3503  CA  TYR B 322      77.060  41.360 133.560  1.00  0.00           C
ATOM   3504  CB  TYR B 322      77.010  40.580 132.200  1.00  0.00           C
ATOM   3505  CG  TYR B 322      77.230  41.580 131.040  1.00  0.00           C
ATOM   3506  CD1 TYR B 322      78.520  42.110 130.720  1.00  0.00           C
ATOM   3507  CE1 TYR B 322      78.700  43.070 129.740  1.00  0.00           C
ATOM   3508  CZ  TYR B 322      77.580  43.670 129.080  1.00  0.00           C
ATOM   3509  OH  TYR B 322      77.810  44.630 128.120  1.00  0.00           O
ATOM   3510  CD2 TYR B 322      76.160  42.180 130.320  1.00  0.00           C
ATOM   3511  CE2 TYR B 322      76.280  43.190 129.460  1.00  0.00           C
ATOM   3512  C   TYR B 322      76.250  42.650 133.720  1.00  0.00           C
ATOM   3513  O   TYR B 322      76.790  43.740 133.580  1.00  0.00           O
ATOM   3514  N   ARG B 323      74.980  42.510 134.030  1.00  0.00           N
ATOM   3515  CA  ARG B 323      74.080  43.600 134.230  1.00  0.00           C
ATOM   3516  CB  ARG B 323      72.610  43.120 134.240  1.00  0.00           C
ATOM   3517  CG  ARG B 323      71.440  44.120 134.590  1.00  0.00           C
ATOM   3518  CD  ARG B 323      71.230  44.720 135.970  1.00  0.00           C
ATOM   3519  NE  ARG B 323      70.080  45.660 135.790  1.00  0.00           N
ATOM   3520  CZ  ARG B 323      69.520  46.540 136.580  1.00  0.00           C
ATOM   3521  NH1 ARG B 323      69.940  46.790 137.800  1.00  0.00           N
ATOM   3522  NH2 ARG B 323      68.390  47.120 136.190  1.00  0.00           N
ATOM   3523  C   ARG B 323      74.410  44.400 135.480  1.00  0.00           C
ATOM   3524  O   ARG B 323      74.360  45.670 135.490  1.00  0.00           O
ATOM   3525  N   TYR B 324      74.770  43.780 136.590  1.00  0.00           N
ATOM   3526  CA  TYR B 324      75.200  44.540 137.710  1.00  0.00           C
ATOM   3527  CB  TYR B 324      75.570  43.610 138.900  1.00  0.00           C
ATOM   3528  CG  TYR B 324      74.510  42.580 139.280  1.00  0.00           C
ATOM   3529  CD1 TYR B 324      74.870  41.280 139.790  1.00  0.00           C
ATOM   3530  CE1 TYR B 324      73.890  40.340 140.120  1.00  0.00           C
ATOM   3531  CZ  TYR B 324      72.530  40.660 139.910  1.00  0.00           C
ATOM   3532  OH  TYR B 324      71.570  39.740 140.350  1.00  0.00           O
ATOM   3533  CD2 TYR B 324      73.140  42.830 139.120  1.00  0.00           C
ATOM   3534  CE2 TYR B 324      72.140  41.880 139.380  1.00  0.00           C
ATOM   3535  C   TYR B 324      76.420  45.430 137.460  1.00  0.00           C
ATOM   3536  O   TYR B 324      76.440  46.630 137.720  1.00  0.00           O
ATOM   3537  N   GLU B 325      77.520  44.780 136.760  1.00  0.00           N
ATOM   3538  CA  GLU B 325      78.630  45.540 136.240  1.00  0.00           C
ATOM   3539  CB  GLU B 325      79.690  44.620 135.640  1.00  0.00           C
ATOM   3540  CG  GLU B 325      80.460  43.660 136.600  1.00  0.00           C
ATOM   3541  CD  GLU B 325      81.030  44.300 137.870  1.00  0.00           C
ATOM   3542  OE1 GLU B 325      80.540  43.830 138.960  1.00  0.00           O
ATOM   3543  OE2 GLU B 325      81.860  45.240 137.780  1.00  0.00           O
ATOM   3544  C   GLU B 325      78.310  46.610 135.230  1.00  0.00           C
ATOM   3545  O   GLU B 325      78.850  47.680 135.210  1.00  0.00           O
ATOM   3546  N   LEU B 326      77.350  46.410 134.330  1.00  0.00           N
ATOM   3547  CA  LEU B 326      76.860  47.410 133.350  1.00  0.00           C
ATOM   3548  CB  LEU B 326      75.790  46.790 132.500  1.00  0.00           C
ATOM   3549  CG  LEU B 326      75.310  47.780 131.410  1.00  0.00           C
ATOM   3550  CD1 LEU B 326      74.600  46.960 130.270  1.00  0.00           C
ATOM   3551  CD2 LEU B 326      74.350  48.900 131.880  1.00  0.00           C
ATOM   3552  C   LEU B 326      76.420  48.740 134.070  1.00  0.00           C
ATOM   3553  O   LEU B 326      76.710  49.800 133.610  1.00  0.00           O
ATOM   3554  N   MET B 327      75.610  48.560 135.160  1.00  0.00           N
ATOM   3555  CA  MET B 327      75.070  49.660 135.930  1.00  0.00           C
ATOM   3556  CB  MET B 327      73.810  49.250 136.720  1.00  0.00           C
ATOM   3557  CG  MET B 327      72.670  48.790 135.740  1.00  0.00           C
ATOM   3558  SD  MET B 327      72.090  49.820 134.380  1.00  0.00           S
ATOM   3559  CE  MET B 327      70.760  48.720 133.870  1.00  0.00           C
ATOM   3560  C   MET B 327      76.060  50.320 136.860  1.00  0.00           C
ATOM   3561  O   MET B 327      76.200  51.560 136.940  1.00  0.00           O
ATOM   3562  N   LYS B 328      76.900  49.470 137.520  1.00  0.00           N
ATOM   3563  CA  LYS B 328      78.060  49.920 138.310  1.00  0.00           C
ATOM   3564  CB  LYS B 328      78.850  48.700 138.920  1.00  0.00           C
ATOM   3565  CG  LYS B 328      78.350  48.150 140.330  1.00  0.00           C
ATOM   3566  CD  LYS B 328      78.950  46.760 140.560  1.00  0.00           C
ATOM   3567  CE  LYS B 328      80.470  46.850 140.820  1.00  0.00           C
ATOM   3568  NZ  LYS B 328      81.090  45.530 141.070  1.00  0.00           N
ATOM   3569  C   LYS B 328      79.090  50.710 137.440  1.00  0.00           C
ATOM   3570  O   LYS B 328      79.550  51.760 137.880  1.00  0.00           O
ATOM   3571  N   ALA B 329      79.530  50.300 136.200  1.00  0.00           N
ATOM   3572  CA  ALA B 329      80.510  51.060 135.400  1.00  0.00           C
ATOM   3573  CB  ALA B 329      80.540  50.310 134.030  1.00  0.00           C
ATOM   3574  C   ALA B 329      80.200  52.520 135.210  1.00  0.00           C
ATOM   3575  O   ALA B 329      81.030  53.390 135.180  1.00  0.00           O
ATOM   3576  N   PHE B 330      78.910  52.880 134.960  1.00  0.00           N
ATOM   3577  CA  PHE B 330      78.330  54.250 134.930  1.00  0.00           C
ATOM   3578  CB  PHE B 330      76.910  54.270 134.440  1.00  0.00           C
ATOM   3579  CG  PHE B 330      77.060  53.880 132.980  1.00  0.00           C
ATOM   3580  CD1 PHE B 330      76.460  52.640 132.670  1.00  0.00           C
ATOM   3581  CE1 PHE B 330      76.490  52.110 131.420  1.00  0.00           C
ATOM   3582  CZ  PHE B 330      77.220  52.770 130.430  1.00  0.00           C
ATOM   3583  CD2 PHE B 330      77.800  54.550 131.990  1.00  0.00           C
ATOM   3584  CE2 PHE B 330      77.880  54.020 130.700  1.00  0.00           C
ATOM   3585  C   PHE B 330      78.460  55.040 136.240  1.00  0.00           C
ATOM   3586  O   PHE B 330      78.730  56.210 136.190  1.00  0.00           O
ATOM   3587  N   ILE B 331      78.270  54.340 137.410  1.00  0.00           N
ATOM   3588  CA  ILE B 331      78.580  54.920 138.740  1.00  0.00           C
ATOM   3589  CB  ILE B 331      78.070  54.020 139.840  1.00  0.00           C
ATOM   3590  CG2 ILE B 331      78.510  54.620 141.200  1.00  0.00           C
ATOM   3591  CG1 ILE B 331      76.530  53.800 139.730  1.00  0.00           C
ATOM   3592  CD  ILE B 331      75.720  55.070 139.620  1.00  0.00           C
ATOM   3593  C   ILE B 331      80.090  55.240 138.990  1.00  0.00           C
ATOM   3594  O   ILE B 331      80.450  56.330 139.450  1.00  0.00           O
ATOM   3595  N   PHE B 332      80.910  54.250 138.720  1.00  0.00           N
ATOM   3596  CA  PHE B 332      82.330  54.190 138.860  1.00  0.00           C
ATOM   3597  CB  PHE B 332      82.830  52.760 138.710  1.00  0.00           C
ATOM   3598  CG  PHE B 332      84.310  52.750 138.550  1.00  0.00           C
ATOM   3599  CD1 PHE B 332      85.080  53.130 139.700  1.00  0.00           C
ATOM   3600  CE1 PHE B 332      86.470  53.010 139.540  1.00  0.00           C
ATOM   3601  CZ  PHE B 332      87.050  52.670 138.370  1.00  0.00           C
ATOM   3602  CD2 PHE B 332      84.870  52.350 137.360  1.00  0.00           C
ATOM   3603  CE2 PHE B 332      86.260  52.360 137.310  1.00  0.00           C
ATOM   3604  C   PHE B 332      83.030  55.240 138.030  1.00  0.00           C
ATOM   3605  O   PHE B 332      83.910  55.960 138.460  1.00  0.00           O
ATOM   3606  N   LYS B 333      82.660  55.340 136.720  1.00  0.00           N
ATOM   3607  CA  LYS B 333      83.120  56.320 135.780  1.00  0.00           C
ATOM   3608  CB  LYS B 333      82.840  56.020 134.290  1.00  0.00           C
ATOM   3609  CG  LYS B 333      83.570  56.920 133.200  1.00  0.00           C
ATOM   3610  CD  LYS B 333      85.130  56.850 133.050  1.00  0.00           C
ATOM   3611  CE  LYS B 333      85.770  55.450 132.950  1.00  0.00           C
ATOM   3612  NZ  LYS B 333      87.190  55.510 132.960  1.00  0.00           N
ATOM   3613  C   LYS B 333      82.650  57.730 136.130  1.00  0.00           C
ATOM   3614  O   LYS B 333      83.400  58.640 136.010  1.00  0.00           O
ATOM   3615  N   TYR B 334      81.310  57.980 136.480  1.00  0.00           N
ATOM   3616  CA  TYR B 334      80.810  59.150 137.130  1.00  0.00           C
ATOM   3617  CB  TYR B 334      79.240  59.140 137.330  1.00  0.00           C
ATOM   3618  CG  TYR B 334      78.730  60.290 138.160  1.00  0.00           C
ATOM   3619  CD1 TYR B 334      78.930  61.600 137.810  1.00  0.00           C
ATOM   3620  CE1 TYR B 334      78.360  62.630 138.500  1.00  0.00           C
ATOM   3621  CZ  TYR B 334      77.660  62.460 139.670  1.00  0.00           C
ATOM   3622  OH  TYR B 334      77.010  63.470 140.460  1.00  0.00           O
ATOM   3623  CD2 TYR B 334      77.910  60.050 139.250  1.00  0.00           C
ATOM   3624  CE2 TYR B 334      77.330  61.120 140.000  1.00  0.00           C
ATOM   3625  C   TYR B 334      81.580  59.580 138.310  1.00  0.00           C
ATOM   3626  O   TYR B 334      81.980  60.740 138.370  1.00  0.00           O
ATOM   3627  N   SER B 335      81.850  58.670 139.290  1.00  0.00           N
ATOM   3628  CA  SER B 335      82.540  58.950 140.530  1.00  0.00           C
ATOM   3629  CB  SER B 335      82.750  57.760 141.450  1.00  0.00           C
ATOM   3630  OG  SER B 335      81.540  57.360 142.050  1.00  0.00           O
ATOM   3631  C   SER B 335      83.910  59.440 140.400  1.00  0.00           C
ATOM   3632  O   SER B 335      84.390  60.350 141.060  1.00  0.00           O
ATOM   3633  N   ALA B 336      84.690  58.810 139.510  1.00  0.00           N
ATOM   3634  CA  ALA B 336      86.070  59.120 139.070  1.00  0.00           C
ATOM   3635  CB  ALA B 336      86.620  58.080 138.130  1.00  0.00           C
ATOM   3636  C   ALA B 336      86.090  60.420 138.430  1.00  0.00           C
ATOM   3637  O   ALA B 336      86.960  61.240 138.740  1.00  0.00           O
ATOM   3638  N   LYS B 337      85.170  60.640 137.490  1.00  0.00           N
ATOM   3639  CA  LYS B 337      85.180  61.810 136.640  1.00  0.00           C
ATOM   3640  CB  LYS B 337      84.470  61.530 135.330  1.00  0.00           C
ATOM   3641  CG  LYS B 337      85.300  60.470 134.530  1.00  0.00           C
ATOM   3642  CD  LYS B 337      86.640  61.030 133.830  1.00  0.00           C
ATOM   3643  CE  LYS B 337      86.240  61.940 132.650  1.00  0.00           C
ATOM   3644  NZ  LYS B 337      87.360  62.240 131.720  1.00  0.00           N
ATOM   3645  C   LYS B 337      84.700  63.090 137.380  1.00  0.00           C
ATOM   3646  O   LYS B 337      85.280  64.110 137.070  1.00  0.00           O
ATOM   3647  N   THR B 338      83.760  62.940 138.360  1.00  0.00           N
ATOM   3648  CA  THR B 338      83.420  64.060 139.170  1.00  0.00           C
ATOM   3649  CB  THR B 338      81.960  63.940 139.690  1.00  0.00           C
ATOM   3650  OG1 THR B 338      81.650  65.170 140.360  1.00  0.00           O
ATOM   3651  CG2 THR B 338      81.780  62.780 140.720  1.00  0.00           C
ATOM   3652  C   THR B 338      84.380  64.330 140.340  1.00  0.00           C
ATOM   3653  O   THR B 338      84.580  65.490 140.760  1.00  0.00           O
ATOM   3654  N   GLY B 339      85.150  63.310 140.830  1.00  0.00           N
ATOM   3655  CA  GLY B 339      86.190  63.440 141.880  1.00  0.00           C
ATOM   3656  C   GLY B 339      85.650  63.710 143.290  1.00  0.00           C
ATOM   3657  O   GLY B 339      84.500  64.040 143.490  1.00  0.00           O
ATOM   3658  N   LEU B 340      86.530  63.620 144.300  1.00  0.00           N
ATOM   3659  CA  LEU B 340      86.240  63.760 145.720  1.00  0.00           C
ATOM   3660  CB  LEU B 340      85.370  65.000 146.140  1.00  0.00           C
ATOM   3661  CG  LEU B 340      85.830  66.370 145.640  1.00  0.00           C
ATOM   3662  CD1 LEU B 340      84.890  67.430 146.120  1.00  0.00           C
ATOM   3663  CD2 LEU B 340      87.270  66.720 146.180  1.00  0.00           C
ATOM   3664  C   LEU B 340      85.650  62.470 146.360  1.00  0.00           C
ATOM   3665  O   LEU B 340      84.930  62.490 147.360  1.00  0.00           O
ATOM   3666  N   THR B 341      86.090  61.350 145.890  1.00  0.00           N
ATOM   3667  CA  THR B 341      85.600  60.100 146.470  1.00  0.00           C
ATOM   3668  CB  THR B 341      84.730  59.150 145.600  1.00  0.00           C
ATOM   3669  OG1 THR B 341      84.310  57.960 146.130  1.00  0.00           O
ATOM   3670  CG2 THR B 341      85.510  58.800 144.260  1.00  0.00           C
ATOM   3671  C   THR B 341      86.770  59.330 146.820  1.00  0.00           C
ATOM   3672  O   THR B 341      87.820  59.570 146.250  1.00  0.00           O
ATOM   3673  N   LYS B 342      86.770  58.390 147.790  1.00  0.00           N
ATOM   3674  CA  LYS B 342      87.800  57.360 148.090  1.00  0.00           C
ATOM   3675  CB  LYS B 342      88.080  57.170 149.570  1.00  0.00           C
ATOM   3676  CG  LYS B 342      88.710  58.430 150.270  1.00  0.00           C
ATOM   3677  CD  LYS B 342      89.350  58.310 151.640  1.00  0.00           C
ATOM   3678  CE  LYS B 342      90.400  57.200 151.800  1.00  0.00           C
ATOM   3679  NZ  LYS B 342      91.660  57.600 151.130  1.00  0.00           N
ATOM   3680  C   LYS B 342      87.550  56.030 147.350  1.00  0.00           C
ATOM   3681  O   LYS B 342      88.340  55.110 147.550  1.00  0.00           O
ATOM   3682  N   LEU B 343      86.570  55.990 146.360  1.00  0.00           N
ATOM   3683  CA  LEU B 343      86.300  54.800 145.550  1.00  0.00           C
ATOM   3684  CB  LEU B 343      85.140  55.070 144.570  1.00  0.00           C
ATOM   3685  CG  LEU B 343      84.620  53.820 143.670  1.00  0.00           C
ATOM   3686  CD1 LEU B 343      84.510  52.470 144.320  1.00  0.00           C
ATOM   3687  CD2 LEU B 343      83.350  54.120 142.860  1.00  0.00           C
ATOM   3688  C   LEU B 343      87.500  54.270 144.770  1.00  0.00           C
ATOM   3689  O   LEU B 343      87.770  53.070 144.740  1.00  0.00           O
ATOM   3690  N   ILE B 344      88.250  55.150 144.140  1.00  0.00           N
ATOM   3691  CA  ILE B 344      89.420  54.760 143.330  1.00  0.00           C
ATOM   3692  CB  ILE B 344      89.990  55.860 142.490  1.00  0.00           C
ATOM   3693  CG2 ILE B 344      90.890  55.310 141.370  1.00  0.00           C
ATOM   3694  CG1 ILE B 344      88.970  56.890 141.860  1.00  0.00           C
ATOM   3695  CD  ILE B 344      87.830  56.350 141.060  1.00  0.00           C
ATOM   3696  C   ILE B 344      90.490  54.060 144.190  1.00  0.00           C
ATOM   3697  O   ILE B 344      91.010  53.020 143.810  1.00  0.00           O
ATOM   3698  N   ASP B 345      90.810  54.620 145.400  1.00  0.00           N
ATOM   3699  CA  ASP B 345      91.650  53.950 146.380  1.00  0.00           C
ATOM   3700  CB  ASP B 345      92.040  55.020 147.470  1.00  0.00           C
ATOM   3701  CG  ASP B 345      93.240  55.840 147.100  1.00  0.00           C
ATOM   3702  OD1 ASP B 345      93.690  55.770 145.940  1.00  0.00           O
ATOM   3703  OD2 ASP B 345      93.710  56.670 147.930  1.00  0.00           O
ATOM   3704  C   ASP B 345      91.060  52.690 146.860  1.00  0.00           C
ATOM   3705  O   ASP B 345      91.690  51.650 146.950  1.00  0.00           O
ATOM   3706  N   ALA B 346      89.760  52.580 147.230  1.00  0.00           N
ATOM   3707  CA  ALA B 346      89.190  51.320 147.660  1.00  0.00           C
ATOM   3708  CB  ALA B 346      87.760  51.620 148.020  1.00  0.00           C
ATOM   3709  C   ALA B 346      89.100  50.220 146.580  1.00  0.00           C
ATOM   3710  O   ALA B 346      89.330  49.030 146.810  1.00  0.00           O
ATOM   3711  N   SER B 347      88.860  50.580 145.310  1.00  0.00           N
ATOM   3712  CA  SER B 347      88.800  49.650 144.190  1.00  0.00           C
ATOM   3713  CB  SER B 347      88.030  50.110 142.960  1.00  0.00           C
ATOM   3714  OG  SER B 347      88.530  51.280 142.340  1.00  0.00           O
ATOM   3715  C   SER B 347      90.130  49.110 143.750  1.00  0.00           C
ATOM   3716  O   SER B 347      90.250  47.970 143.290  1.00  0.00           O
ATOM   3717  N   ARG B 348      91.240  49.840 143.970  1.00  0.00           N
ATOM   3718  CA  ARG B 348      92.610  49.290 143.890  1.00  0.00           C
ATOM   3719  CB  ARG B 348      93.580  50.520 143.980  1.00  0.00           C
ATOM   3720  CG  ARG B 348      95.060  50.200 143.750  1.00  0.00           C
ATOM   3721  CD  ARG B 348      95.310  49.270 142.570  1.00  0.00           C
ATOM   3722  NE  ARG B 348      96.780  48.980 142.570  1.00  0.00           N
ATOM   3723  CZ  ARG B 348      97.280  47.920 141.910  1.00  0.00           C
ATOM   3724  NH1 ARG B 348      96.680  47.300 140.950  1.00  0.00           N
ATOM   3725  NH2 ARG B 348      98.560  47.570 142.090  1.00  0.00           N
ATOM   3726  C   ARG B 348      92.880  48.270 144.970  1.00  0.00           C
ATOM   3727  O   ARG B 348      93.660  47.310 144.760  1.00  0.00           O
ATOM   3728  N   VAL B 349      92.330  48.540 146.210  1.00  0.00           N
ATOM   3729  CA  VAL B 349      92.310  47.570 147.370  1.00  0.00           C
ATOM   3730  CB  VAL B 349      91.870  48.210 148.680  1.00  0.00           C
ATOM   3731  CG1 VAL B 349      91.620  47.250 149.810  1.00  0.00           C
ATOM   3732  CG2 VAL B 349      92.950  49.200 149.090  1.00  0.00           C
ATOM   3733  C   VAL B 349      91.600  46.240 147.060  1.00  0.00           C
ATOM   3734  O   VAL B 349      92.130  45.140 147.330  1.00  0.00           O
ATOM   3735  N   SER B 350      90.410  46.350 146.410  1.00  0.00           N
ATOM   3736  CA  SER B 350      89.640  45.260 145.820  1.00  0.00           C
ATOM   3737  CB  SER B 350      88.320  45.870 145.190  1.00  0.00           C
ATOM   3738  OG  SER B 350      87.530  46.640 146.100  1.00  0.00           O
ATOM   3739  C   SER B 350      90.340  44.500 144.690  1.00  0.00           C
ATOM   3740  O   SER B 350      90.550  43.270 144.700  1.00  0.00           O
ATOM   3741  N   GLU B 351      90.910  45.250 143.720  1.00  0.00           N
ATOM   3742  CA  GLU B 351      91.850  44.760 142.670  1.00  0.00           C
ATOM   3743  CB  GLU B 351      92.220  45.870 141.600  1.00  0.00           C
ATOM   3744  CG  GLU B 351      93.500  45.610 140.810  1.00  0.00           C
ATOM   3745  CD  GLU B 351      93.540  46.540 139.570  1.00  0.00           C
ATOM   3746  OE1 GLU B 351      94.080  47.670 139.740  1.00  0.00           O
ATOM   3747  OE2 GLU B 351      93.160  46.100 138.490  1.00  0.00           O
ATOM   3748  C   GLU B 351      93.070  44.010 143.170  1.00  0.00           C
ATOM   3749  O   GLU B 351      93.380  42.910 142.750  1.00  0.00           O
ATOM   3750  N   THR B 352      93.760  44.610 144.120  1.00  0.00           N
ATOM   3751  CA  THR B 352      94.870  44.000 144.880  1.00  0.00           C
ATOM   3752  CB  THR B 352      95.540  44.940 145.980  1.00  0.00           C
ATOM   3753  OG1 THR B 352      96.050  46.040 145.310  1.00  0.00           O
ATOM   3754  CG2 THR B 352      96.740  44.210 146.520  1.00  0.00           C
ATOM   3755  C   THR B 352      94.520  42.680 145.650  1.00  0.00           C
ATOM   3756  O   THR B 352      95.290  41.770 145.500  1.00  0.00           O
ATOM   3757  N   GLU B 353      93.340  42.650 146.390  1.00  0.00           N
ATOM   3758  CA  GLU B 353      92.720  41.470 146.950  1.00  0.00           C
ATOM   3759  CB  GLU B 353      91.520  41.820 147.870  1.00  0.00           C
ATOM   3760  CG  GLU B 353      90.740  40.550 148.360  1.00  0.00           C
ATOM   3761  CD  GLU B 353      89.780  40.860 149.480  1.00  0.00           C
ATOM   3762  OE1 GLU B 353      88.580  40.530 149.420  1.00  0.00           O
ATOM   3763  OE2 GLU B 353      90.230  41.560 150.470  1.00  0.00           O
ATOM   3764  C   GLU B 353      92.370  40.450 145.820  1.00  0.00           C
ATOM   3765  O   GLU B 353      92.650  39.260 145.960  1.00  0.00           O
ATOM   3766  N   TYR B 354      91.750  40.810 144.660  1.00  0.00           N
ATOM   3767  CA  TYR B 354      91.420  39.910 143.540  1.00  0.00           C
ATOM   3768  CB  TYR B 354      90.680  40.800 142.470  1.00  0.00           C
ATOM   3769  CG  TYR B 354      90.290  40.060 141.170  1.00  0.00           C
ATOM   3770  CD1 TYR B 354      89.270  39.050 141.230  1.00  0.00           C
ATOM   3771  CE1 TYR B 354      88.830  38.390 140.090  1.00  0.00           C
ATOM   3772  CZ  TYR B 354      89.350  38.740 138.880  1.00  0.00           C
ATOM   3773  OH  TYR B 354      88.830  38.180 137.650  1.00  0.00           O
ATOM   3774  CD2 TYR B 354      90.910  40.320 139.940  1.00  0.00           C
ATOM   3775  CE2 TYR B 354      90.360  39.680 138.810  1.00  0.00           C
ATOM   3776  C   TYR B 354      92.570  39.260 142.890  1.00  0.00           C
ATOM   3777  O   TYR B 354      92.430  38.090 142.550  1.00  0.00           O
ATOM   3778  N   SER B 355      93.690  39.990 142.660  1.00  0.00           N
ATOM   3779  CA  SER B 355      94.830  39.320 142.110  1.00  0.00           C
ATOM   3780  CB  SER B 355      96.000  40.220 141.770  1.00  0.00           C
ATOM   3781  OG  SER B 355      97.030  39.590 141.050  1.00  0.00           O
ATOM   3782  C   SER B 355      95.420  38.310 143.110  1.00  0.00           C
ATOM   3783  O   SER B 355      95.730  37.180 142.740  1.00  0.00           O
ATOM   3784  N   ALA B 356      95.460  38.570 144.450  1.00  0.00           N
ATOM   3785  CA  ALA B 356      95.740  37.580 145.460  1.00  0.00           C
ATOM   3786  CB  ALA B 356      95.710  38.170 146.880  1.00  0.00           C
ATOM   3787  C   ALA B 356      94.820  36.380 145.430  1.00  0.00           C
ATOM   3788  O   ALA B 356      95.280  35.310 145.630  1.00  0.00           O
ATOM   3789  N   LEU B 357      93.500  36.510 145.260  1.00  0.00           N
ATOM   3790  CA  LEU B 357      92.640  35.440 145.000  1.00  0.00           C
ATOM   3791  CB  LEU B 357      91.160  35.950 145.140  1.00  0.00           C
ATOM   3792  CG  LEU B 357      90.720  36.430 146.490  1.00  0.00           C
ATOM   3793  CD1 LEU B 357      89.350  37.090 146.570  1.00  0.00           C
ATOM   3794  CD2 LEU B 357      90.780  35.370 147.560  1.00  0.00           C
ATOM   3795  C   LEU B 357      92.850  34.750 143.720  1.00  0.00           C
ATOM   3796  O   LEU B 357      92.880  33.490 143.670  1.00  0.00           O
ATOM   3797  N   GLU B 358      93.060  35.440 142.560  1.00  0.00           N
ATOM   3798  CA  GLU B 358      93.380  34.860 141.280  1.00  0.00           C
ATOM   3799  CB  GLU B 358      93.540  35.980 140.170  1.00  0.00           C
ATOM   3800  CG  GLU B 358      92.210  36.580 139.560  1.00  0.00           C
ATOM   3801  CD  GLU B 358      91.440  35.570 138.680  1.00  0.00           C
ATOM   3802  OE1 GLU B 358      91.920  35.370 137.520  1.00  0.00           O
ATOM   3803  OE2 GLU B 358      90.390  35.040 139.140  1.00  0.00           O
ATOM   3804  C   GLU B 358      94.580  33.980 141.280  1.00  0.00           C
ATOM   3805  O   GLU B 358      94.520  32.860 140.720  1.00  0.00           O
ATOM   3806  N   GLN B 359      95.620  34.520 141.790  1.00  0.00           N
ATOM   3807  CA  GLN B 359      96.930  33.780 141.880  1.00  0.00           C
ATOM   3808  CB  GLN B 359      98.140  34.720 142.200  1.00  0.00           C
ATOM   3809  CG  GLN B 359      98.310  35.940 141.240  1.00  0.00           C
ATOM   3810  CD  GLN B 359      98.030  35.700 139.720  1.00  0.00           C
ATOM   3811  OE1 GLN B 359      98.820  35.050 139.040  1.00  0.00           O
ATOM   3812  NE2 GLN B 359      96.910  36.270 139.250  1.00  0.00           N
ATOM   3813  C   GLN B 359      96.860  32.760 143.100  1.00  0.00           C
ATOM   3814  O   GLN B 359      97.290  31.580 143.020  1.00  0.00           O
ATOM   3815  N   SER B 360      96.060  33.060 144.170  1.00  0.00           N
ATOM   3816  CA  SER B 360      95.670  32.240 145.330  1.00  0.00           C
ATOM   3817  CB  SER B 360      94.860  31.000 144.860  1.00  0.00           C
ATOM   3818  OG  SER B 360      94.130  30.380 145.940  1.00  0.00           O
ATOM   3819  C   SER B 360      96.890  31.770 146.120  1.00  0.00           C
ATOM   3820  O   SER B 360      97.730  32.600 146.570  1.00  0.00           O
ATOM   3821  N   THR B 361      97.020  30.440 146.350  1.00  0.00           N
ATOM   3822  CA  THR B 361      98.300  29.920 146.820  1.00  0.00           C
ATOM   3823  CB  THR B 361      98.110  29.060 148.070  1.00  0.00           C
ATOM   3824  OG1 THR B 361      99.370  28.670 148.640  1.00  0.00           O
ATOM   3825  CG2 THR B 361      97.250  27.780 147.760  1.00  0.00           C
ATOM   3826  C   THR B 361      99.030  29.160 145.740  1.00  0.00           C
ATOM   3827  O   THR B 361      98.480  28.530 144.830  1.00  0.00           O
ATOM   3828  N   LYS B 362     100.380  29.470 145.750  1.00  0.00           N
ATOM   3829  CA  LYS B 362     101.260  29.030 144.660  1.00  0.00           C
ATOM   3830  CB  LYS B 362     102.540  29.780 144.760  1.00  0.00           C
ATOM   3831  CG  LYS B 362     102.500  31.350 144.600  1.00  0.00           C
ATOM   3832  CD  LYS B 362     103.840  32.050 144.810  1.00  0.00           C
ATOM   3833  CE  LYS B 362     103.790  33.520 144.810  1.00  0.00           C
ATOM   3834  NZ  LYS B 362     102.970  34.020 145.890  1.00  0.00           N
ATOM   3835  C   LYS B 362     101.640  27.590 144.770  1.00  0.00           C
ATOM   3836  OT1 LYS B 362     101.970  27.030 145.840  1.00  0.00           O
ATOM   3837  OT2 LYS B 362     101.770  27.000 143.660  1.00  0.00           O
TER
ENDMDL
