# Supplementary material for: Structural basis for selectivity and antagonism in extracellular GPCR-nanobodies
Source: Nat Commun. 2024 May 30;15:4611. doi: 10.1038/s41467-024-49000-x (PMC11139983; doi:10.1038/s41467-024-49000-x)
Supplement: Supplementary file 8 — Supplementary Data 5 [file 41467_2024_49000_MOESM8_ESM.zip › ACKR3-VUN701_output-2_500ns.pdb]

REMARK    GENERATED BY TRJCONV
TITLE     Title t= 500000.00000 step= 250000000
REMARK    THIS IS A SIMULATION BOX
CRYST1   77.140   77.140  193.951  90.00  90.00  90.00 P 1           1
MODEL        1
ATOM      1  N   GLN A   1      49.273  21.728  75.055  1.00  0.00           N
ATOM      2  HT1 GLN A   1      49.354  20.819  75.553  1.00  0.00           H
ATOM      3  HT2 GLN A   1      50.026  22.390  75.334  1.00  0.00           H
ATOM      4  HT3 GLN A   1      49.369  21.599  74.027  1.00  0.00           H
ATOM      5  CA  GLN A   1      47.896  22.261  75.248  1.00  0.00           C
ATOM      6  HA  GLN A   1      47.645  22.082  76.283  1.00  0.00           H
ATOM      7  CB  GLN A   1      47.983  23.803  75.103  1.00  0.00           C
ATOM      8  HB1 GLN A   1      48.784  24.243  75.735  1.00  0.00           H
ATOM      9  HB2 GLN A   1      47.028  24.172  75.533  1.00  0.00           H
ATOM     10  CG  GLN A   1      48.108  24.274  73.624  1.00  0.00           C
ATOM     11  HG1 GLN A   1      47.233  23.962  73.016  1.00  0.00           H
ATOM     12  HG2 GLN A   1      48.964  23.741  73.157  1.00  0.00           H
ATOM     13  CD  GLN A   1      48.251  25.807  73.520  1.00  0.00           C
ATOM     14  OE1 GLN A   1      47.806  26.690  74.257  1.00  0.00           O
ATOM     15  NE2 GLN A   1      49.193  26.233  72.682  1.00  0.00           N
ATOM     16 HE21 GLN A   1      49.823  25.588  72.250  1.00  0.00           H
ATOM     17 HE22 GLN A   1      49.314  27.210  72.508  1.00  0.00           H
ATOM     18  C   GLN A   1      46.864  21.620  74.311  1.00  0.00           C
ATOM     19  O   GLN A   1      47.169  20.761  73.517  1.00  0.00           O
ATOM     20  N   VAL A   2      45.593  22.037  74.355  1.00  0.00           N
ATOM     21  HN  VAL A   2      45.253  22.654  75.061  1.00  0.00           H
ATOM     22  CA  VAL A   2      44.442  21.488  73.587  1.00  0.00           C
ATOM     23  HA  VAL A   2      44.588  20.439  73.377  1.00  0.00           H
ATOM     24  CB  VAL A   2      43.143  21.607  74.292  1.00  0.00           C
ATOM     25  HB  VAL A   2      43.345  21.061  75.238  1.00  0.00           H
ATOM     26  CG1 VAL A   2      42.690  23.065  74.572  1.00  0.00           C
ATOM     27 HG11 VAL A   2      43.384  23.678  75.186  1.00  0.00           H
ATOM     28 HG12 VAL A   2      41.733  23.078  75.136  1.00  0.00           H
ATOM     29 HG13 VAL A   2      42.554  23.625  73.622  1.00  0.00           H
ATOM     30  CG2 VAL A   2      42.038  20.870  73.514  1.00  0.00           C
ATOM     31 HG21 VAL A   2      41.917  21.448  72.573  1.00  0.00           H
ATOM     32 HG22 VAL A   2      41.083  20.901  74.081  1.00  0.00           H
ATOM     33 HG23 VAL A   2      42.245  19.784  73.409  1.00  0.00           H
ATOM     34  C   VAL A   2      44.479  22.158  72.238  1.00  0.00           C
ATOM     35  O   VAL A   2      44.575  23.369  72.193  1.00  0.00           O
ATOM     36  N   GLN A   3      44.335  21.388  71.125  1.00  0.00           N
ATOM     37  HN  GLN A   3      44.149  20.418  71.257  1.00  0.00           H
ATOM     38  CA  GLN A   3      44.137  21.892  69.745  1.00  0.00           C
ATOM     39  HA  GLN A   3      44.648  22.844  69.752  1.00  0.00           H
ATOM     40  CB  GLN A   3      44.770  21.066  68.598  1.00  0.00           C
ATOM     41  HB1 GLN A   3      44.277  21.421  67.667  1.00  0.00           H
ATOM     42  HB2 GLN A   3      44.561  19.984  68.741  1.00  0.00           H
ATOM     43  CG  GLN A   3      46.318  21.290  68.499  1.00  0.00           C
ATOM     44  HG1 GLN A   3      46.560  22.371  68.418  1.00  0.00           H
ATOM     45  HG2 GLN A   3      46.636  20.783  67.563  1.00  0.00           H
ATOM     46  CD  GLN A   3      47.106  20.610  69.658  1.00  0.00           C
ATOM     47  OE1 GLN A   3      47.187  19.379  69.699  1.00  0.00           O
ATOM     48  NE2 GLN A   3      47.712  21.392  70.579  1.00  0.00           N
ATOM     49 HE21 GLN A   3      48.234  21.024  71.349  1.00  0.00           H
ATOM     50 HE22 GLN A   3      47.961  22.328  70.332  1.00  0.00           H
ATOM     51  C   GLN A   3      42.735  22.196  69.302  1.00  0.00           C
ATOM     52  O   GLN A   3      41.883  21.384  69.395  1.00  0.00           O
ATOM     53  N   LEU A   4      42.548  23.404  68.741  1.00  0.00           N
ATOM     54  HN  LEU A   4      43.350  23.995  68.694  1.00  0.00           H
ATOM     55  CA  LEU A   4      41.252  23.788  68.267  1.00  0.00           C
ATOM     56  HA  LEU A   4      40.458  23.210  68.714  1.00  0.00           H
ATOM     57  CB  LEU A   4      41.017  25.277  68.605  1.00  0.00           C
ATOM     58  HB1 LEU A   4      40.047  25.582  68.158  1.00  0.00           H
ATOM     59  HB2 LEU A   4      41.731  25.952  68.086  1.00  0.00           H
ATOM     60  CG  LEU A   4      40.937  25.504  70.162  1.00  0.00           C
ATOM     61  HG  LEU A   4      42.006  25.523  70.465  1.00  0.00           H
ATOM     62  CD1 LEU A   4      40.430  26.917  70.204  1.00  0.00           C
ATOM     63 HD11 LEU A   4      40.562  27.208  71.268  1.00  0.00           H
ATOM     64 HD12 LEU A   4      39.370  26.948  69.873  1.00  0.00           H
ATOM     65 HD13 LEU A   4      41.022  27.724  69.722  1.00  0.00           H
ATOM     66  CD2 LEU A   4      40.111  24.496  70.986  1.00  0.00           C
ATOM     67 HD21 LEU A   4      40.553  23.481  70.896  1.00  0.00           H
ATOM     68 HD22 LEU A   4      39.098  24.284  70.583  1.00  0.00           H
ATOM     69 HD23 LEU A   4      40.066  24.847  72.039  1.00  0.00           H
ATOM     70  C   LEU A   4      41.271  23.544  66.778  1.00  0.00           C
ATOM     71  O   LEU A   4      41.946  24.178  65.966  1.00  0.00           O
ATOM     72  N   VAL A   5      40.541  22.504  66.326  1.00  0.00           N
ATOM     73  HN  VAL A   5      39.989  22.027  67.004  1.00  0.00           H
ATOM     74  CA  VAL A   5      40.577  21.953  65.012  1.00  0.00           C
ATOM     75  HA  VAL A   5      41.499  22.201  64.506  1.00  0.00           H
ATOM     76  CB  VAL A   5      40.465  20.389  64.922  1.00  0.00           C
ATOM     77  HB  VAL A   5      39.560  20.143  65.517  1.00  0.00           H
ATOM     78  CG1 VAL A   5      40.264  19.922  63.442  1.00  0.00           C
ATOM     79 HG11 VAL A   5      41.092  20.083  62.719  1.00  0.00           H
ATOM     80 HG12 VAL A   5      39.244  20.149  63.065  1.00  0.00           H
ATOM     81 HG13 VAL A   5      40.219  18.812  63.439  1.00  0.00           H
ATOM     82  CG2 VAL A   5      41.664  19.724  65.555  1.00  0.00           C
ATOM     83 HG21 VAL A   5      42.559  19.995  64.954  1.00  0.00           H
ATOM     84 HG22 VAL A   5      41.599  18.620  65.446  1.00  0.00           H
ATOM     85 HG23 VAL A   5      41.825  20.001  66.619  1.00  0.00           H
ATOM     86  C   VAL A   5      39.563  22.679  64.102  1.00  0.00           C
ATOM     87  O   VAL A   5      38.385  22.737  64.505  1.00  0.00           O
ATOM     88  N   GLU A   6      39.966  23.227  62.995  1.00  0.00           N
ATOM     89  HN  GLU A   6      40.905  23.059  62.707  1.00  0.00           H
ATOM     90  CA  GLU A   6      39.180  24.188  62.243  1.00  0.00           C
ATOM     91  HA  GLU A   6      38.426  24.560  62.922  1.00  0.00           H
ATOM     92  CB  GLU A   6      39.977  25.396  61.675  1.00  0.00           C
ATOM     93  HB1 GLU A   6      39.350  26.193  61.221  1.00  0.00           H
ATOM     94  HB2 GLU A   6      40.806  25.039  61.027  1.00  0.00           H
ATOM     95  CG  GLU A   6      40.771  26.091  62.826  1.00  0.00           C
ATOM     96  HG1 GLU A   6      41.399  25.324  63.326  1.00  0.00           H
ATOM     97  HG2 GLU A   6      40.094  26.482  63.616  1.00  0.00           H
ATOM     98  CD  GLU A   6      41.626  27.181  62.274  1.00  0.00           C
ATOM     99  OE1 GLU A   6      42.823  26.888  62.149  1.00  0.00           O
ATOM    100  OE2 GLU A   6      41.160  28.280  61.865  1.00  0.00           O
ATOM    101  C   GLU A   6      38.447  23.551  61.071  1.00  0.00           C
ATOM    102  O   GLU A   6      38.887  22.513  60.513  1.00  0.00           O
ATOM    103  N   SER A   7      37.219  24.042  60.683  1.00  0.00           N
ATOM    104  HN  SER A   7      36.888  24.861  61.144  1.00  0.00           H
ATOM    105  CA  SER A   7      36.297  23.480  59.776  1.00  0.00           C
ATOM    106  HA  SER A   7      36.916  23.079  58.987  1.00  0.00           H
ATOM    107  CB  SER A   7      35.305  22.526  60.407  1.00  0.00           C
ATOM    108  HB1 SER A   7      34.773  23.048  61.231  1.00  0.00           H
ATOM    109  HB2 SER A   7      35.866  21.681  60.860  1.00  0.00           H
ATOM    110  OG  SER A   7      34.347  21.923  59.535  1.00  0.00           O
ATOM    111  HG1 SER A   7      34.860  21.481  58.855  1.00  0.00           H
ATOM    112  C   SER A   7      35.586  24.659  59.084  1.00  0.00           C
ATOM    113  O   SER A   7      35.462  25.748  59.633  1.00  0.00           O
ATOM    114  N   GLY A   8      34.996  24.465  57.838  1.00  0.00           N
ATOM    115  HN  GLY A   8      35.022  23.530  57.492  1.00  0.00           H
ATOM    116  CA  GLY A   8      34.503  25.556  56.996  1.00  0.00           C
ATOM    117  HA1 GLY A   8      33.979  26.258  57.627  1.00  0.00           H
ATOM    118  HA2 GLY A   8      33.746  25.262  56.284  1.00  0.00           H
ATOM    119  C   GLY A   8      35.513  26.428  56.358  1.00  0.00           C
ATOM    120  O   GLY A   8      36.709  26.106  56.271  1.00  0.00           O
ATOM    121  N   GLY A   9      35.038  27.626  55.962  1.00  0.00           N
ATOM    122  HN  GLY A   9      34.061  27.811  56.038  1.00  0.00           H
ATOM    123  CA  GLY A   9      35.904  28.681  55.328  1.00  0.00           C
ATOM    124  HA1 GLY A   9      36.893  28.549  55.743  1.00  0.00           H
ATOM    125  HA2 GLY A   9      35.467  29.642  55.552  1.00  0.00           H
ATOM    126  C   GLY A   9      35.916  28.488  53.848  1.00  0.00           C
ATOM    127  O   GLY A   9      35.275  27.585  53.294  1.00  0.00           O
ATOM    128  N   GLY A  10      36.653  29.326  53.177  1.00  0.00           N
ATOM    129  HN  GLY A  10      37.287  29.898  53.692  1.00  0.00           H
ATOM    130  CA  GLY A  10      36.824  29.286  51.709  1.00  0.00           C
ATOM    131  HA1 GLY A  10      36.454  28.342  51.337  1.00  0.00           H
ATOM    132  HA2 GLY A  10      37.882  29.233  51.501  1.00  0.00           H
ATOM    133  C   GLY A  10      36.290  30.442  50.949  1.00  0.00           C
ATOM    134  O   GLY A  10      36.194  31.460  51.541  1.00  0.00           O
ATOM    135  N   LEU A  11      35.914  30.272  49.669  1.00  0.00           N
ATOM    136  HN  LEU A  11      36.085  29.370  49.278  1.00  0.00           H
ATOM    137  CA  LEU A  11      35.296  31.299  48.846  1.00  0.00           C
ATOM    138  HA  LEU A  11      35.666  32.263  49.162  1.00  0.00           H
ATOM    139  CB  LEU A  11      35.596  31.124  47.353  1.00  0.00           C
ATOM    140  HB1 LEU A  11      34.837  31.639  46.727  1.00  0.00           H
ATOM    141  HB2 LEU A  11      35.657  30.058  47.044  1.00  0.00           H
ATOM    142  CG  LEU A  11      36.866  31.759  46.807  1.00  0.00           C
ATOM    143  HG  LEU A  11      36.894  32.819  47.139  1.00  0.00           H
ATOM    144  CD1 LEU A  11      38.143  31.064  47.290  1.00  0.00           C
ATOM    145 HD11 LEU A  11      39.090  31.630  47.159  1.00  0.00           H
ATOM    146 HD12 LEU A  11      38.311  30.034  46.910  1.00  0.00           H
ATOM    147 HD13 LEU A  11      38.076  30.881  48.384  1.00  0.00           H
ATOM    148  CD2 LEU A  11      37.002  31.623  45.253  1.00  0.00           C
ATOM    149 HD21 LEU A  11      37.132  30.556  44.973  1.00  0.00           H
ATOM    150 HD22 LEU A  11      37.956  32.166  45.086  1.00  0.00           H
ATOM    151 HD23 LEU A  11      36.300  32.303  44.723  1.00  0.00           H
ATOM    152  C   LEU A  11      33.827  31.348  49.069  1.00  0.00           C
ATOM    153  O   LEU A  11      33.191  30.310  49.109  1.00  0.00           O
ATOM    154  N   VAL A  12      33.251  32.538  49.220  1.00  0.00           N
ATOM    155  HN  VAL A  12      33.842  33.331  49.347  1.00  0.00           H
ATOM    156  CA  VAL A  12      31.772  32.709  49.287  1.00  0.00           C
ATOM    157  HA  VAL A  12      31.213  31.826  49.015  1.00  0.00           H
ATOM    158  CB  VAL A  12      31.335  33.071  50.633  1.00  0.00           C
ATOM    159  HB  VAL A  12      31.748  32.291  51.306  1.00  0.00           H
ATOM    160  CG1 VAL A  12      31.888  34.380  51.095  1.00  0.00           C
ATOM    161 HG11 VAL A  12      31.527  34.673  52.103  1.00  0.00           H
ATOM    162 HG12 VAL A  12      31.523  35.253  50.512  1.00  0.00           H
ATOM    163 HG13 VAL A  12      32.998  34.326  51.066  1.00  0.00           H
ATOM    164  CG2 VAL A  12      29.765  32.994  50.652  1.00  0.00           C
ATOM    165 HG21 VAL A  12      29.342  32.159  50.054  1.00  0.00           H
ATOM    166 HG22 VAL A  12      29.347  33.927  50.219  1.00  0.00           H
ATOM    167 HG23 VAL A  12      29.419  32.915  51.705  1.00  0.00           H
ATOM    168  C   VAL A  12      31.290  33.602  48.132  1.00  0.00           C
ATOM    169  O   VAL A  12      32.071  34.435  47.564  1.00  0.00           O
ATOM    170  N   GLN A  13      30.088  33.374  47.594  1.00  0.00           N
ATOM    171  HN  GLN A  13      29.474  32.777  48.104  1.00  0.00           H
ATOM    172  CA  GLN A  13      29.422  34.180  46.563  1.00  0.00           C
ATOM    173  HA  GLN A  13      30.130  34.510  45.817  1.00  0.00           H
ATOM    174  CB  GLN A  13      28.271  33.444  45.780  1.00  0.00           C
ATOM    175  HB1 GLN A  13      27.828  34.170  45.065  1.00  0.00           H
ATOM    176  HB2 GLN A  13      27.520  33.221  46.567  1.00  0.00           H
ATOM    177  CG  GLN A  13      28.717  32.200  44.970  1.00  0.00           C
ATOM    178  HG1 GLN A  13      27.922  32.003  44.219  1.00  0.00           H
ATOM    179  HG2 GLN A  13      28.796  31.282  45.592  1.00  0.00           H
ATOM    180  CD  GLN A  13      30.067  32.285  44.260  1.00  0.00           C
ATOM    181  OE1 GLN A  13      30.331  33.049  43.293  1.00  0.00           O
ATOM    182  NE2 GLN A  13      31.024  31.414  44.680  1.00  0.00           N
ATOM    183 HE21 GLN A  13      31.857  31.232  44.158  1.00  0.00           H
ATOM    184 HE22 GLN A  13      30.809  30.945  45.536  1.00  0.00           H
ATOM    185  C   GLN A  13      28.931  35.544  47.152  1.00  0.00           C
ATOM    186  O   GLN A  13      28.529  35.659  48.296  1.00  0.00           O
ATOM    187  N   ALA A  14      28.833  36.650  46.321  1.00  0.00           N
ATOM    188  HN  ALA A  14      29.071  36.544  45.358  1.00  0.00           H
ATOM    189  CA  ALA A  14      28.341  38.015  46.676  1.00  0.00           C
ATOM    190  HA  ALA A  14      29.007  38.502  47.374  1.00  0.00           H
ATOM    191  CB  ALA A  14      28.301  38.814  45.414  1.00  0.00           C
ATOM    192  HB1 ALA A  14      27.691  38.262  44.668  1.00  0.00           H
ATOM    193  HB2 ALA A  14      29.279  38.995  44.918  1.00  0.00           H
ATOM    194  HB3 ALA A  14      27.789  39.796  45.499  1.00  0.00           H
ATOM    195  C   ALA A  14      26.948  38.104  47.258  1.00  0.00           C
ATOM    196  O   ALA A  14      25.964  37.722  46.623  1.00  0.00           O
ATOM    197  N   GLY A  15      26.831  38.632  48.529  1.00  0.00           N
ATOM    198  HN  GLY A  15      27.555  39.223  48.875  1.00  0.00           H
ATOM    199  CA  GLY A  15      25.620  38.594  49.334  1.00  0.00           C
ATOM    200  HA1 GLY A  15      24.769  38.904  48.745  1.00  0.00           H
ATOM    201  HA2 GLY A  15      25.716  39.306  50.141  1.00  0.00           H
ATOM    202  C   GLY A  15      25.394  37.240  50.014  1.00  0.00           C
ATOM    203  O   GLY A  15      24.554  37.305  50.904  1.00  0.00           O
ATOM    204  N   GLY A  16      26.015  36.156  49.627  1.00  0.00           N
ATOM    205  HN  GLY A  16      26.785  36.305  49.011  1.00  0.00           H
ATOM    206  CA  GLY A  16      25.886  34.818  50.235  1.00  0.00           C
ATOM    207  HA1 GLY A  16      26.672  34.281  49.724  1.00  0.00           H
ATOM    208  HA2 GLY A  16      24.926  34.403  49.967  1.00  0.00           H
ATOM    209  C   GLY A  16      26.153  34.593  51.759  1.00  0.00           C
ATOM    210  O   GLY A  16      26.511  35.446  52.571  1.00  0.00           O
ATOM    211  N   SER A  17      26.119  33.308  52.107  1.00  0.00           N
ATOM    212  HN  SER A  17      25.971  32.601  51.419  1.00  0.00           H
ATOM    213  CA  SER A  17      26.396  32.724  53.428  1.00  0.00           C
ATOM    214  HA  SER A  17      26.784  33.544  54.015  1.00  0.00           H
ATOM    215  CB  SER A  17      25.109  32.179  54.013  1.00  0.00           C
ATOM    216  HB1 SER A  17      24.368  33.004  53.945  1.00  0.00           H
ATOM    217  HB2 SER A  17      25.256  31.995  55.098  1.00  0.00           H
ATOM    218  OG  SER A  17      24.625  30.941  53.447  1.00  0.00           O
ATOM    219  HG1 SER A  17      24.809  30.204  54.034  1.00  0.00           H
ATOM    220  C   SER A  17      27.433  31.634  53.396  1.00  0.00           C
ATOM    221  O   SER A  17      27.680  31.016  52.352  1.00  0.00           O
ATOM    222  N   LEU A  18      27.993  31.332  54.572  1.00  0.00           N
ATOM    223  HN  LEU A  18      27.671  31.677  55.450  1.00  0.00           H
ATOM    224  CA  LEU A  18      29.146  30.462  54.703  1.00  0.00           C
ATOM    225  HA  LEU A  18      29.020  29.531  54.172  1.00  0.00           H
ATOM    226  CB  LEU A  18      30.502  31.258  54.335  1.00  0.00           C
ATOM    227  HB1 LEU A  18      30.535  32.056  55.108  1.00  0.00           H
ATOM    228  HB2 LEU A  18      30.365  31.872  53.420  1.00  0.00           H
ATOM    229  CG  LEU A  18      31.784  30.304  54.269  1.00  0.00           C
ATOM    230  HG  LEU A  18      31.825  29.629  55.151  1.00  0.00           H
ATOM    231  CD1 LEU A  18      31.701  29.496  53.031  1.00  0.00           C
ATOM    232 HD11 LEU A  18      31.006  28.648  53.211  1.00  0.00           H
ATOM    233 HD12 LEU A  18      32.628  28.951  52.751  1.00  0.00           H
ATOM    234 HD13 LEU A  18      31.402  30.105  52.151  1.00  0.00           H
ATOM    235  CD2 LEU A  18      33.070  31.082  54.164  1.00  0.00           C
ATOM    236 HD21 LEU A  18      33.339  31.794  54.973  1.00  0.00           H
ATOM    237 HD22 LEU A  18      33.098  31.684  53.230  1.00  0.00           H
ATOM    238 HD23 LEU A  18      33.950  30.404  54.155  1.00  0.00           H
ATOM    239  C   LEU A  18      29.180  30.132  56.110  1.00  0.00           C
ATOM    240  O   LEU A  18      28.654  30.930  56.907  1.00  0.00           O
ATOM    241  N   ARG A  19      29.731  28.961  56.499  1.00  0.00           N
ATOM    242  HN  ARG A  19      30.328  28.485  55.858  1.00  0.00           H
ATOM    243  CA  ARG A  19      29.798  28.431  57.856  1.00  0.00           C
ATOM    244  HA  ARG A  19      29.347  29.111  58.564  1.00  0.00           H
ATOM    245  CB  ARG A  19      28.962  27.138  57.969  1.00  0.00           C
ATOM    246  HB1 ARG A  19      29.173  26.490  57.092  1.00  0.00           H
ATOM    247  HB2 ARG A  19      27.873  27.340  57.884  1.00  0.00           H
ATOM    248  CG  ARG A  19      29.204  26.277  59.322  1.00  0.00           C
ATOM    249  HG1 ARG A  19      29.060  27.011  60.144  1.00  0.00           H
ATOM    250  HG2 ARG A  19      30.261  25.935  59.363  1.00  0.00           H
ATOM    251  CD  ARG A  19      28.295  25.066  59.481  1.00  0.00           C
ATOM    252  HD1 ARG A  19      28.451  24.295  58.697  1.00  0.00           H
ATOM    253  HD2 ARG A  19      27.216  25.303  59.363  1.00  0.00           H
ATOM    254  NE  ARG A  19      28.641  24.487  60.810  1.00  0.00           N
ATOM    255  HE  ARG A  19      28.164  24.853  61.609  1.00  0.00           H
ATOM    256  CZ  ARG A  19      29.418  23.377  60.942  1.00  0.00           C
ATOM    257  NH1 ARG A  19      30.222  22.928  59.990  1.00  0.00           N
ATOM    258 HH11 ARG A  19      30.239  23.491  59.164  1.00  0.00           H
ATOM    259 HH12 ARG A  19      30.870  22.189  60.178  1.00  0.00           H
ATOM    260  NH2 ARG A  19      29.519  22.803  62.169  1.00  0.00           N
ATOM    261 HH21 ARG A  19      29.975  21.915  62.224  1.00  0.00           H
ATOM    262 HH22 ARG A  19      29.307  23.240  63.043  1.00  0.00           H
ATOM    263  C   ARG A  19      31.237  28.316  58.184  1.00  0.00           C
ATOM    264  O   ARG A  19      32.015  27.928  57.332  1.00  0.00           O
ATOM    265  N   LEU A  20      31.589  28.668  59.459  1.00  0.00           N
ATOM    266  HN  LEU A  20      30.921  28.952  60.143  1.00  0.00           H
ATOM    267  CA  LEU A  20      32.887  28.378  60.059  1.00  0.00           C
ATOM    268  HA  LEU A  20      33.470  27.757  59.394  1.00  0.00           H
ATOM    269  CB  LEU A  20      33.678  29.604  60.513  1.00  0.00           C
ATOM    270  HB1 LEU A  20      34.567  29.211  61.052  1.00  0.00           H
ATOM    271  HB2 LEU A  20      32.972  30.199  61.131  1.00  0.00           H
ATOM    272  CG  LEU A  20      34.169  30.503  59.385  1.00  0.00           C
ATOM    273  HG  LEU A  20      33.399  30.500  58.584  1.00  0.00           H
ATOM    274  CD1 LEU A  20      34.331  31.949  59.939  1.00  0.00           C
ATOM    275 HD11 LEU A  20      33.520  32.302  60.612  1.00  0.00           H
ATOM    276 HD12 LEU A  20      34.552  32.676  59.129  1.00  0.00           H
ATOM    277 HD13 LEU A  20      35.284  31.939  60.509  1.00  0.00           H
ATOM    278  CD2 LEU A  20      35.530  30.077  58.694  1.00  0.00           C
ATOM    279 HD21 LEU A  20      35.737  30.679  57.783  1.00  0.00           H
ATOM    280 HD22 LEU A  20      35.559  29.013  58.378  1.00  0.00           H
ATOM    281 HD23 LEU A  20      36.349  30.277  59.417  1.00  0.00           H
ATOM    282  C   LEU A  20      32.685  27.481  61.300  1.00  0.00           C
ATOM    283  O   LEU A  20      31.664  27.657  61.937  1.00  0.00           O
ATOM    284  N   SER A  21      33.597  26.621  61.764  1.00  0.00           N
ATOM    285  HN  SER A  21      34.426  26.378  61.266  1.00  0.00           H
ATOM    286  CA  SER A  21      33.431  25.861  62.981  1.00  0.00           C
ATOM    287  HA  SER A  21      32.830  26.366  63.723  1.00  0.00           H
ATOM    288  CB  SER A  21      32.470  24.645  62.759  1.00  0.00           C
ATOM    289  HB1 SER A  21      32.906  24.029  61.944  1.00  0.00           H
ATOM    290  HB2 SER A  21      31.459  24.996  62.460  1.00  0.00           H
ATOM    291  OG  SER A  21      32.276  23.763  63.859  1.00  0.00           O
ATOM    292  HG1 SER A  21      31.414  23.946  64.242  1.00  0.00           H
ATOM    293  C   SER A  21      34.703  25.406  63.630  1.00  0.00           C
ATOM    294  O   SER A  21      35.656  25.204  62.873  1.00  0.00           O
ATOM    295  N   CYS A  22      34.745  25.147  64.972  1.00  0.00           N
ATOM    296  HN  CYS A  22      33.919  25.309  65.506  1.00  0.00           H
ATOM    297  CA  CYS A  22      35.947  24.604  65.622  1.00  0.00           C
ATOM    298  HA  CYS A  22      36.621  24.127  64.926  1.00  0.00           H
ATOM    299  CB  CYS A  22      36.701  25.812  66.275  1.00  0.00           C
ATOM    300  HB1 CYS A  22      37.364  25.308  67.011  1.00  0.00           H
ATOM    301  HB2 CYS A  22      36.061  26.415  66.955  1.00  0.00           H
ATOM    302  SG  CYS A  22      37.757  26.704  65.108  1.00  0.00           S
ATOM    303  C   CYS A  22      35.553  23.623  66.654  1.00  0.00           C
ATOM    304  O   CYS A  22      34.478  23.768  67.298  1.00  0.00           O
ATOM    305  N   ALA A  23      36.418  22.570  66.895  1.00  0.00           N
ATOM    306  HN  ALA A  23      37.254  22.444  66.366  1.00  0.00           H
ATOM    307  CA  ALA A  23      36.128  21.631  67.957  1.00  0.00           C
ATOM    308  HA  ALA A  23      35.597  22.139  68.748  1.00  0.00           H
ATOM    309  CB  ALA A  23      35.424  20.339  67.461  1.00  0.00           C
ATOM    310  HB1 ALA A  23      35.199  19.601  68.261  1.00  0.00           H
ATOM    311  HB2 ALA A  23      36.074  19.865  66.695  1.00  0.00           H
ATOM    312  HB3 ALA A  23      34.496  20.623  66.921  1.00  0.00           H
ATOM    313  C   ALA A  23      37.549  21.237  68.626  1.00  0.00           C
ATOM    314  O   ALA A  23      38.566  21.206  67.906  1.00  0.00           O
ATOM    315  N   ALA A  24      37.611  21.074  69.947  1.00  0.00           N
ATOM    316  HN  ALA A  24      36.927  21.431  70.579  1.00  0.00           H
ATOM    317  CA  ALA A  24      38.757  20.587  70.705  1.00  0.00           C
ATOM    318  HA  ALA A  24      39.600  21.189  70.402  1.00  0.00           H
ATOM    319  CB  ALA A  24      38.495  20.972  72.166  1.00  0.00           C
ATOM    320  HB1 ALA A  24      37.529  20.501  72.447  1.00  0.00           H
ATOM    321  HB2 ALA A  24      38.433  22.080  72.207  1.00  0.00           H
ATOM    322  HB3 ALA A  24      39.336  20.539  72.749  1.00  0.00           H
ATOM    323  C   ALA A  24      39.098  19.120  70.397  1.00  0.00           C
ATOM    324  O   ALA A  24      38.181  18.308  70.411  1.00  0.00           O
ATOM    325  N   SER A  25      40.371  18.768  70.167  1.00  0.00           N
ATOM    326  HN  SER A  25      41.094  19.454  70.208  1.00  0.00           H
ATOM    327  CA  SER A  25      40.886  17.433  70.031  1.00  0.00           C
ATOM    328  HA  SER A  25      40.050  16.753  69.953  1.00  0.00           H
ATOM    329  CB  SER A  25      41.801  17.383  68.805  1.00  0.00           C
ATOM    330  HB1 SER A  25      42.548  18.204  68.839  1.00  0.00           H
ATOM    331  HB2 SER A  25      41.182  17.493  67.889  1.00  0.00           H
ATOM    332  OG  SER A  25      42.379  16.077  68.852  1.00  0.00           O
ATOM    333  HG1 SER A  25      42.960  16.016  68.091  1.00  0.00           H
ATOM    334  C   SER A  25      41.597  17.066  71.365  1.00  0.00           C
ATOM    335  O   SER A  25      42.282  17.802  72.034  1.00  0.00           O
ATOM    336  N   GLY A  26      41.347  15.797  71.885  1.00  0.00           N
ATOM    337  HN  GLY A  26      40.977  15.096  71.280  1.00  0.00           H
ATOM    338  CA  GLY A  26      41.623  15.321  73.216  1.00  0.00           C
ATOM    339  HA1 GLY A  26      42.693  15.431  73.321  1.00  0.00           H
ATOM    340  HA2 GLY A  26      41.393  14.272  73.324  1.00  0.00           H
ATOM    341  C   GLY A  26      40.950  16.116  74.252  1.00  0.00           C
ATOM    342  O   GLY A  26      39.763  16.497  74.117  1.00  0.00           O
ATOM    343  N   SER A  27      41.654  16.254  75.431  1.00  0.00           N
ATOM    344  HN  SER A  27      42.581  15.890  75.420  1.00  0.00           H
ATOM    345  CA  SER A  27      41.340  17.097  76.596  1.00  0.00           C
ATOM    346  HA  SER A  27      42.104  16.894  77.332  1.00  0.00           H
ATOM    347  CB  SER A  27      41.675  18.565  76.205  1.00  0.00           C
ATOM    348  HB1 SER A  27      41.023  18.847  75.351  1.00  0.00           H
ATOM    349  HB2 SER A  27      42.710  18.709  75.829  1.00  0.00           H
ATOM    350  OG  SER A  27      41.553  19.543  77.256  1.00  0.00           O
ATOM    351  HG1 SER A  27      40.946  20.217  76.943  1.00  0.00           H
ATOM    352  C   SER A  27      39.991  17.012  77.360  1.00  0.00           C
ATOM    353  O   SER A  27      38.938  16.798  76.757  1.00  0.00           O
ATOM    354  N   THR A  28      39.985  17.290  78.708  1.00  0.00           N
ATOM    355  HN  THR A  28      40.830  17.552  79.168  1.00  0.00           H
ATOM    356  CA  THR A  28      38.712  17.357  79.506  1.00  0.00           C
ATOM    357  HA  THR A  28      37.883  17.234  78.824  1.00  0.00           H
ATOM    358  CB  THR A  28      38.527  16.306  80.642  1.00  0.00           C
ATOM    359  HB  THR A  28      37.506  16.373  81.074  1.00  0.00           H
ATOM    360  OG1 THR A  28      39.461  16.518  81.676  1.00  0.00           O
ATOM    361  HG1 THR A  28      39.770  15.620  81.819  1.00  0.00           H
ATOM    362  CG2 THR A  28      38.665  14.892  80.052  1.00  0.00           C
ATOM    363 HG21 THR A  28      39.729  14.801  79.745  1.00  0.00           H
ATOM    364 HG22 THR A  28      37.995  14.853  79.167  1.00  0.00           H
ATOM    365 HG23 THR A  28      38.260  14.164  80.788  1.00  0.00           H
ATOM    366  C   THR A  28      38.394  18.656  80.141  1.00  0.00           C
ATOM    367  O   THR A  28      37.319  18.852  80.707  1.00  0.00           O
ATOM    368  N   PHE A  29      39.261  19.668  79.948  1.00  0.00           N
ATOM    369  HN  PHE A  29      40.068  19.498  79.388  1.00  0.00           H
ATOM    370  CA  PHE A  29      38.900  21.062  80.394  1.00  0.00           C
ATOM    371  HA  PHE A  29      38.727  21.054  81.460  1.00  0.00           H
ATOM    372  CB  PHE A  29      40.130  22.067  80.162  1.00  0.00           C
ATOM    373  HB1 PHE A  29      39.869  23.126  80.373  1.00  0.00           H
ATOM    374  HB2 PHE A  29      40.384  22.069  79.080  1.00  0.00           H
ATOM    375  CG  PHE A  29      41.428  21.765  80.888  1.00  0.00           C
ATOM    376  CD1 PHE A  29      42.579  21.567  80.109  1.00  0.00           C
ATOM    377  HD1 PHE A  29      42.513  21.576  79.031  1.00  0.00           H
ATOM    378  CE1 PHE A  29      43.792  21.276  80.757  1.00  0.00           C
ATOM    379  HE1 PHE A  29      44.705  21.146  80.194  1.00  0.00           H
ATOM    380  CZ  PHE A  29      43.851  21.111  82.097  1.00  0.00           C
ATOM    381  HZ  PHE A  29      44.798  20.965  82.596  1.00  0.00           H
ATOM    382  CD2 PHE A  29      41.439  21.651  82.228  1.00  0.00           C
ATOM    383  HD2 PHE A  29      40.541  21.828  82.801  1.00  0.00           H
ATOM    384  CE2 PHE A  29      42.663  21.334  82.866  1.00  0.00           C
ATOM    385  HE2 PHE A  29      42.696  21.293  83.945  1.00  0.00           H
ATOM    386  C   PHE A  29      37.655  21.625  79.744  1.00  0.00           C
ATOM    387  O   PHE A  29      37.400  21.347  78.593  1.00  0.00           O
ATOM    388  N   SER A  30      36.912  22.413  80.481  1.00  0.00           N
ATOM    389  HN  SER A  30      37.258  22.748  81.354  1.00  0.00           H
ATOM    390  CA  SER A  30      35.599  22.832  79.970  1.00  0.00           C
ATOM    391  HA  SER A  30      35.343  22.421  79.004  1.00  0.00           H
ATOM    392  CB  SER A  30      34.441  22.430  80.914  1.00  0.00           C
ATOM    393  HB1 SER A  30      34.682  22.864  81.908  1.00  0.00           H
ATOM    394  HB2 SER A  30      34.382  21.328  81.043  1.00  0.00           H
ATOM    395  OG  SER A  30      33.133  23.019  80.518  1.00  0.00           O
ATOM    396  HG1 SER A  30      32.950  22.717  79.625  1.00  0.00           H
ATOM    397  C   SER A  30      35.655  24.360  79.745  1.00  0.00           C
ATOM    398  O   SER A  30      35.846  25.164  80.658  1.00  0.00           O
ATOM    399  N   LEU A  31      35.616  24.707  78.447  1.00  0.00           N
ATOM    400  HN  LEU A  31      35.575  23.989  77.757  1.00  0.00           H
ATOM    401  CA  LEU A  31      36.115  26.001  77.953  1.00  0.00           C
ATOM    402  HA  LEU A  31      36.806  26.392  78.684  1.00  0.00           H
ATOM    403  CB  LEU A  31      36.860  25.810  76.598  1.00  0.00           C
ATOM    404  HB1 LEU A  31      37.321  26.805  76.418  1.00  0.00           H
ATOM    405  HB2 LEU A  31      36.195  25.451  75.783  1.00  0.00           H
ATOM    406  CG  LEU A  31      37.946  24.723  76.699  1.00  0.00           C
ATOM    407  HG  LEU A  31      37.500  23.753  77.003  1.00  0.00           H
ATOM    408  CD1 LEU A  31      38.713  24.457  75.377  1.00  0.00           C
ATOM    409 HD11 LEU A  31      39.588  23.814  75.610  1.00  0.00           H
ATOM    410 HD12 LEU A  31      39.127  25.372  74.901  1.00  0.00           H
ATOM    411 HD13 LEU A  31      38.012  23.855  74.760  1.00  0.00           H
ATOM    412  CD2 LEU A  31      38.978  24.959  77.793  1.00  0.00           C
ATOM    413 HD21 LEU A  31      38.506  24.756  78.777  1.00  0.00           H
ATOM    414 HD22 LEU A  31      39.264  26.031  77.744  1.00  0.00           H
ATOM    415 HD23 LEU A  31      39.871  24.298  77.792  1.00  0.00           H
ATOM    416  C   LEU A  31      34.905  26.962  77.865  1.00  0.00           C
ATOM    417  O   LEU A  31      34.122  27.082  76.906  1.00  0.00           O
ATOM    418  N   HSD A  32      34.748  27.843  78.931  1.00  0.00           N
ATOM    419  HN  HSD A  32      35.359  27.748  79.713  1.00  0.00           H
ATOM    420  CA  HSD A  32      33.572  28.484  79.226  1.00  0.00           C
ATOM    421  HA  HSD A  32      32.837  27.824  78.789  1.00  0.00           H
ATOM    422  CB  HSD A  32      33.394  28.574  80.789  1.00  0.00           C
ATOM    423  HB1 HSD A  32      33.270  27.501  81.050  1.00  0.00           H
ATOM    424  HB2 HSD A  32      32.549  29.216  81.118  1.00  0.00           H
ATOM    425  ND1 HSD A  32      34.849  30.372  81.897  1.00  0.00           N
ATOM    426  HD1 HSD A  32      34.284  31.183  81.746  1.00  0.00           H
ATOM    427  CG  HSD A  32      34.577  29.074  81.576  1.00  0.00           C
ATOM    428  CE1 HSD A  32      35.851  30.360  82.854  1.00  0.00           C
ATOM    429  HE1 HSD A  32      36.281  31.186  83.420  1.00  0.00           H
ATOM    430  NE2 HSD A  32      36.368  29.148  83.042  1.00  0.00           N
ATOM    431  CD2 HSD A  32      35.568  28.338  82.190  1.00  0.00           C
ATOM    432  HD2 HSD A  32      35.699  27.280  82.376  1.00  0.00           H
ATOM    433  C   HSD A  32      33.360  29.817  78.507  1.00  0.00           C
ATOM    434  O   HSD A  32      32.364  30.486  78.665  1.00  0.00           O
ATOM    435  N   LEU A  33      34.208  30.127  77.616  1.00  0.00           N
ATOM    436  HN  LEU A  33      35.065  29.643  77.453  1.00  0.00           H
ATOM    437  CA  LEU A  33      34.112  31.264  76.755  1.00  0.00           C
ATOM    438  HA  LEU A  33      33.086  31.552  76.582  1.00  0.00           H
ATOM    439  CB  LEU A  33      34.811  32.527  77.354  1.00  0.00           C
ATOM    440  HB1 LEU A  33      35.889  32.512  77.619  1.00  0.00           H
ATOM    441  HB2 LEU A  33      34.411  32.647  78.383  1.00  0.00           H
ATOM    442  CG  LEU A  33      34.590  33.890  76.581  1.00  0.00           C
ATOM    443  HG  LEU A  33      33.537  33.704  76.278  1.00  0.00           H
ATOM    444  CD1 LEU A  33      34.738  35.041  77.565  1.00  0.00           C
ATOM    445 HD11 LEU A  33      35.821  35.116  77.800  1.00  0.00           H
ATOM    446 HD12 LEU A  33      34.073  34.803  78.422  1.00  0.00           H
ATOM    447 HD13 LEU A  33      34.322  36.005  77.202  1.00  0.00           H
ATOM    448  CD2 LEU A  33      35.297  34.109  75.266  1.00  0.00           C
ATOM    449 HD21 LEU A  33      34.609  33.803  74.449  1.00  0.00           H
ATOM    450 HD22 LEU A  33      36.234  33.514  75.230  1.00  0.00           H
ATOM    451 HD23 LEU A  33      35.573  35.173  75.103  1.00  0.00           H
ATOM    452  C   LEU A  33      34.642  30.929  75.377  1.00  0.00           C
ATOM    453  O   LEU A  33      35.782  30.506  75.153  1.00  0.00           O
ATOM    454  N   MET A  34      33.817  31.140  74.386  1.00  0.00           N
ATOM    455  HN  MET A  34      32.957  31.611  74.567  1.00  0.00           H
ATOM    456  CA  MET A  34      33.992  30.639  73.009  1.00  0.00           C
ATOM    457  HA  MET A  34      35.024  30.342  72.898  1.00  0.00           H
ATOM    458  CB  MET A  34      33.021  29.489  72.645  1.00  0.00           C
ATOM    459  HB1 MET A  34      33.439  29.175  71.665  1.00  0.00           H
ATOM    460  HB2 MET A  34      32.004  29.930  72.726  1.00  0.00           H
ATOM    461  CG  MET A  34      33.122  28.112  73.413  1.00  0.00           C
ATOM    462  HG1 MET A  34      32.328  27.393  73.117  1.00  0.00           H
ATOM    463  HG2 MET A  34      33.100  28.266  74.513  1.00  0.00           H
ATOM    464  SD  MET A  34      34.755  27.357  73.003  1.00  0.00           S
ATOM    465  CE  MET A  34      34.543  25.644  73.459  1.00  0.00           C
ATOM    466  HE1 MET A  34      34.498  25.563  74.566  1.00  0.00           H
ATOM    467  HE2 MET A  34      35.441  25.101  73.094  1.00  0.00           H
ATOM    468  HE3 MET A  34      33.662  25.254  72.906  1.00  0.00           H
ATOM    469  C   MET A  34      33.776  31.812  72.102  1.00  0.00           C
ATOM    470  O   MET A  34      32.707  32.451  72.078  1.00  0.00           O
ATOM    471  N   GLY A  35      34.755  32.223  71.302  1.00  0.00           N
ATOM    472  HN  GLY A  35      35.643  31.788  71.433  1.00  0.00           H
ATOM    473  CA  GLY A  35      34.524  33.287  70.445  1.00  0.00           C
ATOM    474  HA1 GLY A  35      34.903  34.142  70.986  1.00  0.00           H
ATOM    475  HA2 GLY A  35      33.507  33.292  70.083  1.00  0.00           H
ATOM    476  C   GLY A  35      35.363  33.328  69.145  1.00  0.00           C
ATOM    477  O   GLY A  35      36.199  32.513  68.916  1.00  0.00           O
ATOM    478  N   TRP A  36      35.049  34.301  68.321  1.00  0.00           N
ATOM    479  HN  TRP A  36      34.339  34.943  68.601  1.00  0.00           H
ATOM    480  CA  TRP A  36      35.671  34.505  67.041  1.00  0.00           C
ATOM    481  HA  TRP A  36      36.519  33.843  66.950  1.00  0.00           H
ATOM    482  CB  TRP A  36      34.707  34.273  65.877  1.00  0.00           C
ATOM    483  HB1 TRP A  36      35.187  34.652  64.950  1.00  0.00           H
ATOM    484  HB2 TRP A  36      33.812  34.852  66.189  1.00  0.00           H
ATOM    485  CG  TRP A  36      34.231  32.874  65.673  1.00  0.00           C
ATOM    486  CD1 TRP A  36      33.174  32.386  66.364  1.00  0.00           C
ATOM    487  HD1 TRP A  36      32.580  32.905  67.102  1.00  0.00           H
ATOM    488  NE1 TRP A  36      33.064  30.997  66.055  1.00  0.00           N
ATOM    489  HE1 TRP A  36      32.244  30.507  66.251  1.00  0.00           H
ATOM    490  CE2 TRP A  36      33.943  30.713  65.002  1.00  0.00           C
ATOM    491  CD2 TRP A  36      34.770  31.842  64.795  1.00  0.00           C
ATOM    492  CE3 TRP A  36      35.885  31.727  63.897  1.00  0.00           C
ATOM    493  HE3 TRP A  36      36.634  32.500  63.811  1.00  0.00           H
ATOM    494  CZ3 TRP A  36      36.254  30.360  63.408  1.00  0.00           C
ATOM    495  HZ3 TRP A  36      37.236  30.299  62.964  1.00  0.00           H
ATOM    496  CZ2 TRP A  36      34.234  29.467  64.431  1.00  0.00           C
ATOM    497  HZ2 TRP A  36      33.417  28.764  64.500  1.00  0.00           H
ATOM    498  CH2 TRP A  36      35.392  29.294  63.641  1.00  0.00           C
ATOM    499  HH2 TRP A  36      35.687  28.296  63.351  1.00  0.00           H
ATOM    500  C   TRP A  36      36.133  35.925  66.857  1.00  0.00           C
ATOM    501  O   TRP A  36      35.561  36.901  67.291  1.00  0.00           O
ATOM    502  N   TYR A  37      37.266  36.044  66.086  1.00  0.00           N
ATOM    503  HN  TYR A  37      37.607  35.155  65.791  1.00  0.00           H
ATOM    504  CA  TYR A  37      37.976  37.235  65.855  1.00  0.00           C
ATOM    505  HA  TYR A  37      37.273  38.024  66.079  1.00  0.00           H
ATOM    506  CB  TYR A  37      39.242  37.394  66.781  1.00  0.00           C
ATOM    507  HB1 TYR A  37      39.764  38.338  66.517  1.00  0.00           H
ATOM    508  HB2 TYR A  37      39.805  36.453  66.604  1.00  0.00           H
ATOM    509  CG  TYR A  37      38.804  37.528  68.228  1.00  0.00           C
ATOM    510  CD1 TYR A  37      38.481  36.417  69.050  1.00  0.00           C
ATOM    511  HD1 TYR A  37      38.653  35.438  68.629  1.00  0.00           H
ATOM    512  CE1 TYR A  37      37.967  36.590  70.338  1.00  0.00           C
ATOM    513  HE1 TYR A  37      37.696  35.745  70.954  1.00  0.00           H
ATOM    514  CZ  TYR A  37      37.885  37.880  70.891  1.00  0.00           C
ATOM    515  OH  TYR A  37      37.104  38.093  72.070  1.00  0.00           O
ATOM    516  HH  TYR A  37      37.141  39.048  72.163  1.00  0.00           H
ATOM    517  CD2 TYR A  37      38.722  38.801  68.738  1.00  0.00           C
ATOM    518  HD2 TYR A  37      39.067  39.637  68.147  1.00  0.00           H
ATOM    519  CE2 TYR A  37      38.270  38.999  70.060  1.00  0.00           C
ATOM    520  HE2 TYR A  37      38.028  39.983  70.432  1.00  0.00           H
ATOM    521  C   TYR A  37      38.514  37.236  64.455  1.00  0.00           C
ATOM    522  O   TYR A  37      38.752  36.173  63.885  1.00  0.00           O
ATOM    523  N   ARG A  38      38.810  38.366  63.814  1.00  0.00           N
ATOM    524  HN  ARG A  38      38.718  39.268  64.229  1.00  0.00           H
ATOM    525  CA  ARG A  38      39.359  38.442  62.408  1.00  0.00           C
ATOM    526  HA  ARG A  38      39.959  37.556  62.259  1.00  0.00           H
ATOM    527  CB  ARG A  38      38.179  38.629  61.432  1.00  0.00           C
ATOM    528  HB1 ARG A  38      37.477  37.789  61.620  1.00  0.00           H
ATOM    529  HB2 ARG A  38      38.551  38.483  60.395  1.00  0.00           H
ATOM    530  CG  ARG A  38      37.535  40.005  61.502  1.00  0.00           C
ATOM    531  HG1 ARG A  38      38.216  40.880  61.449  1.00  0.00           H
ATOM    532  HG2 ARG A  38      37.007  40.147  62.469  1.00  0.00           H
ATOM    533  CD  ARG A  38      36.337  40.110  60.467  1.00  0.00           C
ATOM    534  HD1 ARG A  38      35.534  39.353  60.599  1.00  0.00           H
ATOM    535  HD2 ARG A  38      36.782  39.829  59.489  1.00  0.00           H
ATOM    536  NE  ARG A  38      35.772  41.469  60.539  1.00  0.00           N
ATOM    537  HE  ARG A  38      36.165  42.131  61.177  1.00  0.00           H
ATOM    538  CZ  ARG A  38      34.672  41.799  59.800  1.00  0.00           C
ATOM    539  NH1 ARG A  38      34.089  40.969  58.964  1.00  0.00           N
ATOM    540 HH11 ARG A  38      34.397  40.020  59.037  1.00  0.00           H
ATOM    541 HH12 ARG A  38      33.380  41.339  58.364  1.00  0.00           H
ATOM    542  NH2 ARG A  38      34.332  43.083  59.856  1.00  0.00           N
ATOM    543 HH21 ARG A  38      34.865  43.627  60.505  1.00  0.00           H
ATOM    544 HH22 ARG A  38      33.630  43.424  59.231  1.00  0.00           H
ATOM    545  C   ARG A  38      40.421  39.497  62.199  1.00  0.00           C
ATOM    546  O   ARG A  38      40.448  40.463  62.951  1.00  0.00           O
ATOM    547  N   GLN A  39      41.287  39.345  61.178  1.00  0.00           N
ATOM    548  HN  GLN A  39      41.209  38.606  60.513  1.00  0.00           H
ATOM    549  CA  GLN A  39      42.289  40.353  60.794  1.00  0.00           C
ATOM    550  HA  GLN A  39      41.841  41.318  60.981  1.00  0.00           H
ATOM    551  CB  GLN A  39      43.567  40.167  61.647  1.00  0.00           C
ATOM    552  HB1 GLN A  39      43.147  40.208  62.675  1.00  0.00           H
ATOM    553  HB2 GLN A  39      44.299  40.999  61.562  1.00  0.00           H
ATOM    554  CG  GLN A  39      44.273  38.827  61.361  1.00  0.00           C
ATOM    555  HG1 GLN A  39      44.875  39.099  60.468  1.00  0.00           H
ATOM    556  HG2 GLN A  39      43.553  38.000  61.181  1.00  0.00           H
ATOM    557  CD  GLN A  39      45.198  38.456  62.495  1.00  0.00           C
ATOM    558  OE1 GLN A  39      44.826  37.787  63.429  1.00  0.00           O
ATOM    559  NE2 GLN A  39      46.490  38.734  62.419  1.00  0.00           N
ATOM    560 HE21 GLN A  39      46.891  39.176  61.616  1.00  0.00           H
ATOM    561 HE22 GLN A  39      46.959  38.639  63.297  1.00  0.00           H
ATOM    562  C   GLN A  39      42.724  40.206  59.349  1.00  0.00           C
ATOM    563  O   GLN A  39      42.501  39.200  58.680  1.00  0.00           O
ATOM    564  N   ALA A  40      43.302  41.268  58.707  1.00  0.00           N
ATOM    565  HN  ALA A  40      43.546  42.081  59.230  1.00  0.00           H
ATOM    566  CA  ALA A  40      43.574  41.299  57.342  1.00  0.00           C
ATOM    567  HA  ALA A  40      44.051  40.360  57.102  1.00  0.00           H
ATOM    568  CB  ALA A  40      42.294  41.732  56.565  1.00  0.00           C
ATOM    569  HB1 ALA A  40      41.531  40.926  56.613  1.00  0.00           H
ATOM    570  HB2 ALA A  40      42.403  42.033  55.501  1.00  0.00           H
ATOM    571  HB3 ALA A  40      41.917  42.675  57.017  1.00  0.00           H
ATOM    572  C   ALA A  40      44.659  42.275  57.081  1.00  0.00           C
ATOM    573  O   ALA A  40      44.835  43.124  57.882  1.00  0.00           O
ATOM    574  N   PRO A  41      45.325  42.189  55.938  1.00  0.00           N
ATOM    575  CD  PRO A  41      45.183  41.049  54.998  1.00  0.00           C
ATOM    576  HD1 PRO A  41      44.097  41.029  54.761  1.00  0.00           H
ATOM    577  HD2 PRO A  41      45.619  40.123  55.430  1.00  0.00           H
ATOM    578  CA  PRO A  41      46.357  43.097  55.406  1.00  0.00           C
ATOM    579  HA  PRO A  41      47.342  42.698  55.595  1.00  0.00           H
ATOM    580  CB  PRO A  41      46.115  42.934  53.815  1.00  0.00           C
ATOM    581  HB1 PRO A  41      46.962  43.254  53.172  1.00  0.00           H
ATOM    582  HB2 PRO A  41      45.194  43.439  53.453  1.00  0.00           H
ATOM    583  CG  PRO A  41      45.835  41.480  53.698  1.00  0.00           C
ATOM    584  HG1 PRO A  41      45.191  41.185  52.842  1.00  0.00           H
ATOM    585  HG2 PRO A  41      46.881  41.127  53.576  1.00  0.00           H
ATOM    586  C   PRO A  41      46.317  44.623  55.767  1.00  0.00           C
ATOM    587  O   PRO A  41      45.263  45.180  55.351  1.00  0.00           O
ATOM    588  N   GLY A  42      47.228  45.214  56.587  1.00  0.00           N
ATOM    589  HN  GLY A  42      48.074  44.692  56.657  1.00  0.00           H
ATOM    590  CA  GLY A  42      47.169  46.597  57.152  1.00  0.00           C
ATOM    591  HA1 GLY A  42      46.948  47.296  56.359  1.00  0.00           H
ATOM    592  HA2 GLY A  42      48.159  46.721  57.568  1.00  0.00           H
ATOM    593  C   GLY A  42      46.146  46.909  58.293  1.00  0.00           C
ATOM    594  O   GLY A  42      46.359  47.875  59.060  1.00  0.00           O
ATOM    595  N   LYS A  43      45.089  46.113  58.494  1.00  0.00           N
ATOM    596  HN  LYS A  43      45.035  45.338  57.870  1.00  0.00           H
ATOM    597  CA  LYS A  43      44.248  46.196  59.662  1.00  0.00           C
ATOM    598  HA  LYS A  43      44.123  47.256  59.824  1.00  0.00           H
ATOM    599  CB  LYS A  43      42.796  45.620  59.536  1.00  0.00           C
ATOM    600  HB1 LYS A  43      42.235  45.937  60.441  1.00  0.00           H
ATOM    601  HB2 LYS A  43      42.816  44.510  59.493  1.00  0.00           H
ATOM    602  CG  LYS A  43      42.028  46.050  58.279  1.00  0.00           C
ATOM    603  HG1 LYS A  43      42.521  45.601  57.390  1.00  0.00           H
ATOM    604  HG2 LYS A  43      42.169  47.144  58.149  1.00  0.00           H
ATOM    605  CD  LYS A  43      40.470  45.663  58.302  1.00  0.00           C
ATOM    606  HD1 LYS A  43      40.390  44.555  58.333  1.00  0.00           H
ATOM    607  HD2 LYS A  43      40.086  46.012  57.320  1.00  0.00           H
ATOM    608  CE  LYS A  43      39.640  46.388  59.316  1.00  0.00           C
ATOM    609  HE1 LYS A  43      39.355  47.437  59.084  1.00  0.00           H
ATOM    610  HE2 LYS A  43      40.129  46.266  60.306  1.00  0.00           H
ATOM    611  NZ  LYS A  43      38.304  45.722  59.389  1.00  0.00           N
ATOM    612  HZ1 LYS A  43      38.193  45.165  60.260  1.00  0.00           H
ATOM    613  HZ2 LYS A  43      37.964  45.082  58.644  1.00  0.00           H
ATOM    614  HZ3 LYS A  43      37.535  46.399  59.564  1.00  0.00           H
ATOM    615  C   LYS A  43      44.828  45.590  60.951  1.00  0.00           C
ATOM    616  O   LYS A  43      45.785  44.809  60.952  1.00  0.00           O
ATOM    617  N   GLN A  44      44.281  45.929  62.060  1.00  0.00           N
ATOM    618  HN  GLN A  44      43.480  46.518  62.123  1.00  0.00           H
ATOM    619  CA  GLN A  44      44.617  45.231  63.311  1.00  0.00           C
ATOM    620  HA  GLN A  44      45.533  44.660  63.272  1.00  0.00           H
ATOM    621  CB  GLN A  44      44.554  46.092  64.565  1.00  0.00           C
ATOM    622  HB1 GLN A  44      44.831  45.519  65.476  1.00  0.00           H
ATOM    623  HB2 GLN A  44      43.527  46.397  64.860  1.00  0.00           H
ATOM    624  CG  GLN A  44      45.312  47.452  64.432  1.00  0.00           C
ATOM    625  HG1 GLN A  44      45.130  48.230  65.204  1.00  0.00           H
ATOM    626  HG2 GLN A  44      44.911  47.878  63.487  1.00  0.00           H
ATOM    627  CD  GLN A  44      46.809  47.375  64.380  1.00  0.00           C
ATOM    628  OE1 GLN A  44      47.490  47.838  63.455  1.00  0.00           O
ATOM    629  NE2 GLN A  44      47.439  46.694  65.349  1.00  0.00           N
ATOM    630 HE21 GLN A  44      48.433  46.806  65.340  1.00  0.00           H
ATOM    631 HE22 GLN A  44      46.898  46.222  66.045  1.00  0.00           H
ATOM    632  C   GLN A  44      43.527  44.114  63.493  1.00  0.00           C
ATOM    633  O   GLN A  44      42.632  43.990  62.668  1.00  0.00           O
ATOM    634  N   ARG A  45      43.572  43.258  64.543  1.00  0.00           N
ATOM    635  HN  ARG A  45      44.403  43.345  65.087  1.00  0.00           H
ATOM    636  CA  ARG A  45      42.615  42.224  64.923  1.00  0.00           C
ATOM    637  HA  ARG A  45      42.293  41.825  63.972  1.00  0.00           H
ATOM    638  CB  ARG A  45      43.224  41.195  65.815  1.00  0.00           C
ATOM    639  HB1 ARG A  45      43.589  41.535  66.807  1.00  0.00           H
ATOM    640  HB2 ARG A  45      44.112  40.905  65.213  1.00  0.00           H
ATOM    641  CG  ARG A  45      42.326  39.954  66.091  1.00  0.00           C
ATOM    642  HG1 ARG A  45      41.835  39.632  65.148  1.00  0.00           H
ATOM    643  HG2 ARG A  45      41.528  40.260  66.801  1.00  0.00           H
ATOM    644  CD  ARG A  45      43.211  38.730  66.598  1.00  0.00           C
ATOM    645  HD1 ARG A  45      44.027  38.651  65.848  1.00  0.00           H
ATOM    646  HD2 ARG A  45      42.656  37.769  66.643  1.00  0.00           H
ATOM    647  NE  ARG A  45      43.757  39.081  67.895  1.00  0.00           N
ATOM    648  HE  ARG A  45      43.388  39.890  68.352  1.00  0.00           H
ATOM    649  CZ  ARG A  45      44.515  38.275  68.626  1.00  0.00           C
ATOM    650  NH1 ARG A  45      45.103  37.159  68.233  1.00  0.00           N
ATOM    651 HH11 ARG A  45      44.764  36.856  67.343  1.00  0.00           H
ATOM    652 HH12 ARG A  45      45.669  36.679  68.903  1.00  0.00           H
ATOM    653  NH2 ARG A  45      45.043  38.846  69.735  1.00  0.00           N
ATOM    654 HH21 ARG A  45      44.944  39.798  70.026  1.00  0.00           H
ATOM    655 HH22 ARG A  45      45.755  38.409  70.285  1.00  0.00           H
ATOM    656  C   ARG A  45      41.374  42.745  65.615  1.00  0.00           C
ATOM    657  O   ARG A  45      41.458  43.626  66.440  1.00  0.00           O
ATOM    658  N   GLU A  46      40.184  42.283  65.305  1.00  0.00           N
ATOM    659  HN  GLU A  46      40.124  41.473  64.727  1.00  0.00           H
ATOM    660  CA  GLU A  46      38.984  42.800  65.896  1.00  0.00           C
ATOM    661  HA  GLU A  46      39.204  43.338  66.806  1.00  0.00           H
ATOM    662  CB  GLU A  46      38.311  43.715  64.812  1.00  0.00           C
ATOM    663  HB1 GLU A  46      39.177  44.362  64.557  1.00  0.00           H
ATOM    664  HB2 GLU A  46      37.607  44.400  65.330  1.00  0.00           H
ATOM    665  CG  GLU A  46      37.687  42.989  63.584  1.00  0.00           C
ATOM    666  HG1 GLU A  46      36.759  42.433  63.834  1.00  0.00           H
ATOM    667  HG2 GLU A  46      38.409  42.264  63.151  1.00  0.00           H
ATOM    668  CD  GLU A  46      37.314  43.896  62.390  1.00  0.00           C
ATOM    669  OE1 GLU A  46      38.094  44.787  61.980  1.00  0.00           O
ATOM    670  OE2 GLU A  46      36.163  43.763  61.839  1.00  0.00           O
ATOM    671  C   GLU A  46      38.083  41.645  66.160  1.00  0.00           C
ATOM    672  O   GLU A  46      38.220  40.539  65.592  1.00  0.00           O
ATOM    673  N   VAL A  47      37.120  41.808  67.133  1.00  0.00           N
ATOM    674  HN  VAL A  47      37.034  42.633  67.686  1.00  0.00           H
ATOM    675  CA  VAL A  47      36.055  40.845  67.396  1.00  0.00           C
ATOM    676  HA  VAL A  47      36.555  39.897  67.528  1.00  0.00           H
ATOM    677  CB  VAL A  47      35.386  41.144  68.739  1.00  0.00           C
ATOM    678  HB  VAL A  47      36.185  41.314  69.492  1.00  0.00           H
ATOM    679  CG1 VAL A  47      34.518  42.434  68.575  1.00  0.00           C
ATOM    680 HG11 VAL A  47      35.113  43.225  68.072  1.00  0.00           H
ATOM    681 HG12 VAL A  47      34.285  42.923  69.545  1.00  0.00           H
ATOM    682 HG13 VAL A  47      33.634  42.216  67.938  1.00  0.00           H
ATOM    683  CG2 VAL A  47      34.543  40.019  69.400  1.00  0.00           C
ATOM    684 HG21 VAL A  47      35.069  39.059  69.208  1.00  0.00           H
ATOM    685 HG22 VAL A  47      33.550  40.057  68.903  1.00  0.00           H
ATOM    686 HG23 VAL A  47      34.419  40.252  70.479  1.00  0.00           H
ATOM    687  C   VAL A  47      35.044  40.610  66.252  1.00  0.00           C
ATOM    688  O   VAL A  47      34.878  41.529  65.435  1.00  0.00           O
ATOM    689  N   VAL A  48      34.466  39.406  66.206  1.00  0.00           N
ATOM    690  HN  VAL A  48      34.804  38.622  66.721  1.00  0.00           H
ATOM    691  CA  VAL A  48      33.351  39.081  65.278  1.00  0.00           C
ATOM    692  HA  VAL A  48      33.092  39.942  64.679  1.00  0.00           H
ATOM    693  CB  VAL A  48      33.641  38.015  64.214  1.00  0.00           C
ATOM    694  HB  VAL A  48      34.054  37.091  64.673  1.00  0.00           H
ATOM    695  CG1 VAL A  48      32.372  37.562  63.500  1.00  0.00           C
ATOM    696 HG11 VAL A  48      31.979  38.340  62.812  1.00  0.00           H
ATOM    697 HG12 VAL A  48      31.545  37.215  64.157  1.00  0.00           H
ATOM    698 HG13 VAL A  48      32.621  36.686  62.864  1.00  0.00           H
ATOM    699  CG2 VAL A  48      34.657  38.656  63.235  1.00  0.00           C
ATOM    700 HG21 VAL A  48      35.501  39.002  63.869  1.00  0.00           H
ATOM    701 HG22 VAL A  48      34.192  39.447  62.609  1.00  0.00           H
ATOM    702 HG23 VAL A  48      35.065  37.887  62.545  1.00  0.00           H
ATOM    703  C   VAL A  48      32.182  38.752  66.234  1.00  0.00           C
ATOM    704  O   VAL A  48      31.386  39.597  66.640  1.00  0.00           O
ATOM    705  N   ALA A  49      32.089  37.510  66.719  1.00  0.00           N
ATOM    706  HN  ALA A  49      32.806  36.819  66.660  1.00  0.00           H
ATOM    707  CA  ALA A  49      31.087  37.097  67.676  1.00  0.00           C
ATOM    708  HA  ALA A  49      30.429  37.889  68.002  1.00  0.00           H
ATOM    709  CB  ALA A  49      30.098  36.006  67.103  1.00  0.00           C
ATOM    710  HB1 ALA A  49      29.875  36.264  66.046  1.00  0.00           H
ATOM    711  HB2 ALA A  49      29.181  35.812  67.699  1.00  0.00           H
ATOM    712  HB3 ALA A  49      30.656  35.050  67.005  1.00  0.00           H
ATOM    713  C   ALA A  49      31.856  36.455  68.849  1.00  0.00           C
ATOM    714  O   ALA A  49      32.718  35.598  68.741  1.00  0.00           O
ATOM    715  N   THR A  50      31.429  36.806  70.078  1.00  0.00           N
ATOM    716  HN  THR A  50      30.844  37.613  70.120  1.00  0.00           H
ATOM    717  CA  THR A  50      31.945  36.162  71.302  1.00  0.00           C
ATOM    718  HA  THR A  50      32.497  35.295  70.969  1.00  0.00           H
ATOM    719  CB  THR A  50      32.871  37.071  72.096  1.00  0.00           C
ATOM    720  HB  THR A  50      33.805  37.140  71.500  1.00  0.00           H
ATOM    721  OG1 THR A  50      33.245  36.442  73.381  1.00  0.00           O
ATOM    722  HG1 THR A  50      33.959  36.992  73.712  1.00  0.00           H
ATOM    723  CG2 THR A  50      32.153  38.420  72.549  1.00  0.00           C
ATOM    724 HG21 THR A  50      31.269  38.239  73.196  1.00  0.00           H
ATOM    725 HG22 THR A  50      31.907  38.969  71.615  1.00  0.00           H
ATOM    726 HG23 THR A  50      32.821  39.062  73.162  1.00  0.00           H
ATOM    727  C   THR A  50      30.739  35.666  72.093  1.00  0.00           C
ATOM    728  O   THR A  50      29.591  36.124  72.025  1.00  0.00           O
ATOM    729  N   SER A  51      30.913  34.671  72.930  1.00  0.00           N
ATOM    730  HN  SER A  51      31.744  34.125  72.848  1.00  0.00           H
ATOM    731  CA  SER A  51      29.806  34.117  73.676  1.00  0.00           C
ATOM    732  HA  SER A  51      29.143  34.848  74.115  1.00  0.00           H
ATOM    733  CB  SER A  51      29.055  33.005  72.918  1.00  0.00           C
ATOM    734  HB1 SER A  51      29.799  32.219  72.666  1.00  0.00           H
ATOM    735  HB2 SER A  51      28.703  33.483  71.979  1.00  0.00           H
ATOM    736  OG  SER A  51      27.929  32.585  73.632  1.00  0.00           O
ATOM    737  HG1 SER A  51      27.222  33.156  73.323  1.00  0.00           H
ATOM    738  C   SER A  51      30.404  33.432  74.995  1.00  0.00           C
ATOM    739  O   SER A  51      31.330  32.616  74.823  1.00  0.00           O
ATOM    740  N   GLY A  52      29.988  33.930  76.235  1.00  0.00           N
ATOM    741  HN  GLY A  52      29.318  34.667  76.179  1.00  0.00           H
ATOM    742  CA  GLY A  52      30.635  33.449  77.454  1.00  0.00           C
ATOM    743  HA1 GLY A  52      31.035  34.306  77.975  1.00  0.00           H
ATOM    744  HA2 GLY A  52      31.413  32.736  77.226  1.00  0.00           H
ATOM    745  C   GLY A  52      29.774  32.602  78.332  1.00  0.00           C
ATOM    746  O   GLY A  52      29.223  31.634  77.840  1.00  0.00           O
ATOM    747  N   SER A  53      29.472  32.985  79.555  1.00  0.00           N
ATOM    748  HN  SER A  53      29.791  33.848  79.940  1.00  0.00           H
ATOM    749  CA  SER A  53      28.545  32.289  80.435  1.00  0.00           C
ATOM    750  HA  SER A  53      28.561  31.269  80.082  1.00  0.00           H
ATOM    751  CB  SER A  53      29.002  32.303  81.961  1.00  0.00           C
ATOM    752  HB1 SER A  53      28.587  33.253  82.362  1.00  0.00           H
ATOM    753  HB2 SER A  53      30.094  32.364  82.157  1.00  0.00           H
ATOM    754  OG  SER A  53      28.516  31.223  82.708  1.00  0.00           O
ATOM    755  HG1 SER A  53      28.981  30.479  82.319  1.00  0.00           H
ATOM    756  C   SER A  53      27.120  32.697  80.282  1.00  0.00           C
ATOM    757  O   SER A  53      26.748  33.831  79.844  1.00  0.00           O
ATOM    758  N   GLY A  54      26.220  31.798  80.647  1.00  0.00           N
ATOM    759  HN  GLY A  54      26.590  30.951  81.021  1.00  0.00           H
ATOM    760  CA  GLY A  54      24.759  31.910  80.477  1.00  0.00           C
ATOM    761  HA1 GLY A  54      24.289  32.727  81.005  1.00  0.00           H
ATOM    762  HA2 GLY A  54      24.341  30.955  80.761  1.00  0.00           H
ATOM    763  C   GLY A  54      24.446  32.108  79.055  1.00  0.00           C
ATOM    764  O   GLY A  54      24.872  31.450  78.169  1.00  0.00           O
ATOM    765  N   GLY A  55      23.520  33.085  78.825  1.00  0.00           N
ATOM    766  HN  GLY A  55      23.170  33.667  79.555  1.00  0.00           H
ATOM    767  CA  GLY A  55      22.847  33.382  77.576  1.00  0.00           C
ATOM    768  HA1 GLY A  55      21.867  33.724  77.872  1.00  0.00           H
ATOM    769  HA2 GLY A  55      22.766  32.529  76.918  1.00  0.00           H
ATOM    770  C   GLY A  55      23.545  34.513  76.839  1.00  0.00           C
ATOM    771  O   GLY A  55      23.364  34.667  75.672  1.00  0.00           O
ATOM    772  N   ASP A  56      24.375  35.330  77.535  1.00  0.00           N
ATOM    773  HN  ASP A  56      24.764  35.156  78.436  1.00  0.00           H
ATOM    774  CA  ASP A  56      24.905  36.580  76.978  1.00  0.00           C
ATOM    775  HA  ASP A  56      24.136  37.236  76.599  1.00  0.00           H
ATOM    776  CB  ASP A  56      25.589  37.448  78.219  1.00  0.00           C
ATOM    777  HB1 ASP A  56      26.294  38.197  77.797  1.00  0.00           H
ATOM    778  HB2 ASP A  56      26.145  36.642  78.743  1.00  0.00           H
ATOM    779  CG  ASP A  56      24.689  38.129  79.177  1.00  0.00           C
ATOM    780  OD1 ASP A  56      25.115  38.640  80.288  1.00  0.00           O
ATOM    781  OD2 ASP A  56      23.458  38.274  78.965  1.00  0.00           O
ATOM    782  C   ASP A  56      25.949  36.423  75.842  1.00  0.00           C
ATOM    783  O   ASP A  56      26.999  35.884  76.012  1.00  0.00           O
ATOM    784  N   THR A  57      25.569  36.862  74.629  1.00  0.00           N
ATOM    785  HN  THR A  57      24.680  37.313  74.605  1.00  0.00           H
ATOM    786  CA  THR A  57      26.109  36.546  73.318  1.00  0.00           C
ATOM    787  HA  THR A  57      27.135  36.218  73.391  1.00  0.00           H
ATOM    788  CB  THR A  57      25.252  35.547  72.463  1.00  0.00           C
ATOM    789  HB  THR A  57      24.175  35.808  72.539  1.00  0.00           H
ATOM    790  OG1 THR A  57      25.489  34.259  72.956  1.00  0.00           O
ATOM    791  HG1 THR A  57      24.847  34.068  73.643  1.00  0.00           H
ATOM    792  CG2 THR A  57      25.737  35.543  71.042  1.00  0.00           C
ATOM    793 HG21 THR A  57      25.407  36.427  70.456  1.00  0.00           H
ATOM    794 HG22 THR A  57      25.293  34.713  70.451  1.00  0.00           H
ATOM    795 HG23 THR A  57      26.829  35.448  70.858  1.00  0.00           H
ATOM    796  C   THR A  57      26.289  37.911  72.650  1.00  0.00           C
ATOM    797  O   THR A  57      25.421  38.793  72.717  1.00  0.00           O
ATOM    798  N   ASN A  58      27.470  38.225  72.148  1.00  0.00           N
ATOM    799  HN  ASN A  58      28.151  37.503  72.058  1.00  0.00           H
ATOM    800  CA  ASN A  58      27.786  39.564  71.712  1.00  0.00           C
ATOM    801  HA  ASN A  58      26.919  40.204  71.783  1.00  0.00           H
ATOM    802  CB  ASN A  58      28.878  40.230  72.604  1.00  0.00           C
ATOM    803  HB1 ASN A  58      29.828  39.681  72.431  1.00  0.00           H
ATOM    804  HB2 ASN A  58      28.595  40.161  73.676  1.00  0.00           H
ATOM    805  CG  ASN A  58      29.119  41.793  72.293  1.00  0.00           C
ATOM    806  OD1 ASN A  58      28.441  42.424  71.497  1.00  0.00           O
ATOM    807  ND2 ASN A  58      30.110  42.397  72.935  1.00  0.00           N
ATOM    808 HD21 ASN A  58      30.254  43.372  72.765  1.00  0.00           H
ATOM    809 HD22 ASN A  58      30.588  41.896  73.657  1.00  0.00           H
ATOM    810  C   ASN A  58      28.360  39.576  70.239  1.00  0.00           C
ATOM    811  O   ASN A  58      29.120  38.698  69.876  1.00  0.00           O
ATOM    812  N   TYR A  59      28.001  40.630  69.423  1.00  0.00           N
ATOM    813  HN  TYR A  59      27.453  41.416  69.702  1.00  0.00           H
ATOM    814  CA  TYR A  59      28.465  40.708  67.962  1.00  0.00           C
ATOM    815  HA  TYR A  59      29.099  39.867  67.724  1.00  0.00           H
ATOM    816  CB  TYR A  59      27.233  40.492  66.922  1.00  0.00           C
ATOM    817  HB1 TYR A  59      27.650  40.692  65.912  1.00  0.00           H
ATOM    818  HB2 TYR A  59      26.505  41.313  67.098  1.00  0.00           H
ATOM    819  CG  TYR A  59      26.489  39.158  66.967  1.00  0.00           C
ATOM    820  CD1 TYR A  59      27.137  38.054  66.279  1.00  0.00           C
ATOM    821  HD1 TYR A  59      28.050  38.202  65.722  1.00  0.00           H
ATOM    822  CE1 TYR A  59      26.663  36.798  66.475  1.00  0.00           C
ATOM    823  HE1 TYR A  59      27.163  36.061  65.864  1.00  0.00           H
ATOM    824  CZ  TYR A  59      25.555  36.486  67.291  1.00  0.00           C
ATOM    825  OH  TYR A  59      25.134  35.173  67.513  1.00  0.00           O
ATOM    826  HH  TYR A  59      24.478  35.104  68.210  1.00  0.00           H
ATOM    827  CD2 TYR A  59      25.351  38.878  67.690  1.00  0.00           C
ATOM    828  HD2 TYR A  59      24.742  39.573  68.249  1.00  0.00           H
ATOM    829  CE2 TYR A  59      24.991  37.566  67.972  1.00  0.00           C
ATOM    830  HE2 TYR A  59      24.194  37.359  68.671  1.00  0.00           H
ATOM    831  C   TYR A  59      29.082  42.079  67.661  1.00  0.00           C
ATOM    832  O   TYR A  59      28.544  43.106  68.027  1.00  0.00           O
ATOM    833  N   ALA A  60      30.220  42.211  66.934  1.00  0.00           N
ATOM    834  HN  ALA A  60      30.466  41.387  66.431  1.00  0.00           H
ATOM    835  CA  ALA A  60      30.986  43.422  66.551  1.00  0.00           C
ATOM    836  HA  ALA A  60      31.381  43.911  67.430  1.00  0.00           H
ATOM    837  CB  ALA A  60      32.263  43.099  65.778  1.00  0.00           C
ATOM    838  HB1 ALA A  60      32.213  43.472  64.733  1.00  0.00           H
ATOM    839  HB2 ALA A  60      32.456  42.008  65.869  1.00  0.00           H
ATOM    840  HB3 ALA A  60      33.162  43.584  66.214  1.00  0.00           H
ATOM    841  C   ALA A  60      30.117  44.375  65.701  1.00  0.00           C
ATOM    842  O   ALA A  60      29.110  43.981  65.052  1.00  0.00           O
ATOM    843  N   ASP A  61      30.451  45.712  65.697  1.00  0.00           N
ATOM    844  HN  ASP A  61      31.261  45.999  66.204  1.00  0.00           H
ATOM    845  CA  ASP A  61      29.865  46.788  65.023  1.00  0.00           C
ATOM    846  HA  ASP A  61      29.086  47.097  65.704  1.00  0.00           H
ATOM    847  CB  ASP A  61      30.870  47.946  64.865  1.00  0.00           C
ATOM    848  HB1 ASP A  61      30.320  48.667  64.223  1.00  0.00           H
ATOM    849  HB2 ASP A  61      31.886  47.638  64.537  1.00  0.00           H
ATOM    850  CG  ASP A  61      31.171  48.491  66.220  1.00  0.00           C
ATOM    851  OD1 ASP A  61      31.898  49.534  66.233  1.00  0.00           O
ATOM    852  OD2 ASP A  61      30.711  47.968  67.177  1.00  0.00           O
ATOM    853  C   ASP A  61      29.322  46.471  63.575  1.00  0.00           C
ATOM    854  O   ASP A  61      28.140  46.743  63.331  1.00  0.00           O
ATOM    855  N   SER A  62      30.047  45.874  62.672  1.00  0.00           N
ATOM    856  HN  SER A  62      31.020  45.707  62.817  1.00  0.00           H
ATOM    857  CA  SER A  62      29.569  45.694  61.272  1.00  0.00           C
ATOM    858  HA  SER A  62      28.732  46.340  61.056  1.00  0.00           H
ATOM    859  CB  SER A  62      30.631  45.891  60.198  1.00  0.00           C
ATOM    860  HB1 SER A  62      30.171  45.794  59.192  1.00  0.00           H
ATOM    861  HB2 SER A  62      31.425  45.121  60.307  1.00  0.00           H
ATOM    862  OG  SER A  62      31.110  47.255  60.326  1.00  0.00           O
ATOM    863  HG1 SER A  62      30.614  47.768  59.684  1.00  0.00           H
ATOM    864  C   SER A  62      29.049  44.356  61.051  1.00  0.00           C
ATOM    865  O   SER A  62      28.739  44.006  59.914  1.00  0.00           O
ATOM    866  N   VAL A  63      28.945  43.517  62.101  1.00  0.00           N
ATOM    867  HN  VAL A  63      29.033  43.914  63.012  1.00  0.00           H
ATOM    868  CA  VAL A  63      28.617  42.064  61.887  1.00  0.00           C
ATOM    869  HA  VAL A  63      28.454  41.941  60.827  1.00  0.00           H
ATOM    870  CB  VAL A  63      29.621  41.042  62.292  1.00  0.00           C
ATOM    871  HB  VAL A  63      29.305  39.979  62.233  1.00  0.00           H
ATOM    872  CG1 VAL A  63      30.772  41.101  61.287  1.00  0.00           C
ATOM    873 HG11 VAL A  63      31.443  41.927  61.604  1.00  0.00           H
ATOM    874 HG12 VAL A  63      30.402  41.248  60.250  1.00  0.00           H
ATOM    875 HG13 VAL A  63      31.420  40.199  61.253  1.00  0.00           H
ATOM    876  CG2 VAL A  63      30.184  41.353  63.590  1.00  0.00           C
ATOM    877 HG21 VAL A  63      31.154  40.825  63.705  1.00  0.00           H
ATOM    878 HG22 VAL A  63      29.476  41.078  64.401  1.00  0.00           H
ATOM    879 HG23 VAL A  63      30.506  42.413  63.671  1.00  0.00           H
ATOM    880  C   VAL A  63      27.280  41.689  62.599  1.00  0.00           C
ATOM    881  O   VAL A  63      26.642  40.647  62.394  1.00  0.00           O
ATOM    882  N   LYS A  64      26.764  42.572  63.506  1.00  0.00           N
ATOM    883  HN  LYS A  64      27.383  43.264  63.868  1.00  0.00           H
ATOM    884  CA  LYS A  64      25.529  42.477  64.213  1.00  0.00           C
ATOM    885  HA  LYS A  64      25.402  41.530  64.716  1.00  0.00           H
ATOM    886  CB  LYS A  64      25.516  43.568  65.284  1.00  0.00           C
ATOM    887  HB1 LYS A  64      26.370  43.299  65.942  1.00  0.00           H
ATOM    888  HB2 LYS A  64      24.612  43.410  65.911  1.00  0.00           H
ATOM    889  CG  LYS A  64      25.494  45.102  64.865  1.00  0.00           C
ATOM    890  HG1 LYS A  64      24.530  45.536  64.524  1.00  0.00           H
ATOM    891  HG2 LYS A  64      26.154  45.312  63.996  1.00  0.00           H
ATOM    892  CD  LYS A  64      26.130  45.784  66.082  1.00  0.00           C
ATOM    893  HD1 LYS A  64      26.103  46.847  65.759  1.00  0.00           H
ATOM    894  HD2 LYS A  64      27.206  45.593  66.284  1.00  0.00           H
ATOM    895  CE  LYS A  64      25.401  45.709  67.474  1.00  0.00           C
ATOM    896  HE1 LYS A  64      25.588  44.721  67.947  1.00  0.00           H
ATOM    897  HE2 LYS A  64      24.309  45.768  67.282  1.00  0.00           H
ATOM    898  NZ  LYS A  64      25.877  46.850  68.303  1.00  0.00           N
ATOM    899  HZ1 LYS A  64      25.700  47.811  67.949  1.00  0.00           H
ATOM    900  HZ2 LYS A  64      26.911  46.813  68.404  1.00  0.00           H
ATOM    901  HZ3 LYS A  64      25.468  46.826  69.259  1.00  0.00           H
ATOM    902  C   LYS A  64      24.329  42.621  63.219  1.00  0.00           C
ATOM    903  O   LYS A  64      24.198  43.581  62.487  1.00  0.00           O
ATOM    904  N   GLY A  65      23.373  41.634  63.276  1.00  0.00           N
ATOM    905  HN  GLY A  65      23.645  40.952  63.950  1.00  0.00           H
ATOM    906  CA  GLY A  65      22.226  41.613  62.357  1.00  0.00           C
ATOM    907  HA1 GLY A  65      21.816  42.564  62.050  1.00  0.00           H
ATOM    908  HA2 GLY A  65      21.495  41.006  62.871  1.00  0.00           H
ATOM    909  C   GLY A  65      22.560  41.052  61.036  1.00  0.00           C
ATOM    910  O   GLY A  65      21.936  41.422  60.044  1.00  0.00           O
ATOM    911  N   ARG A  66      23.389  40.043  61.085  1.00  0.00           N
ATOM    912  HN  ARG A  66      23.905  39.809  61.905  1.00  0.00           H
ATOM    913  CA  ARG A  66      23.568  39.079  59.975  1.00  0.00           C
ATOM    914  HA  ARG A  66      22.581  38.736  59.700  1.00  0.00           H
ATOM    915  CB  ARG A  66      24.263  39.643  58.792  1.00  0.00           C
ATOM    916  HB1 ARG A  66      23.534  40.324  58.304  1.00  0.00           H
ATOM    917  HB2 ARG A  66      24.567  38.960  57.969  1.00  0.00           H
ATOM    918  CG  ARG A  66      25.506  40.568  59.074  1.00  0.00           C
ATOM    919  HG1 ARG A  66      26.024  40.131  59.955  1.00  0.00           H
ATOM    920  HG2 ARG A  66      25.184  41.614  59.261  1.00  0.00           H
ATOM    921  CD  ARG A  66      26.438  40.746  57.840  1.00  0.00           C
ATOM    922  HD1 ARG A  66      25.829  41.099  56.980  1.00  0.00           H
ATOM    923  HD2 ARG A  66      26.829  39.720  57.667  1.00  0.00           H
ATOM    924  NE  ARG A  66      27.534  41.677  58.084  1.00  0.00           N
ATOM    925  HE  ARG A  66      27.431  42.466  58.689  1.00  0.00           H
ATOM    926  CZ  ARG A  66      28.641  41.653  57.401  1.00  0.00           C
ATOM    927  NH1 ARG A  66      28.773  40.900  56.310  1.00  0.00           N
ATOM    928 HH11 ARG A  66      29.572  41.090  55.739  1.00  0.00           H
ATOM    929 HH12 ARG A  66      27.938  40.560  55.878  1.00  0.00           H
ATOM    930  NH2 ARG A  66      29.630  42.496  57.702  1.00  0.00           N
ATOM    931 HH21 ARG A  66      29.516  43.027  58.542  1.00  0.00           H
ATOM    932 HH22 ARG A  66      30.471  42.346  57.182  1.00  0.00           H
ATOM    933  C   ARG A  66      24.358  37.760  60.383  1.00  0.00           C
ATOM    934  O   ARG A  66      24.236  36.775  59.650  1.00  0.00           O
ATOM    935  N   PHE A  67      25.071  37.717  61.521  1.00  0.00           N
ATOM    936  HN  PHE A  67      25.104  38.477  62.166  1.00  0.00           H
ATOM    937  CA  PHE A  67      25.916  36.529  61.779  1.00  0.00           C
ATOM    938  HA  PHE A  67      25.808  35.790  60.998  1.00  0.00           H
ATOM    939  CB  PHE A  67      27.461  36.807  62.092  1.00  0.00           C
ATOM    940  HB1 PHE A  67      27.947  35.884  62.475  1.00  0.00           H
ATOM    941  HB2 PHE A  67      27.520  37.593  62.875  1.00  0.00           H
ATOM    942  CG  PHE A  67      28.289  37.280  60.893  1.00  0.00           C
ATOM    943  CD1 PHE A  67      29.673  37.562  61.111  1.00  0.00           C
ATOM    944  HD1 PHE A  67      29.980  37.501  62.144  1.00  0.00           H
ATOM    945  CE1 PHE A  67      30.548  38.067  60.133  1.00  0.00           C
ATOM    946  HE1 PHE A  67      31.606  38.230  60.273  1.00  0.00           H
ATOM    947  CZ  PHE A  67      30.009  38.435  58.907  1.00  0.00           C
ATOM    948  HZ  PHE A  67      30.574  38.947  58.142  1.00  0.00           H
ATOM    949  CD2 PHE A  67      27.821  37.488  59.567  1.00  0.00           C
ATOM    950  HD2 PHE A  67      26.803  37.341  59.238  1.00  0.00           H
ATOM    951  CE2 PHE A  67      28.733  38.112  58.629  1.00  0.00           C
ATOM    952  HE2 PHE A  67      28.301  38.373  57.675  1.00  0.00           H
ATOM    953  C   PHE A  67      25.295  35.866  63.070  1.00  0.00           C
ATOM    954  O   PHE A  67      24.709  36.408  63.940  1.00  0.00           O
ATOM    955  N   THR A  68      25.376  34.472  63.195  1.00  0.00           N
ATOM    956  HN  THR A  68      25.697  33.955  62.406  1.00  0.00           H
ATOM    957  CA  THR A  68      24.916  33.828  64.415  1.00  0.00           C
ATOM    958  HA  THR A  68      24.922  34.489  65.269  1.00  0.00           H
ATOM    959  CB  THR A  68      23.606  33.114  64.348  1.00  0.00           C
ATOM    960  HB  THR A  68      23.738  32.327  63.574  1.00  0.00           H
ATOM    961  OG1 THR A  68      22.602  34.054  63.977  1.00  0.00           O
ATOM    962  HG1 THR A  68      22.973  34.527  63.229  1.00  0.00           H
ATOM    963  CG2 THR A  68      23.133  32.399  65.650  1.00  0.00           C
ATOM    964 HG21 THR A  68      22.209  31.839  65.392  1.00  0.00           H
ATOM    965 HG22 THR A  68      22.826  33.032  66.509  1.00  0.00           H
ATOM    966 HG23 THR A  68      23.738  31.516  65.948  1.00  0.00           H
ATOM    967  C   THR A  68      25.953  32.773  64.871  1.00  0.00           C
ATOM    968  O   THR A  68      26.295  31.798  64.224  1.00  0.00           O
ATOM    969  N   ILE A  69      26.519  32.982  66.111  1.00  0.00           N
ATOM    970  HN  ILE A  69      26.101  33.785  66.530  1.00  0.00           H
ATOM    971  CA  ILE A  69      27.361  32.090  66.856  1.00  0.00           C
ATOM    972  HA  ILE A  69      28.056  31.578  66.207  1.00  0.00           H
ATOM    973  CB  ILE A  69      28.293  32.836  67.776  1.00  0.00           C
ATOM    974  HB  ILE A  69      28.708  33.692  67.203  1.00  0.00           H
ATOM    975  CG2 ILE A  69      27.458  33.406  68.929  1.00  0.00           C
ATOM    976 HG21 ILE A  69      26.384  33.629  68.748  1.00  0.00           H
ATOM    977 HG22 ILE A  69      27.856  34.358  69.341  1.00  0.00           H
ATOM    978 HG23 ILE A  69      27.421  32.746  69.822  1.00  0.00           H
ATOM    979  CG1 ILE A  69      29.421  31.927  68.384  1.00  0.00           C
ATOM    980 HG11 ILE A  69      29.966  31.411  67.564  1.00  0.00           H
ATOM    981 HG12 ILE A  69      28.841  31.162  68.943  1.00  0.00           H
ATOM    982  CD  ILE A  69      30.429  32.718  69.210  1.00  0.00           C
ATOM    983  HD1 ILE A  69      30.799  33.632  68.698  1.00  0.00           H
ATOM    984  HD2 ILE A  69      31.319  32.068  69.350  1.00  0.00           H
ATOM    985  HD3 ILE A  69      30.067  32.961  70.232  1.00  0.00           H
ATOM    986  C   ILE A  69      26.526  31.026  67.631  1.00  0.00           C
ATOM    987  O   ILE A  69      25.362  31.213  67.975  1.00  0.00           O
ATOM    988  N   SER A  70      27.060  29.829  67.714  1.00  0.00           N
ATOM    989  HN  SER A  70      27.931  29.534  67.328  1.00  0.00           H
ATOM    990  CA  SER A  70      26.486  28.748  68.527  1.00  0.00           C
ATOM    991  HA  SER A  70      25.930  29.130  69.371  1.00  0.00           H
ATOM    992  CB  SER A  70      25.638  27.832  67.570  1.00  0.00           C
ATOM    993  HB1 SER A  70      26.273  27.546  66.704  1.00  0.00           H
ATOM    994  HB2 SER A  70      24.770  28.461  67.278  1.00  0.00           H
ATOM    995  OG  SER A  70      25.021  26.700  68.243  1.00  0.00           O
ATOM    996  HG1 SER A  70      25.565  25.931  68.058  1.00  0.00           H
ATOM    997  C   SER A  70      27.617  28.013  69.217  1.00  0.00           C
ATOM    998  O   SER A  70      28.709  27.794  68.694  1.00  0.00           O
ATOM    999  N   ARG A  71      27.479  27.656  70.559  1.00  0.00           N
ATOM   1000  HN  ARG A  71      26.617  27.919  70.986  1.00  0.00           H
ATOM   1001  CA  ARG A  71      28.611  27.113  71.352  1.00  0.00           C
ATOM   1002  HA  ARG A  71      29.301  26.807  70.580  1.00  0.00           H
ATOM   1003  CB  ARG A  71      29.528  28.046  72.093  1.00  0.00           C
ATOM   1004  HB1 ARG A  71      29.938  28.592  71.216  1.00  0.00           H
ATOM   1005  HB2 ARG A  71      30.252  27.443  72.683  1.00  0.00           H
ATOM   1006  CG  ARG A  71      28.938  29.216  72.962  1.00  0.00           C
ATOM   1007  HG1 ARG A  71      28.723  30.101  72.326  1.00  0.00           H
ATOM   1008  HG2 ARG A  71      29.777  29.492  73.636  1.00  0.00           H
ATOM   1009  CD  ARG A  71      27.740  28.854  73.865  1.00  0.00           C
ATOM   1010  HD1 ARG A  71      28.079  28.034  74.533  1.00  0.00           H
ATOM   1011  HD2 ARG A  71      26.802  28.466  73.414  1.00  0.00           H
ATOM   1012  NE  ARG A  71      27.538  30.144  74.575  1.00  0.00           N
ATOM   1013  HE  ARG A  71      27.819  30.986  74.115  1.00  0.00           H
ATOM   1014  CZ  ARG A  71      26.845  30.412  75.658  1.00  0.00           C
ATOM   1015  NH1 ARG A  71      26.301  29.482  76.431  1.00  0.00           N
ATOM   1016 HH11 ARG A  71      26.327  28.543  76.090  1.00  0.00           H
ATOM   1017 HH12 ARG A  71      25.886  29.714  77.311  1.00  0.00           H
ATOM   1018  NH2 ARG A  71      26.576  31.647  75.973  1.00  0.00           N
ATOM   1019 HH21 ARG A  71      27.015  32.412  75.504  1.00  0.00           H
ATOM   1020 HH22 ARG A  71      25.865  31.769  76.666  1.00  0.00           H
ATOM   1021  C   ARG A  71      28.266  25.897  72.249  1.00  0.00           C
ATOM   1022  O   ARG A  71      27.190  25.840  72.929  1.00  0.00           O
ATOM   1023  N   ASP A  72      29.029  24.862  72.186  1.00  0.00           N
ATOM   1024  HN  ASP A  72      29.914  24.936  71.732  1.00  0.00           H
ATOM   1025  CA  ASP A  72      29.087  23.822  73.195  1.00  0.00           C
ATOM   1026  HA  ASP A  72      28.127  23.910  73.681  1.00  0.00           H
ATOM   1027  CB  ASP A  72      29.051  22.442  72.483  1.00  0.00           C
ATOM   1028  HB1 ASP A  72      29.794  22.543  71.663  1.00  0.00           H
ATOM   1029  HB2 ASP A  72      28.085  22.355  71.941  1.00  0.00           H
ATOM   1030  CG  ASP A  72      29.516  21.267  73.312  1.00  0.00           C
ATOM   1031  OD1 ASP A  72      29.532  21.238  74.602  1.00  0.00           O
ATOM   1032  OD2 ASP A  72      29.987  20.300  72.643  1.00  0.00           O
ATOM   1033  C   ASP A  72      30.227  24.077  74.161  1.00  0.00           C
ATOM   1034  O   ASP A  72      31.315  24.313  73.636  1.00  0.00           O
ATOM   1035  N   ASN A  73      29.991  24.037  75.500  1.00  0.00           N
ATOM   1036  HN  ASN A  73      29.064  23.837  75.807  1.00  0.00           H
ATOM   1037  CA  ASN A  73      30.948  24.279  76.525  1.00  0.00           C
ATOM   1038  HA  ASN A  73      31.809  24.744  76.068  1.00  0.00           H
ATOM   1039  CB  ASN A  73      30.365  25.174  77.690  1.00  0.00           C
ATOM   1040  HB1 ASN A  73      31.126  25.194  78.499  1.00  0.00           H
ATOM   1041  HB2 ASN A  73      29.351  24.761  77.875  1.00  0.00           H
ATOM   1042  CG  ASN A  73      30.135  26.595  77.099  1.00  0.00           C
ATOM   1043  OD1 ASN A  73      29.020  27.008  76.704  1.00  0.00           O
ATOM   1044  ND2 ASN A  73      31.159  27.395  77.001  1.00  0.00           N
ATOM   1045 HD21 ASN A  73      32.010  26.971  77.312  1.00  0.00           H
ATOM   1046 HD22 ASN A  73      31.066  28.354  76.731  1.00  0.00           H
ATOM   1047  C   ASN A  73      31.266  22.978  77.255  1.00  0.00           C
ATOM   1048  O   ASN A  73      32.211  22.905  78.066  1.00  0.00           O
ATOM   1049  N   ASP A  74      30.620  21.829  76.972  1.00  0.00           N
ATOM   1050  HN  ASP A  74      30.133  21.677  76.116  1.00  0.00           H
ATOM   1051  CA  ASP A  74      30.768  20.594  77.681  1.00  0.00           C
ATOM   1052  HA  ASP A  74      31.054  20.803  78.702  1.00  0.00           H
ATOM   1053  CB  ASP A  74      29.441  19.844  77.556  1.00  0.00           C
ATOM   1054  HB1 ASP A  74      29.442  18.777  77.867  1.00  0.00           H
ATOM   1055  HB2 ASP A  74      29.090  19.861  76.502  1.00  0.00           H
ATOM   1056  CG  ASP A  74      28.405  20.513  78.504  1.00  0.00           C
ATOM   1057  OD1 ASP A  74      27.228  20.636  78.100  1.00  0.00           O
ATOM   1058  OD2 ASP A  74      28.850  20.947  79.653  1.00  0.00           O
ATOM   1059  C   ASP A  74      31.817  19.788  76.987  1.00  0.00           C
ATOM   1060  O   ASP A  74      32.811  19.365  77.640  1.00  0.00           O
ATOM   1061  N   LYS A  75      31.593  19.434  75.712  1.00  0.00           N
ATOM   1062  HN  LYS A  75      30.749  19.659  75.232  1.00  0.00           H
ATOM   1063  CA  LYS A  75      32.519  18.591  74.956  1.00  0.00           C
ATOM   1064  HA  LYS A  75      33.249  18.092  75.576  1.00  0.00           H
ATOM   1065  CB  LYS A  75      31.910  17.361  74.215  1.00  0.00           C
ATOM   1066  HB1 LYS A  75      32.600  16.880  73.489  1.00  0.00           H
ATOM   1067  HB2 LYS A  75      30.931  17.714  73.826  1.00  0.00           H
ATOM   1068  CG  LYS A  75      31.717  16.278  75.346  1.00  0.00           C
ATOM   1069  HG1 LYS A  75      31.251  16.696  76.264  1.00  0.00           H
ATOM   1070  HG2 LYS A  75      32.698  15.805  75.568  1.00  0.00           H
ATOM   1071  CD  LYS A  75      30.743  15.135  74.927  1.00  0.00           C
ATOM   1072  HD1 LYS A  75      31.235  14.704  74.029  1.00  0.00           H
ATOM   1073  HD2 LYS A  75      29.703  15.506  74.808  1.00  0.00           H
ATOM   1074  CE  LYS A  75      30.719  14.034  76.023  1.00  0.00           C
ATOM   1075  HE1 LYS A  75      29.948  14.198  76.807  1.00  0.00           H
ATOM   1076  HE2 LYS A  75      31.766  13.890  76.364  1.00  0.00           H
ATOM   1077  NZ  LYS A  75      30.345  12.800  75.407  1.00  0.00           N
ATOM   1078  HZ1 LYS A  75      30.965  12.560  74.607  1.00  0.00           H
ATOM   1079  HZ2 LYS A  75      29.398  12.811  74.978  1.00  0.00           H
ATOM   1080  HZ3 LYS A  75      30.318  12.046  76.123  1.00  0.00           H
ATOM   1081  C   LYS A  75      33.243  19.473  73.906  1.00  0.00           C
ATOM   1082  O   LYS A  75      33.872  19.083  72.907  1.00  0.00           O
ATOM   1083  N   ASN A  76      33.056  20.794  73.988  1.00  0.00           N
ATOM   1084  HN  ASN A  76      32.411  21.147  74.661  1.00  0.00           H
ATOM   1085  CA  ASN A  76      33.951  21.919  73.549  1.00  0.00           C
ATOM   1086  HA  ASN A  76      33.481  22.738  74.073  1.00  0.00           H
ATOM   1087  CB  ASN A  76      35.357  21.619  74.128  1.00  0.00           C
ATOM   1088  HB1 ASN A  76      36.067  22.418  73.826  1.00  0.00           H
ATOM   1089  HB2 ASN A  76      35.699  20.626  73.764  1.00  0.00           H
ATOM   1090  CG  ASN A  76      35.336  21.788  75.664  1.00  0.00           C
ATOM   1091  OD1 ASN A  76      35.007  22.910  76.139  1.00  0.00           O
ATOM   1092  ND2 ASN A  76      35.636  20.719  76.463  1.00  0.00           N
ATOM   1093 HD21 ASN A  76      35.824  20.933  77.422  1.00  0.00           H
ATOM   1094 HD22 ASN A  76      35.890  19.892  75.963  1.00  0.00           H
ATOM   1095  C   ASN A  76      34.035  22.182  72.041  1.00  0.00           C
ATOM   1096  O   ASN A  76      35.078  22.093  71.405  1.00  0.00           O
ATOM   1097  N   THR A  77      32.936  22.663  71.378  1.00  0.00           N
ATOM   1098  HN  THR A  77      32.152  22.901  71.946  1.00  0.00           H
ATOM   1099  CA  THR A  77      32.970  23.097  69.941  1.00  0.00           C
ATOM   1100  HA  THR A  77      34.001  23.273  69.673  1.00  0.00           H
ATOM   1101  CB  THR A  77      32.422  22.025  68.991  1.00  0.00           C
ATOM   1102  HB  THR A  77      33.038  21.100  69.000  1.00  0.00           H
ATOM   1103  OG1 THR A  77      32.232  22.379  67.642  1.00  0.00           O
ATOM   1104  HG1 THR A  77      33.084  22.781  67.453  1.00  0.00           H
ATOM   1105  CG2 THR A  77      30.994  21.596  69.384  1.00  0.00           C
ATOM   1106 HG21 THR A  77      30.358  22.505  69.322  1.00  0.00           H
ATOM   1107 HG22 THR A  77      30.905  21.252  70.437  1.00  0.00           H
ATOM   1108 HG23 THR A  77      30.433  20.848  68.784  1.00  0.00           H
ATOM   1109  C   THR A  77      32.287  24.436  69.858  1.00  0.00           C
ATOM   1110  O   THR A  77      31.502  24.871  70.705  1.00  0.00           O
ATOM   1111  N   VAL A  78      32.479  25.194  68.743  1.00  0.00           N
ATOM   1112  HN  VAL A  78      33.054  24.828  68.015  1.00  0.00           H
ATOM   1113  CA  VAL A  78      31.931  26.493  68.577  1.00  0.00           C
ATOM   1114  HA  VAL A  78      30.996  26.432  69.114  1.00  0.00           H
ATOM   1115  CB  VAL A  78      32.610  27.641  69.227  1.00  0.00           C
ATOM   1116  HB  VAL A  78      32.594  27.354  70.300  1.00  0.00           H
ATOM   1117  CG1 VAL A  78      34.097  27.735  68.799  1.00  0.00           C
ATOM   1118 HG11 VAL A  78      34.196  28.090  67.751  1.00  0.00           H
ATOM   1119 HG12 VAL A  78      34.569  26.731  68.861  1.00  0.00           H
ATOM   1120 HG13 VAL A  78      34.729  28.393  69.432  1.00  0.00           H
ATOM   1121  CG2 VAL A  78      32.052  29.043  69.023  1.00  0.00           C
ATOM   1122 HG21 VAL A  78      32.553  29.772  69.695  1.00  0.00           H
ATOM   1123 HG22 VAL A  78      30.980  29.073  69.316  1.00  0.00           H
ATOM   1124 HG23 VAL A  78      32.170  29.312  67.952  1.00  0.00           H
ATOM   1125  C   VAL A  78      31.554  26.591  67.116  1.00  0.00           C
ATOM   1126  O   VAL A  78      32.400  26.369  66.267  1.00  0.00           O
ATOM   1127  N   ASP A  79      30.387  27.074  66.724  1.00  0.00           N
ATOM   1128  HN  ASP A  79      29.663  27.321  67.364  1.00  0.00           H
ATOM   1129  CA  ASP A  79      29.900  27.100  65.332  1.00  0.00           C
ATOM   1130  HA  ASP A  79      30.678  26.726  64.683  1.00  0.00           H
ATOM   1131  CB  ASP A  79      28.607  26.225  65.268  1.00  0.00           C
ATOM   1132  HB1 ASP A  79      27.894  26.863  64.703  1.00  0.00           H
ATOM   1133  HB2 ASP A  79      27.977  26.042  66.165  1.00  0.00           H
ATOM   1134  CG  ASP A  79      28.861  24.964  64.615  1.00  0.00           C
ATOM   1135  OD1 ASP A  79      27.924  24.375  63.969  1.00  0.00           O
ATOM   1136  OD2 ASP A  79      29.955  24.419  64.777  1.00  0.00           O
ATOM   1137  C   ASP A  79      29.643  28.583  64.941  1.00  0.00           C
ATOM   1138  O   ASP A  79      29.288  29.436  65.777  1.00  0.00           O
ATOM   1139  N   LEU A  80      29.835  28.968  63.645  1.00  0.00           N
ATOM   1140  HN  LEU A  80      30.123  28.287  62.976  1.00  0.00           H
ATOM   1141  CA  LEU A  80      29.532  30.284  63.210  1.00  0.00           C
ATOM   1142  HA  LEU A  80      28.930  30.751  63.975  1.00  0.00           H
ATOM   1143  CB  LEU A  80      30.776  31.228  63.170  1.00  0.00           C
ATOM   1144  HB1 LEU A  80      31.515  30.861  62.427  1.00  0.00           H
ATOM   1145  HB2 LEU A  80      31.232  31.147  64.180  1.00  0.00           H
ATOM   1146  CG  LEU A  80      30.490  32.665  62.777  1.00  0.00           C
ATOM   1147  HG  LEU A  80      29.887  32.684  61.844  1.00  0.00           H
ATOM   1148  CD1 LEU A  80      29.716  33.316  63.947  1.00  0.00           C
ATOM   1149 HD11 LEU A  80      29.518  34.406  63.867  1.00  0.00           H
ATOM   1150 HD12 LEU A  80      30.339  33.169  64.856  1.00  0.00           H
ATOM   1151 HD13 LEU A  80      28.746  32.802  64.116  1.00  0.00           H
ATOM   1152  CD2 LEU A  80      31.688  33.587  62.420  1.00  0.00           C
ATOM   1153 HD21 LEU A  80      31.309  34.631  62.414  1.00  0.00           H
ATOM   1154 HD22 LEU A  80      32.054  33.220  61.437  1.00  0.00           H
ATOM   1155 HD23 LEU A  80      32.461  33.507  63.214  1.00  0.00           H
ATOM   1156  C   LEU A  80      28.805  30.291  61.899  1.00  0.00           C
ATOM   1157  O   LEU A  80      29.288  29.668  60.920  1.00  0.00           O
ATOM   1158  N   GLN A  81      27.615  30.879  61.822  1.00  0.00           N
ATOM   1159  HN  GLN A  81      27.157  31.220  62.639  1.00  0.00           H
ATOM   1160  CA  GLN A  81      26.869  30.935  60.638  1.00  0.00           C
ATOM   1161  HA  GLN A  81      27.273  30.369  59.812  1.00  0.00           H
ATOM   1162  CB  GLN A  81      25.473  30.469  60.874  1.00  0.00           C
ATOM   1163  HB1 GLN A  81      24.991  31.021  61.710  1.00  0.00           H
ATOM   1164  HB2 GLN A  81      25.488  29.386  61.118  1.00  0.00           H
ATOM   1165  CG  GLN A  81      24.475  30.612  59.722  1.00  0.00           C
ATOM   1166  HG1 GLN A  81      24.047  31.634  59.648  1.00  0.00           H
ATOM   1167  HG2 GLN A  81      23.560  30.026  59.954  1.00  0.00           H
ATOM   1168  CD  GLN A  81      24.932  29.893  58.458  1.00  0.00           C
ATOM   1169  OE1 GLN A  81      24.924  28.718  58.319  1.00  0.00           O
ATOM   1170  NE2 GLN A  81      25.311  30.741  57.441  1.00  0.00           N
ATOM   1171 HE21 GLN A  81      25.080  31.714  57.421  1.00  0.00           H
ATOM   1172 HE22 GLN A  81      25.530  30.275  56.584  1.00  0.00           H
ATOM   1173  C   GLN A  81      26.878  32.408  60.242  1.00  0.00           C
ATOM   1174  O   GLN A  81      26.439  33.324  60.966  1.00  0.00           O
ATOM   1175  N   MET A  82      27.464  32.743  59.069  1.00  0.00           N
ATOM   1176  HN  MET A  82      27.765  32.093  58.375  1.00  0.00           H
ATOM   1177  CA  MET A  82      27.530  34.078  58.607  1.00  0.00           C
ATOM   1178  HA  MET A  82      27.245  34.810  59.349  1.00  0.00           H
ATOM   1179  CB  MET A  82      28.953  34.415  58.165  1.00  0.00           C
ATOM   1180  HB1 MET A  82      28.872  35.412  57.682  1.00  0.00           H
ATOM   1181  HB2 MET A  82      29.162  33.733  57.313  1.00  0.00           H
ATOM   1182  CG  MET A  82      29.931  34.249  59.326  1.00  0.00           C
ATOM   1183  HG1 MET A  82      29.909  33.154  59.511  1.00  0.00           H
ATOM   1184  HG2 MET A  82      29.564  34.850  60.185  1.00  0.00           H
ATOM   1185  SD  MET A  82      31.571  34.898  59.030  1.00  0.00           S
ATOM   1186  CE  MET A  82      32.063  34.116  57.450  1.00  0.00           C
ATOM   1187  HE1 MET A  82      31.462  34.566  56.631  1.00  0.00           H
ATOM   1188  HE2 MET A  82      31.816  33.038  57.339  1.00  0.00           H
ATOM   1189  HE3 MET A  82      33.130  34.191  57.151  1.00  0.00           H
ATOM   1190  C   MET A  82      26.591  34.258  57.410  1.00  0.00           C
ATOM   1191  O   MET A  82      26.495  33.370  56.588  1.00  0.00           O
ATOM   1192  N   ASN A  83      25.801  35.317  57.268  1.00  0.00           N
ATOM   1193  HN  ASN A  83      25.842  36.033  57.961  1.00  0.00           H
ATOM   1194  CA  ASN A  83      25.007  35.587  56.055  1.00  0.00           C
ATOM   1195  HA  ASN A  83      25.267  34.975  55.204  1.00  0.00           H
ATOM   1196  CB  ASN A  83      23.537  35.505  56.323  1.00  0.00           C
ATOM   1197  HB1 ASN A  83      22.866  35.789  55.484  1.00  0.00           H
ATOM   1198  HB2 ASN A  83      23.334  36.214  57.154  1.00  0.00           H
ATOM   1199  CG  ASN A  83      23.067  34.102  56.863  1.00  0.00           C
ATOM   1200  OD1 ASN A  83      23.865  33.164  56.931  1.00  0.00           O
ATOM   1201  ND2 ASN A  83      21.786  33.994  57.324  1.00  0.00           N
ATOM   1202 HD21 ASN A  83      21.400  33.073  57.368  1.00  0.00           H
ATOM   1203 HD22 ASN A  83      21.380  34.855  57.631  1.00  0.00           H
ATOM   1204  C   ASN A  83      25.267  37.023  55.676  1.00  0.00           C
ATOM   1205  O   ASN A  83      26.092  37.696  56.360  1.00  0.00           O
ATOM   1206  N   ASN A  84      24.771  37.546  54.466  1.00  0.00           N
ATOM   1207  HN  ASN A  84      24.179  36.995  53.883  1.00  0.00           H
ATOM   1208  CA  ASN A  84      25.044  38.876  53.920  1.00  0.00           C
ATOM   1209  HA  ASN A  84      24.826  38.747  52.870  1.00  0.00           H
ATOM   1210  CB  ASN A  84      24.060  39.917  54.510  1.00  0.00           C
ATOM   1211  HB1 ASN A  84      24.437  40.383  55.445  1.00  0.00           H
ATOM   1212  HB2 ASN A  84      23.052  39.516  54.750  1.00  0.00           H
ATOM   1213  CG  ASN A  84      23.930  40.995  53.476  1.00  0.00           C
ATOM   1214  OD1 ASN A  84      24.327  41.008  52.305  1.00  0.00           O
ATOM   1215  ND2 ASN A  84      23.310  42.116  54.052  1.00  0.00           N
ATOM   1216 HD21 ASN A  84      23.411  42.959  53.523  1.00  0.00           H
ATOM   1217 HD22 ASN A  84      22.749  42.113  54.879  1.00  0.00           H
ATOM   1218  C   ASN A  84      26.512  39.314  53.909  1.00  0.00           C
ATOM   1219  O   ASN A  84      26.817  40.427  54.309  1.00  0.00           O
ATOM   1220  N   LEU A  85      27.398  38.387  53.521  1.00  0.00           N
ATOM   1221  HN  LEU A  85      27.074  37.503  53.194  1.00  0.00           H
ATOM   1222  CA  LEU A  85      28.790  38.724  53.311  1.00  0.00           C
ATOM   1223  HA  LEU A  85      29.195  39.273  54.148  1.00  0.00           H
ATOM   1224  CB  LEU A  85      29.579  37.455  53.003  1.00  0.00           C
ATOM   1225  HB1 LEU A  85      30.629  37.747  52.788  1.00  0.00           H
ATOM   1226  HB2 LEU A  85      29.233  36.855  52.135  1.00  0.00           H
ATOM   1227  CG  LEU A  85      29.743  36.627  54.376  1.00  0.00           C
ATOM   1228  HG  LEU A  85      28.739  36.562  54.848  1.00  0.00           H
ATOM   1229  CD1 LEU A  85      30.047  35.184  54.156  1.00  0.00           C
ATOM   1230 HD11 LEU A  85      29.904  34.543  55.052  1.00  0.00           H
ATOM   1231 HD12 LEU A  85      31.129  35.137  53.911  1.00  0.00           H
ATOM   1232 HD13 LEU A  85      29.419  34.848  53.303  1.00  0.00           H
ATOM   1233  CD2 LEU A  85      30.818  37.193  55.294  1.00  0.00           C
ATOM   1234 HD21 LEU A  85      31.781  37.322  54.756  1.00  0.00           H
ATOM   1235 HD22 LEU A  85      31.024  36.578  56.195  1.00  0.00           H
ATOM   1236 HD23 LEU A  85      30.558  38.252  55.507  1.00  0.00           H
ATOM   1237  C   LEU A  85      28.973  39.663  52.127  1.00  0.00           C
ATOM   1238  O   LEU A  85      28.336  39.601  51.061  1.00  0.00           O
ATOM   1239  N   LYS A  86      29.939  40.560  52.279  1.00  0.00           N
ATOM   1240  HN  LYS A  86      30.488  40.507  53.110  1.00  0.00           H
ATOM   1241  CA  LYS A  86      30.231  41.715  51.439  1.00  0.00           C
ATOM   1242  HA  LYS A  86      29.691  41.567  50.516  1.00  0.00           H
ATOM   1243  CB  LYS A  86      29.722  43.025  52.091  1.00  0.00           C
ATOM   1244  HB1 LYS A  86      30.079  43.974  51.636  1.00  0.00           H
ATOM   1245  HB2 LYS A  86      29.916  42.895  53.177  1.00  0.00           H
ATOM   1246  CG  LYS A  86      28.177  43.163  51.944  1.00  0.00           C
ATOM   1247  HG1 LYS A  86      27.908  44.168  52.332  1.00  0.00           H
ATOM   1248  HG2 LYS A  86      27.718  42.339  52.531  1.00  0.00           H
ATOM   1249  CD  LYS A  86      27.715  43.058  50.489  1.00  0.00           C
ATOM   1250  HD1 LYS A  86      27.860  42.096  49.951  1.00  0.00           H
ATOM   1251  HD2 LYS A  86      28.250  43.897  49.994  1.00  0.00           H
ATOM   1252  CE  LYS A  86      26.161  43.303  50.230  1.00  0.00           C
ATOM   1253  HE1 LYS A  86      25.544  42.653  50.886  1.00  0.00           H
ATOM   1254  HE2 LYS A  86      25.807  43.133  49.191  1.00  0.00           H
ATOM   1255  NZ  LYS A  86      25.831  44.645  50.725  1.00  0.00           N
ATOM   1256  HZ1 LYS A  86      24.941  44.979  50.304  1.00  0.00           H
ATOM   1257  HZ2 LYS A  86      26.480  45.336  50.296  1.00  0.00           H
ATOM   1258  HZ3 LYS A  86      25.829  44.725  51.762  1.00  0.00           H
ATOM   1259  C   LYS A  86      31.732  41.793  51.208  1.00  0.00           C
ATOM   1260  O   LYS A  86      32.475  41.185  52.004  1.00  0.00           O
ATOM   1261  N   PRO A  87      32.336  42.464  50.248  1.00  0.00           N
ATOM   1262  CD  PRO A  87      31.570  43.185  49.266  1.00  0.00           C
ATOM   1263  HD1 PRO A  87      31.564  44.244  49.601  1.00  0.00           H
ATOM   1264  HD2 PRO A  87      30.542  42.851  49.009  1.00  0.00           H
ATOM   1265  CA  PRO A  87      33.753  42.347  49.816  1.00  0.00           C
ATOM   1266  HA  PRO A  87      33.848  41.306  49.545  1.00  0.00           H
ATOM   1267  CB  PRO A  87      33.928  43.306  48.564  1.00  0.00           C
ATOM   1268  HB1 PRO A  87      34.687  42.882  47.872  1.00  0.00           H
ATOM   1269  HB2 PRO A  87      34.242  44.338  48.829  1.00  0.00           H
ATOM   1270  CG  PRO A  87      32.490  43.202  48.078  1.00  0.00           C
ATOM   1271  HG1 PRO A  87      32.312  44.076  47.416  1.00  0.00           H
ATOM   1272  HG2 PRO A  87      32.337  42.306  47.439  1.00  0.00           H
ATOM   1273  C   PRO A  87      34.827  42.688  50.829  1.00  0.00           C
ATOM   1274  O   PRO A  87      35.885  42.139  50.708  1.00  0.00           O
ATOM   1275  N   GLU A  88      34.449  43.401  51.864  1.00  0.00           N
ATOM   1276  HN  GLU A  88      33.519  43.711  52.043  1.00  0.00           H
ATOM   1277  CA  GLU A  88      35.215  43.832  52.992  1.00  0.00           C
ATOM   1278  HA  GLU A  88      36.239  43.846  52.647  1.00  0.00           H
ATOM   1279  CB  GLU A  88      34.857  45.256  53.552  1.00  0.00           C
ATOM   1280  HB1 GLU A  88      35.504  45.328  54.452  1.00  0.00           H
ATOM   1281  HB2 GLU A  88      33.812  45.297  53.927  1.00  0.00           H
ATOM   1282  CG  GLU A  88      35.244  46.398  52.640  1.00  0.00           C
ATOM   1283  HG1 GLU A  88      34.584  46.432  51.748  1.00  0.00           H
ATOM   1284  HG2 GLU A  88      36.256  46.199  52.227  1.00  0.00           H
ATOM   1285  CD  GLU A  88      35.057  47.756  53.279  1.00  0.00           C
ATOM   1286  OE1 GLU A  88      34.210  48.601  52.919  1.00  0.00           O
ATOM   1287  OE2 GLU A  88      35.771  47.899  54.317  1.00  0.00           O
ATOM   1288  C   GLU A  88      35.262  42.818  54.118  1.00  0.00           C
ATOM   1289  O   GLU A  88      35.998  42.965  55.098  1.00  0.00           O
ATOM   1290  N   ASP A  89      34.485  41.717  54.019  1.00  0.00           N
ATOM   1291  HN  ASP A  89      33.857  41.573  53.258  1.00  0.00           H
ATOM   1292  CA  ASP A  89      34.372  40.705  55.063  1.00  0.00           C
ATOM   1293  HA  ASP A  89      34.613  41.115  56.033  1.00  0.00           H
ATOM   1294  CB  ASP A  89      32.902  40.165  55.098  1.00  0.00           C
ATOM   1295  HB1 ASP A  89      32.867  39.238  55.709  1.00  0.00           H
ATOM   1296  HB2 ASP A  89      32.546  39.823  54.102  1.00  0.00           H
ATOM   1297  CG  ASP A  89      31.940  41.227  55.634  1.00  0.00           C
ATOM   1298  OD1 ASP A  89      30.922  41.544  54.945  1.00  0.00           O
ATOM   1299  OD2 ASP A  89      32.192  41.648  56.784  1.00  0.00           O
ATOM   1300  C   ASP A  89      35.432  39.657  54.875  1.00  0.00           C
ATOM   1301  O   ASP A  89      35.629  38.803  55.688  1.00  0.00           O
ATOM   1302  N   THR A  90      36.172  39.710  53.750  1.00  0.00           N
ATOM   1303  HN  THR A  90      35.855  40.452  53.164  1.00  0.00           H
ATOM   1304  CA  THR A  90      37.378  38.957  53.368  1.00  0.00           C
ATOM   1305  HA  THR A  90      37.021  37.951  53.535  1.00  0.00           H
ATOM   1306  CB  THR A  90      37.929  39.221  51.889  1.00  0.00           C
ATOM   1307  HB  THR A  90      38.007  40.329  51.865  1.00  0.00           H
ATOM   1308  OG1 THR A  90      36.989  38.874  50.857  1.00  0.00           O
ATOM   1309  HG1 THR A  90      37.235  39.372  50.074  1.00  0.00           H
ATOM   1310  CG2 THR A  90      39.368  38.472  51.652  1.00  0.00           C
ATOM   1311 HG21 THR A  90      39.637  38.847  50.642  1.00  0.00           H
ATOM   1312 HG22 THR A  90      39.237  37.369  51.644  1.00  0.00           H
ATOM   1313 HG23 THR A  90      40.173  38.795  52.346  1.00  0.00           H
ATOM   1314  C   THR A  90      38.475  39.131  54.393  1.00  0.00           C
ATOM   1315  O   THR A  90      39.012  40.222  54.497  1.00  0.00           O
ATOM   1316  N   ALA A  91      38.720  38.098  55.207  1.00  0.00           N
ATOM   1317  HN  ALA A  91      38.300  37.196  55.155  1.00  0.00           H
ATOM   1318  CA  ALA A  91      39.762  38.160  56.200  1.00  0.00           C
ATOM   1319  HA  ALA A  91      40.614  38.712  55.832  1.00  0.00           H
ATOM   1320  CB  ALA A  91      39.268  39.021  57.375  1.00  0.00           C
ATOM   1321  HB1 ALA A  91      38.445  38.459  57.867  1.00  0.00           H
ATOM   1322  HB2 ALA A  91      39.120  40.051  56.986  1.00  0.00           H
ATOM   1323  HB3 ALA A  91      40.036  39.092  58.174  1.00  0.00           H
ATOM   1324  C   ALA A  91      40.206  36.788  56.619  1.00  0.00           C
ATOM   1325  O   ALA A  91      39.594  35.752  56.276  1.00  0.00           O
ATOM   1326  N   ASP A  92      41.261  36.763  57.502  1.00  0.00           N
ATOM   1327  HN  ASP A  92      41.656  37.622  57.817  1.00  0.00           H
ATOM   1328  CA  ASP A  92      41.541  35.540  58.253  1.00  0.00           C
ATOM   1329  HA  ASP A  92      41.395  34.722  57.563  1.00  0.00           H
ATOM   1330  CB  ASP A  92      43.028  35.596  58.625  1.00  0.00           C
ATOM   1331  HB1 ASP A  92      43.269  34.878  59.438  1.00  0.00           H
ATOM   1332  HB2 ASP A  92      43.298  36.561  59.103  1.00  0.00           H
ATOM   1333  CG  ASP A  92      43.986  35.379  57.486  1.00  0.00           C
ATOM   1334  OD1 ASP A  92      43.550  34.927  56.428  1.00  0.00           O
ATOM   1335  OD2 ASP A  92      45.169  35.721  57.614  1.00  0.00           O
ATOM   1336  C   ASP A  92      40.749  35.405  59.549  1.00  0.00           C
ATOM   1337  O   ASP A  92      40.678  36.332  60.369  1.00  0.00           O
ATOM   1338  N   TYR A  93      40.035  34.235  59.785  1.00  0.00           N
ATOM   1339  HN  TYR A  93      40.102  33.502  59.112  1.00  0.00           H
ATOM   1340  CA  TYR A  93      39.089  34.053  60.886  1.00  0.00           C
ATOM   1341  HA  TYR A  93      39.003  35.006  61.387  1.00  0.00           H
ATOM   1342  CB  TYR A  93      37.667  33.610  60.396  1.00  0.00           C
ATOM   1343  HB1 TYR A  93      36.991  33.140  61.142  1.00  0.00           H
ATOM   1344  HB2 TYR A  93      37.698  32.845  59.591  1.00  0.00           H
ATOM   1345  CG  TYR A  93      36.905  34.831  59.850  1.00  0.00           C
ATOM   1346  CD1 TYR A  93      35.807  35.400  60.549  1.00  0.00           C
ATOM   1347  HD1 TYR A  93      35.500  34.930  61.471  1.00  0.00           H
ATOM   1348  CE1 TYR A  93      35.124  36.535  59.964  1.00  0.00           C
ATOM   1349  HE1 TYR A  93      34.226  36.950  60.398  1.00  0.00           H
ATOM   1350  CZ  TYR A  93      35.532  37.009  58.785  1.00  0.00           C
ATOM   1351  OH  TYR A  93      34.900  38.087  58.226  1.00  0.00           O
ATOM   1352  HH  TYR A  93      35.146  37.871  57.324  1.00  0.00           H
ATOM   1353  CD2 TYR A  93      37.265  35.366  58.605  1.00  0.00           C
ATOM   1354  HD2 TYR A  93      38.025  34.897  57.998  1.00  0.00           H
ATOM   1355  CE2 TYR A  93      36.612  36.506  58.069  1.00  0.00           C
ATOM   1356  HE2 TYR A  93      36.875  36.790  57.061  1.00  0.00           H
ATOM   1357  C   TYR A  93      39.460  33.094  61.910  1.00  0.00           C
ATOM   1358  O   TYR A  93      39.496  31.888  61.631  1.00  0.00           O
ATOM   1359  N   TYR A  94      39.756  33.615  63.142  1.00  0.00           N
ATOM   1360  HN  TYR A  94      39.497  34.542  63.402  1.00  0.00           H
ATOM   1361  CA  TYR A  94      40.366  32.927  64.309  1.00  0.00           C
ATOM   1362  HA  TYR A  94      40.810  32.006  63.963  1.00  0.00           H
ATOM   1363  CB  TYR A  94      41.356  33.918  65.047  1.00  0.00           C
ATOM   1364  HB1 TYR A  94      41.560  33.516  66.062  1.00  0.00           H
ATOM   1365  HB2 TYR A  94      40.907  34.934  65.096  1.00  0.00           H
ATOM   1366  CG  TYR A  94      42.691  33.965  64.292  1.00  0.00           C
ATOM   1367  CD1 TYR A  94      42.789  34.738  63.087  1.00  0.00           C
ATOM   1368  HD1 TYR A  94      41.896  35.257  62.772  1.00  0.00           H
ATOM   1369  CE1 TYR A  94      44.042  34.920  62.378  1.00  0.00           C
ATOM   1370  HE1 TYR A  94      44.153  35.550  61.507  1.00  0.00           H
ATOM   1371  CZ  TYR A  94      45.160  34.206  62.888  1.00  0.00           C
ATOM   1372  OH  TYR A  94      46.401  34.148  62.230  1.00  0.00           O
ATOM   1373  HH  TYR A  94      46.970  33.554  62.725  1.00  0.00           H
ATOM   1374  CD2 TYR A  94      43.819  33.286  64.700  1.00  0.00           C
ATOM   1375  HD2 TYR A  94      43.780  32.789  65.658  1.00  0.00           H
ATOM   1376  CE2 TYR A  94      45.030  33.398  64.070  1.00  0.00           C
ATOM   1377  HE2 TYR A  94      45.902  32.845  64.385  1.00  0.00           H
ATOM   1378  C   TYR A  94      39.295  32.676  65.389  1.00  0.00           C
ATOM   1379  O   TYR A  94      38.650  33.565  65.958  1.00  0.00           O
ATOM   1380  N   CYS A  95      39.116  31.329  65.734  1.00  0.00           N
ATOM   1381  HN  CYS A  95      39.576  30.611  65.216  1.00  0.00           H
ATOM   1382  CA  CYS A  95      38.425  30.922  66.930  1.00  0.00           C
ATOM   1383  HA  CYS A  95      37.689  31.693  67.104  1.00  0.00           H
ATOM   1384  CB  CYS A  95      37.740  29.446  66.852  1.00  0.00           C
ATOM   1385  HB1 CYS A  95      36.895  29.566  66.141  1.00  0.00           H
ATOM   1386  HB2 CYS A  95      37.189  29.186  67.781  1.00  0.00           H
ATOM   1387  SG  CYS A  95      38.783  28.081  66.309  1.00  0.00           S
ATOM   1388  C   CYS A  95      39.309  31.000  68.132  1.00  0.00           C
ATOM   1389  O   CYS A  95      40.480  30.671  68.148  1.00  0.00           O
ATOM   1390  N   ARG A  96      38.709  31.376  69.344  1.00  0.00           N
ATOM   1391  HN  ARG A  96      37.755  31.665  69.376  1.00  0.00           H
ATOM   1392  CA  ARG A  96      39.336  31.421  70.624  1.00  0.00           C
ATOM   1393  HA  ARG A  96      40.312  30.963  70.687  1.00  0.00           H
ATOM   1394  CB  ARG A  96      39.403  32.848  71.155  1.00  0.00           C
ATOM   1395  HB1 ARG A  96      38.402  33.321  71.252  1.00  0.00           H
ATOM   1396  HB2 ARG A  96      39.997  33.388  70.387  1.00  0.00           H
ATOM   1397  CG  ARG A  96      40.112  33.079  72.549  1.00  0.00           C
ATOM   1398  HG1 ARG A  96      41.145  32.673  72.509  1.00  0.00           H
ATOM   1399  HG2 ARG A  96      39.568  32.561  73.367  1.00  0.00           H
ATOM   1400  CD  ARG A  96      40.108  34.613  72.961  1.00  0.00           C
ATOM   1401  HD1 ARG A  96      39.157  34.843  73.488  1.00  0.00           H
ATOM   1402  HD2 ARG A  96      40.383  35.267  72.106  1.00  0.00           H
ATOM   1403  NE  ARG A  96      41.170  34.799  73.963  1.00  0.00           N
ATOM   1404  HE  ARG A  96      41.886  34.105  74.044  1.00  0.00           H
ATOM   1405  CZ  ARG A  96      41.408  35.981  74.522  1.00  0.00           C
ATOM   1406  NH1 ARG A  96      40.517  36.939  74.616  1.00  0.00           N
ATOM   1407 HH11 ARG A  96      39.561  36.812  74.352  1.00  0.00           H
ATOM   1408 HH12 ARG A  96      40.624  37.631  75.329  1.00  0.00           H
ATOM   1409  NH2 ARG A  96      42.623  36.146  75.088  1.00  0.00           N
ATOM   1410 HH21 ARG A  96      43.273  35.388  75.029  1.00  0.00           H
ATOM   1411 HH22 ARG A  96      43.102  37.003  75.278  1.00  0.00           H
ATOM   1412  C   ARG A  96      38.488  30.720  71.579  1.00  0.00           C
ATOM   1413  O   ARG A  96      37.277  30.857  71.571  1.00  0.00           O
ATOM   1414  N   ALA A  97      39.054  29.997  72.547  1.00  0.00           N
ATOM   1415  HN  ALA A  97      40.041  29.857  72.523  1.00  0.00           H
ATOM   1416  CA  ALA A  97      38.436  29.225  73.540  1.00  0.00           C
ATOM   1417  HA  ALA A  97      37.437  29.607  73.688  1.00  0.00           H
ATOM   1418  CB  ALA A  97      38.420  27.653  73.287  1.00  0.00           C
ATOM   1419  HB1 ALA A  97      37.944  27.340  72.334  1.00  0.00           H
ATOM   1420  HB2 ALA A  97      37.873  27.283  74.181  1.00  0.00           H
ATOM   1421  HB3 ALA A  97      39.446  27.234  73.214  1.00  0.00           H
ATOM   1422  C   ALA A  97      39.276  29.543  74.741  1.00  0.00           C
ATOM   1423  O   ALA A  97      40.475  29.401  74.703  1.00  0.00           O
ATOM   1424  N   GLN A  98      38.608  29.999  75.844  1.00  0.00           N
ATOM   1425  HN  GLN A  98      37.621  30.143  75.861  1.00  0.00           H
ATOM   1426  CA  GLN A  98      39.291  30.529  76.996  1.00  0.00           C
ATOM   1427  HA  GLN A  98      40.349  30.315  76.962  1.00  0.00           H
ATOM   1428  CB  GLN A  98      39.034  32.036  77.129  1.00  0.00           C
ATOM   1429  HB1 GLN A  98      37.974  32.249  77.383  1.00  0.00           H
ATOM   1430  HB2 GLN A  98      39.276  32.564  76.182  1.00  0.00           H
ATOM   1431  CG  GLN A  98      39.845  32.796  78.234  1.00  0.00           C
ATOM   1432  HG1 GLN A  98      40.919  32.550  78.089  1.00  0.00           H
ATOM   1433  HG2 GLN A  98      39.652  32.408  79.257  1.00  0.00           H
ATOM   1434  CD  GLN A  98      39.567  34.268  78.158  1.00  0.00           C
ATOM   1435  OE1 GLN A  98      38.584  34.869  77.734  1.00  0.00           O
ATOM   1436  NE2 GLN A  98      40.621  34.941  78.610  1.00  0.00           N
ATOM   1437 HE21 GLN A  98      40.586  35.931  78.470  1.00  0.00           H
ATOM   1438 HE22 GLN A  98      41.424  34.462  78.964  1.00  0.00           H
ATOM   1439  C   GLN A  98      38.699  29.866  78.260  1.00  0.00           C
ATOM   1440  O   GLN A  98      37.542  29.452  78.267  1.00  0.00           O
ATOM   1441  N   GLN A  99      39.458  29.865  79.402  1.00  0.00           N
ATOM   1442  HN  GLN A  99      40.453  29.925  79.423  1.00  0.00           H
ATOM   1443  CA  GLN A  99      38.904  29.490  80.655  1.00  0.00           C
ATOM   1444  HA  GLN A  99      37.840  29.677  80.653  1.00  0.00           H
ATOM   1445  CB  GLN A  99      39.123  27.937  81.021  1.00  0.00           C
ATOM   1446  HB1 GLN A  99      38.745  27.432  80.107  1.00  0.00           H
ATOM   1447  HB2 GLN A  99      38.543  27.695  81.937  1.00  0.00           H
ATOM   1448  CG  GLN A  99      40.608  27.629  81.142  1.00  0.00           C
ATOM   1449  HG1 GLN A  99      41.058  27.956  82.104  1.00  0.00           H
ATOM   1450  HG2 GLN A  99      41.149  28.109  80.299  1.00  0.00           H
ATOM   1451  CD  GLN A  99      40.938  26.146  81.017  1.00  0.00           C
ATOM   1452  OE1 GLN A  99      41.349  25.605  79.985  1.00  0.00           O
ATOM   1453  NE2 GLN A  99      40.743  25.339  82.091  1.00  0.00           N
ATOM   1454 HE21 GLN A  99      40.835  24.349  81.979  1.00  0.00           H
ATOM   1455 HE22 GLN A  99      40.313  25.684  82.925  1.00  0.00           H
ATOM   1456  C   GLN A  99      39.591  30.268  81.773  1.00  0.00           C
ATOM   1457  O   GLN A  99      40.610  30.893  81.563  1.00  0.00           O
ATOM   1458  N   LYS A 100      39.029  30.278  82.969  1.00  0.00           N
ATOM   1459  HN  LYS A 100      38.166  29.850  83.227  1.00  0.00           H
ATOM   1460  CA  LYS A 100      39.762  30.768  84.235  1.00  0.00           C
ATOM   1461  HA  LYS A 100      40.342  31.637  83.962  1.00  0.00           H
ATOM   1462  CB  LYS A 100      38.582  31.238  85.174  1.00  0.00           C
ATOM   1463  HB1 LYS A 100      37.859  30.399  85.258  1.00  0.00           H
ATOM   1464  HB2 LYS A 100      38.201  32.096  84.579  1.00  0.00           H
ATOM   1465  CG  LYS A 100      39.133  31.664  86.570  1.00  0.00           C
ATOM   1466  HG1 LYS A 100      39.824  32.478  86.264  1.00  0.00           H
ATOM   1467  HG2 LYS A 100      39.535  30.758  87.072  1.00  0.00           H
ATOM   1468  CD  LYS A 100      37.999  32.084  87.611  1.00  0.00           C
ATOM   1469  HD1 LYS A 100      37.292  31.228  87.558  1.00  0.00           H
ATOM   1470  HD2 LYS A 100      37.459  32.982  87.241  1.00  0.00           H
ATOM   1471  CE  LYS A 100      38.462  32.223  89.068  1.00  0.00           C
ATOM   1472  HE1 LYS A 100      39.050  33.149  89.245  1.00  0.00           H
ATOM   1473  HE2 LYS A 100      39.068  31.364  89.428  1.00  0.00           H
ATOM   1474  NZ  LYS A 100      37.266  32.466  89.944  1.00  0.00           N
ATOM   1475  HZ1 LYS A 100      36.621  33.134  89.478  1.00  0.00           H
ATOM   1476  HZ2 LYS A 100      37.636  32.915  90.806  1.00  0.00           H
ATOM   1477  HZ3 LYS A 100      36.770  31.608  90.259  1.00  0.00           H
ATOM   1478  C   LYS A 100      40.618  29.759  84.934  1.00  0.00           C
ATOM   1479  O   LYS A 100      40.102  28.754  85.454  1.00  0.00           O
ATOM   1480  N   ILE A 101      41.930  29.991  85.041  1.00  0.00           N
ATOM   1481  HN  ILE A 101      42.328  30.782  84.582  1.00  0.00           H
ATOM   1482  CA  ILE A 101      42.781  29.095  85.863  1.00  0.00           C
ATOM   1483  HA  ILE A 101      42.281  28.144  85.977  1.00  0.00           H
ATOM   1484  CB  ILE A 101      44.100  28.818  85.117  1.00  0.00           C
ATOM   1485  HB  ILE A 101      44.758  28.277  85.830  1.00  0.00           H
ATOM   1486  CG2 ILE A 101      43.946  27.875  83.948  1.00  0.00           C
ATOM   1487 HG21 ILE A 101      44.884  27.396  83.594  1.00  0.00           H
ATOM   1488 HG22 ILE A 101      43.429  28.365  83.095  1.00  0.00           H
ATOM   1489 HG23 ILE A 101      43.347  26.989  84.248  1.00  0.00           H
ATOM   1490  CG1 ILE A 101      44.861  30.155  84.646  1.00  0.00           C
ATOM   1491 HG11 ILE A 101      45.033  30.619  85.641  1.00  0.00           H
ATOM   1492 HG12 ILE A 101      44.207  30.839  84.063  1.00  0.00           H
ATOM   1493  CD  ILE A 101      46.173  29.884  83.909  1.00  0.00           C
ATOM   1494  HD1 ILE A 101      46.286  30.849  83.371  1.00  0.00           H
ATOM   1495  HD2 ILE A 101      46.174  29.133  83.090  1.00  0.00           H
ATOM   1496  HD3 ILE A 101      47.015  29.663  84.600  1.00  0.00           H
ATOM   1497  C   ILE A 101      42.953  29.624  87.291  1.00  0.00           C
ATOM   1498  O   ILE A 101      43.501  28.918  88.161  1.00  0.00           O
ATOM   1499  N   GLY A 102      42.536  30.798  87.644  1.00  0.00           N
ATOM   1500  HN  GLY A 102      42.228  31.444  86.950  1.00  0.00           H
ATOM   1501  CA  GLY A 102      42.438  31.161  89.057  1.00  0.00           C
ATOM   1502  HA1 GLY A 102      43.157  30.652  89.683  1.00  0.00           H
ATOM   1503  HA2 GLY A 102      41.405  30.988  89.318  1.00  0.00           H
ATOM   1504  C   GLY A 102      42.670  32.633  89.194  1.00  0.00           C
ATOM   1505  O   GLY A 102      43.263  33.315  88.390  1.00  0.00           O
ATOM   1506  N   ARG A 103      42.102  33.175  90.281  1.00  0.00           N
ATOM   1507  HN  ARG A 103      41.838  32.633  91.075  1.00  0.00           H
ATOM   1508  CA  ARG A 103      42.093  34.581  90.411  1.00  0.00           C
ATOM   1509  HA  ARG A 103      41.396  34.875  91.182  1.00  0.00           H
ATOM   1510  CB  ARG A 103      43.421  34.958  91.142  1.00  0.00           C
ATOM   1511  HB1 ARG A 103      43.345  36.061  91.255  1.00  0.00           H
ATOM   1512  HB2 ARG A 103      44.323  34.784  90.516  1.00  0.00           H
ATOM   1513  CG  ARG A 103      43.620  34.318  92.527  1.00  0.00           C
ATOM   1514  HG1 ARG A 103      43.626  33.208  92.464  1.00  0.00           H
ATOM   1515  HG2 ARG A 103      42.748  34.610  93.150  1.00  0.00           H
ATOM   1516  CD  ARG A 103      44.916  34.610  93.259  1.00  0.00           C
ATOM   1517  HD1 ARG A 103      45.114  35.688  93.437  1.00  0.00           H
ATOM   1518  HD2 ARG A 103      45.736  34.186  92.641  1.00  0.00           H
ATOM   1519  NE  ARG A 103      44.834  33.902  94.533  1.00  0.00           N
ATOM   1520  HE  ARG A 103      44.086  33.248  94.650  1.00  0.00           H
ATOM   1521  CZ  ARG A 103      45.764  33.944  95.519  1.00  0.00           C
ATOM   1522  NH1 ARG A 103      46.766  34.804  95.415  1.00  0.00           N
ATOM   1523 HH11 ARG A 103      46.847  35.249  94.523  1.00  0.00           H
ATOM   1524 HH12 ARG A 103      47.544  34.784  96.042  1.00  0.00           H
ATOM   1525  NH2 ARG A 103      45.713  33.239  96.551  1.00  0.00           N
ATOM   1526 HH21 ARG A 103      44.805  32.910  96.811  1.00  0.00           H
ATOM   1527 HH22 ARG A 103      46.472  33.472  97.160  1.00  0.00           H
ATOM   1528  C   ARG A 103      41.687  35.399  89.206  1.00  0.00           C
ATOM   1529  O   ARG A 103      40.598  35.255  88.652  1.00  0.00           O
ATOM   1530  N   ASP A 104      42.518  36.324  88.750  1.00  0.00           N
ATOM   1531  HN  ASP A 104      43.363  36.507  89.247  1.00  0.00           H
ATOM   1532  CA  ASP A 104      42.346  37.120  87.556  1.00  0.00           C
ATOM   1533  HA  ASP A 104      41.361  36.972  87.137  1.00  0.00           H
ATOM   1534  CB  ASP A 104      42.536  38.597  88.044  1.00  0.00           C
ATOM   1535  HB1 ASP A 104      42.596  39.260  87.154  1.00  0.00           H
ATOM   1536  HB2 ASP A 104      43.476  38.661  88.634  1.00  0.00           H
ATOM   1537  CG  ASP A 104      41.289  38.958  88.813  1.00  0.00           C
ATOM   1538  OD1 ASP A 104      41.347  39.065  90.039  1.00  0.00           O
ATOM   1539  OD2 ASP A 104      40.232  39.160  88.187  1.00  0.00           O
ATOM   1540  C   ASP A 104      43.357  36.625  86.585  1.00  0.00           C
ATOM   1541  O   ASP A 104      43.680  37.285  85.652  1.00  0.00           O
ATOM   1542  N   THR A 105      43.919  35.398  86.716  1.00  0.00           N
ATOM   1543  HN  THR A 105      43.558  34.786  87.416  1.00  0.00           H
ATOM   1544  CA  THR A 105      44.731  34.796  85.719  1.00  0.00           C
ATOM   1545  HA  THR A 105      45.143  35.636  85.180  1.00  0.00           H
ATOM   1546  CB  THR A 105      45.782  33.870  86.318  1.00  0.00           C
ATOM   1547  HB  THR A 105      45.308  32.931  86.676  1.00  0.00           H
ATOM   1548  OG1 THR A 105      46.354  34.420  87.472  1.00  0.00           O
ATOM   1549  HG1 THR A 105      45.691  34.908  87.966  1.00  0.00           H
ATOM   1550  CG2 THR A 105      46.944  33.632  85.334  1.00  0.00           C
ATOM   1551 HG21 THR A 105      47.216  34.612  84.888  1.00  0.00           H
ATOM   1552 HG22 THR A 105      46.595  32.948  84.531  1.00  0.00           H
ATOM   1553 HG23 THR A 105      47.848  33.183  85.798  1.00  0.00           H
ATOM   1554  C   THR A 105      43.878  33.913  84.888  1.00  0.00           C
ATOM   1555  O   THR A 105      43.160  32.973  85.357  1.00  0.00           O
ATOM   1556  N   PHE A 106      43.956  34.113  83.553  1.00  0.00           N
ATOM   1557  HN  PHE A 106      44.657  34.767  83.281  1.00  0.00           H
ATOM   1558  CA  PHE A 106      43.217  33.343  82.581  1.00  0.00           C
ATOM   1559  HA  PHE A 106      42.678  32.567  83.104  1.00  0.00           H
ATOM   1560  CB  PHE A 106      42.278  34.255  81.725  1.00  0.00           C
ATOM   1561  HB1 PHE A 106      41.620  33.717  81.010  1.00  0.00           H
ATOM   1562  HB2 PHE A 106      43.035  34.915  81.251  1.00  0.00           H
ATOM   1563  CG  PHE A 106      41.381  35.121  82.590  1.00  0.00           C
ATOM   1564  CD1 PHE A 106      40.700  34.580  83.697  1.00  0.00           C
ATOM   1565  HD1 PHE A 106      40.737  33.517  83.881  1.00  0.00           H
ATOM   1566  CE1 PHE A 106      40.039  35.436  84.547  1.00  0.00           C
ATOM   1567  HE1 PHE A 106      39.401  35.106  85.353  1.00  0.00           H
ATOM   1568  CZ  PHE A 106      40.132  36.824  84.401  1.00  0.00           C
ATOM   1569  HZ  PHE A 106      39.607  37.426  85.127  1.00  0.00           H
ATOM   1570  CD2 PHE A 106      41.319  36.533  82.359  1.00  0.00           C
ATOM   1571  HD2 PHE A 106      41.985  37.012  81.656  1.00  0.00           H
ATOM   1572  CE2 PHE A 106      40.795  37.361  83.310  1.00  0.00           C
ATOM   1573  HE2 PHE A 106      40.938  38.426  83.200  1.00  0.00           H
ATOM   1574  C   PHE A 106      44.130  32.610  81.605  1.00  0.00           C
ATOM   1575  O   PHE A 106      45.339  32.637  81.713  1.00  0.00           O
ATOM   1576  N   ARG A 107      43.521  31.735  80.730  1.00  0.00           N
ATOM   1577  HN  ARG A 107      42.530  31.627  80.738  1.00  0.00           H
ATOM   1578  CA  ARG A 107      44.256  30.938  79.847  1.00  0.00           C
ATOM   1579  HA  ARG A 107      45.105  31.516  79.516  1.00  0.00           H
ATOM   1580  CB  ARG A 107      44.527  29.547  80.561  1.00  0.00           C
ATOM   1581  HB1 ARG A 107      43.532  29.143  80.846  1.00  0.00           H
ATOM   1582  HB2 ARG A 107      44.933  29.742  81.577  1.00  0.00           H
ATOM   1583  CG  ARG A 107      45.380  28.593  79.746  1.00  0.00           C
ATOM   1584  HG1 ARG A 107      45.060  28.416  78.697  1.00  0.00           H
ATOM   1585  HG2 ARG A 107      45.355  27.588  80.219  1.00  0.00           H
ATOM   1586  CD  ARG A 107      46.850  29.068  79.699  1.00  0.00           C
ATOM   1587  HD1 ARG A 107      47.232  29.007  80.741  1.00  0.00           H
ATOM   1588  HD2 ARG A 107      46.905  30.101  79.294  1.00  0.00           H
ATOM   1589  NE  ARG A 107      47.616  28.115  78.861  1.00  0.00           N
ATOM   1590  HE  ARG A 107      48.075  27.349  79.310  1.00  0.00           H
ATOM   1591  CZ  ARG A 107      47.814  28.232  77.608  1.00  0.00           C
ATOM   1592  NH1 ARG A 107      47.397  29.158  76.770  1.00  0.00           N
ATOM   1593 HH11 ARG A 107      47.088  30.016  77.180  1.00  0.00           H
ATOM   1594 HH12 ARG A 107      47.590  29.055  75.794  1.00  0.00           H
ATOM   1595  NH2 ARG A 107      48.353  27.217  76.942  1.00  0.00           N
ATOM   1596 HH21 ARG A 107      48.391  27.262  75.943  1.00  0.00           H
ATOM   1597 HH22 ARG A 107      48.640  26.407  77.453  1.00  0.00           H
ATOM   1598  C   ARG A 107      43.398  30.649  78.591  1.00  0.00           C
ATOM   1599  O   ARG A 107      42.254  30.295  78.670  1.00  0.00           O
ATOM   1600  N   ASP A 108      43.958  30.760  77.403  1.00  0.00           N
ATOM   1601  HN  ASP A 108      44.919  31.008  77.303  1.00  0.00           H
ATOM   1602  CA  ASP A 108      43.222  30.759  76.115  1.00  0.00           C
ATOM   1603  HA  ASP A 108      42.277  30.242  76.193  1.00  0.00           H
ATOM   1604  CB  ASP A 108      42.902  32.154  75.525  1.00  0.00           C
ATOM   1605  HB1 ASP A 108      42.319  32.605  76.356  1.00  0.00           H
ATOM   1606  HB2 ASP A 108      42.276  32.110  74.608  1.00  0.00           H
ATOM   1607  CG  ASP A 108      44.101  32.977  75.263  1.00  0.00           C
ATOM   1608  OD1 ASP A 108      44.076  34.027  74.518  1.00  0.00           O
ATOM   1609  OD2 ASP A 108      45.182  32.760  75.800  1.00  0.00           O
ATOM   1610  C   ASP A 108      44.014  29.901  75.167  1.00  0.00           C
ATOM   1611  O   ASP A 108      45.254  29.989  75.054  1.00  0.00           O
ATOM   1612  N   TYR A 109      43.275  29.166  74.295  1.00  0.00           N
ATOM   1613  HN  TYR A 109      42.295  29.127  74.473  1.00  0.00           H
ATOM   1614  CA  TYR A 109      43.648  28.326  73.162  1.00  0.00           C
ATOM   1615  HA  TYR A 109      44.727  28.311  73.102  1.00  0.00           H
ATOM   1616  CB  TYR A 109      43.091  26.915  73.338  1.00  0.00           C
ATOM   1617  HB1 TYR A 109      43.704  26.184  72.768  1.00  0.00           H
ATOM   1618  HB2 TYR A 109      42.004  26.950  73.109  1.00  0.00           H
ATOM   1619  CG  TYR A 109      43.100  26.540  74.798  1.00  0.00           C
ATOM   1620  CD1 TYR A 109      41.960  26.640  75.653  1.00  0.00           C
ATOM   1621  HD1 TYR A 109      41.089  27.174  75.303  1.00  0.00           H
ATOM   1622  CE1 TYR A 109      42.218  26.386  76.997  1.00  0.00           C
ATOM   1623  HE1 TYR A 109      41.592  26.748  77.799  1.00  0.00           H
ATOM   1624  CZ  TYR A 109      43.457  25.927  77.469  1.00  0.00           C
ATOM   1625  OH  TYR A 109      43.715  25.799  78.851  1.00  0.00           O
ATOM   1626  HH  TYR A 109      42.841  25.704  79.237  1.00  0.00           H
ATOM   1627  CD2 TYR A 109      44.310  25.952  75.227  1.00  0.00           C
ATOM   1628  HD2 TYR A 109      45.177  25.888  74.586  1.00  0.00           H
ATOM   1629  CE2 TYR A 109      44.474  25.695  76.613  1.00  0.00           C
ATOM   1630  HE2 TYR A 109      45.454  25.377  76.937  1.00  0.00           H
ATOM   1631  C   TYR A 109      43.250  29.053  71.805  1.00  0.00           C
ATOM   1632  O   TYR A 109      42.284  29.772  71.753  1.00  0.00           O
ATOM   1633  N   TRP A 110      43.880  28.825  70.587  1.00  0.00           N
ATOM   1634  HN  TRP A 110      44.629  28.183  70.443  1.00  0.00           H
ATOM   1635  CA  TRP A 110      43.603  29.705  69.504  1.00  0.00           C
ATOM   1636  HA  TRP A 110      42.575  30.029  69.442  1.00  0.00           H
ATOM   1637  CB  TRP A 110      44.496  30.921  69.447  1.00  0.00           C
ATOM   1638  HB1 TRP A 110      44.582  31.307  68.408  1.00  0.00           H
ATOM   1639  HB2 TRP A 110      45.563  30.682  69.647  1.00  0.00           H
ATOM   1640  CG  TRP A 110      44.217  32.097  70.286  1.00  0.00           C
ATOM   1641  CD1 TRP A 110      44.659  32.332  71.534  1.00  0.00           C
ATOM   1642  HD1 TRP A 110      45.161  31.586  72.132  1.00  0.00           H
ATOM   1643  NE1 TRP A 110      44.152  33.526  71.939  1.00  0.00           N
ATOM   1644  HE1 TRP A 110      44.117  33.839  72.863  1.00  0.00           H
ATOM   1645  CE2 TRP A 110      43.257  34.030  71.022  1.00  0.00           C
ATOM   1646  CD2 TRP A 110      43.378  33.172  69.912  1.00  0.00           C
ATOM   1647  CE3 TRP A 110      42.653  33.516  68.741  1.00  0.00           C
ATOM   1648  HE3 TRP A 110      42.612  32.783  67.948  1.00  0.00           H
ATOM   1649  CZ3 TRP A 110      41.858  34.728  68.690  1.00  0.00           C
ATOM   1650  HZ3 TRP A 110      41.350  35.031  67.786  1.00  0.00           H
ATOM   1651  CZ2 TRP A 110      42.695  35.281  70.899  1.00  0.00           C
ATOM   1652  HZ2 TRP A 110      42.901  36.060  71.618  1.00  0.00           H
ATOM   1653  CH2 TRP A 110      41.938  35.650  69.795  1.00  0.00           C
ATOM   1654  HH2 TRP A 110      41.423  36.599  69.760  1.00  0.00           H
ATOM   1655  C   TRP A 110      43.761  28.916  68.213  1.00  0.00           C
ATOM   1656  O   TRP A 110      44.702  28.113  68.016  1.00  0.00           O
ATOM   1657  N   GLY A 111      42.816  29.069  67.288  1.00  0.00           N
ATOM   1658  HN  GLY A 111      41.998  29.508  67.651  1.00  0.00           H
ATOM   1659  CA  GLY A 111      42.765  28.644  65.873  1.00  0.00           C
ATOM   1660  HA1 GLY A 111      41.879  29.080  65.436  1.00  0.00           H
ATOM   1661  HA2 GLY A 111      42.791  27.564  65.889  1.00  0.00           H
ATOM   1662  C   GLY A 111      43.931  29.170  65.073  1.00  0.00           C
ATOM   1663  O   GLY A 111      44.582  30.197  65.423  1.00  0.00           O
ATOM   1664  N   GLN A 112      44.185  28.590  63.916  1.00  0.00           N
ATOM   1665  HN  GLN A 112      43.615  27.909  63.463  1.00  0.00           H
ATOM   1666  CA  GLN A 112      45.279  29.086  63.086  1.00  0.00           C
ATOM   1667  HA  GLN A 112      46.054  29.611  63.624  1.00  0.00           H
ATOM   1668  CB  GLN A 112      45.935  27.916  62.181  1.00  0.00           C
ATOM   1669  HB1 GLN A 112      46.505  28.474  61.408  1.00  0.00           H
ATOM   1670  HB2 GLN A 112      45.194  27.288  61.641  1.00  0.00           H
ATOM   1671  CG  GLN A 112      46.954  27.027  62.952  1.00  0.00           C
ATOM   1672  HG1 GLN A 112      47.583  26.572  62.157  1.00  0.00           H
ATOM   1673  HG2 GLN A 112      46.427  26.216  63.498  1.00  0.00           H
ATOM   1674  CD  GLN A 112      47.947  27.754  63.855  1.00  0.00           C
ATOM   1675  OE1 GLN A 112      47.804  27.615  65.080  1.00  0.00           O
ATOM   1676  NE2 GLN A 112      48.946  28.445  63.316  1.00  0.00           N
ATOM   1677 HE21 GLN A 112      49.390  29.158  63.859  1.00  0.00           H
ATOM   1678 HE22 GLN A 112      48.957  28.635  62.334  1.00  0.00           H
ATOM   1679  C   GLN A 112      44.791  30.159  62.125  1.00  0.00           C
ATOM   1680  O   GLN A 112      45.553  30.912  61.557  1.00  0.00           O
ATOM   1681  N   GLY A 113      43.475  30.385  62.041  1.00  0.00           N
ATOM   1682  HN  GLY A 113      42.816  29.710  62.363  1.00  0.00           H
ATOM   1683  CA  GLY A 113      42.951  31.603  61.442  1.00  0.00           C
ATOM   1684  HA1 GLY A 113      43.781  32.219  61.131  1.00  0.00           H
ATOM   1685  HA2 GLY A 113      42.317  32.119  62.148  1.00  0.00           H
ATOM   1686  C   GLY A 113      42.212  31.464  60.213  1.00  0.00           C
ATOM   1687  O   GLY A 113      42.363  32.254  59.239  1.00  0.00           O
ATOM   1688  N   THR A 114      41.452  30.371  60.004  1.00  0.00           N
ATOM   1689  HN  THR A 114      41.297  29.787  60.798  1.00  0.00           H
ATOM   1690  CA  THR A 114      40.772  30.095  58.727  1.00  0.00           C
ATOM   1691  HA  THR A 114      41.409  29.469  58.119  1.00  0.00           H
ATOM   1692  CB  THR A 114      39.527  29.204  58.919  1.00  0.00           C
ATOM   1693  HB  THR A 114      38.958  29.758  59.696  1.00  0.00           H
ATOM   1694  OG1 THR A 114      39.862  27.945  59.370  1.00  0.00           O
ATOM   1695  HG1 THR A 114      40.261  28.040  60.238  1.00  0.00           H
ATOM   1696  CG2 THR A 114      38.658  28.928  57.639  1.00  0.00           C
ATOM   1697 HG21 THR A 114      37.760  28.314  57.865  1.00  0.00           H
ATOM   1698 HG22 THR A 114      39.213  28.453  56.801  1.00  0.00           H
ATOM   1699 HG23 THR A 114      38.216  29.852  57.210  1.00  0.00           H
ATOM   1700  C   THR A 114      40.255  31.167  57.790  1.00  0.00           C
ATOM   1701  O   THR A 114      39.608  32.134  58.218  1.00  0.00           O
ATOM   1702  N   GLN A 115      40.645  31.078  56.545  1.00  0.00           N
ATOM   1703  HN  GLN A 115      41.115  30.277  56.183  1.00  0.00           H
ATOM   1704  CA  GLN A 115      40.299  32.059  55.511  1.00  0.00           C
ATOM   1705  HA  GLN A 115      40.393  33.058  55.910  1.00  0.00           H
ATOM   1706  CB  GLN A 115      41.273  32.070  54.299  1.00  0.00           C
ATOM   1707  HB1 GLN A 115      42.288  32.354  54.649  1.00  0.00           H
ATOM   1708  HB2 GLN A 115      41.021  32.894  53.598  1.00  0.00           H
ATOM   1709  CG  GLN A 115      41.248  30.749  53.391  1.00  0.00           C
ATOM   1710  HG1 GLN A 115      41.910  30.815  52.502  1.00  0.00           H
ATOM   1711  HG2 GLN A 115      40.230  30.688  52.950  1.00  0.00           H
ATOM   1712  CD  GLN A 115      41.627  29.442  54.106  1.00  0.00           C
ATOM   1713  OE1 GLN A 115      42.179  29.396  55.188  1.00  0.00           O
ATOM   1714  NE2 GLN A 115      41.347  28.273  53.493  1.00  0.00           N
ATOM   1715 HE21 GLN A 115      41.043  28.119  52.552  1.00  0.00           H
ATOM   1716 HE22 GLN A 115      41.660  27.495  54.038  1.00  0.00           H
ATOM   1717  C   GLN A 115      38.826  32.126  55.194  1.00  0.00           C
ATOM   1718  O   GLN A 115      38.151  31.068  55.023  1.00  0.00           O
ATOM   1719  N   VAL A 116      38.382  33.342  54.961  1.00  0.00           N
ATOM   1720  HN  VAL A 116      38.879  34.191  55.121  1.00  0.00           H
ATOM   1721  CA  VAL A 116      37.133  33.584  54.271  1.00  0.00           C
ATOM   1722  HA  VAL A 116      36.962  32.697  53.678  1.00  0.00           H
ATOM   1723  CB  VAL A 116      35.893  33.975  55.175  1.00  0.00           C
ATOM   1724  HB  VAL A 116      36.219  34.879  55.732  1.00  0.00           H
ATOM   1725  CG1 VAL A 116      34.626  34.325  54.328  1.00  0.00           C
ATOM   1726 HG11 VAL A 116      33.787  34.606  54.999  1.00  0.00           H
ATOM   1727 HG12 VAL A 116      34.332  33.441  53.722  1.00  0.00           H
ATOM   1728 HG13 VAL A 116      34.865  35.209  53.699  1.00  0.00           H
ATOM   1729  CG2 VAL A 116      35.557  32.820  56.097  1.00  0.00           C
ATOM   1730 HG21 VAL A 116      34.475  32.757  56.340  1.00  0.00           H
ATOM   1731 HG22 VAL A 116      36.210  32.816  56.996  1.00  0.00           H
ATOM   1732 HG23 VAL A 116      35.877  31.872  55.613  1.00  0.00           H
ATOM   1733  C   VAL A 116      37.404  34.655  53.237  1.00  0.00           C
ATOM   1734  O   VAL A 116      37.833  35.759  53.496  1.00  0.00           O
ATOM   1735  N   THR A 117      37.203  34.401  51.931  1.00  0.00           N
ATOM   1736  HN  THR A 117      36.724  33.559  51.694  1.00  0.00           H
ATOM   1737  CA  THR A 117      37.376  35.432  50.865  1.00  0.00           C
ATOM   1738  HA  THR A 117      37.603  36.434  51.197  1.00  0.00           H
ATOM   1739  CB  THR A 117      38.482  35.040  49.821  1.00  0.00           C
ATOM   1740  HB  THR A 117      38.328  34.042  49.357  1.00  0.00           H
ATOM   1741  OG1 THR A 117      39.704  34.941  50.627  1.00  0.00           O
ATOM   1742  HG1 THR A 117      39.775  34.015  50.872  1.00  0.00           H
ATOM   1743  CG2 THR A 117      38.786  36.124  48.765  1.00  0.00           C
ATOM   1744 HG21 THR A 117      38.107  36.110  47.886  1.00  0.00           H
ATOM   1745 HG22 THR A 117      39.760  35.852  48.305  1.00  0.00           H
ATOM   1746 HG23 THR A 117      38.903  37.126  49.231  1.00  0.00           H
ATOM   1747  C   THR A 117      36.125  35.449  50.057  1.00  0.00           C
ATOM   1748  O   THR A 117      35.667  34.417  49.563  1.00  0.00           O
ATOM   1749  N   VAL A 118      35.481  36.645  49.797  1.00  0.00           N
ATOM   1750  HN  VAL A 118      35.966  37.467  50.084  1.00  0.00           H
ATOM   1751  CA  VAL A 118      34.360  36.795  48.822  1.00  0.00           C
ATOM   1752  HA  VAL A 118      33.680  35.976  49.007  1.00  0.00           H
ATOM   1753  CB  VAL A 118      33.562  38.196  48.957  1.00  0.00           C
ATOM   1754  HB  VAL A 118      34.282  39.032  49.085  1.00  0.00           H
ATOM   1755  CG1 VAL A 118      32.638  38.482  47.832  1.00  0.00           C
ATOM   1756 HG11 VAL A 118      31.941  39.288  48.148  1.00  0.00           H
ATOM   1757 HG12 VAL A 118      31.888  37.710  47.555  1.00  0.00           H
ATOM   1758 HG13 VAL A 118      33.042  38.893  46.883  1.00  0.00           H
ATOM   1759  CG2 VAL A 118      32.929  38.144  50.338  1.00  0.00           C
ATOM   1760 HG21 VAL A 118      32.715  39.173  50.698  1.00  0.00           H
ATOM   1761 HG22 VAL A 118      33.645  37.741  51.085  1.00  0.00           H
ATOM   1762 HG23 VAL A 118      32.016  37.513  50.292  1.00  0.00           H
ATOM   1763  C   VAL A 118      34.843  36.809  47.405  1.00  0.00           C
ATOM   1764  O   VAL A 118      35.709  37.597  47.054  1.00  0.00           O
ATOM   1765  N   SER A 119      34.271  35.940  46.511  1.00  0.00           N
ATOM   1766  HN  SER A 119      33.589  35.313  46.878  1.00  0.00           H
ATOM   1767  CA  SER A 119      34.564  35.933  45.065  1.00  0.00           C
ATOM   1768  HA  SER A 119      35.578  36.301  45.020  1.00  0.00           H
ATOM   1769  CB  SER A 119      34.531  34.466  44.497  1.00  0.00           C
ATOM   1770  HB1 SER A 119      33.474  34.124  44.523  1.00  0.00           H
ATOM   1771  HB2 SER A 119      35.167  33.884  45.198  1.00  0.00           H
ATOM   1772  OG  SER A 119      34.835  34.352  43.107  1.00  0.00           O
ATOM   1773  HG1 SER A 119      35.787  34.464  43.058  1.00  0.00           H
ATOM   1774  C   SER A 119      33.818  36.937  44.199  1.00  0.00           C
ATOM   1775  O   SER A 119      32.550  36.986  44.157  1.00  0.00           O
ATOM   1776  N   SER A 120      34.586  37.770  43.476  1.00  0.00           N
ATOM   1777  HN  SER A 120      35.554  37.529  43.492  1.00  0.00           H
ATOM   1778  CA  SER A 120      34.096  38.735  42.549  1.00  0.00           C
ATOM   1779  HA  SER A 120      33.309  39.240  43.089  1.00  0.00           H
ATOM   1780  CB  SER A 120      35.243  39.776  42.392  1.00  0.00           C
ATOM   1781  HB1 SER A 120      34.929  40.668  41.809  1.00  0.00           H
ATOM   1782  HB2 SER A 120      36.208  39.381  42.009  1.00  0.00           H
ATOM   1783  OG  SER A 120      35.561  40.301  43.683  1.00  0.00           O
ATOM   1784  HG1 SER A 120      34.725  40.601  44.048  1.00  0.00           H
ATOM   1785  C   SER A 120      33.679  38.122  41.224  1.00  0.00           C
ATOM   1786  OT1 SER A 120      33.007  38.846  40.432  1.00  0.00           O
ATOM   1787  OT2 SER A 120      33.924  36.926  40.869  1.00  0.00           O
ATOM   1788  N   MET B   1      19.914  26.457  76.748  1.00  0.00           N
ATOM   1789  HT1 MET B   1      19.142  25.891  76.341  1.00  0.00           H
ATOM   1790  HT2 MET B   1      20.195  26.033  77.655  1.00  0.00           H
ATOM   1791  HT3 MET B   1      20.736  26.344  76.120  1.00  0.00           H
ATOM   1792  CA  MET B   1      19.435  27.793  76.861  1.00  0.00           C
ATOM   1793  HA  MET B   1      18.434  27.625  77.230  1.00  0.00           H
ATOM   1794  CB  MET B   1      20.162  28.632  77.976  1.00  0.00           C
ATOM   1795  HB1 MET B   1      20.686  27.939  78.668  1.00  0.00           H
ATOM   1796  HB2 MET B   1      19.356  29.081  78.595  1.00  0.00           H
ATOM   1797  CG  MET B   1      21.156  29.801  77.616  1.00  0.00           C
ATOM   1798  HG1 MET B   1      21.553  30.207  78.570  1.00  0.00           H
ATOM   1799  HG2 MET B   1      20.552  30.663  77.259  1.00  0.00           H
ATOM   1800  SD  MET B   1      22.510  29.346  76.450  1.00  0.00           S
ATOM   1801  CE  MET B   1      23.294  28.148  77.544  1.00  0.00           C
ATOM   1802  HE1 MET B   1      23.461  28.632  78.530  1.00  0.00           H
ATOM   1803  HE2 MET B   1      24.314  27.889  77.188  1.00  0.00           H
ATOM   1804  HE3 MET B   1      22.749  27.204  77.757  1.00  0.00           H
ATOM   1805  C   MET B   1      19.252  28.595  75.673  1.00  0.00           C
ATOM   1806  O   MET B   1      19.595  28.212  74.562  1.00  0.00           O
ATOM   1807  N   ASP B   2      18.548  29.774  75.759  1.00  0.00           N
ATOM   1808  HN  ASP B   2      18.207  30.176  76.605  1.00  0.00           H
ATOM   1809  CA  ASP B   2      18.380  30.583  74.529  1.00  0.00           C
ATOM   1810  HA  ASP B   2      18.691  30.028  73.656  1.00  0.00           H
ATOM   1811  CB  ASP B   2      16.899  31.020  74.215  1.00  0.00           C
ATOM   1812  HB1 ASP B   2      16.789  31.680  73.328  1.00  0.00           H
ATOM   1813  HB2 ASP B   2      16.564  31.486  75.166  1.00  0.00           H
ATOM   1814  CG  ASP B   2      15.866  29.932  73.994  1.00  0.00           C
ATOM   1815  OD1 ASP B   2      14.656  30.321  73.750  1.00  0.00           O
ATOM   1816  OD2 ASP B   2      16.133  28.675  74.157  1.00  0.00           O
ATOM   1817  C   ASP B   2      19.346  31.786  74.647  1.00  0.00           C
ATOM   1818  O   ASP B   2      19.445  32.442  75.736  1.00  0.00           O
ATOM   1819  N   LEU B   3      20.141  32.192  73.617  1.00  0.00           N
ATOM   1820  HN  LEU B   3      20.130  31.649  72.781  1.00  0.00           H
ATOM   1821  CA  LEU B   3      21.147  33.215  73.662  1.00  0.00           C
ATOM   1822  HA  LEU B   3      21.644  33.220  74.621  1.00  0.00           H
ATOM   1823  CB  LEU B   3      22.233  32.980  72.575  1.00  0.00           C
ATOM   1824  HB1 LEU B   3      22.986  33.796  72.614  1.00  0.00           H
ATOM   1825  HB2 LEU B   3      21.717  33.154  71.606  1.00  0.00           H
ATOM   1826  CG  LEU B   3      22.852  31.604  72.365  1.00  0.00           C
ATOM   1827  HG  LEU B   3      22.071  30.818  72.452  1.00  0.00           H
ATOM   1828  CD1 LEU B   3      23.618  31.583  71.036  1.00  0.00           C
ATOM   1829 HD11 LEU B   3      22.884  31.964  70.294  1.00  0.00           H
ATOM   1830 HD12 LEU B   3      23.895  30.530  70.816  1.00  0.00           H
ATOM   1831 HD13 LEU B   3      24.629  32.039  70.985  1.00  0.00           H
ATOM   1832  CD2 LEU B   3      23.782  31.326  73.538  1.00  0.00           C
ATOM   1833 HD21 LEU B   3      24.395  30.465  73.196  1.00  0.00           H
ATOM   1834 HD22 LEU B   3      23.195  31.208  74.474  1.00  0.00           H
ATOM   1835 HD23 LEU B   3      24.514  32.130  73.764  1.00  0.00           H
ATOM   1836  C   LEU B   3      20.533  34.636  73.521  1.00  0.00           C
ATOM   1837  O   LEU B   3      19.556  34.936  72.853  1.00  0.00           O
ATOM   1838  N   HSD B   4      21.137  35.567  74.283  1.00  0.00           N
ATOM   1839  HN  HSD B   4      21.915  35.306  74.850  1.00  0.00           H
ATOM   1840  CA  HSD B   4      20.650  36.891  74.319  1.00  0.00           C
ATOM   1841  HA  HSD B   4      19.754  36.934  73.716  1.00  0.00           H
ATOM   1842  CB  HSD B   4      20.265  37.288  75.759  1.00  0.00           C
ATOM   1843  HB1 HSD B   4      20.093  38.379  75.644  1.00  0.00           H
ATOM   1844  HB2 HSD B   4      21.154  37.167  76.415  1.00  0.00           H
ATOM   1845  ND1 HSD B   4      18.482  37.243  77.419  1.00  0.00           N
ATOM   1846  HD1 HSD B   4      18.869  37.881  78.084  1.00  0.00           H
ATOM   1847  CG  HSD B   4      19.017  36.798  76.275  1.00  0.00           C
ATOM   1848  CE1 HSD B   4      17.398  36.474  77.688  1.00  0.00           C
ATOM   1849  HE1 HSD B   4      16.708  36.644  78.514  1.00  0.00           H
ATOM   1850  NE2 HSD B   4      17.225  35.574  76.723  1.00  0.00           N
ATOM   1851  CD2 HSD B   4      18.223  35.798  75.795  1.00  0.00           C
ATOM   1852  HD2 HSD B   4      18.260  35.063  75.001  1.00  0.00           H
ATOM   1853  C   HSD B   4      21.704  37.812  73.822  1.00  0.00           C
ATOM   1854  O   HSD B   4      22.897  37.609  74.186  1.00  0.00           O
ATOM   1855  N   LEU B   5      21.302  38.795  73.045  1.00  0.00           N
ATOM   1856  HN  LEU B   5      20.328  38.742  72.835  1.00  0.00           H
ATOM   1857  CA  LEU B   5      22.124  39.884  72.495  1.00  0.00           C
ATOM   1858  HA  LEU B   5      23.071  39.475  72.173  1.00  0.00           H
ATOM   1859  CB  LEU B   5      21.560  40.620  71.255  1.00  0.00           C
ATOM   1860  HB1 LEU B   5      22.323  41.312  70.840  1.00  0.00           H
ATOM   1861  HB2 LEU B   5      20.607  41.149  71.471  1.00  0.00           H
ATOM   1862  CG  LEU B   5      21.038  39.829  69.990  1.00  0.00           C
ATOM   1863  HG  LEU B   5      20.274  39.091  70.316  1.00  0.00           H
ATOM   1864  CD1 LEU B   5      20.547  40.760  68.876  1.00  0.00           C
ATOM   1865 HD11 LEU B   5      21.363  41.468  68.616  1.00  0.00           H
ATOM   1866 HD12 LEU B   5      19.705  41.443  69.119  1.00  0.00           H
ATOM   1867 HD13 LEU B   5      20.331  40.201  67.940  1.00  0.00           H
ATOM   1868  CD2 LEU B   5      22.218  39.003  69.507  1.00  0.00           C
ATOM   1869 HD21 LEU B   5      23.189  39.543  69.521  1.00  0.00           H
ATOM   1870 HD22 LEU B   5      21.994  38.786  68.440  1.00  0.00           H
ATOM   1871 HD23 LEU B   5      22.332  38.146  70.204  1.00  0.00           H
ATOM   1872  C   LEU B   5      22.491  40.878  73.575  1.00  0.00           C
ATOM   1873  O   LEU B   5      21.756  41.589  74.282  1.00  0.00           O
ATOM   1874  N   PHE B   6      23.876  40.971  73.765  1.00  0.00           N
ATOM   1875  HN  PHE B   6      24.428  40.367  73.195  1.00  0.00           H
ATOM   1876  CA  PHE B   6      24.523  41.861  74.708  1.00  0.00           C
ATOM   1877  HA  PHE B   6      24.127  41.564  75.668  1.00  0.00           H
ATOM   1878  CB  PHE B   6      26.072  41.754  74.636  1.00  0.00           C
ATOM   1879  HB1 PHE B   6      26.428  42.369  73.782  1.00  0.00           H
ATOM   1880  HB2 PHE B   6      26.195  40.665  74.453  1.00  0.00           H
ATOM   1881  CG  PHE B   6      26.695  42.083  76.022  1.00  0.00           C
ATOM   1882  CD1 PHE B   6      27.741  43.065  76.104  1.00  0.00           C
ATOM   1883  HD1 PHE B   6      28.012  43.632  75.226  1.00  0.00           H
ATOM   1884  CE1 PHE B   6      28.241  43.400  77.335  1.00  0.00           C
ATOM   1885  HE1 PHE B   6      28.883  44.257  77.480  1.00  0.00           H
ATOM   1886  CZ  PHE B   6      27.922  42.575  78.458  1.00  0.00           C
ATOM   1887  HZ  PHE B   6      28.340  42.872  79.408  1.00  0.00           H
ATOM   1888  CD2 PHE B   6      26.411  41.298  77.096  1.00  0.00           C
ATOM   1889  HD2 PHE B   6      25.675  40.514  76.986  1.00  0.00           H
ATOM   1890  CE2 PHE B   6      27.060  41.487  78.321  1.00  0.00           C
ATOM   1891  HE2 PHE B   6      26.945  40.813  79.157  1.00  0.00           H
ATOM   1892  C   PHE B   6      24.101  43.359  74.613  1.00  0.00           C
ATOM   1893  O   PHE B   6      24.048  43.959  73.509  1.00  0.00           O
ATOM   1894  N   ASP B   7      23.872  44.020  75.746  1.00  0.00           N
ATOM   1895  HN  ASP B   7      23.884  43.441  76.558  1.00  0.00           H
ATOM   1896  CA  ASP B   7      23.610  45.503  75.772  1.00  0.00           C
ATOM   1897  HA  ASP B   7      22.889  45.785  75.020  1.00  0.00           H
ATOM   1898  CB  ASP B   7      23.065  45.837  77.187  1.00  0.00           C
ATOM   1899  HB1 ASP B   7      22.979  46.915  77.438  1.00  0.00           H
ATOM   1900  HB2 ASP B   7      23.690  45.338  77.958  1.00  0.00           H
ATOM   1901  CG  ASP B   7      21.712  45.240  77.306  1.00  0.00           C
ATOM   1902  OD1 ASP B   7      21.355  45.140  78.534  1.00  0.00           O
ATOM   1903  OD2 ASP B   7      21.055  44.943  76.327  1.00  0.00           O
ATOM   1904  C   ASP B   7      24.925  46.274  75.672  1.00  0.00           C
ATOM   1905  O   ASP B   7      26.057  45.886  75.952  1.00  0.00           O
ATOM   1906  N   TYR B   8      24.741  47.512  75.145  1.00  0.00           N
ATOM   1907  HN  TYR B   8      23.786  47.709  74.937  1.00  0.00           H
ATOM   1908  CA  TYR B   8      25.694  48.625  75.040  1.00  0.00           C
ATOM   1909  HA  TYR B   8      26.620  48.074  74.967  1.00  0.00           H
ATOM   1910  CB  TYR B   8      25.373  49.583  73.817  1.00  0.00           C
ATOM   1911  HB1 TYR B   8      24.380  50.051  73.985  1.00  0.00           H
ATOM   1912  HB2 TYR B   8      25.295  49.025  72.859  1.00  0.00           H
ATOM   1913  CG  TYR B   8      26.312  50.726  73.655  1.00  0.00           C
ATOM   1914  CD1 TYR B   8      25.901  51.982  73.801  1.00  0.00           C
ATOM   1915  HD1 TYR B   8      24.898  52.185  74.147  1.00  0.00           H
ATOM   1916  CE1 TYR B   8      26.854  53.041  73.751  1.00  0.00           C
ATOM   1917  HE1 TYR B   8      26.577  54.065  73.952  1.00  0.00           H
ATOM   1918  CZ  TYR B   8      28.191  52.815  73.432  1.00  0.00           C
ATOM   1919  OH  TYR B   8      29.064  53.907  73.238  1.00  0.00           O
ATOM   1920  HH  TYR B   8      29.971  53.654  73.423  1.00  0.00           H
ATOM   1921  CD2 TYR B   8      27.644  50.460  73.288  1.00  0.00           C
ATOM   1922  HD2 TYR B   8      28.007  49.492  72.977  1.00  0.00           H
ATOM   1923  CE2 TYR B   8      28.597  51.553  73.172  1.00  0.00           C
ATOM   1924  HE2 TYR B   8      29.617  51.381  72.861  1.00  0.00           H
ATOM   1925  C   TYR B   8      25.800  49.417  76.359  1.00  0.00           C
ATOM   1926  O   TYR B   8      24.932  49.469  77.181  1.00  0.00           O
ATOM   1927  N   SER B   9      26.960  50.084  76.564  1.00  0.00           N
ATOM   1928  HN  SER B   9      27.682  50.133  75.877  1.00  0.00           H
ATOM   1929  CA  SER B   9      27.272  50.929  77.714  1.00  0.00           C
ATOM   1930  HA  SER B   9      26.389  51.358  78.165  1.00  0.00           H
ATOM   1931  CB  SER B   9      28.051  49.997  78.735  1.00  0.00           C
ATOM   1932  HB1 SER B   9      29.106  49.777  78.466  1.00  0.00           H
ATOM   1933  HB2 SER B   9      27.525  49.018  78.736  1.00  0.00           H
ATOM   1934  OG  SER B   9      28.184  50.472  80.082  1.00  0.00           O
ATOM   1935  HG1 SER B   9      27.487  50.028  80.569  1.00  0.00           H
ATOM   1936  C   SER B   9      28.074  52.084  77.345  1.00  0.00           C
ATOM   1937  O   SER B   9      28.758  52.152  76.304  1.00  0.00           O
ATOM   1938  N   GLU B  10      28.027  53.195  78.144  1.00  0.00           N
ATOM   1939  HN  GLU B  10      27.423  53.252  78.935  1.00  0.00           H
ATOM   1940  CA  GLU B  10      28.807  54.402  77.857  1.00  0.00           C
ATOM   1941  HA  GLU B  10      28.665  54.603  76.805  1.00  0.00           H
ATOM   1942  CB  GLU B  10      28.453  55.674  78.605  1.00  0.00           C
ATOM   1943  HB1 GLU B  10      29.266  56.429  78.557  1.00  0.00           H
ATOM   1944  HB2 GLU B  10      28.353  55.436  79.685  1.00  0.00           H
ATOM   1945  CG  GLU B  10      27.117  56.326  78.225  1.00  0.00           C
ATOM   1946  HG1 GLU B  10      26.251  55.666  78.440  1.00  0.00           H
ATOM   1947  HG2 GLU B  10      26.969  56.451  77.131  1.00  0.00           H
ATOM   1948  CD  GLU B  10      26.919  57.647  78.927  1.00  0.00           C
ATOM   1949  OE1 GLU B  10      26.929  58.739  78.270  1.00  0.00           O
ATOM   1950  OE2 GLU B  10      26.711  57.629  80.195  1.00  0.00           O
ATOM   1951  C   GLU B  10      30.306  54.125  78.064  1.00  0.00           C
ATOM   1952  O   GLU B  10      30.705  53.123  78.717  1.00  0.00           O
ATOM   1953  N   PRO B  11      31.215  54.961  77.493  1.00  0.00           N
ATOM   1954  CD  PRO B  11      30.947  55.875  76.321  1.00  0.00           C
ATOM   1955  HD1 PRO B  11      30.488  56.854  76.578  1.00  0.00           H
ATOM   1956  HD2 PRO B  11      30.376  55.346  75.528  1.00  0.00           H
ATOM   1957  CA  PRO B  11      32.499  55.234  78.109  1.00  0.00           C
ATOM   1958  HA  PRO B  11      33.052  54.306  78.095  1.00  0.00           H
ATOM   1959  CB  PRO B  11      33.126  56.267  77.207  1.00  0.00           C
ATOM   1960  HB1 PRO B  11      34.231  56.367  77.155  1.00  0.00           H
ATOM   1961  HB2 PRO B  11      32.761  57.294  77.422  1.00  0.00           H
ATOM   1962  CG  PRO B  11      32.362  56.139  75.860  1.00  0.00           C
ATOM   1963  HG1 PRO B  11      32.493  57.088  75.298  1.00  0.00           H
ATOM   1964  HG2 PRO B  11      32.735  55.250  75.307  1.00  0.00           H
ATOM   1965  C   PRO B  11      32.523  55.761  79.529  1.00  0.00           C
ATOM   1966  O   PRO B  11      31.743  56.677  79.831  1.00  0.00           O
ATOM   1967  N   GLY B  12      33.377  55.230  80.422  1.00  0.00           N
ATOM   1968  HN  GLY B  12      33.966  54.523  80.039  1.00  0.00           H
ATOM   1969  CA  GLY B  12      33.437  55.742  81.807  1.00  0.00           C
ATOM   1970  HA1 GLY B  12      34.254  55.292  82.352  1.00  0.00           H
ATOM   1971  HA2 GLY B  12      32.502  55.370  82.199  1.00  0.00           H
ATOM   1972  C   GLY B  12      33.534  57.241  82.185  1.00  0.00           C
ATOM   1973  O   GLY B  12      33.942  58.053  81.333  1.00  0.00           O
ATOM   1974  N   ASN B  13      33.152  57.666  83.438  1.00  0.00           N
ATOM   1975  HN  ASN B  13      32.668  57.115  84.115  1.00  0.00           H
ATOM   1976  CA  ASN B  13      33.265  59.041  83.875  1.00  0.00           C
ATOM   1977  HA  ASN B  13      33.640  59.620  83.044  1.00  0.00           H
ATOM   1978  CB  ASN B  13      31.809  59.532  84.265  1.00  0.00           C
ATOM   1979  HB1 ASN B  13      31.822  60.442  84.903  1.00  0.00           H
ATOM   1980  HB2 ASN B  13      31.347  58.741  84.894  1.00  0.00           H
ATOM   1981  CG  ASN B  13      30.955  59.621  83.044  1.00  0.00           C
ATOM   1982  OD1 ASN B  13      30.311  58.704  82.620  1.00  0.00           O
ATOM   1983  ND2 ASN B  13      30.869  60.846  82.467  1.00  0.00           N
ATOM   1984 HD21 ASN B  13      31.395  61.529  82.973  1.00  0.00           H
ATOM   1985 HD22 ASN B  13      30.308  61.061  81.667  1.00  0.00           H
ATOM   1986  C   ASN B  13      34.288  59.014  84.992  1.00  0.00           C
ATOM   1987  O   ASN B  13      34.297  59.943  85.801  1.00  0.00           O
ATOM   1988  N   PHE B  14      35.186  57.998  84.969  1.00  0.00           N
ATOM   1989  HN  PHE B  14      35.091  57.282  84.281  1.00  0.00           H
ATOM   1990  CA  PHE B  14      36.324  57.817  85.909  1.00  0.00           C
ATOM   1991  HA  PHE B  14      35.850  58.007  86.861  1.00  0.00           H
ATOM   1992  CB  PHE B  14      36.785  56.327  85.771  1.00  0.00           C
ATOM   1993  HB1 PHE B  14      37.661  56.030  86.386  1.00  0.00           H
ATOM   1994  HB2 PHE B  14      37.014  56.131  84.701  1.00  0.00           H
ATOM   1995  CG  PHE B  14      35.700  55.422  86.070  1.00  0.00           C
ATOM   1996  CD1 PHE B  14      35.215  54.462  85.157  1.00  0.00           C
ATOM   1997  HD1 PHE B  14      35.557  54.465  84.133  1.00  0.00           H
ATOM   1998  CE1 PHE B  14      34.215  53.553  85.549  1.00  0.00           C
ATOM   1999  HE1 PHE B  14      33.879  52.804  84.847  1.00  0.00           H
ATOM   2000  CZ  PHE B  14      33.826  53.502  86.944  1.00  0.00           C
ATOM   2001  HZ  PHE B  14      33.143  52.715  87.228  1.00  0.00           H
ATOM   2002  CD2 PHE B  14      35.265  55.389  87.349  1.00  0.00           C
ATOM   2003  HD2 PHE B  14      35.757  56.069  88.029  1.00  0.00           H
ATOM   2004  CE2 PHE B  14      34.394  54.386  87.871  1.00  0.00           C
ATOM   2005  HE2 PHE B  14      34.105  54.378  88.912  1.00  0.00           H
ATOM   2006  C   PHE B  14      37.457  58.871  85.763  1.00  0.00           C
ATOM   2007  O   PHE B  14      37.864  59.228  84.676  1.00  0.00           O
ATOM   2008  N   SER B  15      38.086  59.163  86.913  1.00  0.00           N
ATOM   2009  HN  SER B  15      37.818  58.627  87.710  1.00  0.00           H
ATOM   2010  CA  SER B  15      39.221  60.123  87.038  1.00  0.00           C
ATOM   2011  HA  SER B  15      38.887  61.027  86.550  1.00  0.00           H
ATOM   2012  CB  SER B  15      39.404  60.652  88.480  1.00  0.00           C
ATOM   2013  HB1 SER B  15      38.416  60.947  88.894  1.00  0.00           H
ATOM   2014  HB2 SER B  15      40.174  61.451  88.419  1.00  0.00           H
ATOM   2015  OG  SER B  15      39.915  59.568  89.240  1.00  0.00           O
ATOM   2016  HG1 SER B  15      39.313  58.821  89.213  1.00  0.00           H
ATOM   2017  C   SER B  15      40.542  59.546  86.479  1.00  0.00           C
ATOM   2018  O   SER B  15      40.731  58.357  86.586  1.00  0.00           O
ATOM   2019  N   ASP B  16      41.415  60.347  85.782  1.00  0.00           N
ATOM   2020  HN  ASP B  16      41.342  61.340  85.833  1.00  0.00           H
ATOM   2021  CA  ASP B  16      42.627  59.910  85.134  1.00  0.00           C
ATOM   2022  HA  ASP B  16      42.423  59.036  84.533  1.00  0.00           H
ATOM   2023  CB  ASP B  16      43.214  61.000  84.153  1.00  0.00           C
ATOM   2024  HB1 ASP B  16      44.183  60.553  83.842  1.00  0.00           H
ATOM   2025  HB2 ASP B  16      43.427  61.970  84.651  1.00  0.00           H
ATOM   2026  CG  ASP B  16      42.426  61.084  82.885  1.00  0.00           C
ATOM   2027  OD1 ASP B  16      42.470  62.199  82.335  1.00  0.00           O
ATOM   2028  OD2 ASP B  16      41.810  60.060  82.455  1.00  0.00           O
ATOM   2029  C   ASP B  16      43.759  59.530  86.167  1.00  0.00           C
ATOM   2030  O   ASP B  16      43.912  60.300  87.143  1.00  0.00           O
ATOM   2031  N   ILE B  17      44.565  58.454  85.938  1.00  0.00           N
ATOM   2032  HN  ILE B  17      44.273  57.762  85.282  1.00  0.00           H
ATOM   2033  CA  ILE B  17      45.755  58.228  86.728  1.00  0.00           C
ATOM   2034  HA  ILE B  17      45.482  58.223  87.773  1.00  0.00           H
ATOM   2035  CB  ILE B  17      46.417  56.783  86.555  1.00  0.00           C
ATOM   2036  HB  ILE B  17      45.604  56.038  86.691  1.00  0.00           H
ATOM   2037  CG2 ILE B  17      46.992  56.723  85.114  1.00  0.00           C
ATOM   2038 HG21 ILE B  17      46.295  57.026  84.304  1.00  0.00           H
ATOM   2039 HG22 ILE B  17      47.277  55.681  84.854  1.00  0.00           H
ATOM   2040 HG23 ILE B  17      47.925  57.323  85.056  1.00  0.00           H
ATOM   2041  CG1 ILE B  17      47.517  56.299  87.642  1.00  0.00           C
ATOM   2042 HG11 ILE B  17      46.988  56.394  88.614  1.00  0.00           H
ATOM   2043 HG12 ILE B  17      48.376  56.992  87.512  1.00  0.00           H
ATOM   2044  CD  ILE B  17      47.898  54.791  87.467  1.00  0.00           C
ATOM   2045  HD1 ILE B  17      48.379  54.609  86.482  1.00  0.00           H
ATOM   2046  HD2 ILE B  17      47.060  54.090  87.672  1.00  0.00           H
ATOM   2047  HD3 ILE B  17      48.677  54.542  88.219  1.00  0.00           H
ATOM   2048  C   ILE B  17      46.817  59.345  86.514  1.00  0.00           C
ATOM   2049  O   ILE B  17      46.882  59.994  85.471  1.00  0.00           O
ATOM   2050  N   SER B  18      47.659  59.668  87.507  1.00  0.00           N
ATOM   2051  HN  SER B  18      47.370  59.439  88.433  1.00  0.00           H
ATOM   2052  CA  SER B  18      48.767  60.545  87.486  1.00  0.00           C
ATOM   2053  HA  SER B  18      48.350  61.484  87.153  1.00  0.00           H
ATOM   2054  CB  SER B  18      49.267  60.852  88.911  1.00  0.00           C
ATOM   2055  HB1 SER B  18      49.833  60.012  89.368  1.00  0.00           H
ATOM   2056  HB2 SER B  18      48.455  61.130  89.617  1.00  0.00           H
ATOM   2057  OG  SER B  18      50.188  61.978  89.008  1.00  0.00           O
ATOM   2058  HG1 SER B  18      51.098  61.753  89.216  1.00  0.00           H
ATOM   2059  C   SER B  18      49.901  60.171  86.512  1.00  0.00           C
ATOM   2060  O   SER B  18      50.411  60.955  85.697  1.00  0.00           O
ATOM   2061  N   TRP B  19      50.279  58.873  86.476  1.00  0.00           N
ATOM   2062  HN  TRP B  19      49.827  58.107  86.926  1.00  0.00           H
ATOM   2063  CA  TRP B  19      51.402  58.418  85.630  1.00  0.00           C
ATOM   2064  HA  TRP B  19      51.533  59.010  84.736  1.00  0.00           H
ATOM   2065  CB  TRP B  19      52.788  58.245  86.330  1.00  0.00           C
ATOM   2066  HB1 TRP B  19      53.536  58.038  85.535  1.00  0.00           H
ATOM   2067  HB2 TRP B  19      52.970  57.397  87.025  1.00  0.00           H
ATOM   2068  CG  TRP B  19      53.170  59.403  87.070  1.00  0.00           C
ATOM   2069  CD1 TRP B  19      53.963  60.357  86.567  1.00  0.00           C
ATOM   2070  HD1 TRP B  19      54.531  60.331  85.648  1.00  0.00           H
ATOM   2071  NE1 TRP B  19      54.075  61.392  87.492  1.00  0.00           N
ATOM   2072  HE1 TRP B  19      54.846  61.987  87.559  1.00  0.00           H
ATOM   2073  CE2 TRP B  19      53.423  60.991  88.601  1.00  0.00           C
ATOM   2074  CD2 TRP B  19      52.909  59.719  88.415  1.00  0.00           C
ATOM   2075  CE3 TRP B  19      52.350  58.950  89.422  1.00  0.00           C
ATOM   2076  HE3 TRP B  19      52.005  57.935  89.285  1.00  0.00           H
ATOM   2077  CZ3 TRP B  19      52.165  59.584  90.625  1.00  0.00           C
ATOM   2078  HZ3 TRP B  19      51.662  59.032  91.405  1.00  0.00           H
ATOM   2079  CZ2 TRP B  19      53.300  61.606  89.839  1.00  0.00           C
ATOM   2080  HZ2 TRP B  19      53.761  62.576  89.952  1.00  0.00           H
ATOM   2081  CH2 TRP B  19      52.634  60.889  90.851  1.00  0.00           C
ATOM   2082  HH2 TRP B  19      52.510  61.260  91.858  1.00  0.00           H
ATOM   2083  C   TRP B  19      50.960  57.055  85.147  1.00  0.00           C
ATOM   2084  O   TRP B  19      50.303  56.313  85.890  1.00  0.00           O
ATOM   2085  N   PRO B  20      51.305  56.576  83.984  1.00  0.00           N
ATOM   2086  CD  PRO B  20      52.027  57.284  82.898  1.00  0.00           C
ATOM   2087  HD1 PRO B  20      52.701  58.006  83.407  1.00  0.00           H
ATOM   2088  HD2 PRO B  20      51.321  57.825  82.232  1.00  0.00           H
ATOM   2089  CA  PRO B  20      51.161  55.186  83.596  1.00  0.00           C
ATOM   2090  HA  PRO B  20      50.084  55.162  83.512  1.00  0.00           H
ATOM   2091  CB  PRO B  20      51.936  55.098  82.260  1.00  0.00           C
ATOM   2092  HB1 PRO B  20      51.147  55.103  81.477  1.00  0.00           H
ATOM   2093  HB2 PRO B  20      52.523  54.159  82.172  1.00  0.00           H
ATOM   2094  CG  PRO B  20      52.848  56.295  82.182  1.00  0.00           C
ATOM   2095  HG1 PRO B  20      53.805  56.164  82.729  1.00  0.00           H
ATOM   2096  HG2 PRO B  20      53.013  56.611  81.130  1.00  0.00           H
ATOM   2097  C   PRO B  20      51.660  54.282  84.660  1.00  0.00           C
ATOM   2098  O   PRO B  20      52.805  54.381  85.084  1.00  0.00           O
ATOM   2099  N   CYS B  21      50.734  53.410  85.179  1.00  0.00           N
ATOM   2100  HN  CYS B  21      49.793  53.395  84.850  1.00  0.00           H
ATOM   2101  CA  CYS B  21      51.023  52.355  86.147  1.00  0.00           C
ATOM   2102  HA  CYS B  21      50.092  51.874  86.409  1.00  0.00           H
ATOM   2103  CB  CYS B  21      51.859  51.217  85.536  1.00  0.00           C
ATOM   2104  HB1 CYS B  21      52.127  50.443  86.287  1.00  0.00           H
ATOM   2105  HB2 CYS B  21      52.855  51.570  85.195  1.00  0.00           H
ATOM   2106  SG  CYS B  21      50.936  50.298  84.233  1.00  0.00           S
ATOM   2107  C   CYS B  21      51.451  52.775  87.489  1.00  0.00           C
ATOM   2108  O   CYS B  21      51.787  51.979  88.372  1.00  0.00           O
ATOM   2109  N   ASN B  22      51.401  54.061  87.810  1.00  0.00           N
ATOM   2110  HN  ASN B  22      50.959  54.733  87.222  1.00  0.00           H
ATOM   2111  CA  ASN B  22      51.950  54.767  88.931  1.00  0.00           C
ATOM   2112  HA  ASN B  22      51.486  55.739  88.853  1.00  0.00           H
ATOM   2113  CB  ASN B  22      51.626  54.321  90.349  1.00  0.00           C
ATOM   2114  HB1 ASN B  22      51.811  55.147  91.069  1.00  0.00           H
ATOM   2115  HB2 ASN B  22      52.256  53.455  90.641  1.00  0.00           H
ATOM   2116  CG  ASN B  22      50.129  54.143  90.367  1.00  0.00           C
ATOM   2117  OD1 ASN B  22      49.447  55.125  90.618  1.00  0.00           O
ATOM   2118  ND2 ASN B  22      49.586  52.909  90.286  1.00  0.00           N
ATOM   2119 HD21 ASN B  22      48.605  52.715  90.258  1.00  0.00           H
ATOM   2120 HD22 ASN B  22      50.140  52.080  90.350  1.00  0.00           H
ATOM   2121  C   ASN B  22      53.419  55.068  88.843  1.00  0.00           C
ATOM   2122  O   ASN B  22      54.038  55.359  89.854  1.00  0.00           O
ATOM   2123  N   SER B  23      54.041  55.012  87.597  1.00  0.00           N
ATOM   2124  HN  SER B  23      53.429  54.784  86.843  1.00  0.00           H
ATOM   2125  CA  SER B  23      55.458  55.345  87.392  1.00  0.00           C
ATOM   2126  HA  SER B  23      55.493  55.503  86.324  1.00  0.00           H
ATOM   2127  CB  SER B  23      55.854  56.724  87.841  1.00  0.00           C
ATOM   2128  HB1 SER B  23      55.903  56.673  88.949  1.00  0.00           H
ATOM   2129  HB2 SER B  23      55.150  57.527  87.537  1.00  0.00           H
ATOM   2130  OG  SER B  23      57.173  57.026  87.394  1.00  0.00           O
ATOM   2131  HG1 SER B  23      57.850  56.551  87.882  1.00  0.00           H
ATOM   2132  C   SER B  23      56.409  54.207  87.803  1.00  0.00           C
ATOM   2133  O   SER B  23      57.432  54.364  88.428  1.00  0.00           O
ATOM   2134  N   SER B  24      56.068  52.983  87.426  1.00  0.00           N
ATOM   2135  HN  SER B  24      55.137  52.822  87.109  1.00  0.00           H
ATOM   2136  CA  SER B  24      56.960  51.849  87.632  1.00  0.00           C
ATOM   2137  HA  SER B  24      57.992  52.061  87.395  1.00  0.00           H
ATOM   2138  CB  SER B  24      57.047  51.365  89.144  1.00  0.00           C
ATOM   2139  HB1 SER B  24      56.066  50.871  89.309  1.00  0.00           H
ATOM   2140  HB2 SER B  24      57.141  52.292  89.749  1.00  0.00           H
ATOM   2141  OG  SER B  24      58.060  50.318  89.389  1.00  0.00           O
ATOM   2142  HG1 SER B  24      57.743  49.881  90.184  1.00  0.00           H
ATOM   2143  C   SER B  24      56.433  50.710  86.772  1.00  0.00           C
ATOM   2144  O   SER B  24      55.466  50.888  86.052  1.00  0.00           O
ATOM   2145  N   ASP B  25      57.129  49.541  86.865  1.00  0.00           N
ATOM   2146  HN  ASP B  25      57.817  49.324  87.554  1.00  0.00           H
ATOM   2147  CA  ASP B  25      56.816  48.515  85.885  1.00  0.00           C
ATOM   2148  HA  ASP B  25      56.774  48.955  84.899  1.00  0.00           H
ATOM   2149  CB  ASP B  25      57.971  47.483  85.932  1.00  0.00           C
ATOM   2150  HB1 ASP B  25      57.743  46.631  85.255  1.00  0.00           H
ATOM   2151  HB2 ASP B  25      58.060  47.117  86.977  1.00  0.00           H
ATOM   2152  CG  ASP B  25      59.246  48.229  85.461  1.00  0.00           C
ATOM   2153  OD1 ASP B  25      60.231  48.273  86.219  1.00  0.00           O
ATOM   2154  OD2 ASP B  25      59.239  48.754  84.323  1.00  0.00           O
ATOM   2155  C   ASP B  25      55.434  47.897  86.011  1.00  0.00           C
ATOM   2156  O   ASP B  25      54.952  47.836  87.118  1.00  0.00           O
ATOM   2157  N   CYS B  26      54.868  47.473  84.926  1.00  0.00           N
ATOM   2158  HN  CYS B  26      55.221  47.624  84.006  1.00  0.00           H
ATOM   2159  CA  CYS B  26      53.532  46.711  84.952  1.00  0.00           C
ATOM   2160  HA  CYS B  26      53.501  46.116  85.853  1.00  0.00           H
ATOM   2161  CB  CYS B  26      52.350  47.640  84.856  1.00  0.00           C
ATOM   2162  HB1 CYS B  26      52.185  48.087  85.859  1.00  0.00           H
ATOM   2163  HB2 CYS B  26      51.455  46.992  84.738  1.00  0.00           H
ATOM   2164  SG  CYS B  26      52.391  48.938  83.605  1.00  0.00           S
ATOM   2165  C   CYS B  26      53.448  45.643  83.839  1.00  0.00           C
ATOM   2166  O   CYS B  26      53.631  45.986  82.672  1.00  0.00           O
ATOM   2167  N   ILE B  27      53.287  44.304  84.162  1.00  0.00           N
ATOM   2168  HN  ILE B  27      53.370  43.942  85.087  1.00  0.00           H
ATOM   2169  CA  ILE B  27      52.919  43.338  83.183  1.00  0.00           C
ATOM   2170  HA  ILE B  27      53.656  43.449  82.402  1.00  0.00           H
ATOM   2171  CB  ILE B  27      52.918  41.856  83.702  1.00  0.00           C
ATOM   2172  HB  ILE B  27      52.099  41.684  84.433  1.00  0.00           H
ATOM   2173  CG2 ILE B  27      52.768  40.774  82.666  1.00  0.00           C
ATOM   2174 HG21 ILE B  27      53.015  39.829  83.196  1.00  0.00           H
ATOM   2175 HG22 ILE B  27      53.629  40.975  81.994  1.00  0.00           H
ATOM   2176 HG23 ILE B  27      51.869  40.659  82.023  1.00  0.00           H
ATOM   2177  CG1 ILE B  27      54.220  41.594  84.566  1.00  0.00           C
ATOM   2178 HG11 ILE B  27      54.813  42.516  84.741  1.00  0.00           H
ATOM   2179 HG12 ILE B  27      54.874  40.853  84.057  1.00  0.00           H
ATOM   2180  CD  ILE B  27      53.777  41.103  85.919  1.00  0.00           C
ATOM   2181  HD1 ILE B  27      53.195  40.172  85.749  1.00  0.00           H
ATOM   2182  HD2 ILE B  27      53.174  41.841  86.489  1.00  0.00           H
ATOM   2183  HD3 ILE B  27      54.689  40.834  86.493  1.00  0.00           H
ATOM   2184  C   ILE B  27      51.574  43.479  82.479  1.00  0.00           C
ATOM   2185  O   ILE B  27      50.587  43.643  83.146  1.00  0.00           O
ATOM   2186  N   VAL B  28      51.472  43.414  81.157  1.00  0.00           N
ATOM   2187  HN  VAL B  28      52.317  43.295  80.642  1.00  0.00           H
ATOM   2188  CA  VAL B  28      50.269  43.453  80.342  1.00  0.00           C
ATOM   2189  HA  VAL B  28      49.706  44.233  80.834  1.00  0.00           H
ATOM   2190  CB  VAL B  28      50.634  43.892  78.883  1.00  0.00           C
ATOM   2191  HB  VAL B  28      51.343  43.133  78.488  1.00  0.00           H
ATOM   2192  CG1 VAL B  28      49.360  43.761  77.988  1.00  0.00           C
ATOM   2193 HG11 VAL B  28      48.826  42.789  78.047  1.00  0.00           H
ATOM   2194 HG12 VAL B  28      49.557  44.090  76.945  1.00  0.00           H
ATOM   2195 HG13 VAL B  28      48.651  44.506  78.409  1.00  0.00           H
ATOM   2196  CG2 VAL B  28      51.155  45.331  78.921  1.00  0.00           C
ATOM   2197 HG21 VAL B  28      50.467  46.052  79.412  1.00  0.00           H
ATOM   2198 HG22 VAL B  28      51.257  45.704  77.879  1.00  0.00           H
ATOM   2199 HG23 VAL B  28      52.084  45.379  79.528  1.00  0.00           H
ATOM   2200  C   VAL B  28      49.423  42.127  80.424  1.00  0.00           C
ATOM   2201  O   VAL B  28      49.843  41.068  79.967  1.00  0.00           O
ATOM   2202  N   VAL B  29      48.222  42.118  81.039  1.00  0.00           N
ATOM   2203  HN  VAL B  29      47.797  42.986  81.281  1.00  0.00           H
ATOM   2204  CA  VAL B  29      47.477  40.902  81.300  1.00  0.00           C
ATOM   2205  HA  VAL B  29      47.977  40.004  80.968  1.00  0.00           H
ATOM   2206  CB  VAL B  29      47.264  40.588  82.740  1.00  0.00           C
ATOM   2207  HB  VAL B  29      46.696  39.657  82.951  1.00  0.00           H
ATOM   2208  CG1 VAL B  29      48.637  40.418  83.399  1.00  0.00           C
ATOM   2209 HG11 VAL B  29      49.308  39.609  83.038  1.00  0.00           H
ATOM   2210 HG12 VAL B  29      48.475  40.129  84.460  1.00  0.00           H
ATOM   2211 HG13 VAL B  29      49.193  41.379  83.358  1.00  0.00           H
ATOM   2212  CG2 VAL B  29      46.495  41.622  83.571  1.00  0.00           C
ATOM   2213 HG21 VAL B  29      46.776  42.693  83.480  1.00  0.00           H
ATOM   2214 HG22 VAL B  29      46.443  41.331  84.642  1.00  0.00           H
ATOM   2215 HG23 VAL B  29      45.470  41.589  83.144  1.00  0.00           H
ATOM   2216  C   VAL B  29      46.127  40.885  80.536  1.00  0.00           C
ATOM   2217  O   VAL B  29      45.502  41.926  80.317  1.00  0.00           O
ATOM   2218  N   ASP B  30      45.674  39.678  80.056  1.00  0.00           N
ATOM   2219  HN  ASP B  30      46.288  38.893  80.056  1.00  0.00           H
ATOM   2220  CA  ASP B  30      44.340  39.536  79.657  1.00  0.00           C
ATOM   2221  HA  ASP B  30      44.081  40.229  78.870  1.00  0.00           H
ATOM   2222  CB  ASP B  30      44.074  38.103  79.098  1.00  0.00           C
ATOM   2223  HB1 ASP B  30      43.025  38.055  78.736  1.00  0.00           H
ATOM   2224  HB2 ASP B  30      44.284  37.279  79.812  1.00  0.00           H
ATOM   2225  CG  ASP B  30      44.947  37.874  77.890  1.00  0.00           C
ATOM   2226  OD1 ASP B  30      45.122  36.753  77.440  1.00  0.00           O
ATOM   2227  OD2 ASP B  30      45.334  38.961  77.259  1.00  0.00           O
ATOM   2228  C   ASP B  30      43.319  39.673  80.822  1.00  0.00           C
ATOM   2229  O   ASP B  30      43.625  39.223  81.912  1.00  0.00           O
ATOM   2230  N   THR B  31      42.198  40.375  80.588  1.00  0.00           N
ATOM   2231  HN  THR B  31      41.936  40.630  79.660  1.00  0.00           H
ATOM   2232  CA  THR B  31      41.268  40.850  81.590  1.00  0.00           C
ATOM   2233  HA  THR B  31      41.533  40.444  82.554  1.00  0.00           H
ATOM   2234  CB  THR B  31      41.388  42.321  81.964  1.00  0.00           C
ATOM   2235  HB  THR B  31      40.598  42.739  82.625  1.00  0.00           H
ATOM   2236  OG1 THR B  31      41.581  43.105  80.736  1.00  0.00           O
ATOM   2237  HG1 THR B  31      40.764  43.559  80.518  1.00  0.00           H
ATOM   2238  CG2 THR B  31      42.743  42.514  82.656  1.00  0.00           C
ATOM   2239 HG21 THR B  31      42.905  41.823  83.510  1.00  0.00           H
ATOM   2240 HG22 THR B  31      42.767  43.593  82.922  1.00  0.00           H
ATOM   2241 HG23 THR B  31      43.633  42.203  82.068  1.00  0.00           H
ATOM   2242  C   THR B  31      39.832  40.593  81.243  1.00  0.00           C
ATOM   2243  O   THR B  31      39.381  40.517  80.088  1.00  0.00           O
ATOM   2244  N   VAL B  32      38.998  40.428  82.278  1.00  0.00           N
ATOM   2245  HN  VAL B  32      39.367  40.464  83.204  1.00  0.00           H
ATOM   2246  CA  VAL B  32      37.542  40.251  82.241  1.00  0.00           C
ATOM   2247  HA  VAL B  32      37.312  40.064  83.280  1.00  0.00           H
ATOM   2248  CB  VAL B  32      36.827  41.500  82.039  1.00  0.00           C
ATOM   2249  HB  VAL B  32      37.072  42.030  81.094  1.00  0.00           H
ATOM   2250  CG1 VAL B  32      35.323  41.288  82.186  1.00  0.00           C
ATOM   2251 HG11 VAL B  32      34.957  41.004  81.176  1.00  0.00           H
ATOM   2252 HG12 VAL B  32      34.688  42.111  82.578  1.00  0.00           H
ATOM   2253 HG13 VAL B  32      35.135  40.477  82.922  1.00  0.00           H
ATOM   2254  CG2 VAL B  32      37.220  42.413  83.287  1.00  0.00           C
ATOM   2255 HG21 VAL B  32      38.287  42.575  83.549  1.00  0.00           H
ATOM   2256 HG22 VAL B  32      36.769  41.904  84.166  1.00  0.00           H
ATOM   2257 HG23 VAL B  32      36.558  43.305  83.293  1.00  0.00           H
ATOM   2258  C   VAL B  32      36.907  39.081  81.515  1.00  0.00           C
ATOM   2259  O   VAL B  32      36.840  39.006  80.288  1.00  0.00           O
ATOM   2260  N   MET B  33      36.295  38.112  82.228  1.00  0.00           N
ATOM   2261  HN  MET B  33      36.554  37.954  83.178  1.00  0.00           H
ATOM   2262  CA  MET B  33      35.400  37.138  81.598  1.00  0.00           C
ATOM   2263  HA  MET B  33      35.441  37.211  80.522  1.00  0.00           H
ATOM   2264  CB  MET B  33      35.935  35.662  82.000  1.00  0.00           C
ATOM   2265  HB1 MET B  33      35.253  34.948  81.490  1.00  0.00           H
ATOM   2266  HB2 MET B  33      35.846  35.532  83.100  1.00  0.00           H
ATOM   2267  CG  MET B  33      37.352  35.323  81.463  1.00  0.00           C
ATOM   2268  HG1 MET B  33      38.078  35.991  81.974  1.00  0.00           H
ATOM   2269  HG2 MET B  33      37.514  35.506  80.379  1.00  0.00           H
ATOM   2270  SD  MET B  33      37.916  33.579  82.016  1.00  0.00           S
ATOM   2271  CE  MET B  33      36.760  32.847  80.815  1.00  0.00           C
ATOM   2272  HE1 MET B  33      35.675  33.040  80.962  1.00  0.00           H
ATOM   2273  HE2 MET B  33      37.009  31.769  80.716  1.00  0.00           H
ATOM   2274  HE3 MET B  33      37.085  33.235  79.827  1.00  0.00           H
ATOM   2275  C   MET B  33      33.959  37.429  81.952  1.00  0.00           C
ATOM   2276  O   MET B  33      33.068  37.012  81.278  1.00  0.00           O
ATOM   2277  N   CYS B  34      33.784  38.145  83.055  1.00  0.00           N
ATOM   2278  HN  CYS B  34      34.495  38.440  83.689  1.00  0.00           H
ATOM   2279  CA  CYS B  34      32.432  38.457  83.501  1.00  0.00           C
ATOM   2280  HA  CYS B  34      31.650  38.232  82.791  1.00  0.00           H
ATOM   2281  CB  CYS B  34      32.150  37.798  84.832  1.00  0.00           C
ATOM   2282  HB1 CYS B  34      31.175  38.067  85.290  1.00  0.00           H
ATOM   2283  HB2 CYS B  34      32.949  38.045  85.564  1.00  0.00           H
ATOM   2284  SG  CYS B  34      32.139  36.008  84.659  1.00  0.00           S
ATOM   2285  C   CYS B  34      32.250  39.959  83.808  1.00  0.00           C
ATOM   2286  O   CYS B  34      32.786  40.490  84.796  1.00  0.00           O
ATOM   2287  N   PRO B  35      31.413  40.639  83.062  1.00  0.00           N
ATOM   2288  CD  PRO B  35      31.201  40.329  81.638  1.00  0.00           C
ATOM   2289  HD1 PRO B  35      30.498  39.478  81.510  1.00  0.00           H
ATOM   2290  HD2 PRO B  35      32.192  40.071  81.208  1.00  0.00           H
ATOM   2291  CA  PRO B  35      30.947  42.000  83.336  1.00  0.00           C
ATOM   2292  HA  PRO B  35      31.825  42.629  83.365  1.00  0.00           H
ATOM   2293  CB  PRO B  35      30.037  42.380  82.190  1.00  0.00           C
ATOM   2294  HB1 PRO B  35      30.053  43.472  81.985  1.00  0.00           H
ATOM   2295  HB2 PRO B  35      28.983  42.095  82.395  1.00  0.00           H
ATOM   2296  CG  PRO B  35      30.648  41.629  81.046  1.00  0.00           C
ATOM   2297  HG1 PRO B  35      29.984  41.378  80.191  1.00  0.00           H
ATOM   2298  HG2 PRO B  35      31.546  42.101  80.593  1.00  0.00           H
ATOM   2299  C   PRO B  35      30.361  42.300  84.689  1.00  0.00           C
ATOM   2300  O   PRO B  35      29.995  41.404  85.469  1.00  0.00           O
ATOM   2301  N   ASN B  36      30.446  43.547  85.158  1.00  0.00           N
ATOM   2302  HN  ASN B  36      30.685  44.410  84.718  1.00  0.00           H
ATOM   2303  CA  ASN B  36      30.128  43.864  86.519  1.00  0.00           C
ATOM   2304  HA  ASN B  36      30.791  43.255  87.116  1.00  0.00           H
ATOM   2305  CB  ASN B  36      30.440  45.397  86.800  1.00  0.00           C
ATOM   2306  HB1 ASN B  36      30.080  45.747  87.792  1.00  0.00           H
ATOM   2307  HB2 ASN B  36      29.861  45.902  85.998  1.00  0.00           H
ATOM   2308  CG  ASN B  36      31.975  45.769  86.773  1.00  0.00           C
ATOM   2309  OD1 ASN B  36      32.886  45.065  87.270  1.00  0.00           O
ATOM   2310  ND2 ASN B  36      32.319  46.906  86.125  1.00  0.00           N
ATOM   2311 HD21 ASN B  36      33.292  47.137  86.085  1.00  0.00           H
ATOM   2312 HD22 ASN B  36      31.649  47.570  85.793  1.00  0.00           H
ATOM   2313  C   ASN B  36      28.720  43.610  87.067  1.00  0.00           C
ATOM   2314  O   ASN B  36      27.726  43.711  86.416  1.00  0.00           O
ATOM   2315  N   MET B  37      28.587  43.297  88.391  1.00  0.00           N
ATOM   2316  HN  MET B  37      29.376  43.087  88.963  1.00  0.00           H
ATOM   2317  CA  MET B  37      27.358  43.090  89.007  1.00  0.00           C
ATOM   2318  HA  MET B  37      26.724  42.401  88.469  1.00  0.00           H
ATOM   2319  CB  MET B  37      27.503  42.420  90.368  1.00  0.00           C
ATOM   2320  HB1 MET B  37      28.011  41.448  90.189  1.00  0.00           H
ATOM   2321  HB2 MET B  37      26.465  42.222  90.710  1.00  0.00           H
ATOM   2322  CG  MET B  37      28.281  43.174  91.477  1.00  0.00           C
ATOM   2323  HG1 MET B  37      27.625  44.055  91.647  1.00  0.00           H
ATOM   2324  HG2 MET B  37      29.244  43.492  91.023  1.00  0.00           H
ATOM   2325  SD  MET B  37      28.704  42.259  93.006  1.00  0.00           S
ATOM   2326  CE  MET B  37      29.410  43.782  93.699  1.00  0.00           C
ATOM   2327  HE1 MET B  37      29.420  43.915  94.802  1.00  0.00           H
ATOM   2328  HE2 MET B  37      28.840  44.627  93.258  1.00  0.00           H
ATOM   2329  HE3 MET B  37      30.473  43.770  93.375  1.00  0.00           H
ATOM   2330  C   MET B  37      26.641  44.440  89.187  1.00  0.00           C
ATOM   2331  O   MET B  37      27.321  45.488  89.401  1.00  0.00           O
ATOM   2332  N   PRO B  38      25.326  44.456  88.960  1.00  0.00           N
ATOM   2333  CD  PRO B  38      24.530  43.395  88.285  1.00  0.00           C
ATOM   2334  HD1 PRO B  38      24.221  42.763  89.144  1.00  0.00           H
ATOM   2335  HD2 PRO B  38      24.996  42.814  87.461  1.00  0.00           H
ATOM   2336  CA  PRO B  38      24.501  45.623  89.264  1.00  0.00           C
ATOM   2337  HA  PRO B  38      24.767  46.479  88.662  1.00  0.00           H
ATOM   2338  CB  PRO B  38      22.995  45.192  88.773  1.00  0.00           C
ATOM   2339  HB1 PRO B  38      22.444  46.052  88.336  1.00  0.00           H
ATOM   2340  HB2 PRO B  38      22.344  44.762  89.563  1.00  0.00           H
ATOM   2341  CG  PRO B  38      23.252  44.118  87.755  1.00  0.00           C
ATOM   2342  HG1 PRO B  38      22.470  43.330  87.737  1.00  0.00           H
ATOM   2343  HG2 PRO B  38      23.420  44.518  86.732  1.00  0.00           H
ATOM   2344  C   PRO B  38      24.538  46.031  90.738  1.00  0.00           C
ATOM   2345  O   PRO B  38      24.553  45.195  91.666  1.00  0.00           O
ATOM   2346  N   ASN B  39      24.591  47.363  90.989  1.00  0.00           N
ATOM   2347  HN  ASN B  39      24.691  48.026  90.251  1.00  0.00           H
ATOM   2348  CA  ASN B  39      24.611  47.979  92.260  1.00  0.00           C
ATOM   2349  HA  ASN B  39      24.521  49.055  92.223  1.00  0.00           H
ATOM   2350  CB  ASN B  39      23.481  47.461  93.257  1.00  0.00           C
ATOM   2351  HB1 ASN B  39      23.468  48.111  94.158  1.00  0.00           H
ATOM   2352  HB2 ASN B  39      23.641  46.412  93.587  1.00  0.00           H
ATOM   2353  CG  ASN B  39      22.180  47.562  92.629  1.00  0.00           C
ATOM   2354  OD1 ASN B  39      21.884  48.507  91.878  1.00  0.00           O
ATOM   2355  ND2 ASN B  39      21.298  46.615  92.874  1.00  0.00           N
ATOM   2356 HD21 ASN B  39      20.328  46.749  92.670  1.00  0.00           H
ATOM   2357 HD22 ASN B  39      21.641  45.889  93.471  1.00  0.00           H
ATOM   2358  C   ASN B  39      26.004  47.869  92.843  1.00  0.00           C
ATOM   2359  O   ASN B  39      26.203  48.255  94.006  1.00  0.00           O
ATOM   2360  N   LYS B  40      27.033  47.536  92.049  1.00  0.00           N
ATOM   2361  HN  LYS B  40      26.774  47.269  91.124  1.00  0.00           H
ATOM   2362  CA  LYS B  40      28.401  47.469  92.520  1.00  0.00           C
ATOM   2363  HA  LYS B  40      28.448  46.818  93.381  1.00  0.00           H
ATOM   2364  CB  LYS B  40      29.338  46.864  91.367  1.00  0.00           C
ATOM   2365  HB1 LYS B  40      29.033  47.363  90.422  1.00  0.00           H
ATOM   2366  HB2 LYS B  40      29.013  45.801  91.386  1.00  0.00           H
ATOM   2367  CG  LYS B  40      30.887  46.948  91.526  1.00  0.00           C
ATOM   2368  HG1 LYS B  40      31.138  46.561  92.537  1.00  0.00           H
ATOM   2369  HG2 LYS B  40      31.135  48.028  91.592  1.00  0.00           H
ATOM   2370  CD  LYS B  40      31.677  46.200  90.386  1.00  0.00           C
ATOM   2371  HD1 LYS B  40      31.468  46.731  89.433  1.00  0.00           H
ATOM   2372  HD2 LYS B  40      31.258  45.171  90.367  1.00  0.00           H
ATOM   2373  CE  LYS B  40      33.220  46.134  90.613  1.00  0.00           C
ATOM   2374  HE1 LYS B  40      33.502  45.449  91.441  1.00  0.00           H
ATOM   2375  HE2 LYS B  40      33.484  47.165  90.933  1.00  0.00           H
ATOM   2376  NZ  LYS B  40      34.047  45.643  89.511  1.00  0.00           N
ATOM   2377  HZ1 LYS B  40      33.564  45.347  88.639  1.00  0.00           H
ATOM   2378  HZ2 LYS B  40      34.544  44.801  89.866  1.00  0.00           H
ATOM   2379  HZ3 LYS B  40      34.755  46.315  89.153  1.00  0.00           H
ATOM   2380  C   LYS B  40      29.029  48.688  93.112  1.00  0.00           C
ATOM   2381  O   LYS B  40      29.420  48.755  94.246  1.00  0.00           O
ATOM   2382  N   SER B  41      28.953  49.818  92.325  1.00  0.00           N
ATOM   2383  HN  SER B  41      28.650  49.802  91.375  1.00  0.00           H
ATOM   2384  CA  SER B  41      29.187  51.140  92.832  1.00  0.00           C
ATOM   2385  HA  SER B  41      30.256  51.145  92.984  1.00  0.00           H
ATOM   2386  CB  SER B  41      28.796  52.305  91.790  1.00  0.00           C
ATOM   2387  HB1 SER B  41      27.740  52.138  91.489  1.00  0.00           H
ATOM   2388  HB2 SER B  41      29.455  52.126  90.914  1.00  0.00           H
ATOM   2389  OG  SER B  41      28.970  53.587  92.293  1.00  0.00           O
ATOM   2390  HG1 SER B  41      29.846  53.891  92.042  1.00  0.00           H
ATOM   2391  C   SER B  41      28.559  51.567  94.180  1.00  0.00           C
ATOM   2392  O   SER B  41      29.235  52.120  95.055  1.00  0.00           O
ATOM   2393  N   VAL B  42      27.241  51.300  94.353  1.00  0.00           N
ATOM   2394  HN  VAL B  42      26.688  50.925  93.613  1.00  0.00           H
ATOM   2395  CA  VAL B  42      26.460  51.651  95.508  1.00  0.00           C
ATOM   2396  HA  VAL B  42      26.516  52.724  95.621  1.00  0.00           H
ATOM   2397  CB  VAL B  42      24.970  51.236  95.311  1.00  0.00           C
ATOM   2398  HB  VAL B  42      25.025  50.242  94.818  1.00  0.00           H
ATOM   2399  CG1 VAL B  42      24.218  51.197  96.605  1.00  0.00           C
ATOM   2400 HG11 VAL B  42      23.164  50.869  96.474  1.00  0.00           H
ATOM   2401 HG12 VAL B  42      24.218  52.202  97.079  1.00  0.00           H
ATOM   2402 HG13 VAL B  42      24.582  50.459  97.352  1.00  0.00           H
ATOM   2403  CG2 VAL B  42      24.376  52.193  94.307  1.00  0.00           C
ATOM   2404 HG21 VAL B  42      23.286  51.980  94.334  1.00  0.00           H
ATOM   2405 HG22 VAL B  42      24.778  52.151  93.272  1.00  0.00           H
ATOM   2406 HG23 VAL B  42      24.586  53.209  94.704  1.00  0.00           H
ATOM   2407  C   VAL B  42      26.986  50.959  96.802  1.00  0.00           C
ATOM   2408  O   VAL B  42      27.080  51.462  97.907  1.00  0.00           O
ATOM   2409  N   LEU B  43      27.388  49.645  96.575  1.00  0.00           N
ATOM   2410  HN  LEU B  43      27.332  49.247  95.663  1.00  0.00           H
ATOM   2411  CA  LEU B  43      28.129  48.859  97.502  1.00  0.00           C
ATOM   2412  HA  LEU B  43      27.576  48.730  98.421  1.00  0.00           H
ATOM   2413  CB  LEU B  43      28.203  47.385  96.976  1.00  0.00           C
ATOM   2414  HB1 LEU B  43      28.739  46.820  97.769  1.00  0.00           H
ATOM   2415  HB2 LEU B  43      28.768  47.189  96.040  1.00  0.00           H
ATOM   2416  CG  LEU B  43      26.874  46.578  96.845  1.00  0.00           C
ATOM   2417  HG  LEU B  43      26.264  47.254  96.209  1.00  0.00           H
ATOM   2418  CD1 LEU B  43      27.003  45.204  96.133  1.00  0.00           C
ATOM   2419 HD11 LEU B  43      27.187  44.454  96.932  1.00  0.00           H
ATOM   2420 HD12 LEU B  43      27.774  45.153  95.335  1.00  0.00           H
ATOM   2421 HD13 LEU B  43      26.002  45.048  95.677  1.00  0.00           H
ATOM   2422  CD2 LEU B  43      25.985  46.467  98.039  1.00  0.00           C
ATOM   2423 HD21 LEU B  43      26.495  45.889  98.838  1.00  0.00           H
ATOM   2424 HD22 LEU B  43      25.077  45.883  97.774  1.00  0.00           H
ATOM   2425 HD23 LEU B  43      25.731  47.481  98.414  1.00  0.00           H
ATOM   2426  C   LEU B  43      29.456  49.267  97.882  1.00  0.00           C
ATOM   2427  O   LEU B  43      29.782  49.361  99.071  1.00  0.00           O
ATOM   2428  N   LEU B  44      30.344  49.676  96.988  1.00  0.00           N
ATOM   2429  HN  LEU B  44      30.185  49.513  96.017  1.00  0.00           H
ATOM   2430  CA  LEU B  44      31.579  50.386  97.313  1.00  0.00           C
ATOM   2431  HA  LEU B  44      32.070  49.735  98.022  1.00  0.00           H
ATOM   2432  CB  LEU B  44      32.519  50.597  96.068  1.00  0.00           C
ATOM   2433  HB1 LEU B  44      33.506  50.999  96.384  1.00  0.00           H
ATOM   2434  HB2 LEU B  44      32.106  51.410  95.434  1.00  0.00           H
ATOM   2435  CG  LEU B  44      32.780  49.388  95.176  1.00  0.00           C
ATOM   2436  HG  LEU B  44      31.841  49.175  94.623  1.00  0.00           H
ATOM   2437  CD1 LEU B  44      33.866  49.695  94.151  1.00  0.00           C
ATOM   2438 HD11 LEU B  44      34.083  48.812  93.512  1.00  0.00           H
ATOM   2439 HD12 LEU B  44      34.778  50.021  94.694  1.00  0.00           H
ATOM   2440 HD13 LEU B  44      33.616  50.489  93.415  1.00  0.00           H
ATOM   2441  CD2 LEU B  44      33.201  48.166  95.998  1.00  0.00           C
ATOM   2442 HD21 LEU B  44      33.434  47.274  95.379  1.00  0.00           H
ATOM   2443 HD22 LEU B  44      32.379  47.915  96.702  1.00  0.00           H
ATOM   2444 HD23 LEU B  44      34.173  48.405  96.479  1.00  0.00           H
ATOM   2445  C   LEU B  44      31.397  51.645  98.025  1.00  0.00           C
ATOM   2446  O   LEU B  44      32.108  51.979  98.940  1.00  0.00           O
ATOM   2447  N   TYR B  45      30.384  52.533  97.595  1.00  0.00           N
ATOM   2448  HN  TYR B  45      29.814  52.272  96.819  1.00  0.00           H
ATOM   2449  CA  TYR B  45      30.228  53.802  98.325  1.00  0.00           C
ATOM   2450  HA  TYR B  45      31.195  54.282  98.325  1.00  0.00           H
ATOM   2451  CB  TYR B  45      29.167  54.626  97.580  1.00  0.00           C
ATOM   2452  HB1 TYR B  45      28.855  55.564  98.087  1.00  0.00           H
ATOM   2453  HB2 TYR B  45      28.346  53.961  97.237  1.00  0.00           H
ATOM   2454  CG  TYR B  45      29.780  55.263  96.325  1.00  0.00           C
ATOM   2455  CD1 TYR B  45      29.086  55.280  95.099  1.00  0.00           C
ATOM   2456  HD1 TYR B  45      28.230  54.640  94.943  1.00  0.00           H
ATOM   2457  CE1 TYR B  45      29.566  55.935  93.998  1.00  0.00           C
ATOM   2458  HE1 TYR B  45      29.020  55.960  93.067  1.00  0.00           H
ATOM   2459  CZ  TYR B  45      30.688  56.767  94.138  1.00  0.00           C
ATOM   2460  OH  TYR B  45      31.061  57.522  93.025  1.00  0.00           O
ATOM   2461  HH  TYR B  45      31.989  57.761  93.082  1.00  0.00           H
ATOM   2462  CD2 TYR B  45      30.946  56.097  96.421  1.00  0.00           C
ATOM   2463  HD2 TYR B  45      31.521  56.149  97.334  1.00  0.00           H
ATOM   2464  CE2 TYR B  45      31.381  56.823  95.315  1.00  0.00           C
ATOM   2465  HE2 TYR B  45      32.285  57.413  95.359  1.00  0.00           H
ATOM   2466  C   TYR B  45      29.724  53.755  99.759  1.00  0.00           C
ATOM   2467  O   TYR B  45      30.194  54.449 100.675  1.00  0.00           O
ATOM   2468  N   THR B  46      28.782  52.790  99.960  1.00  0.00           N
ATOM   2469  HN  THR B  46      28.421  52.287  99.179  1.00  0.00           H
ATOM   2470  CA  THR B  46      28.326  52.426 101.267  1.00  0.00           C
ATOM   2471  HA  THR B  46      27.934  53.234 101.868  1.00  0.00           H
ATOM   2472  CB  THR B  46      27.123  51.461 101.159  1.00  0.00           C
ATOM   2473  HB  THR B  46      27.435  50.629 100.492  1.00  0.00           H
ATOM   2474  OG1 THR B  46      25.916  52.048 100.646  1.00  0.00           O
ATOM   2475  HG1 THR B  46      26.039  52.178  99.703  1.00  0.00           H
ATOM   2476  CG2 THR B  46      26.722  50.767 102.504  1.00  0.00           C
ATOM   2477 HG21 THR B  46      27.510  50.023 102.750  1.00  0.00           H
ATOM   2478 HG22 THR B  46      25.758  50.236 102.355  1.00  0.00           H
ATOM   2479 HG23 THR B  46      26.503  51.492 103.316  1.00  0.00           H
ATOM   2480  C   THR B  46      29.421  51.777 102.085  1.00  0.00           C
ATOM   2481  O   THR B  46      29.514  52.013 103.268  1.00  0.00           O
ATOM   2482  N   LEU B  47      30.315  50.898 101.518  1.00  0.00           N
ATOM   2483  HN  LEU B  47      30.155  50.608 100.578  1.00  0.00           H
ATOM   2484  CA  LEU B  47      31.464  50.293 102.219  1.00  0.00           C
ATOM   2485  HA  LEU B  47      31.074  49.727 103.053  1.00  0.00           H
ATOM   2486  CB  LEU B  47      32.166  49.310 101.255  1.00  0.00           C
ATOM   2487  HB1 LEU B  47      32.578  49.771 100.332  1.00  0.00           H
ATOM   2488  HB2 LEU B  47      31.388  48.687 100.765  1.00  0.00           H
ATOM   2489  CG  LEU B  47      33.216  48.373 101.893  1.00  0.00           C
ATOM   2490  HG  LEU B  47      34.083  49.030 102.120  1.00  0.00           H
ATOM   2491  CD1 LEU B  47      32.770  47.720 103.188  1.00  0.00           C
ATOM   2492 HD11 LEU B  47      31.757  47.291 103.029  1.00  0.00           H
ATOM   2493 HD12 LEU B  47      32.664  48.542 103.928  1.00  0.00           H
ATOM   2494 HD13 LEU B  47      33.411  46.896 103.568  1.00  0.00           H
ATOM   2495  CD2 LEU B  47      33.613  47.289 100.863  1.00  0.00           C
ATOM   2496 HD21 LEU B  47      34.486  46.676 101.175  1.00  0.00           H
ATOM   2497 HD22 LEU B  47      33.732  47.965  99.989  1.00  0.00           H
ATOM   2498 HD23 LEU B  47      32.820  46.591 100.517  1.00  0.00           H
ATOM   2499  C   LEU B  47      32.461  51.335 102.728  1.00  0.00           C
ATOM   2500  O   LEU B  47      32.907  51.329 103.882  1.00  0.00           O
ATOM   2501  N   SER B  48      32.733  52.301 101.796  1.00  0.00           N
ATOM   2502  HN  SER B  48      32.297  52.355 100.901  1.00  0.00           H
ATOM   2503  CA  SER B  48      33.605  53.484 102.056  1.00  0.00           C
ATOM   2504  HA  SER B  48      34.536  53.081 102.427  1.00  0.00           H
ATOM   2505  CB  SER B  48      33.676  54.273 100.717  1.00  0.00           C
ATOM   2506  HB1 SER B  48      34.339  55.147 100.891  1.00  0.00           H
ATOM   2507  HB2 SER B  48      32.705  54.683 100.363  1.00  0.00           H
ATOM   2508  OG  SER B  48      34.235  53.568  99.652  1.00  0.00           O
ATOM   2509  HG1 SER B  48      33.583  52.986  99.256  1.00  0.00           H
ATOM   2510  C   SER B  48      32.976  54.285 103.161  1.00  0.00           C
ATOM   2511  O   SER B  48      33.631  54.774 104.013  1.00  0.00           O
ATOM   2512  N   PHE B  49      31.635  54.484 103.122  1.00  0.00           N
ATOM   2513  HN  PHE B  49      31.036  53.989 102.498  1.00  0.00           H
ATOM   2514  CA  PHE B  49      30.900  55.304 104.124  1.00  0.00           C
ATOM   2515  HA  PHE B  49      31.461  56.216 104.259  1.00  0.00           H
ATOM   2516  CB  PHE B  49      29.590  55.687 103.535  1.00  0.00           C
ATOM   2517  HB1 PHE B  49      29.102  54.948 102.866  1.00  0.00           H
ATOM   2518  HB2 PHE B  49      29.822  56.572 102.904  1.00  0.00           H
ATOM   2519  CG  PHE B  49      28.519  56.097 104.500  1.00  0.00           C
ATOM   2520  CD1 PHE B  49      28.531  57.433 105.102  1.00  0.00           C
ATOM   2521  HD1 PHE B  49      29.370  58.090 104.924  1.00  0.00           H
ATOM   2522  CE1 PHE B  49      27.470  57.687 106.094  1.00  0.00           C
ATOM   2523  HE1 PHE B  49      27.627  58.597 106.655  1.00  0.00           H
ATOM   2524  CZ  PHE B  49      26.516  56.744 106.368  1.00  0.00           C
ATOM   2525  HZ  PHE B  49      25.800  56.868 107.167  1.00  0.00           H
ATOM   2526  CD2 PHE B  49      27.390  55.313 104.628  1.00  0.00           C
ATOM   2527  HD2 PHE B  49      27.347  54.366 104.111  1.00  0.00           H
ATOM   2528  CE2 PHE B  49      26.451  55.567 105.627  1.00  0.00           C
ATOM   2529  HE2 PHE B  49      25.568  54.960 105.761  1.00  0.00           H
ATOM   2530  C   PHE B  49      30.916  54.660 105.496  1.00  0.00           C
ATOM   2531  O   PHE B  49      31.285  55.385 106.402  1.00  0.00           O
ATOM   2532  N   ILE B  50      30.664  53.320 105.635  1.00  0.00           N
ATOM   2533  HN  ILE B  50      30.335  52.840 104.825  1.00  0.00           H
ATOM   2534  CA  ILE B  50      30.927  52.549 106.855  1.00  0.00           C
ATOM   2535  HA  ILE B  50      30.343  52.970 107.660  1.00  0.00           H
ATOM   2536  CB  ILE B  50      30.522  51.007 106.596  1.00  0.00           C
ATOM   2537  HB  ILE B  50      31.129  50.745 105.703  1.00  0.00           H
ATOM   2538  CG2 ILE B  50      30.921  50.081 107.710  1.00  0.00           C
ATOM   2539 HG21 ILE B  50      32.013  49.993 107.892  1.00  0.00           H
ATOM   2540 HG22 ILE B  50      30.537  49.080 107.416  1.00  0.00           H
ATOM   2541 HG23 ILE B  50      30.441  50.288 108.690  1.00  0.00           H
ATOM   2542  CG1 ILE B  50      29.014  50.842 106.273  1.00  0.00           C
ATOM   2543 HG11 ILE B  50      28.504  51.707 105.796  1.00  0.00           H
ATOM   2544 HG12 ILE B  50      28.621  50.683 107.300  1.00  0.00           H
ATOM   2545  CD  ILE B  50      28.728  49.666 105.293  1.00  0.00           C
ATOM   2546  HD1 ILE B  50      29.337  49.822 104.377  1.00  0.00           H
ATOM   2547  HD2 ILE B  50      27.681  49.481 104.971  1.00  0.00           H
ATOM   2548  HD3 ILE B  50      29.127  48.678 105.604  1.00  0.00           H
ATOM   2549  C   ILE B  50      32.364  52.597 107.281  1.00  0.00           C
ATOM   2550  O   ILE B  50      32.604  52.764 108.471  1.00  0.00           O
ATOM   2551  N   TYR B  51      33.327  52.525 106.337  1.00  0.00           N
ATOM   2552  HN  TYR B  51      33.192  52.386 105.359  1.00  0.00           H
ATOM   2553  CA  TYR B  51      34.675  52.458 106.721  1.00  0.00           C
ATOM   2554  HA  TYR B  51      34.775  51.758 107.538  1.00  0.00           H
ATOM   2555  CB  TYR B  51      35.605  51.877 105.576  1.00  0.00           C
ATOM   2556  HB1 TYR B  51      36.650  52.193 105.785  1.00  0.00           H
ATOM   2557  HB2 TYR B  51      35.260  52.392 104.654  1.00  0.00           H
ATOM   2558  CG  TYR B  51      35.573  50.372 105.391  1.00  0.00           C
ATOM   2559  CD1 TYR B  51      36.295  49.831 104.276  1.00  0.00           C
ATOM   2560  HD1 TYR B  51      36.865  50.549 103.705  1.00  0.00           H
ATOM   2561  CE1 TYR B  51      36.436  48.396 104.207  1.00  0.00           C
ATOM   2562  HE1 TYR B  51      37.120  47.955 103.497  1.00  0.00           H
ATOM   2563  CZ  TYR B  51      35.780  47.568 105.072  1.00  0.00           C
ATOM   2564  OH  TYR B  51      35.865  46.184 104.858  1.00  0.00           O
ATOM   2565  HH  TYR B  51      36.463  45.897 104.164  1.00  0.00           H
ATOM   2566  CD2 TYR B  51      34.906  49.478 106.265  1.00  0.00           C
ATOM   2567  HD2 TYR B  51      34.253  49.875 107.028  1.00  0.00           H
ATOM   2568  CE2 TYR B  51      35.055  48.081 106.122  1.00  0.00           C
ATOM   2569  HE2 TYR B  51      34.525  47.434 106.805  1.00  0.00           H
ATOM   2570  C   TYR B  51      35.318  53.678 107.422  1.00  0.00           C
ATOM   2571  O   TYR B  51      36.267  53.526 108.197  1.00  0.00           O
ATOM   2572  N   ILE B  52      34.699  54.889 107.256  1.00  0.00           N
ATOM   2573  HN  ILE B  52      33.964  54.978 106.588  1.00  0.00           H
ATOM   2574  CA  ILE B  52      35.019  56.061 108.077  1.00  0.00           C
ATOM   2575  HA  ILE B  52      36.097  56.079 108.138  1.00  0.00           H
ATOM   2576  CB  ILE B  52      34.485  57.351 107.493  1.00  0.00           C
ATOM   2577  HB  ILE B  52      33.409  57.560 107.678  1.00  0.00           H
ATOM   2578  CG2 ILE B  52      35.195  58.581 108.060  1.00  0.00           C
ATOM   2579 HG21 ILE B  52      34.961  58.783 109.127  1.00  0.00           H
ATOM   2580 HG22 ILE B  52      34.696  59.426 107.541  1.00  0.00           H
ATOM   2581 HG23 ILE B  52      36.288  58.554 107.862  1.00  0.00           H
ATOM   2582  CG1 ILE B  52      34.552  57.445 105.932  1.00  0.00           C
ATOM   2583 HG11 ILE B  52      33.955  58.325 105.612  1.00  0.00           H
ATOM   2584 HG12 ILE B  52      33.924  56.613 105.546  1.00  0.00           H
ATOM   2585  CD  ILE B  52      35.957  57.408 105.350  1.00  0.00           C
ATOM   2586  HD1 ILE B  52      35.866  57.484 104.245  1.00  0.00           H
ATOM   2587  HD2 ILE B  52      36.556  56.493 105.544  1.00  0.00           H
ATOM   2588  HD3 ILE B  52      36.501  58.365 105.505  1.00  0.00           H
ATOM   2589  C   ILE B  52      34.654  55.993 109.559  1.00  0.00           C
ATOM   2590  O   ILE B  52      35.523  56.251 110.370  1.00  0.00           O
ATOM   2591  N   PHE B  53      33.486  55.570 109.867  1.00  0.00           N
ATOM   2592  HN  PHE B  53      32.743  55.433 109.217  1.00  0.00           H
ATOM   2593  CA  PHE B  53      33.165  55.140 111.235  1.00  0.00           C
ATOM   2594  HA  PHE B  53      33.267  55.924 111.971  1.00  0.00           H
ATOM   2595  CB  PHE B  53      31.630  54.665 111.175  1.00  0.00           C
ATOM   2596  HB1 PHE B  53      31.251  54.397 112.184  1.00  0.00           H
ATOM   2597  HB2 PHE B  53      31.682  53.766 110.524  1.00  0.00           H
ATOM   2598  CG  PHE B  53      30.744  55.669 110.629  1.00  0.00           C
ATOM   2599  CD1 PHE B  53      30.261  56.692 111.532  1.00  0.00           C
ATOM   2600  HD1 PHE B  53      30.575  56.530 112.553  1.00  0.00           H
ATOM   2601  CE1 PHE B  53      29.461  57.724 111.091  1.00  0.00           C
ATOM   2602  HE1 PHE B  53      29.214  58.544 111.749  1.00  0.00           H
ATOM   2603  CZ  PHE B  53      29.105  57.764 109.740  1.00  0.00           C
ATOM   2604  HZ  PHE B  53      28.564  58.565 109.261  1.00  0.00           H
ATOM   2605  CD2 PHE B  53      30.307  55.746 109.315  1.00  0.00           C
ATOM   2606  HD2 PHE B  53      30.831  55.134 108.596  1.00  0.00           H
ATOM   2607  CE2 PHE B  53      29.472  56.754 108.824  1.00  0.00           C
ATOM   2608  HE2 PHE B  53      29.350  56.816 107.753  1.00  0.00           H
ATOM   2609  C   PHE B  53      34.010  53.933 111.757  1.00  0.00           C
ATOM   2610  O   PHE B  53      34.462  53.890 112.931  1.00  0.00           O
ATOM   2611  N   ILE B  54      34.307  52.929 110.954  1.00  0.00           N
ATOM   2612  HN  ILE B  54      33.974  52.968 110.015  1.00  0.00           H
ATOM   2613  CA  ILE B  54      35.232  51.837 111.380  1.00  0.00           C
ATOM   2614  HA  ILE B  54      34.853  51.395 112.290  1.00  0.00           H
ATOM   2615  CB  ILE B  54      35.309  50.652 110.424  1.00  0.00           C
ATOM   2616  HB  ILE B  54      35.678  51.044 109.452  1.00  0.00           H
ATOM   2617  CG2 ILE B  54      36.382  49.652 110.771  1.00  0.00           C
ATOM   2618 HG21 ILE B  54      37.401  50.095 110.791  1.00  0.00           H
ATOM   2619 HG22 ILE B  54      36.413  48.926 109.930  1.00  0.00           H
ATOM   2620 HG23 ILE B  54      36.150  49.232 111.773  1.00  0.00           H
ATOM   2621  CG1 ILE B  54      33.936  49.887 110.156  1.00  0.00           C
ATOM   2622 HG11 ILE B  54      34.153  49.000 109.524  1.00  0.00           H
ATOM   2623 HG12 ILE B  54      33.196  50.615 109.759  1.00  0.00           H
ATOM   2624  CD  ILE B  54      33.240  49.350 111.448  1.00  0.00           C
ATOM   2625  HD1 ILE B  54      33.312  50.160 112.205  1.00  0.00           H
ATOM   2626  HD2 ILE B  54      33.821  48.426 111.660  1.00  0.00           H
ATOM   2627  HD3 ILE B  54      32.167  49.078 111.350  1.00  0.00           H
ATOM   2628  C   ILE B  54      36.581  52.380 111.675  1.00  0.00           C
ATOM   2629  O   ILE B  54      37.135  51.920 112.685  1.00  0.00           O
ATOM   2630  N   PHE B  55      37.198  53.286 110.868  1.00  0.00           N
ATOM   2631  HN  PHE B  55      36.857  53.610 109.988  1.00  0.00           H
ATOM   2632  CA  PHE B  55      38.513  53.805 111.123  1.00  0.00           C
ATOM   2633  HA  PHE B  55      39.159  52.940 111.149  1.00  0.00           H
ATOM   2634  CB  PHE B  55      38.907  54.735 109.899  1.00  0.00           C
ATOM   2635  HB1 PHE B  55      38.123  55.501 109.719  1.00  0.00           H
ATOM   2636  HB2 PHE B  55      39.031  54.113 108.987  1.00  0.00           H
ATOM   2637  CG  PHE B  55      40.202  55.437 110.008  1.00  0.00           C
ATOM   2638  CD1 PHE B  55      40.239  56.817 110.228  1.00  0.00           C
ATOM   2639  HD1 PHE B  55      39.290  57.328 110.151  1.00  0.00           H
ATOM   2640  CE1 PHE B  55      41.415  57.534 110.300  1.00  0.00           C
ATOM   2641  HE1 PHE B  55      41.452  58.590 110.522  1.00  0.00           H
ATOM   2642  CZ  PHE B  55      42.628  56.833 110.275  1.00  0.00           C
ATOM   2643  HZ  PHE B  55      43.559  57.381 110.258  1.00  0.00           H
ATOM   2644  CD2 PHE B  55      41.420  54.741 109.849  1.00  0.00           C
ATOM   2645  HD2 PHE B  55      41.397  53.666 109.750  1.00  0.00           H
ATOM   2646  CE2 PHE B  55      42.643  55.458 110.068  1.00  0.00           C
ATOM   2647  HE2 PHE B  55      43.563  54.894 110.017  1.00  0.00           H
ATOM   2648  C   PHE B  55      38.717  54.492 112.470  1.00  0.00           C
ATOM   2649  O   PHE B  55      39.654  54.155 113.176  1.00  0.00           O
ATOM   2650  N   VAL B  56      37.773  55.362 112.878  1.00  0.00           N
ATOM   2651  HN  VAL B  56      37.109  55.508 112.149  1.00  0.00           H
ATOM   2652  CA  VAL B  56      37.664  56.029 114.154  1.00  0.00           C
ATOM   2653  HA  VAL B  56      38.655  56.360 114.431  1.00  0.00           H
ATOM   2654  CB  VAL B  56      36.665  57.192 114.260  1.00  0.00           C
ATOM   2655  HB  VAL B  56      35.630  56.946 113.940  1.00  0.00           H
ATOM   2656  CG1 VAL B  56      36.567  57.864 115.588  1.00  0.00           C
ATOM   2657 HG11 VAL B  56      35.849  58.707 115.506  1.00  0.00           H
ATOM   2658 HG12 VAL B  56      37.540  58.242 115.967  1.00  0.00           H
ATOM   2659 HG13 VAL B  56      36.200  57.115 116.322  1.00  0.00           H
ATOM   2660  CG2 VAL B  56      37.265  58.235 113.341  1.00  0.00           C
ATOM   2661 HG21 VAL B  56      36.971  57.924 112.316  1.00  0.00           H
ATOM   2662 HG22 VAL B  56      38.358  58.424 113.398  1.00  0.00           H
ATOM   2663 HG23 VAL B  56      36.770  59.209 113.545  1.00  0.00           H
ATOM   2664  C   VAL B  56      37.400  55.075 115.236  1.00  0.00           C
ATOM   2665  O   VAL B  56      38.086  55.118 116.271  1.00  0.00           O
ATOM   2666  N   ILE B  57      36.442  54.195 115.139  1.00  0.00           N
ATOM   2667  HN  ILE B  57      35.851  54.122 114.339  1.00  0.00           H
ATOM   2668  CA  ILE B  57      36.111  53.391 116.326  1.00  0.00           C
ATOM   2669  HA  ILE B  57      36.214  53.939 117.251  1.00  0.00           H
ATOM   2670  CB  ILE B  57      34.628  53.038 116.306  1.00  0.00           C
ATOM   2671  HB  ILE B  57      34.348  52.612 115.318  1.00  0.00           H
ATOM   2672  CG2 ILE B  57      34.138  52.051 117.401  1.00  0.00           C
ATOM   2673 HG21 ILE B  57      33.122  51.670 117.164  1.00  0.00           H
ATOM   2674 HG22 ILE B  57      34.088  52.554 118.390  1.00  0.00           H
ATOM   2675 HG23 ILE B  57      34.731  51.111 117.378  1.00  0.00           H
ATOM   2676  CG1 ILE B  57      33.819  54.269 116.488  1.00  0.00           C
ATOM   2677 HG11 ILE B  57      34.291  55.079 115.891  1.00  0.00           H
ATOM   2678 HG12 ILE B  57      33.750  54.557 117.559  1.00  0.00           H
ATOM   2679  CD  ILE B  57      32.357  54.121 116.027  1.00  0.00           C
ATOM   2680  HD1 ILE B  57      31.846  55.055 116.345  1.00  0.00           H
ATOM   2681  HD2 ILE B  57      31.838  53.249 116.479  1.00  0.00           H
ATOM   2682  HD3 ILE B  57      32.233  54.093 114.923  1.00  0.00           H
ATOM   2683  C   ILE B  57      36.958  52.167 116.472  1.00  0.00           C
ATOM   2684  O   ILE B  57      37.126  51.705 117.612  1.00  0.00           O
ATOM   2685  N   GLY B  58      37.612  51.654 115.374  1.00  0.00           N
ATOM   2686  HN  GLY B  58      37.476  52.042 114.466  1.00  0.00           H
ATOM   2687  CA  GLY B  58      38.553  50.526 115.536  1.00  0.00           C
ATOM   2688  HA1 GLY B  58      38.702  50.085 114.562  1.00  0.00           H
ATOM   2689  HA2 GLY B  58      38.172  49.849 116.286  1.00  0.00           H
ATOM   2690  C   GLY B  58      39.855  51.066 116.157  1.00  0.00           C
ATOM   2691  O   GLY B  58      40.524  50.369 116.915  1.00  0.00           O
ATOM   2692  N   MET B  59      40.284  52.287 115.810  1.00  0.00           N
ATOM   2693  HN  MET B  59      39.778  52.829 115.144  1.00  0.00           H
ATOM   2694  CA  MET B  59      41.333  53.012 116.483  1.00  0.00           C
ATOM   2695  HA  MET B  59      42.219  52.395 116.474  1.00  0.00           H
ATOM   2696  CB  MET B  59      41.586  54.416 115.825  1.00  0.00           C
ATOM   2697  HB1 MET B  59      42.210  55.000 116.535  1.00  0.00           H
ATOM   2698  HB2 MET B  59      40.580  54.852 115.644  1.00  0.00           H
ATOM   2699  CG  MET B  59      42.469  54.359 114.584  1.00  0.00           C
ATOM   2700  HG1 MET B  59      42.279  55.253 113.951  1.00  0.00           H
ATOM   2701  HG2 MET B  59      42.149  53.468 114.003  1.00  0.00           H
ATOM   2702  SD  MET B  59      44.183  54.106 114.740  1.00  0.00           S
ATOM   2703  CE  MET B  59      44.339  53.705 113.032  1.00  0.00           C
ATOM   2704  HE1 MET B  59      43.684  54.339 112.397  1.00  0.00           H
ATOM   2705  HE2 MET B  59      44.065  52.631 112.961  1.00  0.00           H
ATOM   2706  HE3 MET B  59      45.411  53.877 112.795  1.00  0.00           H
ATOM   2707  C   MET B  59      41.096  53.242 117.948  1.00  0.00           C
ATOM   2708  O   MET B  59      42.037  53.131 118.746  1.00  0.00           O
ATOM   2709  N   ILE B  60      39.871  53.576 118.374  1.00  0.00           N
ATOM   2710  HN  ILE B  60      39.089  53.771 117.788  1.00  0.00           H
ATOM   2711  CA  ILE B  60      39.571  53.819 119.786  1.00  0.00           C
ATOM   2712  HA  ILE B  60      40.291  54.511 120.196  1.00  0.00           H
ATOM   2713  CB  ILE B  60      38.240  54.572 120.056  1.00  0.00           C
ATOM   2714  HB  ILE B  60      37.438  54.045 119.496  1.00  0.00           H
ATOM   2715  CG2 ILE B  60      37.955  54.709 121.607  1.00  0.00           C
ATOM   2716 HG21 ILE B  60      37.085  55.380 121.770  1.00  0.00           H
ATOM   2717 HG22 ILE B  60      38.806  55.170 122.152  1.00  0.00           H
ATOM   2718 HG23 ILE B  60      37.743  53.735 122.097  1.00  0.00           H
ATOM   2719  CG1 ILE B  60      38.246  56.065 119.428  1.00  0.00           C
ATOM   2720 HG11 ILE B  60      38.987  56.080 118.601  1.00  0.00           H
ATOM   2721 HG12 ILE B  60      38.748  56.724 120.170  1.00  0.00           H
ATOM   2722  CD  ILE B  60      36.970  56.679 119.097  1.00  0.00           C
ATOM   2723  HD1 ILE B  60      37.067  57.737 118.772  1.00  0.00           H
ATOM   2724  HD2 ILE B  60      36.341  56.873 119.992  1.00  0.00           H
ATOM   2725  HD3 ILE B  60      36.400  56.060 118.372  1.00  0.00           H
ATOM   2726  C   ILE B  60      39.751  52.455 120.506  1.00  0.00           C
ATOM   2727  O   ILE B  60      40.333  52.386 121.589  1.00  0.00           O
ATOM   2728  N   ALA B  61      39.217  51.397 119.980  1.00  0.00           N
ATOM   2729  HN  ALA B  61      38.635  51.561 119.187  1.00  0.00           H
ATOM   2730  CA  ALA B  61      39.284  50.095 120.567  1.00  0.00           C
ATOM   2731  HA  ALA B  61      38.778  50.085 121.521  1.00  0.00           H
ATOM   2732  CB  ALA B  61      38.540  49.141 119.608  1.00  0.00           C
ATOM   2733  HB1 ALA B  61      38.512  48.123 120.051  1.00  0.00           H
ATOM   2734  HB2 ALA B  61      38.989  49.049 118.596  1.00  0.00           H
ATOM   2735  HB3 ALA B  61      37.500  49.444 119.364  1.00  0.00           H
ATOM   2736  C   ALA B  61      40.612  49.435 120.814  1.00  0.00           C
ATOM   2737  O   ALA B  61      41.027  49.143 121.970  1.00  0.00           O
ATOM   2738  N   ASN B  62      41.417  49.312 119.748  1.00  0.00           N
ATOM   2739  HN  ASN B  62      41.080  49.712 118.899  1.00  0.00           H
ATOM   2740  CA  ASN B  62      42.768  48.732 119.814  1.00  0.00           C
ATOM   2741  HA  ASN B  62      42.736  47.787 120.336  1.00  0.00           H
ATOM   2742  CB  ASN B  62      43.369  48.652 118.426  1.00  0.00           C
ATOM   2743  HB1 ASN B  62      44.429  48.324 118.359  1.00  0.00           H
ATOM   2744  HB2 ASN B  62      43.305  49.614 117.875  1.00  0.00           H
ATOM   2745  CG  ASN B  62      42.536  47.674 117.632  1.00  0.00           C
ATOM   2746  OD1 ASN B  62      42.268  46.617 118.146  1.00  0.00           O
ATOM   2747  ND2 ASN B  62      41.932  48.066 116.493  1.00  0.00           N
ATOM   2748 HD21 ASN B  62      41.854  49.036 116.266  1.00  0.00           H
ATOM   2749 HD22 ASN B  62      41.232  47.427 116.173  1.00  0.00           H
ATOM   2750  C   ASN B  62      43.625  49.623 120.712  1.00  0.00           C
ATOM   2751  O   ASN B  62      44.499  49.088 121.379  1.00  0.00           O
ATOM   2752  N   SER B  63      43.268  50.946 120.817  1.00  0.00           N
ATOM   2753  HN  SER B  63      42.392  51.255 120.455  1.00  0.00           H
ATOM   2754  CA  SER B  63      43.930  51.848 121.777  1.00  0.00           C
ATOM   2755  HA  SER B  63      45.005  51.769 121.845  1.00  0.00           H
ATOM   2756  CB  SER B  63      43.853  53.390 121.437  1.00  0.00           C
ATOM   2757  HB1 SER B  63      44.540  53.932 122.122  1.00  0.00           H
ATOM   2758  HB2 SER B  63      42.824  53.771 121.610  1.00  0.00           H
ATOM   2759  OG  SER B  63      44.328  53.535 120.042  1.00  0.00           O
ATOM   2760  HG1 SER B  63      43.565  53.331 119.497  1.00  0.00           H
ATOM   2761  C   SER B  63      43.516  51.683 123.166  1.00  0.00           C
ATOM   2762  O   SER B  63      44.346  51.991 124.003  1.00  0.00           O
ATOM   2763  N   VAL B  64      42.301  51.242 123.512  1.00  0.00           N
ATOM   2764  HN  VAL B  64      41.652  51.021 122.788  1.00  0.00           H
ATOM   2765  CA  VAL B  64      41.902  50.980 124.884  1.00  0.00           C
ATOM   2766  HA  VAL B  64      42.329  51.820 125.411  1.00  0.00           H
ATOM   2767  CB  VAL B  64      40.449  50.770 125.104  1.00  0.00           C
ATOM   2768  HB  VAL B  64      40.120  50.026 124.347  1.00  0.00           H
ATOM   2769  CG1 VAL B  64      40.033  50.184 126.512  1.00  0.00           C
ATOM   2770 HG11 VAL B  64      38.943  49.982 126.454  1.00  0.00           H
ATOM   2771 HG12 VAL B  64      40.304  50.937 127.283  1.00  0.00           H
ATOM   2772 HG13 VAL B  64      40.531  49.238 126.816  1.00  0.00           H
ATOM   2773  CG2 VAL B  64      39.697  52.111 124.892  1.00  0.00           C
ATOM   2774 HG21 VAL B  64      40.012  52.527 123.911  1.00  0.00           H
ATOM   2775 HG22 VAL B  64      39.880  52.934 125.616  1.00  0.00           H
ATOM   2776 HG23 VAL B  64      38.603  51.947 124.785  1.00  0.00           H
ATOM   2777  C   VAL B  64      42.754  49.839 125.413  1.00  0.00           C
ATOM   2778  O   VAL B  64      43.306  49.945 126.492  1.00  0.00           O
ATOM   2779  N   VAL B  65      42.829  48.760 124.588  1.00  0.00           N
ATOM   2780  HN  VAL B  65      42.341  48.803 123.720  1.00  0.00           H
ATOM   2781  CA  VAL B  65      43.597  47.581 124.881  1.00  0.00           C
ATOM   2782  HA  VAL B  65      43.199  47.107 125.767  1.00  0.00           H
ATOM   2783  CB  VAL B  65      43.407  46.470 123.830  1.00  0.00           C
ATOM   2784  HB  VAL B  65      43.760  46.860 122.851  1.00  0.00           H
ATOM   2785  CG1 VAL B  65      44.243  45.217 124.256  1.00  0.00           C
ATOM   2786 HG11 VAL B  65      44.100  44.975 125.330  1.00  0.00           H
ATOM   2787 HG12 VAL B  65      45.340  45.276 124.087  1.00  0.00           H
ATOM   2788 HG13 VAL B  65      43.816  44.339 123.726  1.00  0.00           H
ATOM   2789  CG2 VAL B  65      41.997  45.999 123.872  1.00  0.00           C
ATOM   2790 HG21 VAL B  65      41.680  45.578 124.850  1.00  0.00           H
ATOM   2791 HG22 VAL B  65      41.693  45.390 122.994  1.00  0.00           H
ATOM   2792 HG23 VAL B  65      41.317  46.877 123.914  1.00  0.00           H
ATOM   2793  C   VAL B  65      45.127  47.774 125.012  1.00  0.00           C
ATOM   2794  O   VAL B  65      45.794  47.216 125.913  1.00  0.00           O
ATOM   2795  N   VAL B  66      45.763  48.611 124.146  1.00  0.00           N
ATOM   2796  HN  VAL B  66      45.297  48.846 123.296  1.00  0.00           H
ATOM   2797  CA  VAL B  66      47.121  49.130 124.324  1.00  0.00           C
ATOM   2798  HA  VAL B  66      47.738  48.269 124.534  1.00  0.00           H
ATOM   2799  CB  VAL B  66      47.663  49.803 123.089  1.00  0.00           C
ATOM   2800  HB  VAL B  66      46.985  50.618 122.755  1.00  0.00           H
ATOM   2801  CG1 VAL B  66      49.075  50.418 123.344  1.00  0.00           C
ATOM   2802 HG11 VAL B  66      49.503  50.885 122.431  1.00  0.00           H
ATOM   2803 HG12 VAL B  66      49.817  49.647 123.644  1.00  0.00           H
ATOM   2804 HG13 VAL B  66      49.063  51.188 124.145  1.00  0.00           H
ATOM   2805  CG2 VAL B  66      47.714  48.902 121.823  1.00  0.00           C
ATOM   2806 HG21 VAL B  66      46.698  48.535 121.561  1.00  0.00           H
ATOM   2807 HG22 VAL B  66      48.298  47.964 121.943  1.00  0.00           H
ATOM   2808 HG23 VAL B  66      48.138  49.456 120.959  1.00  0.00           H
ATOM   2809  C   VAL B  66      47.201  49.975 125.534  1.00  0.00           C
ATOM   2810  O   VAL B  66      48.134  49.854 126.352  1.00  0.00           O
ATOM   2811  N   TRP B  67      46.282  50.895 125.809  1.00  0.00           N
ATOM   2812  HN  TRP B  67      45.626  51.210 125.128  1.00  0.00           H
ATOM   2813  CA  TRP B  67      46.296  51.717 127.003  1.00  0.00           C
ATOM   2814  HA  TRP B  67      47.245  52.231 126.976  1.00  0.00           H
ATOM   2815  CB  TRP B  67      45.056  52.648 126.958  1.00  0.00           C
ATOM   2816  HB1 TRP B  67      44.129  52.038 127.010  1.00  0.00           H
ATOM   2817  HB2 TRP B  67      45.131  53.250 126.027  1.00  0.00           H
ATOM   2818  CG  TRP B  67      45.030  53.639 128.126  1.00  0.00           C
ATOM   2819  CD1 TRP B  67      45.778  54.754 128.083  1.00  0.00           C
ATOM   2820  HD1 TRP B  67      46.440  55.052 127.284  1.00  0.00           H
ATOM   2821  NE1 TRP B  67      45.749  55.384 129.312  1.00  0.00           N
ATOM   2822  HE1 TRP B  67      46.400  55.948 129.770  1.00  0.00           H
ATOM   2823  CE2 TRP B  67      44.732  54.825 130.084  1.00  0.00           C
ATOM   2824  CD2 TRP B  67      44.285  53.717 129.384  1.00  0.00           C
ATOM   2825  CE3 TRP B  67      43.180  52.990 129.947  1.00  0.00           C
ATOM   2826  HE3 TRP B  67      42.843  52.097 129.443  1.00  0.00           H
ATOM   2827  CZ3 TRP B  67      42.646  53.390 131.195  1.00  0.00           C
ATOM   2828  HZ3 TRP B  67      41.880  52.787 131.660  1.00  0.00           H
ATOM   2829  CZ2 TRP B  67      44.224  55.267 131.254  1.00  0.00           C
ATOM   2830  HZ2 TRP B  67      44.597  56.103 131.828  1.00  0.00           H
ATOM   2831  CH2 TRP B  67      43.192  54.561 131.831  1.00  0.00           C
ATOM   2832  HH2 TRP B  67      42.756  54.814 132.786  1.00  0.00           H
ATOM   2833  C   TRP B  67      46.274  50.905 128.290  1.00  0.00           C
ATOM   2834  O   TRP B  67      46.948  51.219 129.287  1.00  0.00           O
ATOM   2835  N   VAL B  68      45.418  49.866 128.388  1.00  0.00           N
ATOM   2836  HN  VAL B  68      44.744  49.704 127.672  1.00  0.00           H
ATOM   2837  CA  VAL B  68      45.273  48.938 129.577  1.00  0.00           C
ATOM   2838  HA  VAL B  68      45.107  49.536 130.461  1.00  0.00           H
ATOM   2839  CB  VAL B  68      44.173  47.925 129.256  1.00  0.00           C
ATOM   2840  HB  VAL B  68      44.238  47.570 128.205  1.00  0.00           H
ATOM   2841  CG1 VAL B  68      44.223  46.804 130.255  1.00  0.00           C
ATOM   2842 HG11 VAL B  68      43.245  46.278 130.229  1.00  0.00           H
ATOM   2843 HG12 VAL B  68      44.403  47.263 131.250  1.00  0.00           H
ATOM   2844 HG13 VAL B  68      45.010  46.044 130.062  1.00  0.00           H
ATOM   2845  CG2 VAL B  68      42.835  48.679 129.429  1.00  0.00           C
ATOM   2846 HG21 VAL B  68      42.735  49.634 128.869  1.00  0.00           H
ATOM   2847 HG22 VAL B  68      42.528  48.868 130.480  1.00  0.00           H
ATOM   2848 HG23 VAL B  68      42.064  47.962 129.076  1.00  0.00           H
ATOM   2849  C   VAL B  68      46.643  48.291 129.824  1.00  0.00           C
ATOM   2850  O   VAL B  68      46.942  48.137 131.008  1.00  0.00           O
ATOM   2851  N   ASN B  69      47.456  47.872 128.787  1.00  0.00           N
ATOM   2852  HN  ASN B  69      47.037  47.921 127.884  1.00  0.00           H
ATOM   2853  CA  ASN B  69      48.844  47.433 128.917  1.00  0.00           C
ATOM   2854  HA  ASN B  69      48.854  46.659 129.669  1.00  0.00           H
ATOM   2855  CB  ASN B  69      49.471  47.020 127.562  1.00  0.00           C
ATOM   2856  HB1 ASN B  69      50.576  46.949 127.649  1.00  0.00           H
ATOM   2857  HB2 ASN B  69      49.272  47.690 126.699  1.00  0.00           H
ATOM   2858  CG  ASN B  69      48.886  45.614 127.278  1.00  0.00           C
ATOM   2859  OD1 ASN B  69      49.424  44.606 127.754  1.00  0.00           O
ATOM   2860  ND2 ASN B  69      47.762  45.557 126.466  1.00  0.00           N
ATOM   2861 HD21 ASN B  69      47.511  46.296 125.840  1.00  0.00           H
ATOM   2862 HD22 ASN B  69      47.135  44.780 126.524  1.00  0.00           H
ATOM   2863  C   ASN B  69      49.797  48.466 129.390  1.00  0.00           C
ATOM   2864  O   ASN B  69      50.633  48.283 130.242  1.00  0.00           O
ATOM   2865  N   ILE B  70      49.617  49.783 128.931  1.00  0.00           N
ATOM   2866  HN  ILE B  70      48.970  50.074 128.231  1.00  0.00           H
ATOM   2867  CA  ILE B  70      50.573  50.776 129.488  1.00  0.00           C
ATOM   2868  HA  ILE B  70      51.592  50.425 129.436  1.00  0.00           H
ATOM   2869  CB  ILE B  70      50.447  52.033 128.526  1.00  0.00           C
ATOM   2870  HB  ILE B  70      49.373  52.316 128.576  1.00  0.00           H
ATOM   2871  CG2 ILE B  70      51.312  53.183 129.054  1.00  0.00           C
ATOM   2872 HG21 ILE B  70      50.697  53.680 129.835  1.00  0.00           H
ATOM   2873 HG22 ILE B  70      51.515  53.798 128.151  1.00  0.00           H
ATOM   2874 HG23 ILE B  70      52.290  52.893 129.492  1.00  0.00           H
ATOM   2875  CG1 ILE B  70      50.838  51.731 127.077  1.00  0.00           C
ATOM   2876 HG11 ILE B  70      50.506  52.583 126.445  1.00  0.00           H
ATOM   2877 HG12 ILE B  70      50.321  50.847 126.647  1.00  0.00           H
ATOM   2878  CD  ILE B  70      52.315  51.434 126.912  1.00  0.00           C
ATOM   2879  HD1 ILE B  70      52.983  52.322 126.918  1.00  0.00           H
ATOM   2880  HD2 ILE B  70      52.492  50.893 125.958  1.00  0.00           H
ATOM   2881  HD3 ILE B  70      52.633  50.658 127.640  1.00  0.00           H
ATOM   2882  C   ILE B  70      50.399  51.125 130.999  1.00  0.00           C
ATOM   2883  O   ILE B  70      51.387  51.309 131.755  1.00  0.00           O
ATOM   2884  N   GLN B  71      49.150  51.197 131.475  1.00  0.00           N
ATOM   2885  HN  GLN B  71      48.329  51.025 130.936  1.00  0.00           H
ATOM   2886  CA  GLN B  71      48.811  51.336 132.904  1.00  0.00           C
ATOM   2887  HA  GLN B  71      49.359  52.193 133.268  1.00  0.00           H
ATOM   2888  CB  GLN B  71      47.319  51.584 133.156  1.00  0.00           C
ATOM   2889  HB1 GLN B  71      47.078  51.671 134.237  1.00  0.00           H
ATOM   2890  HB2 GLN B  71      46.819  50.690 132.724  1.00  0.00           H
ATOM   2891  CG  GLN B  71      46.627  52.741 132.436  1.00  0.00           C
ATOM   2892  HG1 GLN B  71      45.698  53.063 132.954  1.00  0.00           H
ATOM   2893  HG2 GLN B  71      46.470  52.439 131.378  1.00  0.00           H
ATOM   2894  CD  GLN B  71      47.491  53.978 132.561  1.00  0.00           C
ATOM   2895  OE1 GLN B  71      47.542  54.582 133.673  1.00  0.00           O
ATOM   2896  NE2 GLN B  71      48.130  54.428 131.432  1.00  0.00           N
ATOM   2897 HE21 GLN B  71      48.615  55.302 131.462  1.00  0.00           H
ATOM   2898 HE22 GLN B  71      48.357  53.750 130.733  1.00  0.00           H
ATOM   2899  C   GLN B  71      49.389  50.177 133.673  1.00  0.00           C
ATOM   2900  O   GLN B  71      49.900  50.244 134.836  1.00  0.00           O
ATOM   2901  N   ALA B  72      49.380  48.992 133.098  1.00  0.00           N
ATOM   2902  HN  ALA B  72      48.773  48.888 132.314  1.00  0.00           H
ATOM   2903  CA  ALA B  72      49.824  47.743 133.642  1.00  0.00           C
ATOM   2904  HA  ALA B  72      49.448  47.820 134.652  1.00  0.00           H
ATOM   2905  CB  ALA B  72      49.202  46.439 132.998  1.00  0.00           C
ATOM   2906  HB1 ALA B  72      48.107  46.301 133.121  1.00  0.00           H
ATOM   2907  HB2 ALA B  72      49.685  45.504 133.354  1.00  0.00           H
ATOM   2908  HB3 ALA B  72      49.476  46.483 131.922  1.00  0.00           H
ATOM   2909  C   ALA B  72      51.357  47.735 133.731  1.00  0.00           C
ATOM   2910  O   ALA B  72      51.994  47.329 134.730  1.00  0.00           O
ATOM   2911  N   LYS B  73      52.110  48.220 132.708  1.00  0.00           N
ATOM   2912  HN  LYS B  73      51.783  48.374 131.779  1.00  0.00           H
ATOM   2913  CA  LYS B  73      53.549  48.251 132.684  1.00  0.00           C
ATOM   2914  HA  LYS B  73      53.816  47.224 132.883  1.00  0.00           H
ATOM   2915  CB  LYS B  73      53.924  48.699 131.249  1.00  0.00           C
ATOM   2916  HB1 LYS B  73      54.918  49.190 131.319  1.00  0.00           H
ATOM   2917  HB2 LYS B  73      53.259  49.502 130.865  1.00  0.00           H
ATOM   2918  CG  LYS B  73      54.138  47.501 130.318  1.00  0.00           C
ATOM   2919  HG1 LYS B  73      54.312  47.935 129.311  1.00  0.00           H
ATOM   2920  HG2 LYS B  73      53.176  46.960 130.194  1.00  0.00           H
ATOM   2921  CD  LYS B  73      55.312  46.538 130.689  1.00  0.00           C
ATOM   2922  HD1 LYS B  73      55.348  45.645 130.029  1.00  0.00           H
ATOM   2923  HD2 LYS B  73      55.289  46.282 131.770  1.00  0.00           H
ATOM   2924  CE  LYS B  73      56.740  47.089 130.664  1.00  0.00           C
ATOM   2925  HE1 LYS B  73      56.939  47.871 131.428  1.00  0.00           H
ATOM   2926  HE2 LYS B  73      57.019  47.395 129.633  1.00  0.00           H
ATOM   2927  NZ  LYS B  73      57.847  46.058 130.958  1.00  0.00           N
ATOM   2928  HZ1 LYS B  73      58.621  46.234 130.285  1.00  0.00           H
ATOM   2929  HZ2 LYS B  73      57.534  45.087 130.759  1.00  0.00           H
ATOM   2930  HZ3 LYS B  73      58.314  46.028 131.887  1.00  0.00           H
ATOM   2931  C   LYS B  73      54.104  49.185 133.715  1.00  0.00           C
ATOM   2932  O   LYS B  73      55.085  49.005 134.462  1.00  0.00           O
ATOM   2933  N   THR B  74      53.403  50.308 133.974  1.00  0.00           N
ATOM   2934  HN  THR B  74      52.632  50.475 133.365  1.00  0.00           H
ATOM   2935  CA  THR B  74      53.742  51.427 134.838  1.00  0.00           C
ATOM   2936  HA  THR B  74      54.766  51.713 134.646  1.00  0.00           H
ATOM   2937  CB  THR B  74      52.906  52.681 134.554  1.00  0.00           C
ATOM   2938  HB  THR B  74      51.821  52.513 134.722  1.00  0.00           H
ATOM   2939  OG1 THR B  74      53.060  53.048 133.189  1.00  0.00           O
ATOM   2940  HG1 THR B  74      52.464  52.477 132.700  1.00  0.00           H
ATOM   2941  CG2 THR B  74      53.420  53.837 135.347  1.00  0.00           C
ATOM   2942 HG21 THR B  74      53.045  54.817 134.982  1.00  0.00           H
ATOM   2943 HG22 THR B  74      54.518  53.870 135.178  1.00  0.00           H
ATOM   2944 HG23 THR B  74      53.111  53.772 136.413  1.00  0.00           H
ATOM   2945  C   THR B  74      53.738  51.012 136.338  1.00  0.00           C
ATOM   2946  O   THR B  74      54.536  51.437 137.124  1.00  0.00           O
ATOM   2947  N   THR B  75      52.880  49.955 136.613  1.00  0.00           N
ATOM   2948  HN  THR B  75      52.307  49.484 135.947  1.00  0.00           H
ATOM   2949  CA  THR B  75      52.608  49.530 138.005  1.00  0.00           C
ATOM   2950  HA  THR B  75      53.162  50.213 138.632  1.00  0.00           H
ATOM   2951  CB  THR B  75      51.058  49.606 138.369  1.00  0.00           C
ATOM   2952  HB  THR B  75      50.980  49.345 139.446  1.00  0.00           H
ATOM   2953  OG1 THR B  75      50.308  48.829 137.444  1.00  0.00           O
ATOM   2954  HG1 THR B  75      50.362  49.301 136.609  1.00  0.00           H
ATOM   2955  CG2 THR B  75      50.761  51.073 138.283  1.00  0.00           C
ATOM   2956 HG21 THR B  75      50.706  51.281 137.193  1.00  0.00           H
ATOM   2957 HG22 THR B  75      51.503  51.794 138.687  1.00  0.00           H
ATOM   2958 HG23 THR B  75      49.736  51.299 138.645  1.00  0.00           H
ATOM   2959  C   THR B  75      53.170  48.157 138.378  1.00  0.00           C
ATOM   2960  O   THR B  75      52.863  47.617 139.496  1.00  0.00           O
ATOM   2961  N   GLY B  76      54.020  47.545 137.560  1.00  0.00           N
ATOM   2962  HN  GLY B  76      54.164  47.988 136.678  1.00  0.00           H
ATOM   2963  CA  GLY B  76      54.736  46.301 137.900  1.00  0.00           C
ATOM   2964  HA1 GLY B  76      54.678  46.029 138.944  1.00  0.00           H
ATOM   2965  HA2 GLY B  76      55.764  46.406 137.587  1.00  0.00           H
ATOM   2966  C   GLY B  76      54.273  45.052 137.196  1.00  0.00           C
ATOM   2967  O   GLY B  76      54.672  43.949 137.449  1.00  0.00           O
ATOM   2968  N   TYR B  77      53.354  45.132 136.257  1.00  0.00           N
ATOM   2969  HN  TYR B  77      53.047  46.032 135.959  1.00  0.00           H
ATOM   2970  CA  TYR B  77      52.708  43.947 135.617  1.00  0.00           C
ATOM   2971  HA  TYR B  77      52.857  43.025 136.161  1.00  0.00           H
ATOM   2972  CB  TYR B  77      51.197  44.072 135.296  1.00  0.00           C
ATOM   2973  HB1 TYR B  77      51.049  43.113 134.754  1.00  0.00           H
ATOM   2974  HB2 TYR B  77      51.082  45.047 134.776  1.00  0.00           H
ATOM   2975  CG  TYR B  77      50.392  44.136 136.591  1.00  0.00           C
ATOM   2976  CD1 TYR B  77      50.215  45.362 137.384  1.00  0.00           C
ATOM   2977  HD1 TYR B  77      50.529  46.348 137.074  1.00  0.00           H
ATOM   2978  CE1 TYR B  77      49.468  45.321 138.535  1.00  0.00           C
ATOM   2979  HE1 TYR B  77      49.263  46.244 139.057  1.00  0.00           H
ATOM   2980  CZ  TYR B  77      48.997  44.130 138.992  1.00  0.00           C
ATOM   2981  OH  TYR B  77      47.985  44.210 140.037  1.00  0.00           O
ATOM   2982  HH  TYR B  77      47.818  43.294 140.272  1.00  0.00           H
ATOM   2983  CD2 TYR B  77      49.978  42.933 137.144  1.00  0.00           C
ATOM   2984  HD2 TYR B  77      50.102  42.012 136.592  1.00  0.00           H
ATOM   2985  CE2 TYR B  77      49.246  42.925 138.378  1.00  0.00           C
ATOM   2986  HE2 TYR B  77      48.661  42.075 138.698  1.00  0.00           H
ATOM   2987  C   TYR B  77      53.496  43.860 134.299  1.00  0.00           C
ATOM   2988  O   TYR B  77      53.976  44.822 133.677  1.00  0.00           O
ATOM   2989  N   ASP B  78      53.580  42.611 133.850  1.00  0.00           N
ATOM   2990  HN  ASP B  78      53.209  41.872 134.407  1.00  0.00           H
ATOM   2991  CA  ASP B  78      53.913  42.216 132.536  1.00  0.00           C
ATOM   2992  HA  ASP B  78      54.724  42.885 132.286  1.00  0.00           H
ATOM   2993  CB  ASP B  78      54.511  40.749 132.651  1.00  0.00           C
ATOM   2994  HB1 ASP B  78      55.302  40.963 133.401  1.00  0.00           H
ATOM   2995  HB2 ASP B  78      54.930  40.501 131.652  1.00  0.00           H
ATOM   2996  CG  ASP B  78      53.493  39.774 133.013  1.00  0.00           C
ATOM   2997  OD1 ASP B  78      53.664  38.663 132.423  1.00  0.00           O
ATOM   2998  OD2 ASP B  78      52.559  40.003 133.837  1.00  0.00           O
ATOM   2999  C   ASP B  78      52.761  42.384 131.586  1.00  0.00           C
ATOM   3000  O   ASP B  78      51.627  42.546 132.067  1.00  0.00           O
ATOM   3001  N   THR B  79      53.079  42.525 130.280  1.00  0.00           N
ATOM   3002  HN  THR B  79      54.039  42.384 130.051  1.00  0.00           H
ATOM   3003  CA  THR B  79      52.157  42.752 129.251  1.00  0.00           C
ATOM   3004  HA  THR B  79      51.633  43.619 129.627  1.00  0.00           H
ATOM   3005  CB  THR B  79      52.732  43.154 127.900  1.00  0.00           C
ATOM   3006  HB  THR B  79      51.938  43.327 127.143  1.00  0.00           H
ATOM   3007  OG1 THR B  79      53.602  42.155 127.425  1.00  0.00           O
ATOM   3008  HG1 THR B  79      54.256  42.117 128.127  1.00  0.00           H
ATOM   3009  CG2 THR B  79      53.574  44.423 128.114  1.00  0.00           C
ATOM   3010 HG21 THR B  79      54.401  44.289 128.844  1.00  0.00           H
ATOM   3011 HG22 THR B  79      52.906  45.268 128.384  1.00  0.00           H
ATOM   3012 HG23 THR B  79      54.015  44.704 127.133  1.00  0.00           H
ATOM   3013  C   THR B  79      51.145  41.676 128.999  1.00  0.00           C
ATOM   3014  O   THR B  79      51.439  40.513 129.172  1.00  0.00           O
ATOM   3015  N   HSD B  80      49.914  42.022 128.556  1.00  0.00           N
ATOM   3016  HN  HSD B  80      49.787  42.987 128.340  1.00  0.00           H
ATOM   3017  CA  HSD B  80      48.812  41.100 128.383  1.00  0.00           C
ATOM   3018  HA  HSD B  80      48.736  40.348 129.154  1.00  0.00           H
ATOM   3019  CB  HSD B  80      47.542  41.886 128.579  1.00  0.00           C
ATOM   3020  HB1 HSD B  80      46.647  41.234 128.486  1.00  0.00           H
ATOM   3021  HB2 HSD B  80      47.310  42.623 127.782  1.00  0.00           H
ATOM   3022  ND1 HSD B  80      46.443  43.421 130.289  1.00  0.00           N
ATOM   3023  HD1 HSD B  80      45.610  43.648 129.785  1.00  0.00           H
ATOM   3024  CG  HSD B  80      47.452  42.515 129.939  1.00  0.00           C
ATOM   3025  CE1 HSD B  80      46.711  43.850 131.515  1.00  0.00           C
ATOM   3026  HE1 HSD B  80      46.100  44.540 132.099  1.00  0.00           H
ATOM   3027  NE2 HSD B  80      47.766  43.299 132.015  1.00  0.00           N
ATOM   3028  CD2 HSD B  80      48.219  42.413 131.032  1.00  0.00           C
ATOM   3029  HD2 HSD B  80      49.069  41.747 131.116  1.00  0.00           H
ATOM   3030  C   HSD B  80      48.901  40.294 127.105  1.00  0.00           C
ATOM   3031  O   HSD B  80      47.933  40.228 126.336  1.00  0.00           O
ATOM   3032  N   CYS B  81      50.068  39.676 126.742  1.00  0.00           N
ATOM   3033  HN  CYS B  81      50.866  39.838 127.318  1.00  0.00           H
ATOM   3034  CA  CYS B  81      50.501  38.802 125.696  1.00  0.00           C
ATOM   3035  HA  CYS B  81      51.405  39.317 125.408  1.00  0.00           H
ATOM   3036  CB  CYS B  81      50.832  37.387 126.232  1.00  0.00           C
ATOM   3037  HB1 CYS B  81      50.971  36.582 125.479  1.00  0.00           H
ATOM   3038  HB2 CYS B  81      49.899  37.175 126.798  1.00  0.00           H
ATOM   3039  SG  CYS B  81      52.173  37.313 127.478  1.00  0.00           S
ATOM   3040  HG1 CYS B  81      51.410  38.140 128.178  1.00  0.00           H
ATOM   3041  C   CYS B  81      49.589  38.773 124.425  1.00  0.00           C
ATOM   3042  O   CYS B  81      49.680  39.490 123.463  1.00  0.00           O
ATOM   3043  N   TYR B  82      48.737  37.787 124.379  1.00  0.00           N
ATOM   3044  HN  TYR B  82      48.578  37.245 125.200  1.00  0.00           H
ATOM   3045  CA  TYR B  82      47.910  37.563 123.145  1.00  0.00           C
ATOM   3046  HA  TYR B  82      48.519  37.446 122.260  1.00  0.00           H
ATOM   3047  CB  TYR B  82      47.008  36.351 123.363  1.00  0.00           C
ATOM   3048  HB1 TYR B  82      46.306  36.126 122.531  1.00  0.00           H
ATOM   3049  HB2 TYR B  82      46.377  36.568 124.251  1.00  0.00           H
ATOM   3050  CG  TYR B  82      47.684  35.078 123.823  1.00  0.00           C
ATOM   3051  CD1 TYR B  82      47.030  34.368 124.869  1.00  0.00           C
ATOM   3052  HD1 TYR B  82      46.158  34.719 125.400  1.00  0.00           H
ATOM   3053  CE1 TYR B  82      47.469  33.092 125.121  1.00  0.00           C
ATOM   3054  HE1 TYR B  82      46.965  32.619 125.951  1.00  0.00           H
ATOM   3055  CZ  TYR B  82      48.648  32.582 124.574  1.00  0.00           C
ATOM   3056  OH  TYR B  82      49.202  31.326 124.847  1.00  0.00           O
ATOM   3057  HH  TYR B  82      48.795  31.046 125.670  1.00  0.00           H
ATOM   3058  CD2 TYR B  82      48.939  34.659 123.269  1.00  0.00           C
ATOM   3059  HD2 TYR B  82      49.521  35.194 122.533  1.00  0.00           H
ATOM   3060  CE2 TYR B  82      49.366  33.422 123.672  1.00  0.00           C
ATOM   3061  HE2 TYR B  82      50.204  32.884 123.255  1.00  0.00           H
ATOM   3062  C   TYR B  82      46.931  38.694 122.833  1.00  0.00           C
ATOM   3063  O   TYR B  82      46.610  39.065 121.716  1.00  0.00           O
ATOM   3064  N   ILE B  83      46.301  39.254 123.847  1.00  0.00           N
ATOM   3065  HN  ILE B  83      46.708  38.888 124.681  1.00  0.00           H
ATOM   3066  CA  ILE B  83      45.331  40.371 123.882  1.00  0.00           C
ATOM   3067  HA  ILE B  83      44.575  39.997 123.207  1.00  0.00           H
ATOM   3068  CB  ILE B  83      44.653  40.502 125.321  1.00  0.00           C
ATOM   3069  HB  ILE B  83      45.464  40.601 126.074  1.00  0.00           H
ATOM   3070  CG2 ILE B  83      43.782  41.731 125.365  1.00  0.00           C
ATOM   3071 HG21 ILE B  83      44.380  42.666 125.352  1.00  0.00           H
ATOM   3072 HG22 ILE B  83      43.069  41.748 126.217  1.00  0.00           H
ATOM   3073 HG23 ILE B  83      43.144  41.691 124.456  1.00  0.00           H
ATOM   3074  CG1 ILE B  83      43.717  39.322 125.628  1.00  0.00           C
ATOM   3075 HG11 ILE B  83      43.223  39.405 126.620  1.00  0.00           H
ATOM   3076 HG12 ILE B  83      44.353  38.415 125.715  1.00  0.00           H
ATOM   3077  CD  ILE B  83      42.549  39.095 124.668  1.00  0.00           C
ATOM   3078  HD1 ILE B  83      41.900  38.338 125.158  1.00  0.00           H
ATOM   3079  HD2 ILE B  83      42.839  38.668 123.684  1.00  0.00           H
ATOM   3080  HD3 ILE B  83      42.008  40.031 124.410  1.00  0.00           H
ATOM   3081  C   ILE B  83      45.873  41.699 123.371  1.00  0.00           C
ATOM   3082  O   ILE B  83      45.307  42.308 122.457  1.00  0.00           O
ATOM   3083  N   LEU B  84      47.113  42.145 123.863  1.00  0.00           N
ATOM   3084  HN  LEU B  84      47.468  41.623 124.634  1.00  0.00           H
ATOM   3085  CA  LEU B  84      47.880  43.222 123.190  1.00  0.00           C
ATOM   3086  HA  LEU B  84      47.214  44.071 123.243  1.00  0.00           H
ATOM   3087  CB  LEU B  84      49.153  43.553 124.038  1.00  0.00           C
ATOM   3088  HB1 LEU B  84      49.797  42.689 124.309  1.00  0.00           H
ATOM   3089  HB2 LEU B  84      48.777  43.934 125.012  1.00  0.00           H
ATOM   3090  CG  LEU B  84      50.105  44.603 123.478  1.00  0.00           C
ATOM   3091  HG  LEU B  84      50.594  44.188 122.571  1.00  0.00           H
ATOM   3092  CD1 LEU B  84      49.395  45.927 123.141  1.00  0.00           C
ATOM   3093 HD11 LEU B  84      48.695  46.297 123.921  1.00  0.00           H
ATOM   3094 HD12 LEU B  84      48.687  45.726 122.309  1.00  0.00           H
ATOM   3095 HD13 LEU B  84      50.182  46.679 122.919  1.00  0.00           H
ATOM   3096  CD2 LEU B  84      51.205  44.726 124.522  1.00  0.00           C
ATOM   3097 HD21 LEU B  84      50.866  45.613 125.100  1.00  0.00           H
ATOM   3098 HD22 LEU B  84      52.170  45.034 124.068  1.00  0.00           H
ATOM   3099 HD23 LEU B  84      51.416  43.796 125.092  1.00  0.00           H
ATOM   3100  C   LEU B  84      48.248  42.971 121.708  1.00  0.00           C
ATOM   3101  O   LEU B  84      48.047  43.830 120.902  1.00  0.00           O
ATOM   3102  N   ASN B  85      48.655  41.771 121.385  1.00  0.00           N
ATOM   3103  HN  ASN B  85      48.824  41.086 122.090  1.00  0.00           H
ATOM   3104  CA  ASN B  85      49.164  41.427 120.050  1.00  0.00           C
ATOM   3105  HA  ASN B  85      49.617  42.327 119.661  1.00  0.00           H
ATOM   3106  CB  ASN B  85      50.219  40.274 120.063  1.00  0.00           C
ATOM   3107  HB1 ASN B  85      50.454  39.989 119.015  1.00  0.00           H
ATOM   3108  HB2 ASN B  85      49.767  39.389 120.560  1.00  0.00           H
ATOM   3109  CG  ASN B  85      51.446  40.763 120.706  1.00  0.00           C
ATOM   3110  OD1 ASN B  85      52.262  41.451 120.057  1.00  0.00           O
ATOM   3111  ND2 ASN B  85      51.694  40.382 121.946  1.00  0.00           N
ATOM   3112 HD21 ASN B  85      51.061  39.800 122.455  1.00  0.00           H
ATOM   3113 HD22 ASN B  85      52.460  40.743 122.479  1.00  0.00           H
ATOM   3114  C   ASN B  85      48.047  41.165 119.070  1.00  0.00           C
ATOM   3115  O   ASN B  85      48.231  41.460 117.850  1.00  0.00           O
ATOM   3116  N   LEU B  86      46.841  40.803 119.523  1.00  0.00           N
ATOM   3117  HN  LEU B  86      46.792  40.422 120.443  1.00  0.00           H
ATOM   3118  CA  LEU B  86      45.593  40.979 118.737  1.00  0.00           C
ATOM   3119  HA  LEU B  86      45.752  40.487 117.789  1.00  0.00           H
ATOM   3120  CB  LEU B  86      44.402  40.372 119.528  1.00  0.00           C
ATOM   3121  HB1 LEU B  86      43.405  40.826 119.344  1.00  0.00           H
ATOM   3122  HB2 LEU B  86      44.667  40.488 120.601  1.00  0.00           H
ATOM   3123  CG  LEU B  86      44.194  38.907 119.421  1.00  0.00           C
ATOM   3124  HG  LEU B  86      45.122  38.346 119.660  1.00  0.00           H
ATOM   3125  CD1 LEU B  86      43.055  38.426 120.319  1.00  0.00           C
ATOM   3126 HD11 LEU B  86      43.308  38.617 121.383  1.00  0.00           H
ATOM   3127 HD12 LEU B  86      43.012  37.319 120.232  1.00  0.00           H
ATOM   3128 HD13 LEU B  86      42.078  38.842 119.993  1.00  0.00           H
ATOM   3129  CD2 LEU B  86      43.698  38.654 117.942  1.00  0.00           C
ATOM   3130 HD21 LEU B  86      43.124  39.507 117.521  1.00  0.00           H
ATOM   3131 HD22 LEU B  86      43.068  37.739 117.963  1.00  0.00           H
ATOM   3132 HD23 LEU B  86      44.610  38.580 117.311  1.00  0.00           H
ATOM   3133  C   LEU B  86      45.237  42.398 118.428  1.00  0.00           C
ATOM   3134  O   LEU B  86      44.931  42.699 117.293  1.00  0.00           O
ATOM   3135  N   ALA B  87      45.198  43.300 119.441  1.00  0.00           N
ATOM   3136  HN  ALA B  87      45.579  43.074 120.334  1.00  0.00           H
ATOM   3137  CA  ALA B  87      44.939  44.673 119.125  1.00  0.00           C
ATOM   3138  HA  ALA B  87      43.983  44.885 118.669  1.00  0.00           H
ATOM   3139  CB  ALA B  87      44.991  45.567 120.402  1.00  0.00           C
ATOM   3140  HB1 ALA B  87      45.993  45.396 120.849  1.00  0.00           H
ATOM   3141  HB2 ALA B  87      44.241  45.120 121.088  1.00  0.00           H
ATOM   3142  HB3 ALA B  87      44.896  46.630 120.091  1.00  0.00           H
ATOM   3143  C   ALA B  87      45.886  45.325 118.054  1.00  0.00           C
ATOM   3144  O   ALA B  87      45.406  45.961 117.134  1.00  0.00           O
ATOM   3145  N   ILE B  88      47.233  45.088 118.219  1.00  0.00           N
ATOM   3146  HN  ILE B  88      47.568  44.758 119.098  1.00  0.00           H
ATOM   3147  CA  ILE B  88      48.276  45.467 117.299  1.00  0.00           C
ATOM   3148  HA  ILE B  88      48.027  46.484 117.034  1.00  0.00           H
ATOM   3149  CB  ILE B  88      49.687  45.357 117.933  1.00  0.00           C
ATOM   3150  HB  ILE B  88      49.662  44.328 118.350  1.00  0.00           H
ATOM   3151  CG2 ILE B  88      50.790  45.673 116.954  1.00  0.00           C
ATOM   3152 HG21 ILE B  88      50.703  46.725 116.606  1.00  0.00           H
ATOM   3153 HG22 ILE B  88      50.731  45.021 116.057  1.00  0.00           H
ATOM   3154 HG23 ILE B  88      51.752  45.519 117.488  1.00  0.00           H
ATOM   3155  CG1 ILE B  88      49.841  46.335 119.153  1.00  0.00           C
ATOM   3156 HG11 ILE B  88      50.860  46.282 119.594  1.00  0.00           H
ATOM   3157 HG12 ILE B  88      49.182  45.921 119.946  1.00  0.00           H
ATOM   3158  CD  ILE B  88      49.556  47.785 118.952  1.00  0.00           C
ATOM   3159  HD1 ILE B  88      48.459  47.919 118.841  1.00  0.00           H
ATOM   3160  HD2 ILE B  88      50.069  48.255 118.086  1.00  0.00           H
ATOM   3161  HD3 ILE B  88      49.809  48.372 119.860  1.00  0.00           H
ATOM   3162  C   ILE B  88      48.145  44.840 115.913  1.00  0.00           C
ATOM   3163  O   ILE B  88      48.291  45.479 114.931  1.00  0.00           O
ATOM   3164  N   ALA B  89      47.826  43.523 115.805  1.00  0.00           N
ATOM   3165  HN  ALA B  89      47.812  42.955 116.624  1.00  0.00           H
ATOM   3166  CA  ALA B  89      47.566  42.798 114.636  1.00  0.00           C
ATOM   3167  HA  ALA B  89      48.442  42.651 114.022  1.00  0.00           H
ATOM   3168  CB  ALA B  89      47.211  41.295 114.985  1.00  0.00           C
ATOM   3169  HB1 ALA B  89      46.499  41.281 115.838  1.00  0.00           H
ATOM   3170  HB2 ALA B  89      48.145  40.750 115.243  1.00  0.00           H
ATOM   3171  HB3 ALA B  89      46.791  40.595 114.231  1.00  0.00           H
ATOM   3172  C   ALA B  89      46.438  43.262 113.847  1.00  0.00           C
ATOM   3173  O   ALA B  89      46.492  43.217 112.614  1.00  0.00           O
ATOM   3174  N   ASP B  90      45.431  43.814 114.595  1.00  0.00           N
ATOM   3175  HN  ASP B  90      45.410  43.773 115.591  1.00  0.00           H
ATOM   3176  CA  ASP B  90      44.243  44.514 113.995  1.00  0.00           C
ATOM   3177  HA  ASP B  90      43.990  44.192 112.996  1.00  0.00           H
ATOM   3178  CB  ASP B  90      43.100  44.512 115.010  1.00  0.00           C
ATOM   3179  HB1 ASP B  90      42.376  45.352 114.959  1.00  0.00           H
ATOM   3180  HB2 ASP B  90      43.563  44.360 116.008  1.00  0.00           H
ATOM   3181  CG  ASP B  90      42.151  43.268 115.047  1.00  0.00           C
ATOM   3182  OD1 ASP B  90      42.372  42.340 114.232  1.00  0.00           O
ATOM   3183  OD2 ASP B  90      41.212  43.259 115.895  1.00  0.00           O
ATOM   3184  C   ASP B  90      44.546  45.998 113.623  1.00  0.00           C
ATOM   3185  O   ASP B  90      44.179  46.376 112.503  1.00  0.00           O
ATOM   3186  N   LEU B  91      45.374  46.720 114.490  1.00  0.00           N
ATOM   3187  HN  LEU B  91      45.501  46.328 115.398  1.00  0.00           H
ATOM   3188  CA  LEU B  91      45.706  48.103 114.248  1.00  0.00           C
ATOM   3189  HA  LEU B  91      44.744  48.593 114.244  1.00  0.00           H
ATOM   3190  CB  LEU B  91      46.802  48.549 115.374  1.00  0.00           C
ATOM   3191  HB1 LEU B  91      47.588  47.777 115.228  1.00  0.00           H
ATOM   3192  HB2 LEU B  91      46.340  48.344 116.363  1.00  0.00           H
ATOM   3193  CG  LEU B  91      47.400  49.972 115.262  1.00  0.00           C
ATOM   3194  HG  LEU B  91      47.807  50.195 114.253  1.00  0.00           H
ATOM   3195  CD1 LEU B  91      46.237  51.012 115.406  1.00  0.00           C
ATOM   3196 HD11 LEU B  91      45.513  51.023 114.564  1.00  0.00           H
ATOM   3197 HD12 LEU B  91      46.742  52.000 115.459  1.00  0.00           H
ATOM   3198 HD13 LEU B  91      45.739  50.882 116.391  1.00  0.00           H
ATOM   3199  CD2 LEU B  91      48.446  50.220 116.372  1.00  0.00           C
ATOM   3200 HD21 LEU B  91      47.959  50.262 117.370  1.00  0.00           H
ATOM   3201 HD22 LEU B  91      48.966  51.166 116.109  1.00  0.00           H
ATOM   3202 HD23 LEU B  91      49.107  49.334 116.264  1.00  0.00           H
ATOM   3203  C   LEU B  91      46.292  48.437 112.979  1.00  0.00           C
ATOM   3204  O   LEU B  91      45.932  49.450 112.410  1.00  0.00           O
ATOM   3205  N   TRP B  92      47.191  47.597 112.466  1.00  0.00           N
ATOM   3206  HN  TRP B  92      47.554  46.837 113.000  1.00  0.00           H
ATOM   3207  CA  TRP B  92      47.697  47.680 111.108  1.00  0.00           C
ATOM   3208  HA  TRP B  92      48.208  48.607 110.896  1.00  0.00           H
ATOM   3209  CB  TRP B  92      48.654  46.506 110.871  1.00  0.00           C
ATOM   3210  HB1 TRP B  92      49.000  46.544 109.816  1.00  0.00           H
ATOM   3211  HB2 TRP B  92      48.120  45.535 110.945  1.00  0.00           H
ATOM   3212  CG  TRP B  92      49.895  46.286 111.762  1.00  0.00           C
ATOM   3213  CD1 TRP B  92      50.464  45.043 111.822  1.00  0.00           C
ATOM   3214  HD1 TRP B  92      50.078  44.234 111.220  1.00  0.00           H
ATOM   3215  NE1 TRP B  92      51.478  45.107 112.741  1.00  0.00           N
ATOM   3216  HE1 TRP B  92      52.034  44.372 113.062  1.00  0.00           H
ATOM   3217  CE2 TRP B  92      51.520  46.340 113.337  1.00  0.00           C
ATOM   3218  CD2 TRP B  92      50.530  47.128 112.697  1.00  0.00           C
ATOM   3219  CE3 TRP B  92      50.347  48.485 113.153  1.00  0.00           C
ATOM   3220  HE3 TRP B  92      49.545  49.108 112.788  1.00  0.00           H
ATOM   3221  CZ3 TRP B  92      51.286  48.954 114.028  1.00  0.00           C
ATOM   3222  HZ3 TRP B  92      51.289  49.994 114.320  1.00  0.00           H
ATOM   3223  CZ2 TRP B  92      52.379  46.863 114.269  1.00  0.00           C
ATOM   3224  HZ2 TRP B  92      53.231  46.376 114.718  1.00  0.00           H
ATOM   3225  CH2 TRP B  92      52.352  48.212 114.496  1.00  0.00           C
ATOM   3226  HH2 TRP B  92      53.110  48.563 115.180  1.00  0.00           H
ATOM   3227  C   TRP B  92      46.557  47.553 110.058  1.00  0.00           C
ATOM   3228  O   TRP B  92      46.439  48.365 109.095  1.00  0.00           O
ATOM   3229  N   VAL B  93      45.586  46.649 110.223  1.00  0.00           N
ATOM   3230  HN  VAL B  93      45.506  46.006 110.981  1.00  0.00           H
ATOM   3231  CA  VAL B  93      44.420  46.615 109.370  1.00  0.00           C
ATOM   3232  HA  VAL B  93      44.666  46.744 108.327  1.00  0.00           H
ATOM   3233  CB  VAL B  93      43.796  45.234 109.589  1.00  0.00           C
ATOM   3234  HB  VAL B  93      44.135  44.782 110.545  1.00  0.00           H
ATOM   3235  CG1 VAL B  93      42.259  45.326 109.684  1.00  0.00           C
ATOM   3236 HG11 VAL B  93      41.775  44.327 109.726  1.00  0.00           H
ATOM   3237 HG12 VAL B  93      41.893  45.742 108.722  1.00  0.00           H
ATOM   3238 HG13 VAL B  93      41.909  45.848 110.600  1.00  0.00           H
ATOM   3239  CG2 VAL B  93      44.209  44.298 108.395  1.00  0.00           C
ATOM   3240 HG21 VAL B  93      45.192  43.808 108.564  1.00  0.00           H
ATOM   3241 HG22 VAL B  93      44.189  44.830 107.421  1.00  0.00           H
ATOM   3242 HG23 VAL B  93      43.517  43.428 108.402  1.00  0.00           H
ATOM   3243  C   VAL B  93      43.479  47.849 109.510  1.00  0.00           C
ATOM   3244  O   VAL B  93      43.104  48.365 108.470  1.00  0.00           O
ATOM   3245  N   VAL B  94      43.158  48.401 110.738  1.00  0.00           N
ATOM   3246  HN  VAL B  94      43.527  47.924 111.532  1.00  0.00           H
ATOM   3247  CA  VAL B  94      42.519  49.670 110.855  1.00  0.00           C
ATOM   3248  HA  VAL B  94      41.640  49.584 110.234  1.00  0.00           H
ATOM   3249  CB  VAL B  94      42.236  50.021 112.291  1.00  0.00           C
ATOM   3250  HB  VAL B  94      43.127  50.391 112.842  1.00  0.00           H
ATOM   3251  CG1 VAL B  94      41.171  51.125 112.290  1.00  0.00           C
ATOM   3252 HG11 VAL B  94      40.235  50.762 111.814  1.00  0.00           H
ATOM   3253 HG12 VAL B  94      41.419  52.049 111.725  1.00  0.00           H
ATOM   3254 HG13 VAL B  94      40.870  51.448 113.310  1.00  0.00           H
ATOM   3255  CG2 VAL B  94      41.645  48.822 113.051  1.00  0.00           C
ATOM   3256 HG21 VAL B  94      40.786  48.392 112.492  1.00  0.00           H
ATOM   3257 HG22 VAL B  94      41.158  49.141 113.997  1.00  0.00           H
ATOM   3258 HG23 VAL B  94      42.465  48.113 113.294  1.00  0.00           H
ATOM   3259  C   VAL B  94      43.300  50.756 110.200  1.00  0.00           C
ATOM   3260  O   VAL B  94      42.901  51.483 109.304  1.00  0.00           O
ATOM   3261  N   LEU B  95      44.559  50.861 110.504  1.00  0.00           N
ATOM   3262  HN  LEU B  95      44.939  50.295 111.231  1.00  0.00           H
ATOM   3263  CA  LEU B  95      45.403  51.935 109.949  1.00  0.00           C
ATOM   3264  HA  LEU B  95      44.934  52.888 110.144  1.00  0.00           H
ATOM   3265  CB  LEU B  95      46.787  51.716 110.504  1.00  0.00           C
ATOM   3266  HB1 LEU B  95      47.197  50.726 110.211  1.00  0.00           H
ATOM   3267  HB2 LEU B  95      46.636  51.650 111.602  1.00  0.00           H
ATOM   3268  CG  LEU B  95      47.862  52.735 110.233  1.00  0.00           C
ATOM   3269  HG  LEU B  95      48.063  52.790 109.142  1.00  0.00           H
ATOM   3270  CD1 LEU B  95      47.645  54.105 110.879  1.00  0.00           C
ATOM   3271 HD11 LEU B  95      48.399  54.917 110.790  1.00  0.00           H
ATOM   3272 HD12 LEU B  95      47.611  53.900 111.971  1.00  0.00           H
ATOM   3273 HD13 LEU B  95      46.702  54.631 110.616  1.00  0.00           H
ATOM   3274  CD2 LEU B  95      49.110  52.148 110.877  1.00  0.00           C
ATOM   3275 HD21 LEU B  95      49.321  51.235 110.281  1.00  0.00           H
ATOM   3276 HD22 LEU B  95      49.033  51.803 111.931  1.00  0.00           H
ATOM   3277 HD23 LEU B  95      49.897  52.906 110.674  1.00  0.00           H
ATOM   3278  C   LEU B  95      45.573  51.994 108.411  1.00  0.00           C
ATOM   3279  O   LEU B  95      45.724  53.031 107.857  1.00  0.00           O
ATOM   3280  N   THR B  96      45.608  50.796 107.772  1.00  0.00           N
ATOM   3281  HN  THR B  96      45.706  49.923 108.242  1.00  0.00           H
ATOM   3282  CA  THR B  96      45.546  50.754 106.280  1.00  0.00           C
ATOM   3283  HA  THR B  96      46.212  51.557 106.001  1.00  0.00           H
ATOM   3284  CB  THR B  96      46.085  49.424 105.668  1.00  0.00           C
ATOM   3285  HB  THR B  96      46.029  49.432 104.559  1.00  0.00           H
ATOM   3286  OG1 THR B  96      45.407  48.308 106.219  1.00  0.00           O
ATOM   3287  HG1 THR B  96      45.506  48.387 107.171  1.00  0.00           H
ATOM   3288  CG2 THR B  96      47.563  49.260 105.985  1.00  0.00           C
ATOM   3289 HG21 THR B  96      48.187  50.115 105.648  1.00  0.00           H
ATOM   3290 HG22 THR B  96      47.879  48.306 105.512  1.00  0.00           H
ATOM   3291 HG23 THR B  96      47.714  49.346 107.082  1.00  0.00           H
ATOM   3292  C   THR B  96      44.223  51.150 105.626  1.00  0.00           C
ATOM   3293  O   THR B  96      44.133  51.325 104.389  1.00  0.00           O
ATOM   3294  N   ILE B  97      43.126  51.169 106.354  1.00  0.00           N
ATOM   3295  HN  ILE B  97      43.226  51.019 107.334  1.00  0.00           H
ATOM   3296  CA  ILE B  97      41.796  51.664 105.833  1.00  0.00           C
ATOM   3297  HA  ILE B  97      41.432  50.879 105.188  1.00  0.00           H
ATOM   3298  CB  ILE B  97      40.712  51.830 106.887  1.00  0.00           C
ATOM   3299  HB  ILE B  97      41.111  52.426 107.736  1.00  0.00           H
ATOM   3300  CG2 ILE B  97      39.434  52.580 106.493  1.00  0.00           C
ATOM   3301 HG21 ILE B  97      39.561  53.675 106.357  1.00  0.00           H
ATOM   3302 HG22 ILE B  97      38.571  52.447 107.180  1.00  0.00           H
ATOM   3303 HG23 ILE B  97      39.078  52.128 105.543  1.00  0.00           H
ATOM   3304  CG1 ILE B  97      40.402  50.378 107.440  1.00  0.00           C
ATOM   3305 HG11 ILE B  97      41.377  49.899 107.673  1.00  0.00           H
ATOM   3306 HG12 ILE B  97      39.873  49.800 106.652  1.00  0.00           H
ATOM   3307  CD  ILE B  97      39.453  50.284 108.660  1.00  0.00           C
ATOM   3308  HD1 ILE B  97      38.416  50.645 108.492  1.00  0.00           H
ATOM   3309  HD2 ILE B  97      39.804  50.996 109.437  1.00  0.00           H
ATOM   3310  HD3 ILE B  97      39.485  49.290 109.154  1.00  0.00           H
ATOM   3311  C   ILE B  97      41.863  52.927 104.909  1.00  0.00           C
ATOM   3312  O   ILE B  97      41.397  52.717 103.819  1.00  0.00           O
ATOM   3313  N   PRO B  98      42.496  54.151 105.212  1.00  0.00           N
ATOM   3314  CD  PRO B  98      43.010  54.464 106.576  1.00  0.00           C
ATOM   3315  HD1 PRO B  98      44.085  54.219 106.712  1.00  0.00           H
ATOM   3316  HD2 PRO B  98      42.328  54.011 107.328  1.00  0.00           H
ATOM   3317  CA  PRO B  98      42.153  55.348 104.371  1.00  0.00           C
ATOM   3318  HA  PRO B  98      41.089  55.276 104.199  1.00  0.00           H
ATOM   3319  CB  PRO B  98      42.719  56.463 105.204  1.00  0.00           C
ATOM   3320  HB1 PRO B  98      42.072  57.364 105.135  1.00  0.00           H
ATOM   3321  HB2 PRO B  98      43.792  56.660 104.996  1.00  0.00           H
ATOM   3322  CG  PRO B  98      42.758  55.980 106.688  1.00  0.00           C
ATOM   3323  HG1 PRO B  98      43.454  56.474 107.398  1.00  0.00           H
ATOM   3324  HG2 PRO B  98      41.741  56.125 107.111  1.00  0.00           H
ATOM   3325  C   PRO B  98      42.814  55.173 103.028  1.00  0.00           C
ATOM   3326  O   PRO B  98      42.333  55.703 101.974  1.00  0.00           O
ATOM   3327  N   VAL B  99      43.965  54.487 103.021  1.00  0.00           N
ATOM   3328  HN  VAL B  99      44.371  54.179 103.877  1.00  0.00           H
ATOM   3329  CA  VAL B  99      44.650  54.145 101.740  1.00  0.00           C
ATOM   3330  HA  VAL B  99      44.639  55.056 101.160  1.00  0.00           H
ATOM   3331  CB  VAL B  99      46.124  53.863 101.927  1.00  0.00           C
ATOM   3332  HB  VAL B  99      46.649  53.617 100.979  1.00  0.00           H
ATOM   3333  CG1 VAL B  99      46.797  55.109 102.558  1.00  0.00           C
ATOM   3334 HG11 VAL B  99      46.452  55.272 103.602  1.00  0.00           H
ATOM   3335 HG12 VAL B  99      46.515  55.972 101.918  1.00  0.00           H
ATOM   3336 HG13 VAL B  99      47.884  54.890 102.625  1.00  0.00           H
ATOM   3337  CG2 VAL B  99      46.436  52.613 102.748  1.00  0.00           C
ATOM   3338 HG21 VAL B  99      46.239  52.734 103.835  1.00  0.00           H
ATOM   3339 HG22 VAL B  99      47.526  52.409 102.673  1.00  0.00           H
ATOM   3340 HG23 VAL B  99      45.870  51.706 102.446  1.00  0.00           H
ATOM   3341  C   VAL B  99      43.872  53.092 100.948  1.00  0.00           C
ATOM   3342  O   VAL B  99      43.832  53.184  99.703  1.00  0.00           O
ATOM   3343  N   TRP B 100      43.185  52.139 101.599  1.00  0.00           N
ATOM   3344  HN  TRP B 100      43.299  51.975 102.576  1.00  0.00           H
ATOM   3345  CA  TRP B 100      42.254  51.105 101.018  1.00  0.00           C
ATOM   3346  HA  TRP B 100      42.855  50.514 100.343  1.00  0.00           H
ATOM   3347  CB  TRP B 100      41.857  50.039 102.050  1.00  0.00           C
ATOM   3348  HB1 TRP B 100      41.327  50.498 102.912  1.00  0.00           H
ATOM   3349  HB2 TRP B 100      42.844  49.668 102.399  1.00  0.00           H
ATOM   3350  CG  TRP B 100      41.090  48.881 101.596  1.00  0.00           C
ATOM   3351  CD1 TRP B 100      40.122  48.263 102.422  1.00  0.00           C
ATOM   3352  HD1 TRP B 100      39.882  48.651 103.401  1.00  0.00           H
ATOM   3353  NE1 TRP B 100      39.472  47.299 101.707  1.00  0.00           N
ATOM   3354  HE1 TRP B 100      39.076  46.462 102.014  1.00  0.00           H
ATOM   3355  CE2 TRP B 100      40.067  47.205 100.491  1.00  0.00           C
ATOM   3356  CD2 TRP B 100      41.044  48.192 100.395  1.00  0.00           C
ATOM   3357  CE3 TRP B 100      41.821  48.292  99.184  1.00  0.00           C
ATOM   3358  HE3 TRP B 100      42.615  49.000  98.995  1.00  0.00           H
ATOM   3359  CZ3 TRP B 100      41.545  47.334  98.219  1.00  0.00           C
ATOM   3360  HZ3 TRP B 100      42.092  47.332  97.288  1.00  0.00           H
ATOM   3361  CZ2 TRP B 100      39.748  46.345  99.454  1.00  0.00           C
ATOM   3362  HZ2 TRP B 100      38.920  45.676  99.639  1.00  0.00           H
ATOM   3363  CH2 TRP B 100      40.533  46.362  98.295  1.00  0.00           C
ATOM   3364  HH2 TRP B 100      40.449  45.636  97.499  1.00  0.00           H
ATOM   3365  C   TRP B 100      41.024  51.795 100.413  1.00  0.00           C
ATOM   3366  O   TRP B 100      40.662  51.566  99.304  1.00  0.00           O
ATOM   3367  N   VAL B 101      40.445  52.743 101.134  1.00  0.00           N
ATOM   3368  HN  VAL B 101      40.751  52.848 102.077  1.00  0.00           H
ATOM   3369  CA  VAL B 101      39.208  53.549 100.798  1.00  0.00           C
ATOM   3370  HA  VAL B 101      38.371  52.910 100.554  1.00  0.00           H
ATOM   3371  CB  VAL B 101      38.881  54.529 101.965  1.00  0.00           C
ATOM   3372  HB  VAL B 101      39.874  54.974 102.189  1.00  0.00           H
ATOM   3373  CG1 VAL B 101      37.821  55.581 101.641  1.00  0.00           C
ATOM   3374 HG11 VAL B 101      37.958  56.382 100.884  1.00  0.00           H
ATOM   3375 HG12 VAL B 101      37.503  56.073 102.585  1.00  0.00           H
ATOM   3376 HG13 VAL B 101      36.957  55.015 101.232  1.00  0.00           H
ATOM   3377  CG2 VAL B 101      38.320  53.840 103.196  1.00  0.00           C
ATOM   3378 HG21 VAL B 101      38.103  54.496 104.066  1.00  0.00           H
ATOM   3379 HG22 VAL B 101      38.890  53.012 103.670  1.00  0.00           H
ATOM   3380 HG23 VAL B 101      37.362  53.340 102.940  1.00  0.00           H
ATOM   3381  C   VAL B 101      39.343  54.342  99.457  1.00  0.00           C
ATOM   3382  O   VAL B 101      38.392  54.457  98.718  1.00  0.00           O
ATOM   3383  N   VAL B 102      40.544  54.952  99.245  1.00  0.00           N
ATOM   3384  HN  VAL B 102      41.249  55.021  99.947  1.00  0.00           H
ATOM   3385  CA  VAL B 102      40.816  55.563  97.958  1.00  0.00           C
ATOM   3386  HA  VAL B 102      40.038  56.296  97.804  1.00  0.00           H
ATOM   3387  CB  VAL B 102      42.249  56.258  98.070  1.00  0.00           C
ATOM   3388  HB  VAL B 102      42.920  55.738  98.786  1.00  0.00           H
ATOM   3389  CG1 VAL B 102      42.927  56.548  96.780  1.00  0.00           C
ATOM   3390 HG11 VAL B 102      42.202  56.846  95.992  1.00  0.00           H
ATOM   3391 HG12 VAL B 102      43.479  55.635  96.471  1.00  0.00           H
ATOM   3392 HG13 VAL B 102      43.656  57.359  96.989  1.00  0.00           H
ATOM   3393  CG2 VAL B 102      41.981  57.612  98.784  1.00  0.00           C
ATOM   3394 HG21 VAL B 102      41.691  57.573  99.856  1.00  0.00           H
ATOM   3395 HG22 VAL B 102      41.185  58.251  98.345  1.00  0.00           H
ATOM   3396 HG23 VAL B 102      42.899  58.223  98.646  1.00  0.00           H
ATOM   3397  C   VAL B 102      40.688  54.651  96.726  1.00  0.00           C
ATOM   3398  O   VAL B 102      40.209  55.085  95.691  1.00  0.00           O
ATOM   3399  N   SER B 103      41.055  53.395  96.795  1.00  0.00           N
ATOM   3400  HN  SER B 103      41.442  53.030  97.638  1.00  0.00           H
ATOM   3401  CA  SER B 103      40.732  52.381  95.762  1.00  0.00           C
ATOM   3402  HA  SER B 103      41.101  52.703  94.799  1.00  0.00           H
ATOM   3403  CB  SER B 103      41.533  51.046  96.052  1.00  0.00           C
ATOM   3404  HB1 SER B 103      41.080  50.449  96.872  1.00  0.00           H
ATOM   3405  HB2 SER B 103      42.599  51.252  96.286  1.00  0.00           H
ATOM   3406  OG  SER B 103      41.516  50.252  94.841  1.00  0.00           O
ATOM   3407  HG1 SER B 103      42.143  50.657  94.238  1.00  0.00           H
ATOM   3408  C   SER B 103      39.250  52.115  95.618  1.00  0.00           C
ATOM   3409  O   SER B 103      38.755  51.947  94.516  1.00  0.00           O
ATOM   3410  N   LEU B 104      38.489  52.054  96.725  1.00  0.00           N
ATOM   3411  HN  LEU B 104      38.908  52.293  97.598  1.00  0.00           H
ATOM   3412  CA  LEU B 104      37.080  51.666  96.746  1.00  0.00           C
ATOM   3413  HA  LEU B 104      37.054  50.725  96.215  1.00  0.00           H
ATOM   3414  CB  LEU B 104      36.512  51.504  98.247  1.00  0.00           C
ATOM   3415  HB1 LEU B 104      35.410  51.391  98.162  1.00  0.00           H
ATOM   3416  HB2 LEU B 104      36.693  52.495  98.715  1.00  0.00           H
ATOM   3417  CG  LEU B 104      37.097  50.303  99.038  1.00  0.00           C
ATOM   3418  HG  LEU B 104      38.159  50.563  99.235  1.00  0.00           H
ATOM   3419  CD1 LEU B 104      36.411  50.132 100.386  1.00  0.00           C
ATOM   3420 HD11 LEU B 104      36.908  49.294 100.919  1.00  0.00           H
ATOM   3421 HD12 LEU B 104      35.342  49.830 100.355  1.00  0.00           H
ATOM   3422 HD13 LEU B 104      36.547  51.098 100.918  1.00  0.00           H
ATOM   3423  CD2 LEU B 104      36.934  48.992  98.160  1.00  0.00           C
ATOM   3424 HD21 LEU B 104      37.472  48.203  98.728  1.00  0.00           H
ATOM   3425 HD22 LEU B 104      37.445  49.097  97.179  1.00  0.00           H
ATOM   3426 HD23 LEU B 104      35.871  48.695  98.036  1.00  0.00           H
ATOM   3427  C   LEU B 104      36.239  52.701  96.014  1.00  0.00           C
ATOM   3428  O   LEU B 104      35.243  52.449  95.228  1.00  0.00           O
ATOM   3429  N   VAL B 105      36.561  54.013  96.345  1.00  0.00           N
ATOM   3430  HN  VAL B 105      37.209  54.226  97.072  1.00  0.00           H
ATOM   3431  CA  VAL B 105      35.925  55.206  95.801  1.00  0.00           C
ATOM   3432  HA  VAL B 105      34.857  55.043  95.793  1.00  0.00           H
ATOM   3433  CB  VAL B 105      36.039  56.356  96.758  1.00  0.00           C
ATOM   3434  HB  VAL B 105      37.114  56.598  96.900  1.00  0.00           H
ATOM   3435  CG1 VAL B 105      35.241  57.561  96.228  1.00  0.00           C
ATOM   3436 HG11 VAL B 105      34.221  57.237  95.930  1.00  0.00           H
ATOM   3437 HG12 VAL B 105      35.780  58.009  95.366  1.00  0.00           H
ATOM   3438 HG13 VAL B 105      35.178  58.318  97.038  1.00  0.00           H
ATOM   3439  CG2 VAL B 105      35.415  56.062  98.156  1.00  0.00           C
ATOM   3440 HG21 VAL B 105      34.304  56.055  98.160  1.00  0.00           H
ATOM   3441 HG22 VAL B 105      35.696  56.945  98.769  1.00  0.00           H
ATOM   3442 HG23 VAL B 105      35.846  55.140  98.601  1.00  0.00           H
ATOM   3443  C   VAL B 105      36.385  55.538  94.286  1.00  0.00           C
ATOM   3444  O   VAL B 105      35.596  56.026  93.497  1.00  0.00           O
ATOM   3445  N   GLN B 106      37.555  55.017  93.872  1.00  0.00           N
ATOM   3446  HN  GLN B 106      38.248  54.703  94.516  1.00  0.00           H
ATOM   3447  CA  GLN B 106      37.932  54.954  92.446  1.00  0.00           C
ATOM   3448  HA  GLN B 106      37.456  55.761  91.910  1.00  0.00           H
ATOM   3449  CB  GLN B 106      39.473  55.110  92.427  1.00  0.00           C
ATOM   3450  HB1 GLN B 106      39.820  54.688  91.460  1.00  0.00           H
ATOM   3451  HB2 GLN B 106      39.987  54.546  93.235  1.00  0.00           H
ATOM   3452  CG  GLN B 106      39.942  56.606  92.482  1.00  0.00           C
ATOM   3453  HG1 GLN B 106      39.565  57.171  93.360  1.00  0.00           H
ATOM   3454  HG2 GLN B 106      39.445  57.177  91.669  1.00  0.00           H
ATOM   3455  CD  GLN B 106      41.467  56.798  92.342  1.00  0.00           C
ATOM   3456  OE1 GLN B 106      42.115  57.503  93.147  1.00  0.00           O
ATOM   3457  NE2 GLN B 106      42.092  56.208  91.300  1.00  0.00           N
ATOM   3458 HE21 GLN B 106      41.555  55.904  90.513  1.00  0.00           H
ATOM   3459 HE22 GLN B 106      43.071  56.397  91.222  1.00  0.00           H
ATOM   3460  C   GLN B 106      37.444  53.664  91.750  1.00  0.00           C
ATOM   3461  O   GLN B 106      37.552  53.588  90.577  1.00  0.00           O
ATOM   3462  N   HSD B 107      36.833  52.717  92.497  1.00  0.00           N
ATOM   3463  HN  HSD B 107      36.610  52.880  93.454  1.00  0.00           H
ATOM   3464  CA  HSD B 107      36.130  51.561  92.039  1.00  0.00           C
ATOM   3465  HA  HSD B 107      35.591  51.154  92.881  1.00  0.00           H
ATOM   3466  CB  HSD B 107      35.051  51.833  90.986  1.00  0.00           C
ATOM   3467  HB1 HSD B 107      34.598  50.858  90.706  1.00  0.00           H
ATOM   3468  HB2 HSD B 107      35.387  52.405  90.095  1.00  0.00           H
ATOM   3469  ND1 HSD B 107      33.733  53.092  92.851  1.00  0.00           N
ATOM   3470  HD1 HSD B 107      34.428  53.083  93.570  1.00  0.00           H
ATOM   3471  CG  HSD B 107      33.833  52.599  91.625  1.00  0.00           C
ATOM   3472  CE1 HSD B 107      32.561  53.847  92.964  1.00  0.00           C
ATOM   3473  HE1 HSD B 107      32.240  54.196  93.945  1.00  0.00           H
ATOM   3474  NE2 HSD B 107      31.902  53.748  91.807  1.00  0.00           N
ATOM   3475  CD2 HSD B 107      32.735  52.956  90.976  1.00  0.00           C
ATOM   3476  HD2 HSD B 107      32.379  52.685  89.990  1.00  0.00           H
ATOM   3477  C   HSD B 107      37.098  50.419  91.613  1.00  0.00           C
ATOM   3478  O   HSD B 107      36.949  49.735  90.633  1.00  0.00           O
ATOM   3479  N   ASN B 108      38.071  50.213  92.465  1.00  0.00           N
ATOM   3480  HN  ASN B 108      38.141  50.876  93.206  1.00  0.00           H
ATOM   3481  CA  ASN B 108      38.958  49.054  92.479  1.00  0.00           C
ATOM   3482  HA  ASN B 108      39.441  49.002  93.444  1.00  0.00           H
ATOM   3483  CB  ASN B 108      38.272  47.631  92.256  1.00  0.00           C
ATOM   3484  HB1 ASN B 108      38.965  46.774  92.399  1.00  0.00           H
ATOM   3485  HB2 ASN B 108      37.969  47.665  91.188  1.00  0.00           H
ATOM   3486  CG  ASN B 108      36.901  47.397  93.025  1.00  0.00           C
ATOM   3487  OD1 ASN B 108      35.820  47.163  92.456  1.00  0.00           O
ATOM   3488  ND2 ASN B 108      37.061  47.499  94.296  1.00  0.00           N
ATOM   3489 HD21 ASN B 108      36.325  47.234  94.919  1.00  0.00           H
ATOM   3490 HD22 ASN B 108      37.977  47.481  94.694  1.00  0.00           H
ATOM   3491  C   ASN B 108      40.219  49.327  91.613  1.00  0.00           C
ATOM   3492  O   ASN B 108      40.895  48.478  91.067  1.00  0.00           O
ATOM   3493  N   GLN B 109      40.622  50.595  91.457  1.00  0.00           N
ATOM   3494  HN  GLN B 109      40.225  51.411  91.868  1.00  0.00           H
ATOM   3495  CA  GLN B 109      41.906  50.929  90.784  1.00  0.00           C
ATOM   3496  HA  GLN B 109      42.295  50.125  90.177  1.00  0.00           H
ATOM   3497  CB  GLN B 109      41.851  52.250  89.902  1.00  0.00           C
ATOM   3498  HB1 GLN B 109      42.843  52.708  89.700  1.00  0.00           H
ATOM   3499  HB2 GLN B 109      41.277  52.956  90.541  1.00  0.00           H
ATOM   3500  CG  GLN B 109      40.937  52.148  88.623  1.00  0.00           C
ATOM   3501  HG1 GLN B 109      40.993  53.098  88.049  1.00  0.00           H
ATOM   3502  HG2 GLN B 109      39.931  51.857  88.994  1.00  0.00           H
ATOM   3503  CD  GLN B 109      41.472  51.051  87.782  1.00  0.00           C
ATOM   3504  OE1 GLN B 109      42.637  50.934  87.463  1.00  0.00           O
ATOM   3505  NE2 GLN B 109      40.596  50.135  87.331  1.00  0.00           N
ATOM   3506 HE21 GLN B 109      39.626  50.120  87.574  1.00  0.00           H
ATOM   3507 HE22 GLN B 109      41.032  49.438  86.762  1.00  0.00           H
ATOM   3508  C   GLN B 109      42.986  51.230  91.798  1.00  0.00           C
ATOM   3509  O   GLN B 109      42.605  51.592  92.916  1.00  0.00           O
ATOM   3510  N   TRP B 110      44.218  51.105  91.490  1.00  0.00           N
ATOM   3511  HN  TRP B 110      44.433  50.874  90.545  1.00  0.00           H
ATOM   3512  CA  TRP B 110      45.346  51.174  92.427  1.00  0.00           C
ATOM   3513  HA  TRP B 110      44.935  51.324  93.414  1.00  0.00           H
ATOM   3514  CB  TRP B 110      46.204  49.929  92.582  1.00  0.00           C
ATOM   3515  HB1 TRP B 110      46.803  49.874  91.647  1.00  0.00           H
ATOM   3516  HB2 TRP B 110      45.635  48.979  92.671  1.00  0.00           H
ATOM   3517  CG  TRP B 110      47.052  49.895  93.717  1.00  0.00           C
ATOM   3518  CD1 TRP B 110      48.419  50.036  93.797  1.00  0.00           C
ATOM   3519  HD1 TRP B 110      49.048  49.880  92.933  1.00  0.00           H
ATOM   3520  NE1 TRP B 110      48.773  50.094  95.106  1.00  0.00           N
ATOM   3521  HE1 TRP B 110      49.654  50.246  95.499  1.00  0.00           H
ATOM   3522  CE2 TRP B 110      47.713  50.007  95.928  1.00  0.00           C
ATOM   3523  CD2 TRP B 110      46.542  49.861  95.123  1.00  0.00           C
ATOM   3524  CE3 TRP B 110      45.278  49.727  95.728  1.00  0.00           C
ATOM   3525  HE3 TRP B 110      44.330  49.672  95.214  1.00  0.00           H
ATOM   3526  CZ3 TRP B 110      45.254  49.604  97.134  1.00  0.00           C
ATOM   3527  HZ3 TRP B 110      44.322  49.586  97.679  1.00  0.00           H
ATOM   3528  CZ2 TRP B 110      47.657  49.980  97.337  1.00  0.00           C
ATOM   3529  HZ2 TRP B 110      48.514  50.203  97.955  1.00  0.00           H
ATOM   3530  CH2 TRP B 110      46.398  49.664  97.879  1.00  0.00           C
ATOM   3531  HH2 TRP B 110      46.324  49.673  98.956  1.00  0.00           H
ATOM   3532  C   TRP B 110      46.210  52.427  92.067  1.00  0.00           C
ATOM   3533  O   TRP B 110      46.973  52.312  91.125  1.00  0.00           O
ATOM   3534  N   PRO B 111      46.086  53.587  92.760  1.00  0.00           N
ATOM   3535  CD  PRO B 111      44.922  53.873  93.629  1.00  0.00           C
ATOM   3536  HD1 PRO B 111      44.886  53.191  94.505  1.00  0.00           H
ATOM   3537  HD2 PRO B 111      43.995  53.753  93.029  1.00  0.00           H
ATOM   3538  CA  PRO B 111      46.693  54.834  92.331  1.00  0.00           C
ATOM   3539  HA  PRO B 111      46.888  54.852  91.269  1.00  0.00           H
ATOM   3540  CB  PRO B 111      45.617  55.837  92.682  1.00  0.00           C
ATOM   3541  HB1 PRO B 111      44.932  55.733  91.814  1.00  0.00           H
ATOM   3542  HB2 PRO B 111      45.957  56.891  92.771  1.00  0.00           H
ATOM   3543  CG  PRO B 111      44.978  55.303  93.917  1.00  0.00           C
ATOM   3544  HG1 PRO B 111      45.680  55.545  94.744  1.00  0.00           H
ATOM   3545  HG2 PRO B 111      43.968  55.730  94.092  1.00  0.00           H
ATOM   3546  C   PRO B 111      47.902  55.002  93.156  1.00  0.00           C
ATOM   3547  O   PRO B 111      48.336  56.155  93.444  1.00  0.00           O
ATOM   3548  N   MET B 112      48.638  53.904  93.478  1.00  0.00           N
ATOM   3549  HN  MET B 112      48.428  53.006  93.101  1.00  0.00           H
ATOM   3550  CA  MET B 112      49.807  54.034  94.344  1.00  0.00           C
ATOM   3551  HA  MET B 112      50.192  55.043  94.348  1.00  0.00           H
ATOM   3552  CB  MET B 112      49.517  53.573  95.828  1.00  0.00           C
ATOM   3553  HB1 MET B 112      50.326  53.502  96.586  1.00  0.00           H
ATOM   3554  HB2 MET B 112      49.083  52.557  95.710  1.00  0.00           H
ATOM   3555  CG  MET B 112      48.465  54.389  96.588  1.00  0.00           C
ATOM   3556  HG1 MET B 112      47.567  54.542  95.951  1.00  0.00           H
ATOM   3557  HG2 MET B 112      48.741  55.448  96.777  1.00  0.00           H
ATOM   3558  SD  MET B 112      47.871  53.489  98.104  1.00  0.00           S
ATOM   3559  CE  MET B 112      46.556  54.763  98.388  1.00  0.00           C
ATOM   3560  HE1 MET B 112      45.858  54.916  97.537  1.00  0.00           H
ATOM   3561  HE2 MET B 112      47.086  55.738  98.431  1.00  0.00           H
ATOM   3562  HE3 MET B 112      45.981  54.461  99.290  1.00  0.00           H
ATOM   3563  C   MET B 112      50.789  53.117  93.900  1.00  0.00           C
ATOM   3564  O   MET B 112      50.538  52.332  92.985  1.00  0.00           O
ATOM   3565  N   GLY B 113      52.016  53.153  94.451  1.00  0.00           N
ATOM   3566  HN  GLY B 113      52.293  53.750  95.200  1.00  0.00           H
ATOM   3567  CA  GLY B 113      52.983  52.125  94.114  1.00  0.00           C
ATOM   3568  HA1 GLY B 113      53.840  52.450  94.684  1.00  0.00           H
ATOM   3569  HA2 GLY B 113      53.152  52.138  93.048  1.00  0.00           H
ATOM   3570  C   GLY B 113      52.753  50.671  94.494  1.00  0.00           C
ATOM   3571  O   GLY B 113      51.863  50.211  95.194  1.00  0.00           O
ATOM   3572  N   GLU B 114      53.644  49.831  93.917  1.00  0.00           N
ATOM   3573  HN  GLU B 114      54.459  50.129  93.427  1.00  0.00           H
ATOM   3574  CA  GLU B 114      53.727  48.389  94.140  1.00  0.00           C
ATOM   3575  HA  GLU B 114      52.787  47.859  94.096  1.00  0.00           H
ATOM   3576  CB  GLU B 114      54.505  47.644  93.069  1.00  0.00           C
ATOM   3577  HB1 GLU B 114      55.595  47.854  93.118  1.00  0.00           H
ATOM   3578  HB2 GLU B 114      54.164  47.993  92.072  1.00  0.00           H
ATOM   3579  CG  GLU B 114      54.543  46.053  93.287  1.00  0.00           C
ATOM   3580  HG1 GLU B 114      53.482  45.736  93.379  1.00  0.00           H
ATOM   3581  HG2 GLU B 114      55.140  45.851  94.202  1.00  0.00           H
ATOM   3582  CD  GLU B 114      55.230  45.284  92.188  1.00  0.00           C
ATOM   3583  OE1 GLU B 114      54.803  45.397  90.968  1.00  0.00           O
ATOM   3584  OE2 GLU B 114      56.193  44.526  92.467  1.00  0.00           O
ATOM   3585  C   GLU B 114      54.166  47.945  95.545  1.00  0.00           C
ATOM   3586  O   GLU B 114      53.660  46.975  96.111  1.00  0.00           O
ATOM   3587  N   LEU B 115      55.168  48.649  96.115  1.00  0.00           N
ATOM   3588  HN  LEU B 115      55.461  49.499  95.683  1.00  0.00           H
ATOM   3589  CA  LEU B 115      55.646  48.315  97.458  1.00  0.00           C
ATOM   3590  HA  LEU B 115      55.928  47.280  97.580  1.00  0.00           H
ATOM   3591  CB  LEU B 115      56.803  49.224  97.937  1.00  0.00           C
ATOM   3592  HB1 LEU B 115      57.066  49.107  99.010  1.00  0.00           H
ATOM   3593  HB2 LEU B 115      56.595  50.314  97.881  1.00  0.00           H
ATOM   3594  CG  LEU B 115      58.160  48.961  97.118  1.00  0.00           C
ATOM   3595  HG  LEU B 115      57.884  49.000  96.042  1.00  0.00           H
ATOM   3596  CD1 LEU B 115      59.277  50.010  97.415  1.00  0.00           C
ATOM   3597 HD11 LEU B 115      59.126  51.003  96.940  1.00  0.00           H
ATOM   3598 HD12 LEU B 115      60.163  49.683  96.829  1.00  0.00           H
ATOM   3599 HD13 LEU B 115      59.442  50.083  98.511  1.00  0.00           H
ATOM   3600  CD2 LEU B 115      58.741  47.617  97.539  1.00  0.00           C
ATOM   3601 HD21 LEU B 115      57.981  46.856  97.260  1.00  0.00           H
ATOM   3602 HD22 LEU B 115      58.906  47.679  98.636  1.00  0.00           H
ATOM   3603 HD23 LEU B 115      59.701  47.505  96.991  1.00  0.00           H
ATOM   3604  C   LEU B 115      54.476  48.562  98.417  1.00  0.00           C
ATOM   3605  O   LEU B 115      54.208  47.800  99.321  1.00  0.00           O
ATOM   3606  N   THR B 116      53.726  49.645  98.252  1.00  0.00           N
ATOM   3607  HN  THR B 116      54.046  50.319  97.591  1.00  0.00           H
ATOM   3608  CA  THR B 116      52.472  49.911  99.013  1.00  0.00           C
ATOM   3609  HA  THR B 116      52.794  49.961 100.043  1.00  0.00           H
ATOM   3610  CB  THR B 116      51.990  51.290  98.718  1.00  0.00           C
ATOM   3611  HB  THR B 116      51.763  51.364  97.633  1.00  0.00           H
ATOM   3612  OG1 THR B 116      52.959  52.326  98.931  1.00  0.00           O
ATOM   3613  HG1 THR B 116      53.734  52.083  98.420  1.00  0.00           H
ATOM   3614  CG2 THR B 116      50.719  51.632  99.606  1.00  0.00           C
ATOM   3615 HG21 THR B 116      49.882  50.962  99.315  1.00  0.00           H
ATOM   3616 HG22 THR B 116      50.383  52.660  99.352  1.00  0.00           H
ATOM   3617 HG23 THR B 116      50.964  51.585 100.689  1.00  0.00           H
ATOM   3618  C   THR B 116      51.323  48.913  98.920  1.00  0.00           C
ATOM   3619  O   THR B 116      50.710  48.598  99.927  1.00  0.00           O
ATOM   3620  N   CYS B 117      50.962  48.437  97.688  1.00  0.00           N
ATOM   3621  HN  CYS B 117      51.340  48.862  96.870  1.00  0.00           H
ATOM   3622  CA  CYS B 117      50.040  47.285  97.590  1.00  0.00           C
ATOM   3623  HA  CYS B 117      49.144  47.569  98.123  1.00  0.00           H
ATOM   3624  CB  CYS B 117      49.561  46.860  96.177  1.00  0.00           C
ATOM   3625  HB1 CYS B 117      49.180  47.790  95.703  1.00  0.00           H
ATOM   3626  HB2 CYS B 117      48.681  46.183  96.209  1.00  0.00           H
ATOM   3627  SG  CYS B 117      50.771  46.110  95.158  1.00  0.00           S
ATOM   3628  C   CYS B 117      50.635  46.066  98.368  1.00  0.00           C
ATOM   3629  O   CYS B 117      49.932  45.399  99.103  1.00  0.00           O
ATOM   3630  N   LYS B 118      51.945  45.822  98.132  1.00  0.00           N
ATOM   3631  HN  LYS B 118      52.363  46.316  97.374  1.00  0.00           H
ATOM   3632  CA  LYS B 118      52.645  44.766  98.828  1.00  0.00           C
ATOM   3633  HA  LYS B 118      52.072  43.871  98.642  1.00  0.00           H
ATOM   3634  CB  LYS B 118      54.091  44.469  98.254  1.00  0.00           C
ATOM   3635  HB1 LYS B 118      54.569  43.675  98.867  1.00  0.00           H
ATOM   3636  HB2 LYS B 118      54.749  45.364  98.258  1.00  0.00           H
ATOM   3637  CG  LYS B 118      54.260  43.844  96.792  1.00  0.00           C
ATOM   3638  HG1 LYS B 118      53.731  44.488  96.057  1.00  0.00           H
ATOM   3639  HG2 LYS B 118      53.760  42.852  96.780  1.00  0.00           H
ATOM   3640  CD  LYS B 118      55.680  43.547  96.342  1.00  0.00           C
ATOM   3641  HD1 LYS B 118      56.210  43.132  97.226  1.00  0.00           H
ATOM   3642  HD2 LYS B 118      56.123  44.561  96.244  1.00  0.00           H
ATOM   3643  CE  LYS B 118      55.780  42.682  95.090  1.00  0.00           C
ATOM   3644  HE1 LYS B 118      54.899  42.910  94.452  1.00  0.00           H
ATOM   3645  HE2 LYS B 118      55.714  41.589  95.279  1.00  0.00           H
ATOM   3646  NZ  LYS B 118      57.020  43.017  94.397  1.00  0.00           N
ATOM   3647  HZ1 LYS B 118      56.774  43.754  93.705  1.00  0.00           H
ATOM   3648  HZ2 LYS B 118      57.368  42.152  93.938  1.00  0.00           H
ATOM   3649  HZ3 LYS B 118      57.633  43.470  95.105  1.00  0.00           H
ATOM   3650  C   LYS B 118      52.628  44.863 100.314  1.00  0.00           C
ATOM   3651  O   LYS B 118      52.444  43.809 100.927  1.00  0.00           O
ATOM   3652  N   VAL B 119      52.850  45.971 100.967  1.00  0.00           N
ATOM   3653  HN  VAL B 119      53.229  46.726 100.438  1.00  0.00           H
ATOM   3654  CA  VAL B 119      52.633  46.160 102.392  1.00  0.00           C
ATOM   3655  HA  VAL B 119      53.046  45.303 102.903  1.00  0.00           H
ATOM   3656  CB  VAL B 119      53.275  47.476 102.872  1.00  0.00           C
ATOM   3657  HB  VAL B 119      52.866  48.355 102.330  1.00  0.00           H
ATOM   3658  CG1 VAL B 119      53.131  47.604 104.442  1.00  0.00           C
ATOM   3659 HG11 VAL B 119      53.575  46.720 104.947  1.00  0.00           H
ATOM   3660 HG12 VAL B 119      52.052  47.723 104.677  1.00  0.00           H
ATOM   3661 HG13 VAL B 119      53.547  48.546 104.858  1.00  0.00           H
ATOM   3662  CG2 VAL B 119      54.780  47.366 102.645  1.00  0.00           C
ATOM   3663 HG21 VAL B 119      55.052  47.473 101.573  1.00  0.00           H
ATOM   3664 HG22 VAL B 119      55.047  46.358 103.029  1.00  0.00           H
ATOM   3665 HG23 VAL B 119      55.327  48.120 103.250  1.00  0.00           H
ATOM   3666  C   VAL B 119      51.146  46.035 102.748  1.00  0.00           C
ATOM   3667  O   VAL B 119      50.827  45.273 103.676  1.00  0.00           O
ATOM   3668  N   THR B 120      50.186  46.649 102.001  1.00  0.00           N
ATOM   3669  HN  THR B 120      50.408  47.087 101.133  1.00  0.00           H
ATOM   3670  CA  THR B 120      48.745  46.634 102.270  1.00  0.00           C
ATOM   3671  HA  THR B 120      48.579  47.086 103.237  1.00  0.00           H
ATOM   3672  CB  THR B 120      47.982  47.498 101.253  1.00  0.00           C
ATOM   3673  HB  THR B 120      48.318  47.189 100.240  1.00  0.00           H
ATOM   3674  OG1 THR B 120      48.248  48.855 101.206  1.00  0.00           O
ATOM   3675  HG1 THR B 120      49.074  48.929 100.722  1.00  0.00           H
ATOM   3676  CG2 THR B 120      46.442  47.405 101.237  1.00  0.00           C
ATOM   3677 HG21 THR B 120      46.031  46.557 100.648  1.00  0.00           H
ATOM   3678 HG22 THR B 120      45.931  48.346 100.942  1.00  0.00           H
ATOM   3679 HG23 THR B 120      46.067  47.341 102.280  1.00  0.00           H
ATOM   3680  C   THR B 120      48.105  45.260 102.363  1.00  0.00           C
ATOM   3681  O   THR B 120      47.449  44.882 103.392  1.00  0.00           O
ATOM   3682  N   HSD B 121      48.416  44.359 101.357  1.00  0.00           N
ATOM   3683  HN  HSD B 121      48.854  44.683 100.522  1.00  0.00           H
ATOM   3684  CA  HSD B 121      47.854  42.966 101.334  1.00  0.00           C
ATOM   3685  HA  HSD B 121      46.839  43.037 101.696  1.00  0.00           H
ATOM   3686  CB  HSD B 121      47.738  42.334  99.959  1.00  0.00           C
ATOM   3687  HB1 HSD B 121      47.258  41.336 100.053  1.00  0.00           H
ATOM   3688  HB2 HSD B 121      48.778  42.190  99.596  1.00  0.00           H
ATOM   3689  ND1 HSD B 121      45.558  43.430  99.181  1.00  0.00           N
ATOM   3690  HD1 HSD B 121      45.002  42.882  99.806  1.00  0.00           H
ATOM   3691  CG  HSD B 121      46.956  43.235  99.010  1.00  0.00           C
ATOM   3692  CE1 HSD B 121      45.173  44.263  98.190  1.00  0.00           C
ATOM   3693  HE1 HSD B 121      44.123  44.545  98.102  1.00  0.00           H
ATOM   3694  NE2 HSD B 121      46.190  44.588  97.384  1.00  0.00           N
ATOM   3695  CD2 HSD B 121      47.331  43.969  97.919  1.00  0.00           C
ATOM   3696  HD2 HSD B 121      48.267  44.058  97.381  1.00  0.00           H
ATOM   3697  C   HSD B 121      48.659  42.031 102.245  1.00  0.00           C
ATOM   3698  O   HSD B 121      48.093  41.116 102.812  1.00  0.00           O
ATOM   3699  N   LEU B 122      49.965  42.354 102.574  1.00  0.00           N
ATOM   3700  HN  LEU B 122      50.358  43.174 102.166  1.00  0.00           H
ATOM   3701  CA  LEU B 122      50.682  41.677 103.660  1.00  0.00           C
ATOM   3702  HA  LEU B 122      50.587  40.623 103.443  1.00  0.00           H
ATOM   3703  CB  LEU B 122      52.230  41.994 103.750  1.00  0.00           C
ATOM   3704  HB1 LEU B 122      52.372  43.090 103.634  1.00  0.00           H
ATOM   3705  HB2 LEU B 122      52.625  41.515 102.829  1.00  0.00           H
ATOM   3706  CG  LEU B 122      52.996  41.320 104.830  1.00  0.00           C
ATOM   3707  HG  LEU B 122      52.429  41.600 105.743  1.00  0.00           H
ATOM   3708  CD1 LEU B 122      53.019  39.779 104.748  1.00  0.00           C
ATOM   3709 HD11 LEU B 122      53.606  39.349 105.588  1.00  0.00           H
ATOM   3710 HD12 LEU B 122      53.474  39.508 103.771  1.00  0.00           H
ATOM   3711 HD13 LEU B 122      51.954  39.476 104.848  1.00  0.00           H
ATOM   3712  CD2 LEU B 122      54.438  41.825 104.861  1.00  0.00           C
ATOM   3713 HD21 LEU B 122      54.471  42.917 105.064  1.00  0.00           H
ATOM   3714 HD22 LEU B 122      54.901  41.704 103.859  1.00  0.00           H
ATOM   3715 HD23 LEU B 122      55.055  41.236 105.573  1.00  0.00           H
ATOM   3716  C   LEU B 122      50.057  41.845 105.024  1.00  0.00           C
ATOM   3717  O   LEU B 122      49.956  40.979 105.874  1.00  0.00           O
ATOM   3718  N   ILE B 123      49.589  43.026 105.322  1.00  0.00           N
ATOM   3719  HN  ILE B 123      49.588  43.704 104.590  1.00  0.00           H
ATOM   3720  CA  ILE B 123      48.877  43.466 106.521  1.00  0.00           C
ATOM   3721  HA  ILE B 123      49.452  43.062 107.341  1.00  0.00           H
ATOM   3722  CB  ILE B 123      48.905  44.966 106.652  1.00  0.00           C
ATOM   3723  HB  ILE B 123      48.883  45.365 105.616  1.00  0.00           H
ATOM   3724  CG2 ILE B 123      47.662  45.560 107.300  1.00  0.00           C
ATOM   3725 HG21 ILE B 123      47.437  45.278 108.351  1.00  0.00           H
ATOM   3726 HG22 ILE B 123      46.838  45.149 106.680  1.00  0.00           H
ATOM   3727 HG23 ILE B 123      47.611  46.647 107.077  1.00  0.00           H
ATOM   3728  CG1 ILE B 123      50.234  45.429 107.246  1.00  0.00           C
ATOM   3729 HG11 ILE B 123      51.077  45.089 106.607  1.00  0.00           H
ATOM   3730 HG12 ILE B 123      50.365  45.067 108.288  1.00  0.00           H
ATOM   3731  CD  ILE B 123      50.338  46.945 107.103  1.00  0.00           C
ATOM   3732  HD1 ILE B 123      49.622  47.393 107.825  1.00  0.00           H
ATOM   3733  HD2 ILE B 123      50.019  47.446 106.164  1.00  0.00           H
ATOM   3734  HD3 ILE B 123      51.303  47.323 107.503  1.00  0.00           H
ATOM   3735  C   ILE B 123      47.534  42.731 106.685  1.00  0.00           C
ATOM   3736  O   ILE B 123      47.137  42.361 107.810  1.00  0.00           O
ATOM   3737  N   PHE B 124      46.805  42.498 105.580  1.00  0.00           N
ATOM   3738  HN  PHE B 124      47.009  42.882 104.683  1.00  0.00           H
ATOM   3739  CA  PHE B 124      45.572  41.733 105.502  1.00  0.00           C
ATOM   3740  HA  PHE B 124      44.948  42.110 106.299  1.00  0.00           H
ATOM   3741  CB  PHE B 124      44.831  41.733 104.192  1.00  0.00           C
ATOM   3742  HB1 PHE B 124      43.878  41.162 104.170  1.00  0.00           H
ATOM   3743  HB2 PHE B 124      45.393  41.442 103.279  1.00  0.00           H
ATOM   3744  CG  PHE B 124      44.358  43.091 103.739  1.00  0.00           C
ATOM   3745  CD1 PHE B 124      44.502  44.333 104.411  1.00  0.00           C
ATOM   3746  HD1 PHE B 124      45.021  44.460 105.349  1.00  0.00           H
ATOM   3747  CE1 PHE B 124      44.002  45.542 103.908  1.00  0.00           C
ATOM   3748  HE1 PHE B 124      44.036  46.467 104.465  1.00  0.00           H
ATOM   3749  CZ  PHE B 124      43.388  45.543 102.636  1.00  0.00           C
ATOM   3750  HZ  PHE B 124      42.861  46.418 102.285  1.00  0.00           H
ATOM   3751  CD2 PHE B 124      43.580  43.105 102.563  1.00  0.00           C
ATOM   3752  HD2 PHE B 124      43.382  42.163 102.073  1.00  0.00           H
ATOM   3753  CE2 PHE B 124      43.132  44.303 101.973  1.00  0.00           C
ATOM   3754  HE2 PHE B 124      42.440  44.294 101.145  1.00  0.00           H
ATOM   3755  C   PHE B 124      45.840  40.301 105.839  1.00  0.00           C
ATOM   3756  O   PHE B 124      45.111  39.750 106.708  1.00  0.00           O
ATOM   3757  N   SER B 125      46.819  39.700 105.157  1.00  0.00           N
ATOM   3758  HN  SER B 125      47.263  40.286 104.484  1.00  0.00           H
ATOM   3759  CA  SER B 125      47.223  38.359 105.317  1.00  0.00           C
ATOM   3760  HA  SER B 125      46.368  37.702 105.252  1.00  0.00           H
ATOM   3761  CB  SER B 125      48.262  37.999 104.213  1.00  0.00           C
ATOM   3762  HB1 SER B 125      49.187  38.612 104.274  1.00  0.00           H
ATOM   3763  HB2 SER B 125      47.746  38.387 103.309  1.00  0.00           H
ATOM   3764  OG  SER B 125      48.357  36.558 104.130  1.00  0.00           O
ATOM   3765  HG1 SER B 125      49.077  36.253 104.687  1.00  0.00           H
ATOM   3766  C   SER B 125      47.765  38.049 106.741  1.00  0.00           C
ATOM   3767  O   SER B 125      47.430  37.051 107.385  1.00  0.00           O
ATOM   3768  N   ILE B 126      48.555  38.978 107.318  1.00  0.00           N
ATOM   3769  HN  ILE B 126      48.843  39.845 106.920  1.00  0.00           H
ATOM   3770  CA  ILE B 126      49.088  38.779 108.689  1.00  0.00           C
ATOM   3771  HA  ILE B 126      49.545  37.806 108.792  1.00  0.00           H
ATOM   3772  CB  ILE B 126      50.195  39.868 109.001  1.00  0.00           C
ATOM   3773  HB  ILE B 126      49.816  40.846 108.635  1.00  0.00           H
ATOM   3774  CG2 ILE B 126      50.358  40.057 110.536  1.00  0.00           C
ATOM   3775 HG21 ILE B 126      49.773  40.920 110.919  1.00  0.00           H
ATOM   3776 HG22 ILE B 126      51.416  40.189 110.849  1.00  0.00           H
ATOM   3777 HG23 ILE B 126      50.054  39.128 111.065  1.00  0.00           H
ATOM   3778  CG1 ILE B 126      51.505  39.418 108.346  1.00  0.00           C
ATOM   3779 HG11 ILE B 126      51.404  39.303 107.246  1.00  0.00           H
ATOM   3780 HG12 ILE B 126      51.833  38.449 108.780  1.00  0.00           H
ATOM   3781  CD  ILE B 126      52.633  40.417 108.562  1.00  0.00           C
ATOM   3782  HD1 ILE B 126      53.138  40.318 109.546  1.00  0.00           H
ATOM   3783  HD2 ILE B 126      52.192  41.430 108.445  1.00  0.00           H
ATOM   3784  HD3 ILE B 126      53.383  40.301 107.751  1.00  0.00           H
ATOM   3785  C   ILE B 126      47.881  38.878 109.599  1.00  0.00           C
ATOM   3786  O   ILE B 126      47.851  38.089 110.525  1.00  0.00           O
ATOM   3787  N   ASN B 127      46.959  39.886 109.432  1.00  0.00           N
ATOM   3788  HN  ASN B 127      47.154  40.597 108.761  1.00  0.00           H
ATOM   3789  CA  ASN B 127      45.799  39.917 110.301  1.00  0.00           C
ATOM   3790  HA  ASN B 127      46.101  39.759 111.326  1.00  0.00           H
ATOM   3791  CB  ASN B 127      45.093  41.291 110.122  1.00  0.00           C
ATOM   3792  HB1 ASN B 127      44.791  41.502 109.074  1.00  0.00           H
ATOM   3793  HB2 ASN B 127      45.773  42.129 110.386  1.00  0.00           H
ATOM   3794  CG  ASN B 127      43.799  41.485 110.978  1.00  0.00           C
ATOM   3795  OD1 ASN B 127      42.684  41.734 110.467  1.00  0.00           O
ATOM   3796  ND2 ASN B 127      44.026  41.581 112.289  1.00  0.00           N
ATOM   3797 HD21 ASN B 127      43.236  41.823 112.853  1.00  0.00           H
ATOM   3798 HD22 ASN B 127      44.969  41.683 112.607  1.00  0.00           H
ATOM   3799  C   ASN B 127      44.812  38.660 110.141  1.00  0.00           C
ATOM   3800  O   ASN B 127      44.367  38.079 111.043  1.00  0.00           O
ATOM   3801  N   LEU B 128      44.508  38.182 108.909  1.00  0.00           N
ATOM   3802  HN  LEU B 128      44.850  38.701 108.129  1.00  0.00           H
ATOM   3803  CA  LEU B 128      43.699  37.039 108.567  1.00  0.00           C
ATOM   3804  HA  LEU B 128      42.647  37.215 108.739  1.00  0.00           H
ATOM   3805  CB  LEU B 128      43.763  36.876 107.011  1.00  0.00           C
ATOM   3806  HB1 LEU B 128      44.860  36.863 106.838  1.00  0.00           H
ATOM   3807  HB2 LEU B 128      43.466  37.813 106.493  1.00  0.00           H
ATOM   3808  CG  LEU B 128      43.079  35.663 106.399  1.00  0.00           C
ATOM   3809  HG  LEU B 128      43.372  34.746 106.953  1.00  0.00           H
ATOM   3810  CD1 LEU B 128      41.551  35.793 106.529  1.00  0.00           C
ATOM   3811 HD11 LEU B 128      41.220  35.855 107.588  1.00  0.00           H
ATOM   3812 HD12 LEU B 128      41.037  34.943 106.031  1.00  0.00           H
ATOM   3813 HD13 LEU B 128      41.161  36.714 106.046  1.00  0.00           H
ATOM   3814  CD2 LEU B 128      43.706  35.295 104.971  1.00  0.00           C
ATOM   3815 HD21 LEU B 128      44.807  35.212 105.090  1.00  0.00           H
ATOM   3816 HD22 LEU B 128      43.570  36.137 104.258  1.00  0.00           H
ATOM   3817 HD23 LEU B 128      43.194  34.436 104.488  1.00  0.00           H
ATOM   3818  C   LEU B 128      44.084  35.704 109.255  1.00  0.00           C
ATOM   3819  O   LEU B 128      43.400  35.302 110.150  1.00  0.00           O
ATOM   3820  N   PHE B 129      45.290  35.206 108.952  1.00  0.00           N
ATOM   3821  HN  PHE B 129      45.932  35.598 108.297  1.00  0.00           H
ATOM   3822  CA  PHE B 129      45.844  34.124 109.762  1.00  0.00           C
ATOM   3823  HA  PHE B 129      45.240  33.232 109.689  1.00  0.00           H
ATOM   3824  CB  PHE B 129      47.202  33.728 109.034  1.00  0.00           C
ATOM   3825  HB1 PHE B 129      47.521  32.836 109.616  1.00  0.00           H
ATOM   3826  HB2 PHE B 129      47.920  34.570 109.128  1.00  0.00           H
ATOM   3827  CG  PHE B 129      46.853  33.317 107.557  1.00  0.00           C
ATOM   3828  CD1 PHE B 129      47.621  33.792 106.522  1.00  0.00           C
ATOM   3829  HD1 PHE B 129      48.432  34.466 106.756  1.00  0.00           H
ATOM   3830  CE1 PHE B 129      47.306  33.473 105.200  1.00  0.00           C
ATOM   3831  HE1 PHE B 129      47.882  33.843 104.365  1.00  0.00           H
ATOM   3832  CZ  PHE B 129      46.221  32.595 104.945  1.00  0.00           C
ATOM   3833  HZ  PHE B 129      45.949  32.157 103.996  1.00  0.00           H
ATOM   3834  CD2 PHE B 129      45.848  32.304 107.281  1.00  0.00           C
ATOM   3835  HD2 PHE B 129      45.400  31.733 108.081  1.00  0.00           H
ATOM   3836  CE2 PHE B 129      45.506  32.000 105.946  1.00  0.00           C
ATOM   3837  HE2 PHE B 129      44.699  31.337 105.672  1.00  0.00           H
ATOM   3838  C   PHE B 129      46.138  34.373 111.212  1.00  0.00           C
ATOM   3839  O   PHE B 129      45.799  33.631 112.110  1.00  0.00           O
ATOM   3840  N   GLY B 130      46.651  35.568 111.501  1.00  0.00           N
ATOM   3841  HN  GLY B 130      46.880  36.270 110.832  1.00  0.00           H
ATOM   3842  CA  GLY B 130      47.265  35.848 112.801  1.00  0.00           C
ATOM   3843  HA1 GLY B 130      47.752  36.801 112.656  1.00  0.00           H
ATOM   3844  HA2 GLY B 130      47.926  35.089 113.192  1.00  0.00           H
ATOM   3845  C   GLY B 130      46.251  36.014 113.951  1.00  0.00           C
ATOM   3846  O   GLY B 130      46.525  35.692 115.086  1.00  0.00           O
ATOM   3847  N   SER B 131      45.029  36.430 113.566  1.00  0.00           N
ATOM   3848  HN  SER B 131      44.908  36.633 112.597  1.00  0.00           H
ATOM   3849  CA  SER B 131      43.905  36.591 114.516  1.00  0.00           C
ATOM   3850  HA  SER B 131      44.201  37.183 115.370  1.00  0.00           H
ATOM   3851  CB  SER B 131      42.769  37.516 113.939  1.00  0.00           C
ATOM   3852  HB1 SER B 131      43.105  38.571 113.850  1.00  0.00           H
ATOM   3853  HB2 SER B 131      41.943  37.438 114.678  1.00  0.00           H
ATOM   3854  OG  SER B 131      42.343  37.101 112.637  1.00  0.00           O
ATOM   3855  HG1 SER B 131      43.016  37.467 112.058  1.00  0.00           H
ATOM   3856  C   SER B 131      43.440  35.289 114.951  1.00  0.00           C
ATOM   3857  O   SER B 131      43.236  35.003 116.158  1.00  0.00           O
ATOM   3858  N   ILE B 132      43.372  34.316 114.008  1.00  0.00           N
ATOM   3859  HN  ILE B 132      43.664  34.401 113.059  1.00  0.00           H
ATOM   3860  CA  ILE B 132      43.045  32.934 114.411  1.00  0.00           C
ATOM   3861  HA  ILE B 132      42.346  33.059 115.226  1.00  0.00           H
ATOM   3862  CB  ILE B 132      42.316  32.138 113.286  1.00  0.00           C
ATOM   3863  HB  ILE B 132      41.663  32.756 112.633  1.00  0.00           H
ATOM   3864  CG2 ILE B 132      43.316  31.461 112.337  1.00  0.00           C
ATOM   3865 HG21 ILE B 132      43.695  32.235 111.635  1.00  0.00           H
ATOM   3866 HG22 ILE B 132      42.934  30.635 111.699  1.00  0.00           H
ATOM   3867 HG23 ILE B 132      44.182  31.098 112.930  1.00  0.00           H
ATOM   3868  CG1 ILE B 132      41.347  31.042 113.874  1.00  0.00           C
ATOM   3869 HG11 ILE B 132      41.883  30.357 114.565  1.00  0.00           H
ATOM   3870 HG12 ILE B 132      40.998  30.449 113.002  1.00  0.00           H
ATOM   3871  CD  ILE B 132      40.095  31.646 114.566  1.00  0.00           C
ATOM   3872  HD1 ILE B 132      39.447  32.204 113.856  1.00  0.00           H
ATOM   3873  HD2 ILE B 132      40.288  32.244 115.481  1.00  0.00           H
ATOM   3874  HD3 ILE B 132      39.494  30.794 114.949  1.00  0.00           H
ATOM   3875  C   ILE B 132      44.158  32.311 115.162  1.00  0.00           C
ATOM   3876  O   ILE B 132      44.023  31.528 116.085  1.00  0.00           O
ATOM   3877  N   PHE B 133      45.402  32.669 114.852  1.00  0.00           N
ATOM   3878  HN  PHE B 133      45.709  33.316 114.158  1.00  0.00           H
ATOM   3879  CA  PHE B 133      46.548  32.093 115.577  1.00  0.00           C
ATOM   3880  HA  PHE B 133      46.324  31.043 115.691  1.00  0.00           H
ATOM   3881  CB  PHE B 133      47.868  32.342 114.848  1.00  0.00           C
ATOM   3882  HB1 PHE B 133      48.813  32.099 115.380  1.00  0.00           H
ATOM   3883  HB2 PHE B 133      47.871  33.427 114.610  1.00  0.00           H
ATOM   3884  CG  PHE B 133      47.984  31.685 113.505  1.00  0.00           C
ATOM   3885  CD1 PHE B 133      47.126  30.615 113.116  1.00  0.00           C
ATOM   3886  HD1 PHE B 133      46.450  30.099 113.781  1.00  0.00           H
ATOM   3887  CE1 PHE B 133      47.260  30.010 111.816  1.00  0.00           C
ATOM   3888  HE1 PHE B 133      46.542  29.242 111.567  1.00  0.00           H
ATOM   3889  CZ  PHE B 133      48.091  30.630 110.920  1.00  0.00           C
ATOM   3890  HZ  PHE B 133      48.058  30.294 109.894  1.00  0.00           H
ATOM   3891  CD2 PHE B 133      48.940  32.108 112.608  1.00  0.00           C
ATOM   3892  HD2 PHE B 133      49.582  32.932 112.883  1.00  0.00           H
ATOM   3893  CE2 PHE B 133      48.996  31.635 111.312  1.00  0.00           C
ATOM   3894  HE2 PHE B 133      49.623  32.100 110.566  1.00  0.00           H
ATOM   3895  C   PHE B 133      46.557  32.509 117.010  1.00  0.00           C
ATOM   3896  O   PHE B 133      46.789  31.763 117.976  1.00  0.00           O
ATOM   3897  N   PHE B 134      46.268  33.824 117.322  1.00  0.00           N
ATOM   3898  HN  PHE B 134      46.171  34.464 116.564  1.00  0.00           H
ATOM   3899  CA  PHE B 134      46.164  34.277 118.704  1.00  0.00           C
ATOM   3900  HA  PHE B 134      46.975  33.904 119.312  1.00  0.00           H
ATOM   3901  CB  PHE B 134      46.168  35.869 118.758  1.00  0.00           C
ATOM   3902  HB1 PHE B 134      45.856  36.102 119.798  1.00  0.00           H
ATOM   3903  HB2 PHE B 134      45.527  36.267 117.942  1.00  0.00           H
ATOM   3904  CG  PHE B 134      47.557  36.413 118.504  1.00  0.00           C
ATOM   3905  CD1 PHE B 134      48.666  35.797 119.199  1.00  0.00           C
ATOM   3906  HD1 PHE B 134      48.380  35.167 120.029  1.00  0.00           H
ATOM   3907  CE1 PHE B 134      49.960  36.210 119.025  1.00  0.00           C
ATOM   3908  HE1 PHE B 134      50.732  35.958 119.738  1.00  0.00           H
ATOM   3909  CZ  PHE B 134      50.174  37.326 118.155  1.00  0.00           C
ATOM   3910  HZ  PHE B 134      51.154  37.744 117.980  1.00  0.00           H
ATOM   3911  CD2 PHE B 134      47.870  37.512 117.637  1.00  0.00           C
ATOM   3912  HD2 PHE B 134      47.069  38.006 117.108  1.00  0.00           H
ATOM   3913  CE2 PHE B 134      49.169  37.938 117.456  1.00  0.00           C
ATOM   3914  HE2 PHE B 134      49.415  38.643 116.676  1.00  0.00           H
ATOM   3915  C   PHE B 134      44.949  33.644 119.425  1.00  0.00           C
ATOM   3916  O   PHE B 134      45.041  33.271 120.625  1.00  0.00           O
ATOM   3917  N   LEU B 135      43.812  33.486 118.718  1.00  0.00           N
ATOM   3918  HN  LEU B 135      43.753  33.777 117.767  1.00  0.00           H
ATOM   3919  CA  LEU B 135      42.641  32.924 119.336  1.00  0.00           C
ATOM   3920  HA  LEU B 135      42.531  33.327 120.332  1.00  0.00           H
ATOM   3921  CB  LEU B 135      41.409  33.254 118.413  1.00  0.00           C
ATOM   3922  HB1 LEU B 135      41.490  32.607 117.513  1.00  0.00           H
ATOM   3923  HB2 LEU B 135      41.371  34.343 118.194  1.00  0.00           H
ATOM   3924  CG  LEU B 135      40.067  32.895 119.105  1.00  0.00           C
ATOM   3925  HG  LEU B 135      39.882  31.799 119.125  1.00  0.00           H
ATOM   3926  CD1 LEU B 135      39.910  33.392 120.548  1.00  0.00           C
ATOM   3927 HD11 LEU B 135      38.929  33.072 120.960  1.00  0.00           H
ATOM   3928 HD12 LEU B 135      39.916  34.493 120.703  1.00  0.00           H
ATOM   3929 HD13 LEU B 135      40.701  32.849 121.107  1.00  0.00           H
ATOM   3930  CD2 LEU B 135      38.809  33.409 118.298  1.00  0.00           C
ATOM   3931 HD21 LEU B 135      37.842  33.107 118.754  1.00  0.00           H
ATOM   3932 HD22 LEU B 135      38.889  32.952 117.288  1.00  0.00           H
ATOM   3933 HD23 LEU B 135      38.841  34.490 118.043  1.00  0.00           H
ATOM   3934  C   LEU B 135      42.818  31.467 119.585  1.00  0.00           C
ATOM   3935  O   LEU B 135      42.640  30.861 120.645  1.00  0.00           O
ATOM   3936  N   THR B 136      43.402  30.708 118.613  1.00  0.00           N
ATOM   3937  HN  THR B 136      43.657  31.152 117.757  1.00  0.00           H
ATOM   3938  CA  THR B 136      43.860  29.292 118.855  1.00  0.00           C
ATOM   3939  HA  THR B 136      42.961  28.701 118.944  1.00  0.00           H
ATOM   3940  CB  THR B 136      44.543  28.749 117.623  1.00  0.00           C
ATOM   3941  HB  THR B 136      45.412  29.372 117.323  1.00  0.00           H
ATOM   3942  OG1 THR B 136      43.672  28.816 116.497  1.00  0.00           O
ATOM   3943  HG1 THR B 136      43.750  29.705 116.144  1.00  0.00           H
ATOM   3944  CG2 THR B 136      44.989  27.264 117.679  1.00  0.00           C
ATOM   3945 HG21 THR B 136      45.926  27.052 118.237  1.00  0.00           H
ATOM   3946 HG22 THR B 136      45.264  26.927 116.657  1.00  0.00           H
ATOM   3947 HG23 THR B 136      44.156  26.581 117.949  1.00  0.00           H
ATOM   3948  C   THR B 136      44.792  29.140 120.047  1.00  0.00           C
ATOM   3949  O   THR B 136      44.550  28.325 120.936  1.00  0.00           O
ATOM   3950  N   CYS B 137      45.868  29.980 120.071  1.00  0.00           N
ATOM   3951  HN  CYS B 137      46.077  30.664 119.377  1.00  0.00           H
ATOM   3952  CA  CYS B 137      46.759  29.968 121.253  1.00  0.00           C
ATOM   3953  HA  CYS B 137      47.217  28.990 121.226  1.00  0.00           H
ATOM   3954  CB  CYS B 137      47.910  31.004 121.081  1.00  0.00           C
ATOM   3955  HB1 CYS B 137      48.532  31.009 122.002  1.00  0.00           H
ATOM   3956  HB2 CYS B 137      47.591  32.061 120.953  1.00  0.00           H
ATOM   3957  SG  CYS B 137      49.081  30.600 119.758  1.00  0.00           S
ATOM   3958  HG1 CYS B 137      48.338  30.878 118.697  1.00  0.00           H
ATOM   3959  C   CYS B 137      46.044  30.258 122.597  1.00  0.00           C
ATOM   3960  O   CYS B 137      46.264  29.570 123.580  1.00  0.00           O
ATOM   3961  N   MET B 138      45.164  31.303 122.687  1.00  0.00           N
ATOM   3962  HN  MET B 138      45.080  31.979 121.959  1.00  0.00           H
ATOM   3963  CA  MET B 138      44.493  31.716 123.868  1.00  0.00           C
ATOM   3964  HA  MET B 138      45.255  31.884 124.615  1.00  0.00           H
ATOM   3965  CB  MET B 138      43.677  32.998 123.623  1.00  0.00           C
ATOM   3966  HB1 MET B 138      43.034  32.986 122.718  1.00  0.00           H
ATOM   3967  HB2 MET B 138      44.455  33.775 123.467  1.00  0.00           H
ATOM   3968  CG  MET B 138      42.746  33.468 124.793  1.00  0.00           C
ATOM   3969  HG1 MET B 138      43.440  33.690 125.631  1.00  0.00           H
ATOM   3970  HG2 MET B 138      42.080  32.615 125.046  1.00  0.00           H
ATOM   3971  SD  MET B 138      41.730  35.019 124.509  1.00  0.00           S
ATOM   3972  CE  MET B 138      42.368  35.496 122.807  1.00  0.00           C
ATOM   3973  HE1 MET B 138      41.785  36.361 122.426  1.00  0.00           H
ATOM   3974  HE2 MET B 138      42.100  34.682 122.099  1.00  0.00           H
ATOM   3975  HE3 MET B 138      43.426  35.832 122.848  1.00  0.00           H
ATOM   3976  C   MET B 138      43.621  30.645 124.484  1.00  0.00           C
ATOM   3977  O   MET B 138      43.571  30.423 125.702  1.00  0.00           O
ATOM   3978  N   SER B 139      42.865  29.938 123.583  1.00  0.00           N
ATOM   3979  HN  SER B 139      42.871  30.276 122.645  1.00  0.00           H
ATOM   3980  CA  SER B 139      42.054  28.728 123.806  1.00  0.00           C
ATOM   3981  HA  SER B 139      41.164  28.917 124.389  1.00  0.00           H
ATOM   3982  CB  SER B 139      41.400  28.268 122.419  1.00  0.00           C
ATOM   3983  HB1 SER B 139      40.862  27.312 122.598  1.00  0.00           H
ATOM   3984  HB2 SER B 139      42.247  28.123 121.715  1.00  0.00           H
ATOM   3985  OG  SER B 139      40.603  29.365 121.941  1.00  0.00           O
ATOM   3986  HG1 SER B 139      41.242  29.993 121.595  1.00  0.00           H
ATOM   3987  C   SER B 139      42.819  27.514 124.280  1.00  0.00           C
ATOM   3988  O   SER B 139      42.445  26.739 125.185  1.00  0.00           O
ATOM   3989  N   VAL B 140      43.912  27.269 123.575  1.00  0.00           N
ATOM   3990  HN  VAL B 140      44.262  27.807 122.812  1.00  0.00           H
ATOM   3991  CA  VAL B 140      44.800  26.150 124.068  1.00  0.00           C
ATOM   3992  HA  VAL B 140      44.200  25.307 124.379  1.00  0.00           H
ATOM   3993  CB  VAL B 140      45.885  25.705 123.027  1.00  0.00           C
ATOM   3994  HB  VAL B 140      46.509  26.616 122.902  1.00  0.00           H
ATOM   3995  CG1 VAL B 140      46.832  24.602 123.517  1.00  0.00           C
ATOM   3996 HG11 VAL B 140      47.656  24.178 122.905  1.00  0.00           H
ATOM   3997 HG12 VAL B 140      46.172  23.713 123.602  1.00  0.00           H
ATOM   3998 HG13 VAL B 140      47.142  24.778 124.570  1.00  0.00           H
ATOM   3999  CG2 VAL B 140      45.218  25.237 121.770  1.00  0.00           C
ATOM   4000 HG21 VAL B 140      44.283  24.676 121.982  1.00  0.00           H
ATOM   4001 HG22 VAL B 140      45.969  24.707 121.145  1.00  0.00           H
ATOM   4002 HG23 VAL B 140      44.920  26.140 121.195  1.00  0.00           H
ATOM   4003  C   VAL B 140      45.435  26.436 125.459  1.00  0.00           C
ATOM   4004  O   VAL B 140      45.477  25.545 126.287  1.00  0.00           O
ATOM   4005  N   ASP B 141      45.867  27.692 125.667  1.00  0.00           N
ATOM   4006  HN  ASP B 141      45.945  28.323 124.899  1.00  0.00           H
ATOM   4007  CA  ASP B 141      46.410  28.116 126.895  1.00  0.00           C
ATOM   4008  HA  ASP B 141      47.273  27.482 127.036  1.00  0.00           H
ATOM   4009  CB  ASP B 141      47.001  29.525 126.639  1.00  0.00           C
ATOM   4010  HB1 ASP B 141      46.246  30.195 126.176  1.00  0.00           H
ATOM   4011  HB2 ASP B 141      47.721  29.353 125.810  1.00  0.00           H
ATOM   4012  CG  ASP B 141      47.644  30.200 127.801  1.00  0.00           C
ATOM   4013  OD1 ASP B 141      48.719  30.759 127.472  1.00  0.00           O
ATOM   4014  OD2 ASP B 141      47.088  30.346 128.903  1.00  0.00           O
ATOM   4015  C   ASP B 141      45.441  27.962 128.117  1.00  0.00           C
ATOM   4016  O   ASP B 141      45.790  27.448 129.188  1.00  0.00           O
ATOM   4017  N   ARG B 142      44.095  28.298 128.030  1.00  0.00           N
ATOM   4018  HN  ARG B 142      43.712  28.884 127.321  1.00  0.00           H
ATOM   4019  CA  ARG B 142      43.054  27.947 129.064  1.00  0.00           C
ATOM   4020  HA  ARG B 142      43.445  28.343 129.989  1.00  0.00           H
ATOM   4021  CB  ARG B 142      41.722  28.500 128.517  1.00  0.00           C
ATOM   4022  HB1 ARG B 142      41.484  28.125 127.499  1.00  0.00           H
ATOM   4023  HB2 ARG B 142      41.747  29.611 128.519  1.00  0.00           H
ATOM   4024  CG  ARG B 142      40.462  28.209 129.426  1.00  0.00           C
ATOM   4025  HG1 ARG B 142      40.216  27.126 129.382  1.00  0.00           H
ATOM   4026  HG2 ARG B 142      39.611  28.809 129.039  1.00  0.00           H
ATOM   4027  CD  ARG B 142      40.757  28.652 130.919  1.00  0.00           C
ATOM   4028  HD1 ARG B 142      41.233  29.654 130.983  1.00  0.00           H
ATOM   4029  HD2 ARG B 142      41.398  27.853 131.348  1.00  0.00           H
ATOM   4030  NE  ARG B 142      39.411  28.638 131.626  1.00  0.00           N
ATOM   4031  HE  ARG B 142      38.552  28.323 131.224  1.00  0.00           H
ATOM   4032  CZ  ARG B 142      39.423  28.830 132.913  1.00  0.00           C
ATOM   4033  NH1 ARG B 142      40.573  29.151 133.558  1.00  0.00           N
ATOM   4034 HH11 ARG B 142      41.414  29.410 133.085  1.00  0.00           H
ATOM   4035 HH12 ARG B 142      40.560  29.187 134.558  1.00  0.00           H
ATOM   4036  NH2 ARG B 142      38.306  28.709 133.588  1.00  0.00           N
ATOM   4037 HH21 ARG B 142      37.481  28.831 133.036  1.00  0.00           H
ATOM   4038 HH22 ARG B 142      38.289  29.041 134.531  1.00  0.00           H
ATOM   4039  C   ARG B 142      42.973  26.438 129.303  1.00  0.00           C
ATOM   4040  O   ARG B 142      42.813  25.982 130.408  1.00  0.00           O
ATOM   4041  N   TYR B 143      43.022  25.583 128.261  1.00  0.00           N
ATOM   4042  HN  TYR B 143      43.141  25.911 127.328  1.00  0.00           H
ATOM   4043  CA  TYR B 143      43.041  24.113 128.475  1.00  0.00           C
ATOM   4044  HA  TYR B 143      42.161  23.747 128.983  1.00  0.00           H
ATOM   4045  CB  TYR B 143      42.971  23.307 127.143  1.00  0.00           C
ATOM   4046  HB1 TYR B 143      43.718  23.644 126.393  1.00  0.00           H
ATOM   4047  HB2 TYR B 143      41.985  23.403 126.639  1.00  0.00           H
ATOM   4048  CG  TYR B 143      43.152  21.787 127.302  1.00  0.00           C
ATOM   4049  CD1 TYR B 143      44.377  21.115 126.972  1.00  0.00           C
ATOM   4050  HD1 TYR B 143      44.968  21.780 126.360  1.00  0.00           H
ATOM   4051  CE1 TYR B 143      44.471  19.740 126.981  1.00  0.00           C
ATOM   4052  HE1 TYR B 143      45.452  19.352 126.745  1.00  0.00           H
ATOM   4053  CZ  TYR B 143      43.460  19.019 127.688  1.00  0.00           C
ATOM   4054  OH  TYR B 143      43.902  17.692 127.977  1.00  0.00           O
ATOM   4055  HH  TYR B 143      43.482  17.401 128.790  1.00  0.00           H
ATOM   4056  CD2 TYR B 143      42.129  21.047 127.892  1.00  0.00           C
ATOM   4057  HD2 TYR B 143      41.262  21.637 128.154  1.00  0.00           H
ATOM   4058  CE2 TYR B 143      42.299  19.668 128.182  1.00  0.00           C
ATOM   4059  HE2 TYR B 143      41.564  19.124 128.757  1.00  0.00           H
ATOM   4060  C   TYR B 143      44.299  23.604 129.247  1.00  0.00           C
ATOM   4061  O   TYR B 143      44.187  22.893 130.262  1.00  0.00           O
ATOM   4062  N   LEU B 144      45.510  24.010 128.807  1.00  0.00           N
ATOM   4063  HN  LEU B 144      45.525  24.466 127.920  1.00  0.00           H
ATOM   4064  CA  LEU B 144      46.742  23.732 129.579  1.00  0.00           C
ATOM   4065  HA  LEU B 144      46.801  22.655 129.636  1.00  0.00           H
ATOM   4066  CB  LEU B 144      47.979  24.121 128.732  1.00  0.00           C
ATOM   4067  HB1 LEU B 144      48.882  23.923 129.348  1.00  0.00           H
ATOM   4068  HB2 LEU B 144      47.987  25.214 128.533  1.00  0.00           H
ATOM   4069  CG  LEU B 144      48.130  23.372 127.382  1.00  0.00           C
ATOM   4070  HG  LEU B 144      47.188  23.570 126.827  1.00  0.00           H
ATOM   4071  CD1 LEU B 144      49.384  23.769 126.680  1.00  0.00           C
ATOM   4072 HD11 LEU B 144      49.412  24.879 126.645  1.00  0.00           H
ATOM   4073 HD12 LEU B 144      49.586  23.320 125.684  1.00  0.00           H
ATOM   4074 HD13 LEU B 144      50.253  23.512 127.322  1.00  0.00           H
ATOM   4075  CD2 LEU B 144      48.153  21.836 127.552  1.00  0.00           C
ATOM   4076 HD21 LEU B 144      49.019  21.583 128.200  1.00  0.00           H
ATOM   4077 HD22 LEU B 144      48.207  21.335 126.562  1.00  0.00           H
ATOM   4078 HD23 LEU B 144      47.231  21.427 128.018  1.00  0.00           H
ATOM   4079  C   LEU B 144      46.781  24.290 130.967  1.00  0.00           C
ATOM   4080  O   LEU B 144      47.317  23.657 131.906  1.00  0.00           O
ATOM   4081  N   SER B 145      46.228  25.524 131.267  1.00  0.00           N
ATOM   4082  HN  SER B 145      45.819  26.056 130.530  1.00  0.00           H
ATOM   4083  CA  SER B 145      46.324  26.184 132.593  1.00  0.00           C
ATOM   4084  HA  SER B 145      47.325  26.015 132.960  1.00  0.00           H
ATOM   4085  CB  SER B 145      45.915  27.670 132.556  1.00  0.00           C
ATOM   4086  HB1 SER B 145      44.856  27.808 132.249  1.00  0.00           H
ATOM   4087  HB2 SER B 145      46.470  28.254 131.790  1.00  0.00           H
ATOM   4088  OG  SER B 145      45.916  28.359 133.815  1.00  0.00           O
ATOM   4089  HG1 SER B 145      45.049  28.257 134.215  1.00  0.00           H
ATOM   4090  C   SER B 145      45.398  25.462 133.627  1.00  0.00           C
ATOM   4091  O   SER B 145      45.616  25.541 134.796  1.00  0.00           O
ATOM   4092  N   ILE B 146      44.291  24.794 133.063  1.00  0.00           N
ATOM   4093  HN  ILE B 146      43.998  25.025 132.139  1.00  0.00           H
ATOM   4094  CA  ILE B 146      43.356  24.075 133.883  1.00  0.00           C
ATOM   4095  HA  ILE B 146      43.389  24.565 134.845  1.00  0.00           H
ATOM   4096  CB  ILE B 146      41.954  24.040 133.216  1.00  0.00           C
ATOM   4097  HB  ILE B 146      42.079  23.660 132.180  1.00  0.00           H
ATOM   4098  CG2 ILE B 146      41.053  22.928 133.820  1.00  0.00           C
ATOM   4099 HG21 ILE B 146      41.514  21.917 133.795  1.00  0.00           H
ATOM   4100 HG22 ILE B 146      40.075  22.783 133.312  1.00  0.00           H
ATOM   4101 HG23 ILE B 146      40.819  23.108 134.891  1.00  0.00           H
ATOM   4102  CG1 ILE B 146      41.275  25.434 133.257  1.00  0.00           C
ATOM   4103 HG11 ILE B 146      40.369  25.346 132.620  1.00  0.00           H
ATOM   4104 HG12 ILE B 146      41.874  26.210 132.734  1.00  0.00           H
ATOM   4105  CD  ILE B 146      40.883  25.914 134.616  1.00  0.00           C
ATOM   4106  HD1 ILE B 146      40.237  26.812 134.512  1.00  0.00           H
ATOM   4107  HD2 ILE B 146      41.734  26.215 135.264  1.00  0.00           H
ATOM   4108  HD3 ILE B 146      40.295  25.107 135.104  1.00  0.00           H
ATOM   4109  C   ILE B 146      43.964  22.650 134.019  1.00  0.00           C
ATOM   4110  O   ILE B 146      43.761  21.990 135.047  1.00  0.00           O
ATOM   4111  N   THR B 147      44.638  22.027 133.007  1.00  0.00           N
ATOM   4112  HN  THR B 147      44.813  22.465 132.129  1.00  0.00           H
ATOM   4113  CA  THR B 147      45.245  20.703 133.064  1.00  0.00           C
ATOM   4114  HA  THR B 147      44.674  20.209 133.837  1.00  0.00           H
ATOM   4115  CB  THR B 147      44.862  19.814 131.863  1.00  0.00           C
ATOM   4116  HB  THR B 147      45.271  18.808 132.097  1.00  0.00           H
ATOM   4117  OG1 THR B 147      45.282  20.361 130.618  1.00  0.00           O
ATOM   4118  HG1 THR B 147      44.611  21.019 130.424  1.00  0.00           H
ATOM   4119  CG2 THR B 147      43.301  19.642 131.852  1.00  0.00           C
ATOM   4120 HG21 THR B 147      43.108  18.910 131.039  1.00  0.00           H
ATOM   4121 HG22 THR B 147      42.846  20.604 131.532  1.00  0.00           H
ATOM   4122 HG23 THR B 147      42.834  19.309 132.804  1.00  0.00           H
ATOM   4123  C   THR B 147      46.754  20.625 133.341  1.00  0.00           C
ATOM   4124  O   THR B 147      47.186  20.484 134.520  1.00  0.00           O
ATOM   4125  N   TYR B 148      47.580  20.669 132.323  1.00  0.00           N
ATOM   4126  HN  TYR B 148      47.206  20.957 131.445  1.00  0.00           H
ATOM   4127  CA  TYR B 148      48.999  20.382 132.282  1.00  0.00           C
ATOM   4128  HA  TYR B 148      49.200  19.435 132.760  1.00  0.00           H
ATOM   4129  CB  TYR B 148      49.449  20.249 130.853  1.00  0.00           C
ATOM   4130  HB1 TYR B 148      48.958  21.086 130.312  1.00  0.00           H
ATOM   4131  HB2 TYR B 148      49.012  19.319 130.431  1.00  0.00           H
ATOM   4132  CG  TYR B 148      50.962  20.188 130.659  1.00  0.00           C
ATOM   4133  CD1 TYR B 148      51.651  18.984 130.988  1.00  0.00           C
ATOM   4134  HD1 TYR B 148      51.136  18.096 131.323  1.00  0.00           H
ATOM   4135  CE1 TYR B 148      53.031  18.818 130.619  1.00  0.00           C
ATOM   4136  HE1 TYR B 148      53.446  17.828 130.741  1.00  0.00           H
ATOM   4137  CZ  TYR B 148      53.731  19.866 130.016  1.00  0.00           C
ATOM   4138  OH  TYR B 148      55.082  19.679 129.711  1.00  0.00           O
ATOM   4139  HH  TYR B 148      55.248  18.795 130.045  1.00  0.00           H
ATOM   4140  CD2 TYR B 148      51.701  21.223 130.039  1.00  0.00           C
ATOM   4141  HD2 TYR B 148      51.196  22.152 129.820  1.00  0.00           H
ATOM   4142  CE2 TYR B 148      53.038  21.083 129.757  1.00  0.00           C
ATOM   4143  HE2 TYR B 148      53.513  21.935 129.294  1.00  0.00           H
ATOM   4144  C   TYR B 148      49.938  21.306 133.056  1.00  0.00           C
ATOM   4145  O   TYR B 148      50.831  20.814 133.746  1.00  0.00           O
ATOM   4146  N   PHE B 149      49.604  22.600 133.092  1.00  0.00           N
ATOM   4147  HN  PHE B 149      48.868  23.097 132.639  1.00  0.00           H
ATOM   4148  CA  PHE B 149      50.369  23.582 133.925  1.00  0.00           C
ATOM   4149  HA  PHE B 149      51.368  23.240 134.152  1.00  0.00           H
ATOM   4150  CB  PHE B 149      50.214  24.993 133.217  1.00  0.00           C
ATOM   4151  HB1 PHE B 149      50.778  25.742 133.813  1.00  0.00           H
ATOM   4152  HB2 PHE B 149      49.144  25.287 133.163  1.00  0.00           H
ATOM   4153  CG  PHE B 149      50.801  25.103 131.831  1.00  0.00           C
ATOM   4154  CD1 PHE B 149      50.059  25.772 130.714  1.00  0.00           C
ATOM   4155  HD1 PHE B 149      49.085  26.180 130.941  1.00  0.00           H
ATOM   4156  CE1 PHE B 149      50.667  26.065 129.472  1.00  0.00           C
ATOM   4157  HE1 PHE B 149      50.128  26.646 128.738  1.00  0.00           H
ATOM   4158  CZ  PHE B 149      51.884  25.483 129.157  1.00  0.00           C
ATOM   4159  HZ  PHE B 149      52.407  25.706 128.239  1.00  0.00           H
ATOM   4160  CD2 PHE B 149      52.093  24.615 131.503  1.00  0.00           C
ATOM   4161  HD2 PHE B 149      52.745  24.151 132.229  1.00  0.00           H
ATOM   4162  CE2 PHE B 149      52.610  24.746 130.178  1.00  0.00           C
ATOM   4163  HE2 PHE B 149      53.617  24.419 129.963  1.00  0.00           H
ATOM   4164  C   PHE B 149      49.857  23.744 135.404  1.00  0.00           C
ATOM   4165  O   PHE B 149      50.010  24.773 136.031  1.00  0.00           O
ATOM   4166  N   THR B 150      49.215  22.723 135.933  1.00  0.00           N
ATOM   4167  HN  THR B 150      48.767  22.066 135.331  1.00  0.00           H
ATOM   4168  CA  THR B 150      48.712  22.850 137.336  1.00  0.00           C
ATOM   4169  HA  THR B 150      48.109  23.745 137.291  1.00  0.00           H
ATOM   4170  CB  THR B 150      47.876  21.651 137.705  1.00  0.00           C
ATOM   4171  HB  THR B 150      46.894  21.719 137.192  1.00  0.00           H
ATOM   4172  OG1 THR B 150      47.540  21.523 139.069  1.00  0.00           O
ATOM   4173  HG1 THR B 150      46.871  20.835 139.045  1.00  0.00           H
ATOM   4174  CG2 THR B 150      48.585  20.316 137.333  1.00  0.00           C
ATOM   4175 HG21 THR B 150      48.679  20.126 136.243  1.00  0.00           H
ATOM   4176 HG22 THR B 150      47.921  19.483 137.648  1.00  0.00           H
ATOM   4177 HG23 THR B 150      49.524  20.242 137.923  1.00  0.00           H
ATOM   4178  C   THR B 150      49.771  23.055 138.416  1.00  0.00           C
ATOM   4179  O   THR B 150      49.666  23.870 139.369  1.00  0.00           O
ATOM   4180  N   ASN B 151      50.997  22.437 138.304  1.00  0.00           N
ATOM   4181  HN  ASN B 151      51.132  21.860 137.502  1.00  0.00           H
ATOM   4182  CA  ASN B 151      52.082  22.693 139.169  1.00  0.00           C
ATOM   4183  HA  ASN B 151      51.781  23.193 140.078  1.00  0.00           H
ATOM   4184  CB  ASN B 151      52.636  21.264 139.550  1.00  0.00           C
ATOM   4185  HB1 ASN B 151      53.510  21.314 140.234  1.00  0.00           H
ATOM   4186  HB2 ASN B 151      52.827  20.612 138.671  1.00  0.00           H
ATOM   4187  CG  ASN B 151      51.596  20.469 140.374  1.00  0.00           C
ATOM   4188  OD1 ASN B 151      51.091  19.436 140.017  1.00  0.00           O
ATOM   4189  ND2 ASN B 151      51.101  21.003 141.552  1.00  0.00           N
ATOM   4190 HD21 ASN B 151      51.534  21.802 141.969  1.00  0.00           H
ATOM   4191 HD22 ASN B 151      50.552  20.475 142.199  1.00  0.00           H
ATOM   4192  C   ASN B 151      53.214  23.439 138.486  1.00  0.00           C
ATOM   4193  O   ASN B 151      54.403  23.433 138.947  1.00  0.00           O
ATOM   4194  N   THR B 152      52.876  24.171 137.403  1.00  0.00           N
ATOM   4195  HN  THR B 152      51.997  24.220 136.935  1.00  0.00           H
ATOM   4196  CA  THR B 152      53.894  24.948 136.656  1.00  0.00           C
ATOM   4197  HA  THR B 152      54.885  24.617 136.927  1.00  0.00           H
ATOM   4198  CB  THR B 152      53.783  24.826 135.125  1.00  0.00           C
ATOM   4199  HB  THR B 152      52.875  25.354 134.762  1.00  0.00           H
ATOM   4200  OG1 THR B 152      53.728  23.446 134.665  1.00  0.00           O
ATOM   4201  HG1 THR B 152      54.321  22.938 135.223  1.00  0.00           H
ATOM   4202  CG2 THR B 152      55.058  25.486 134.484  1.00  0.00           C
ATOM   4203 HG21 THR B 152      55.907  24.781 134.614  1.00  0.00           H
ATOM   4204 HG22 THR B 152      55.274  26.448 134.998  1.00  0.00           H
ATOM   4205 HG23 THR B 152      54.935  25.752 133.412  1.00  0.00           H
ATOM   4206  C   THR B 152      53.793  26.489 137.052  1.00  0.00           C
ATOM   4207  O   THR B 152      52.781  27.152 136.770  1.00  0.00           O
ATOM   4208  N   PRO B 153      54.874  27.092 137.586  1.00  0.00           N
ATOM   4209  CD  PRO B 153      55.908  26.333 138.321  1.00  0.00           C
ATOM   4210  HD1 PRO B 153      56.516  25.814 137.550  1.00  0.00           H
ATOM   4211  HD2 PRO B 153      55.577  25.569 139.057  1.00  0.00           H
ATOM   4212  CA  PRO B 153      54.975  28.488 137.962  1.00  0.00           C
ATOM   4213  HA  PRO B 153      54.398  28.561 138.873  1.00  0.00           H
ATOM   4214  CB  PRO B 153      56.556  28.498 138.115  1.00  0.00           C
ATOM   4215  HB1 PRO B 153      56.965  29.452 138.510  1.00  0.00           H
ATOM   4216  HB2 PRO B 153      57.070  28.215 137.172  1.00  0.00           H
ATOM   4217  CG  PRO B 153      56.771  27.341 139.021  1.00  0.00           C
ATOM   4218  HG1 PRO B 153      57.826  26.997 138.986  1.00  0.00           H
ATOM   4219  HG2 PRO B 153      56.476  27.635 140.051  1.00  0.00           H
ATOM   4220  C   PRO B 153      54.638  29.513 136.899  1.00  0.00           C
ATOM   4221  O   PRO B 153      54.779  29.184 135.724  1.00  0.00           O
ATOM   4222  N   SER B 154      54.046  30.602 137.287  1.00  0.00           N
ATOM   4223  HN  SER B 154      53.927  30.695 138.273  1.00  0.00           H
ATOM   4224  CA  SER B 154      53.599  31.608 136.342  1.00  0.00           C
ATOM   4225  HA  SER B 154      52.888  31.195 135.642  1.00  0.00           H
ATOM   4226  CB  SER B 154      52.963  32.803 137.139  1.00  0.00           C
ATOM   4227  HB1 SER B 154      53.797  33.296 137.682  1.00  0.00           H
ATOM   4228  HB2 SER B 154      52.316  32.402 137.948  1.00  0.00           H
ATOM   4229  OG  SER B 154      52.143  33.716 136.349  1.00  0.00           O
ATOM   4230  HG1 SER B 154      51.299  33.307 136.142  1.00  0.00           H
ATOM   4231  C   SER B 154      54.668  32.096 135.431  1.00  0.00           C
ATOM   4232  O   SER B 154      54.410  32.389 134.246  1.00  0.00           O
ATOM   4233  N   SER B 155      55.992  32.177 135.850  1.00  0.00           N
ATOM   4234  HN  SER B 155      56.218  32.062 136.814  1.00  0.00           H
ATOM   4235  CA  SER B 155      57.081  32.631 135.022  1.00  0.00           C
ATOM   4236  HA  SER B 155      56.673  33.519 134.562  1.00  0.00           H
ATOM   4237  CB  SER B 155      58.334  32.941 135.819  1.00  0.00           C
ATOM   4238  HB1 SER B 155      58.648  32.032 136.375  1.00  0.00           H
ATOM   4239  HB2 SER B 155      58.056  33.820 136.439  1.00  0.00           H
ATOM   4240  OG  SER B 155      59.374  33.538 135.102  1.00  0.00           O
ATOM   4241  HG1 SER B 155      59.801  32.781 134.695  1.00  0.00           H
ATOM   4242  C   SER B 155      57.502  31.742 133.835  1.00  0.00           C
ATOM   4243  O   SER B 155      57.700  32.230 132.718  1.00  0.00           O
ATOM   4244  N   ARG B 156      57.381  30.391 133.981  1.00  0.00           N
ATOM   4245  HN  ARG B 156      57.211  30.065 134.908  1.00  0.00           H
ATOM   4246  CA  ARG B 156      57.421  29.342 132.927  1.00  0.00           C
ATOM   4247  HA  ARG B 156      58.227  29.526 132.232  1.00  0.00           H
ATOM   4248  CB  ARG B 156      57.562  27.914 133.420  1.00  0.00           C
ATOM   4249  HB1 ARG B 156      57.596  27.067 132.702  1.00  0.00           H
ATOM   4250  HB2 ARG B 156      56.730  27.627 134.098  1.00  0.00           H
ATOM   4251  CG  ARG B 156      58.722  27.799 134.421  1.00  0.00           C
ATOM   4252  HG1 ARG B 156      58.527  28.546 135.221  1.00  0.00           H
ATOM   4253  HG2 ARG B 156      59.584  28.252 133.886  1.00  0.00           H
ATOM   4254  CD  ARG B 156      59.085  26.415 135.044  1.00  0.00           C
ATOM   4255  HD1 ARG B 156      59.120  25.699 134.195  1.00  0.00           H
ATOM   4256  HD2 ARG B 156      58.330  26.104 135.797  1.00  0.00           H
ATOM   4257  NE  ARG B 156      60.427  26.630 135.608  1.00  0.00           N
ATOM   4258  HE  ARG B 156      61.010  27.438 135.528  1.00  0.00           H
ATOM   4259  CZ  ARG B 156      61.008  25.693 136.414  1.00  0.00           C
ATOM   4260  NH1 ARG B 156      60.454  24.581 136.765  1.00  0.00           N
ATOM   4261 HH11 ARG B 156      59.479  24.431 136.597  1.00  0.00           H
ATOM   4262 HH12 ARG B 156      60.914  23.950 137.389  1.00  0.00           H
ATOM   4263  NH2 ARG B 156      62.179  25.971 136.845  1.00  0.00           N
ATOM   4264 HH21 ARG B 156      62.479  26.924 136.878  1.00  0.00           H
ATOM   4265 HH22 ARG B 156      62.484  25.217 137.426  1.00  0.00           H
ATOM   4266  C   ARG B 156      56.257  29.488 132.039  1.00  0.00           C
ATOM   4267  O   ARG B 156      56.469  29.432 130.820  1.00  0.00           O
ATOM   4268  N   LYS B 157      55.047  29.739 132.569  1.00  0.00           N
ATOM   4269  HN  LYS B 157      54.820  29.697 133.539  1.00  0.00           H
ATOM   4270  CA  LYS B 157      53.884  30.008 131.761  1.00  0.00           C
ATOM   4271  HA  LYS B 157      53.780  29.201 131.052  1.00  0.00           H
ATOM   4272  CB  LYS B 157      52.561  30.090 132.681  1.00  0.00           C
ATOM   4273  HB1 LYS B 157      51.705  30.457 132.076  1.00  0.00           H
ATOM   4274  HB2 LYS B 157      52.709  30.718 133.585  1.00  0.00           H
ATOM   4275  CG  LYS B 157      52.180  28.723 133.453  1.00  0.00           C
ATOM   4276  HG1 LYS B 157      53.048  28.518 134.115  1.00  0.00           H
ATOM   4277  HG2 LYS B 157      51.942  27.929 132.714  1.00  0.00           H
ATOM   4278  CD  LYS B 157      50.982  28.845 134.460  1.00  0.00           C
ATOM   4279  HD1 LYS B 157      51.247  29.543 135.282  1.00  0.00           H
ATOM   4280  HD2 LYS B 157      50.770  27.860 134.929  1.00  0.00           H
ATOM   4281  CE  LYS B 157      49.675  29.355 133.712  1.00  0.00           C
ATOM   4282  HE1 LYS B 157      49.513  28.567 132.947  1.00  0.00           H
ATOM   4283  HE2 LYS B 157      49.895  30.379 133.342  1.00  0.00           H
ATOM   4284  NZ  LYS B 157      48.558  29.367 134.624  1.00  0.00           N
ATOM   4285  HZ1 LYS B 157      48.567  28.465 135.142  1.00  0.00           H
ATOM   4286  HZ2 LYS B 157      47.710  29.516 134.040  1.00  0.00           H
ATOM   4287  HZ3 LYS B 157      48.473  30.169 135.280  1.00  0.00           H
ATOM   4288  C   LYS B 157      53.979  31.241 130.858  1.00  0.00           C
ATOM   4289  O   LYS B 157      53.698  31.276 129.646  1.00  0.00           O
ATOM   4290  N   LYS B 158      54.469  32.349 131.487  1.00  0.00           N
ATOM   4291  HN  LYS B 158      54.748  32.434 132.440  1.00  0.00           H
ATOM   4292  CA  LYS B 158      54.798  33.608 130.857  1.00  0.00           C
ATOM   4293  HA  LYS B 158      53.894  33.953 130.377  1.00  0.00           H
ATOM   4294  CB  LYS B 158      55.158  34.667 131.881  1.00  0.00           C
ATOM   4295  HB1 LYS B 158      55.911  35.421 131.568  1.00  0.00           H
ATOM   4296  HB2 LYS B 158      55.611  34.178 132.770  1.00  0.00           H
ATOM   4297  CG  LYS B 158      54.073  35.635 132.359  1.00  0.00           C
ATOM   4298  HG1 LYS B 158      53.642  36.254 131.544  1.00  0.00           H
ATOM   4299  HG2 LYS B 158      54.614  36.358 133.007  1.00  0.00           H
ATOM   4300  CD  LYS B 158      52.975  34.888 133.109  1.00  0.00           C
ATOM   4301  HD1 LYS B 158      53.370  34.583 134.102  1.00  0.00           H
ATOM   4302  HD2 LYS B 158      52.557  33.991 132.605  1.00  0.00           H
ATOM   4303  CE  LYS B 158      51.754  35.657 133.556  1.00  0.00           C
ATOM   4304  HE1 LYS B 158      51.216  35.072 134.332  1.00  0.00           H
ATOM   4305  HE2 LYS B 158      50.979  35.808 132.775  1.00  0.00           H
ATOM   4306  NZ  LYS B 158      52.198  36.930 134.087  1.00  0.00           N
ATOM   4307  HZ1 LYS B 158      52.649  36.790 135.014  1.00  0.00           H
ATOM   4308  HZ2 LYS B 158      51.285  37.351 134.356  1.00  0.00           H
ATOM   4309  HZ3 LYS B 158      52.690  37.502 133.371  1.00  0.00           H
ATOM   4310  C   LYS B 158      55.821  33.495 129.776  1.00  0.00           C
ATOM   4311  O   LYS B 158      55.627  34.011 128.635  1.00  0.00           O
ATOM   4312  N   MET B 159      56.867  32.767 130.111  1.00  0.00           N
ATOM   4313  HN  MET B 159      56.985  32.393 131.027  1.00  0.00           H
ATOM   4314  CA  MET B 159      57.991  32.407 129.207  1.00  0.00           C
ATOM   4315  HA  MET B 159      58.471  33.323 128.896  1.00  0.00           H
ATOM   4316  CB  MET B 159      59.100  31.475 129.855  1.00  0.00           C
ATOM   4317  HB1 MET B 159      59.671  30.845 129.139  1.00  0.00           H
ATOM   4318  HB2 MET B 159      58.646  30.727 130.540  1.00  0.00           H
ATOM   4319  CG  MET B 159      60.137  32.189 130.665  1.00  0.00           C
ATOM   4320  HG1 MET B 159      60.889  31.601 131.233  1.00  0.00           H
ATOM   4321  HG2 MET B 159      59.678  32.810 131.463  1.00  0.00           H
ATOM   4322  SD  MET B 159      61.104  33.376 129.584  1.00  0.00           S
ATOM   4323  CE  MET B 159      61.545  34.550 130.848  1.00  0.00           C
ATOM   4324  HE1 MET B 159      62.067  35.369 130.309  1.00  0.00           H
ATOM   4325  HE2 MET B 159      62.296  34.142 131.558  1.00  0.00           H
ATOM   4326  HE3 MET B 159      60.668  34.936 131.411  1.00  0.00           H
ATOM   4327  C   MET B 159      57.502  31.706 127.989  1.00  0.00           C
ATOM   4328  O   MET B 159      57.968  32.018 126.930  1.00  0.00           O
ATOM   4329  N   VAL B 160      56.606  30.701 128.173  1.00  0.00           N
ATOM   4330  HN  VAL B 160      56.317  30.359 129.064  1.00  0.00           H
ATOM   4331  CA  VAL B 160      55.813  30.093 127.087  1.00  0.00           C
ATOM   4332  HA  VAL B 160      56.608  29.668 126.491  1.00  0.00           H
ATOM   4333  CB  VAL B 160      54.810  28.982 127.545  1.00  0.00           C
ATOM   4334  HB  VAL B 160      54.216  29.199 128.458  1.00  0.00           H
ATOM   4335  CG1 VAL B 160      53.813  28.563 126.447  1.00  0.00           C
ATOM   4336 HG11 VAL B 160      54.434  28.400 125.540  1.00  0.00           H
ATOM   4337 HG12 VAL B 160      53.043  29.318 126.179  1.00  0.00           H
ATOM   4338 HG13 VAL B 160      53.347  27.595 126.731  1.00  0.00           H
ATOM   4339  CG2 VAL B 160      55.830  27.824 127.932  1.00  0.00           C
ATOM   4340 HG21 VAL B 160      55.290  26.983 128.417  1.00  0.00           H
ATOM   4341 HG22 VAL B 160      56.590  28.119 128.687  1.00  0.00           H
ATOM   4342 HG23 VAL B 160      56.386  27.422 127.058  1.00  0.00           H
ATOM   4343  C   VAL B 160      55.126  31.137 126.231  1.00  0.00           C
ATOM   4344  O   VAL B 160      55.261  31.195 125.001  1.00  0.00           O
ATOM   4345  N   ARG B 161      54.311  32.010 126.810  1.00  0.00           N
ATOM   4346  HN  ARG B 161      54.135  31.943 127.789  1.00  0.00           H
ATOM   4347  CA  ARG B 161      53.550  32.936 126.048  1.00  0.00           C
ATOM   4348  HA  ARG B 161      52.944  32.419 125.318  1.00  0.00           H
ATOM   4349  CB  ARG B 161      52.624  33.801 126.933  1.00  0.00           C
ATOM   4350  HB1 ARG B 161      52.122  34.609 126.359  1.00  0.00           H
ATOM   4351  HB2 ARG B 161      53.220  34.204 127.780  1.00  0.00           H
ATOM   4352  CG  ARG B 161      51.485  32.980 127.640  1.00  0.00           C
ATOM   4353  HG1 ARG B 161      52.007  32.241 128.283  1.00  0.00           H
ATOM   4354  HG2 ARG B 161      50.999  32.437 126.801  1.00  0.00           H
ATOM   4355  CD  ARG B 161      50.543  33.778 128.489  1.00  0.00           C
ATOM   4356  HD1 ARG B 161      49.883  34.488 127.947  1.00  0.00           H
ATOM   4357  HD2 ARG B 161      51.084  34.427 129.210  1.00  0.00           H
ATOM   4358  NE  ARG B 161      49.610  32.822 129.109  1.00  0.00           N
ATOM   4359  HE  ARG B 161      49.221  32.071 128.575  1.00  0.00           H
ATOM   4360  CZ  ARG B 161      49.230  32.974 130.337  1.00  0.00           C
ATOM   4361  NH1 ARG B 161      49.674  33.966 131.086  1.00  0.00           N
ATOM   4362 HH11 ARG B 161      50.058  34.742 130.585  1.00  0.00           H
ATOM   4363 HH12 ARG B 161      49.193  34.102 131.951  1.00  0.00           H
ATOM   4364  NH2 ARG B 161      48.293  32.201 130.837  1.00  0.00           N
ATOM   4365 HH21 ARG B 161      48.051  32.470 131.769  1.00  0.00           H
ATOM   4366 HH22 ARG B 161      47.802  31.545 130.263  1.00  0.00           H
ATOM   4367  C   ARG B 161      54.414  33.901 125.220  1.00  0.00           C
ATOM   4368  O   ARG B 161      54.244  34.162 124.061  1.00  0.00           O
ATOM   4369  N   ARG B 162      55.438  34.424 125.847  1.00  0.00           N
ATOM   4370  HN  ARG B 162      55.701  34.127 126.761  1.00  0.00           H
ATOM   4371  CA  ARG B 162      56.474  35.285 125.214  1.00  0.00           C
ATOM   4372  HA  ARG B 162      55.943  36.198 124.988  1.00  0.00           H
ATOM   4373  CB  ARG B 162      57.519  35.745 126.436  1.00  0.00           C
ATOM   4374  HB1 ARG B 162      58.500  36.158 126.119  1.00  0.00           H
ATOM   4375  HB2 ARG B 162      57.645  34.771 126.956  1.00  0.00           H
ATOM   4376  CG  ARG B 162      56.928  36.777 127.425  1.00  0.00           C
ATOM   4377  HG1 ARG B 162      55.981  36.328 127.794  1.00  0.00           H
ATOM   4378  HG2 ARG B 162      56.771  37.763 126.938  1.00  0.00           H
ATOM   4379  CD  ARG B 162      57.836  36.923 128.681  1.00  0.00           C
ATOM   4380  HD1 ARG B 162      58.832  37.408 128.596  1.00  0.00           H
ATOM   4381  HD2 ARG B 162      57.990  35.920 129.133  1.00  0.00           H
ATOM   4382  NE  ARG B 162      57.083  37.769 129.672  1.00  0.00           N
ATOM   4383  HE  ARG B 162      56.194  38.151 129.420  1.00  0.00           H
ATOM   4384  CZ  ARG B 162      57.255  37.628 130.949  1.00  0.00           C
ATOM   4385  NH1 ARG B 162      58.297  37.076 131.416  1.00  0.00           N
ATOM   4386 HH11 ARG B 162      59.132  37.069 130.865  1.00  0.00           H
ATOM   4387 HH12 ARG B 162      58.353  36.869 132.392  1.00  0.00           H
ATOM   4388  NH2 ARG B 162      56.350  38.025 131.791  1.00  0.00           N
ATOM   4389 HH21 ARG B 162      55.493  38.336 131.381  1.00  0.00           H
ATOM   4390 HH22 ARG B 162      56.407  38.138 132.783  1.00  0.00           H
ATOM   4391  C   ARG B 162      57.155  34.703 123.993  1.00  0.00           C
ATOM   4392  O   ARG B 162      57.506  35.440 123.029  1.00  0.00           O
ATOM   4393  N   VAL B 163      57.494  33.422 124.051  1.00  0.00           N
ATOM   4394  HN  VAL B 163      57.297  32.884 124.867  1.00  0.00           H
ATOM   4395  CA  VAL B 163      58.010  32.599 122.936  1.00  0.00           C
ATOM   4396  HA  VAL B 163      58.835  33.089 122.441  1.00  0.00           H
ATOM   4397  CB  VAL B 163      58.739  31.365 123.437  1.00  0.00           C
ATOM   4398  HB  VAL B 163      58.101  30.806 124.155  1.00  0.00           H
ATOM   4399  CG1 VAL B 163      59.160  30.444 122.211  1.00  0.00           C
ATOM   4400 HG11 VAL B 163      59.594  31.014 121.361  1.00  0.00           H
ATOM   4401 HG12 VAL B 163      58.271  29.935 121.782  1.00  0.00           H
ATOM   4402 HG13 VAL B 163      59.828  29.618 122.535  1.00  0.00           H
ATOM   4403  CG2 VAL B 163      60.082  31.852 124.129  1.00  0.00           C
ATOM   4404 HG21 VAL B 163      60.118  32.574 124.973  1.00  0.00           H
ATOM   4405 HG22 VAL B 163      60.887  32.212 123.454  1.00  0.00           H
ATOM   4406 HG23 VAL B 163      60.477  30.904 124.551  1.00  0.00           H
ATOM   4407  C   VAL B 163      56.983  32.322 121.945  1.00  0.00           C
ATOM   4408  O   VAL B 163      57.216  32.585 120.776  1.00  0.00           O
ATOM   4409  N   VAL B 164      55.741  31.996 122.405  1.00  0.00           N
ATOM   4410  HN  VAL B 164      55.595  31.747 123.360  1.00  0.00           H
ATOM   4411  CA  VAL B 164      54.520  31.686 121.565  1.00  0.00           C
ATOM   4412  HA  VAL B 164      54.916  30.995 120.836  1.00  0.00           H
ATOM   4413  CB  VAL B 164      53.284  31.091 122.246  1.00  0.00           C
ATOM   4414  HB  VAL B 164      52.932  31.826 123.001  1.00  0.00           H
ATOM   4415  CG1 VAL B 164      52.054  30.964 121.261  1.00  0.00           C
ATOM   4416 HG11 VAL B 164      51.217  30.325 121.612  1.00  0.00           H
ATOM   4417 HG12 VAL B 164      52.480  30.535 120.328  1.00  0.00           H
ATOM   4418 HG13 VAL B 164      51.614  31.937 120.954  1.00  0.00           H
ATOM   4419  CG2 VAL B 164      53.591  29.677 122.749  1.00  0.00           C
ATOM   4420 HG21 VAL B 164      54.562  29.728 123.286  1.00  0.00           H
ATOM   4421 HG22 VAL B 164      53.854  29.032 121.883  1.00  0.00           H
ATOM   4422 HG23 VAL B 164      52.836  29.223 123.427  1.00  0.00           H
ATOM   4423  C   VAL B 164      54.152  32.901 120.741  1.00  0.00           C
ATOM   4424  O   VAL B 164      53.906  32.870 119.507  1.00  0.00           O
ATOM   4425  N   CYS B 165      54.217  34.154 121.334  1.00  0.00           N
ATOM   4426  HN  CYS B 165      54.352  34.109 122.321  1.00  0.00           H
ATOM   4427  CA  CYS B 165      53.921  35.485 120.645  1.00  0.00           C
ATOM   4428  HA  CYS B 165      52.967  35.330 120.163  1.00  0.00           H
ATOM   4429  CB  CYS B 165      53.915  36.666 121.585  1.00  0.00           C
ATOM   4430  HB1 CYS B 165      53.923  37.665 121.099  1.00  0.00           H
ATOM   4431  HB2 CYS B 165      54.874  36.656 122.147  1.00  0.00           H
ATOM   4432  SG  CYS B 165      52.500  36.612 122.778  1.00  0.00           S
ATOM   4433  HG1 CYS B 165      52.988  35.519 123.347  1.00  0.00           H
ATOM   4434  C   CYS B 165      54.895  35.737 119.520  1.00  0.00           C
ATOM   4435  O   CYS B 165      54.650  36.295 118.452  1.00  0.00           O
ATOM   4436  N   ILE B 166      56.172  35.342 119.719  1.00  0.00           N
ATOM   4437  HN  ILE B 166      56.504  34.965 120.581  1.00  0.00           H
ATOM   4438  CA  ILE B 166      57.203  35.467 118.601  1.00  0.00           C
ATOM   4439  HA  ILE B 166      57.241  36.480 118.228  1.00  0.00           H
ATOM   4440  CB  ILE B 166      58.595  35.204 119.129  1.00  0.00           C
ATOM   4441  HB  ILE B 166      58.614  34.216 119.637  1.00  0.00           H
ATOM   4442  CG2 ILE B 166      59.563  35.177 117.891  1.00  0.00           C
ATOM   4443 HG21 ILE B 166      59.348  34.321 117.217  1.00  0.00           H
ATOM   4444 HG22 ILE B 166      60.559  34.963 118.336  1.00  0.00           H
ATOM   4445 HG23 ILE B 166      59.622  36.113 117.295  1.00  0.00           H
ATOM   4446  CG1 ILE B 166      58.947  36.287 120.103  1.00  0.00           C
ATOM   4447 HG11 ILE B 166      58.223  36.304 120.945  1.00  0.00           H
ATOM   4448 HG12 ILE B 166      58.826  37.184 119.459  1.00  0.00           H
ATOM   4449  CD  ILE B 166      60.345  36.135 120.753  1.00  0.00           C
ATOM   4450  HD1 ILE B 166      60.444  36.880 121.571  1.00  0.00           H
ATOM   4451  HD2 ILE B 166      61.162  36.430 120.060  1.00  0.00           H
ATOM   4452  HD3 ILE B 166      60.438  35.131 121.220  1.00  0.00           H
ATOM   4453  C   ILE B 166      56.831  34.657 117.414  1.00  0.00           C
ATOM   4454  O   ILE B 166      56.756  35.098 116.272  1.00  0.00           O
ATOM   4455  N   LEU B 167      56.473  33.413 117.738  1.00  0.00           N
ATOM   4456  HN  LEU B 167      56.246  33.141 118.670  1.00  0.00           H
ATOM   4457  CA  LEU B 167      56.051  32.428 116.726  1.00  0.00           C
ATOM   4458  HA  LEU B 167      56.830  32.258 115.997  1.00  0.00           H
ATOM   4459  CB  LEU B 167      55.737  31.053 117.369  1.00  0.00           C
ATOM   4460  HB1 LEU B 167      54.936  31.153 118.132  1.00  0.00           H
ATOM   4461  HB2 LEU B 167      56.568  30.668 117.997  1.00  0.00           H
ATOM   4462  CG  LEU B 167      55.190  29.929 116.477  1.00  0.00           C
ATOM   4463  HG  LEU B 167      54.303  30.315 115.930  1.00  0.00           H
ATOM   4464  CD1 LEU B 167      56.081  29.580 115.249  1.00  0.00           C
ATOM   4465 HD11 LEU B 167      56.220  30.375 114.487  1.00  0.00           H
ATOM   4466 HD12 LEU B 167      55.724  28.714 114.651  1.00  0.00           H
ATOM   4467 HD13 LEU B 167      57.087  29.338 115.654  1.00  0.00           H
ATOM   4468  CD2 LEU B 167      54.914  28.681 117.385  1.00  0.00           C
ATOM   4469 HD21 LEU B 167      54.723  27.861 116.660  1.00  0.00           H
ATOM   4470 HD22 LEU B 167      54.108  28.827 118.136  1.00  0.00           H
ATOM   4471 HD23 LEU B 167      55.835  28.370 117.922  1.00  0.00           H
ATOM   4472  C   LEU B 167      54.869  32.791 115.867  1.00  0.00           C
ATOM   4473  O   LEU B 167      54.945  32.683 114.673  1.00  0.00           O
ATOM   4474  N   VAL B 168      53.858  33.327 116.545  1.00  0.00           N
ATOM   4475  HN  VAL B 168      53.908  33.416 117.536  1.00  0.00           H
ATOM   4476  CA  VAL B 168      52.667  33.830 115.783  1.00  0.00           C
ATOM   4477  HA  VAL B 168      52.300  33.007 115.188  1.00  0.00           H
ATOM   4478  CB  VAL B 168      51.560  34.268 116.740  1.00  0.00           C
ATOM   4479  HB  VAL B 168      51.942  35.056 117.423  1.00  0.00           H
ATOM   4480  CG1 VAL B 168      50.463  34.880 115.877  1.00  0.00           C
ATOM   4481 HG11 VAL B 168      49.967  34.059 115.316  1.00  0.00           H
ATOM   4482 HG12 VAL B 168      50.770  35.737 115.241  1.00  0.00           H
ATOM   4483 HG13 VAL B 168      49.693  35.439 116.450  1.00  0.00           H
ATOM   4484  CG2 VAL B 168      51.041  33.050 117.512  1.00  0.00           C
ATOM   4485 HG21 VAL B 168      50.276  33.337 118.265  1.00  0.00           H
ATOM   4486 HG22 VAL B 168      51.861  32.537 118.058  1.00  0.00           H
ATOM   4487 HG23 VAL B 168      50.520  32.312 116.865  1.00  0.00           H
ATOM   4488  C   VAL B 168      53.017  34.881 114.733  1.00  0.00           C
ATOM   4489  O   VAL B 168      52.568  34.759 113.603  1.00  0.00           O
ATOM   4490  N   TRP B 169      53.872  35.871 115.133  1.00  0.00           N
ATOM   4491  HN  TRP B 169      54.259  35.900 116.051  1.00  0.00           H
ATOM   4492  CA  TRP B 169      54.337  36.823 114.175  1.00  0.00           C
ATOM   4493  HA  TRP B 169      53.467  37.177 113.641  1.00  0.00           H
ATOM   4494  CB  TRP B 169      54.966  38.069 114.789  1.00  0.00           C
ATOM   4495  HB1 TRP B 169      55.366  38.754 114.011  1.00  0.00           H
ATOM   4496  HB2 TRP B 169      55.901  37.861 115.351  1.00  0.00           H
ATOM   4497  CG  TRP B 169      54.045  38.997 115.554  1.00  0.00           C
ATOM   4498  CD1 TRP B 169      53.941  39.042 116.915  1.00  0.00           C
ATOM   4499  HD1 TRP B 169      54.558  38.535 117.642  1.00  0.00           H
ATOM   4500  NE1 TRP B 169      52.990  39.978 117.362  1.00  0.00           N
ATOM   4501  HE1 TRP B 169      53.051  40.469 118.203  1.00  0.00           H
ATOM   4502  CE2 TRP B 169      52.466  40.548 116.281  1.00  0.00           C
ATOM   4503  CD2 TRP B 169      53.073  39.944 115.149  1.00  0.00           C
ATOM   4504  CE3 TRP B 169      52.612  40.224 113.918  1.00  0.00           C
ATOM   4505  HE3 TRP B 169      52.949  39.741 113.013  1.00  0.00           H
ATOM   4506  CZ3 TRP B 169      51.740  41.311 113.776  1.00  0.00           C
ATOM   4507  HZ3 TRP B 169      51.346  41.621 112.819  1.00  0.00           H
ATOM   4508  CZ2 TRP B 169      51.516  41.582 116.161  1.00  0.00           C
ATOM   4509  HZ2 TRP B 169      51.044  41.986 117.044  1.00  0.00           H
ATOM   4510  CH2 TRP B 169      51.154  41.967 114.897  1.00  0.00           C
ATOM   4511  HH2 TRP B 169      50.417  42.740 114.738  1.00  0.00           H
ATOM   4512  C   TRP B 169      55.168  36.252 113.012  1.00  0.00           C
ATOM   4513  O   TRP B 169      54.930  36.513 111.858  1.00  0.00           O
ATOM   4514  N   LEU B 170      56.118  35.397 113.386  1.00  0.00           N
ATOM   4515  HN  LEU B 170      56.296  35.078 114.314  1.00  0.00           H
ATOM   4516  CA  LEU B 170      56.900  34.851 112.318  1.00  0.00           C
ATOM   4517  HA  LEU B 170      57.229  35.677 111.705  1.00  0.00           H
ATOM   4518  CB  LEU B 170      58.026  34.025 112.990  1.00  0.00           C
ATOM   4519  HB1 LEU B 170      57.700  33.168 113.617  1.00  0.00           H
ATOM   4520  HB2 LEU B 170      58.572  34.782 113.593  1.00  0.00           H
ATOM   4521  CG  LEU B 170      59.087  33.473 112.000  1.00  0.00           C
ATOM   4522  HG  LEU B 170      58.649  32.850 111.191  1.00  0.00           H
ATOM   4523  CD1 LEU B 170      59.826  34.674 111.267  1.00  0.00           C
ATOM   4524 HD11 LEU B 170      60.270  35.414 111.967  1.00  0.00           H
ATOM   4525 HD12 LEU B 170      59.142  35.231 110.593  1.00  0.00           H
ATOM   4526 HD13 LEU B 170      60.626  34.169 110.684  1.00  0.00           H
ATOM   4527  CD2 LEU B 170      60.093  32.619 112.696  1.00  0.00           C
ATOM   4528 HD21 LEU B 170      59.666  31.695 113.140  1.00  0.00           H
ATOM   4529 HD22 LEU B 170      60.594  33.170 113.521  1.00  0.00           H
ATOM   4530 HD23 LEU B 170      60.987  32.387 112.077  1.00  0.00           H
ATOM   4531  C   LEU B 170      56.122  33.928 111.409  1.00  0.00           C
ATOM   4532  O   LEU B 170      56.254  33.884 110.187  1.00  0.00           O
ATOM   4533  N   LEU B 171      55.283  33.130 111.977  1.00  0.00           N
ATOM   4534  HN  LEU B 171      55.270  33.080 112.973  1.00  0.00           H
ATOM   4535  CA  LEU B 171      54.397  32.177 111.211  1.00  0.00           C
ATOM   4536  HA  LEU B 171      55.020  31.542 110.598  1.00  0.00           H
ATOM   4537  CB  LEU B 171      53.568  31.240 112.225  1.00  0.00           C
ATOM   4538  HB1 LEU B 171      52.853  31.784 112.879  1.00  0.00           H
ATOM   4539  HB2 LEU B 171      54.384  30.884 112.889  1.00  0.00           H
ATOM   4540  CG  LEU B 171      52.717  30.017 111.542  1.00  0.00           C
ATOM   4541  HG  LEU B 171      51.787  30.485 111.154  1.00  0.00           H
ATOM   4542  CD1 LEU B 171      53.478  29.411 110.304  1.00  0.00           C
ATOM   4543 HD11 LEU B 171      52.740  28.679 109.912  1.00  0.00           H
ATOM   4544 HD12 LEU B 171      54.403  28.859 110.573  1.00  0.00           H
ATOM   4545 HD13 LEU B 171      53.742  30.207 109.575  1.00  0.00           H
ATOM   4546  CD2 LEU B 171      52.256  28.919 112.582  1.00  0.00           C
ATOM   4547 HD21 LEU B 171      51.847  29.403 113.495  1.00  0.00           H
ATOM   4548 HD22 LEU B 171      53.087  28.243 112.874  1.00  0.00           H
ATOM   4549 HD23 LEU B 171      51.403  28.370 112.129  1.00  0.00           H
ATOM   4550  C   LEU B 171      53.387  32.924 110.354  1.00  0.00           C
ATOM   4551  O   LEU B 171      53.345  32.633 109.143  1.00  0.00           O
ATOM   4552  N   ALA B 172      52.752  33.984 110.800  1.00  0.00           N
ATOM   4553  HN  ALA B 172      52.800  34.251 111.759  1.00  0.00           H
ATOM   4554  CA  ALA B 172      52.016  34.892 110.002  1.00  0.00           C
ATOM   4555  HA  ALA B 172      51.173  34.335 109.620  1.00  0.00           H
ATOM   4556  CB  ALA B 172      51.522  36.032 110.869  1.00  0.00           C
ATOM   4557  HB1 ALA B 172      50.907  36.739 110.272  1.00  0.00           H
ATOM   4558  HB2 ALA B 172      52.372  36.637 111.249  1.00  0.00           H
ATOM   4559  HB3 ALA B 172      50.842  35.649 111.660  1.00  0.00           H
ATOM   4560  C   ALA B 172      52.722  35.489 108.810  1.00  0.00           C
ATOM   4561  O   ALA B 172      52.248  35.502 107.662  1.00  0.00           O
ATOM   4562  N   PHE B 173      53.973  35.965 108.952  1.00  0.00           N
ATOM   4563  HN  PHE B 173      54.284  36.127 109.885  1.00  0.00           H
ATOM   4564  CA  PHE B 173      54.831  36.313 107.860  1.00  0.00           C
ATOM   4565  HA  PHE B 173      54.311  36.967 107.176  1.00  0.00           H
ATOM   4566  CB  PHE B 173      56.090  36.982 108.414  1.00  0.00           C
ATOM   4567  HB1 PHE B 173      56.464  36.390 109.277  1.00  0.00           H
ATOM   4568  HB2 PHE B 173      55.783  37.946 108.875  1.00  0.00           H
ATOM   4569  CG  PHE B 173      57.059  37.334 107.357  1.00  0.00           C
ATOM   4570  CD1 PHE B 173      58.352  36.668 107.326  1.00  0.00           C
ATOM   4571  HD1 PHE B 173      58.486  35.919 108.093  1.00  0.00           H
ATOM   4572  CE1 PHE B 173      59.235  36.954 106.299  1.00  0.00           C
ATOM   4573  HE1 PHE B 173      60.220  36.513 106.290  1.00  0.00           H
ATOM   4574  CZ  PHE B 173      58.881  37.876 105.296  1.00  0.00           C
ATOM   4575  HZ  PHE B 173      59.659  37.904 104.548  1.00  0.00           H
ATOM   4576  CD2 PHE B 173      56.745  38.306 106.353  1.00  0.00           C
ATOM   4577  HD2 PHE B 173      55.784  38.797 106.313  1.00  0.00           H
ATOM   4578  CE2 PHE B 173      57.709  38.605 105.319  1.00  0.00           C
ATOM   4579  HE2 PHE B 173      57.497  39.333 104.550  1.00  0.00           H
ATOM   4580  C   PHE B 173      55.120  35.217 106.891  1.00  0.00           C
ATOM   4581  O   PHE B 173      54.852  35.286 105.712  1.00  0.00           O
ATOM   4582  N   CYS B 174      55.584  34.004 107.370  1.00  0.00           N
ATOM   4583  HN  CYS B 174      55.711  33.893 108.352  1.00  0.00           H
ATOM   4584  CA  CYS B 174      56.061  32.927 106.563  1.00  0.00           C
ATOM   4585  HA  CYS B 174      56.949  33.331 106.101  1.00  0.00           H
ATOM   4586  CB  CYS B 174      56.487  31.688 107.448  1.00  0.00           C
ATOM   4587  HB1 CYS B 174      56.631  30.883 106.696  1.00  0.00           H
ATOM   4588  HB2 CYS B 174      55.606  31.627 108.121  1.00  0.00           H
ATOM   4589  SG  CYS B 174      57.996  31.980 108.415  1.00  0.00           S
ATOM   4590  HG1 CYS B 174      57.414  32.622 109.418  1.00  0.00           H
ATOM   4591  C   CYS B 174      55.119  32.418 105.471  1.00  0.00           C
ATOM   4592  O   CYS B 174      55.410  32.451 104.246  1.00  0.00           O
ATOM   4593  N   VAL B 175      53.845  32.080 105.889  1.00  0.00           N
ATOM   4594  HN  VAL B 175      53.475  32.112 106.815  1.00  0.00           H
ATOM   4595  CA  VAL B 175      52.751  31.655 104.985  1.00  0.00           C
ATOM   4596  HA  VAL B 175      53.061  30.803 104.399  1.00  0.00           H
ATOM   4597  CB  VAL B 175      51.577  31.106 105.751  1.00  0.00           C
ATOM   4598  HB  VAL B 175      51.089  31.784 106.483  1.00  0.00           H
ATOM   4599  CG1 VAL B 175      50.431  30.562 104.897  1.00  0.00           C
ATOM   4600 HG11 VAL B 175      50.772  29.908 104.067  1.00  0.00           H
ATOM   4601 HG12 VAL B 175      49.869  31.398 104.429  1.00  0.00           H
ATOM   4602 HG13 VAL B 175      49.715  30.091 105.604  1.00  0.00           H
ATOM   4603  CG2 VAL B 175      52.168  29.991 106.728  1.00  0.00           C
ATOM   4604 HG21 VAL B 175      52.634  30.444 107.629  1.00  0.00           H
ATOM   4605 HG22 VAL B 175      52.777  29.227 106.199  1.00  0.00           H
ATOM   4606 HG23 VAL B 175      51.339  29.310 107.019  1.00  0.00           H
ATOM   4607  C   VAL B 175      52.239  32.728 103.982  1.00  0.00           C
ATOM   4608  O   VAL B 175      51.853  32.549 102.808  1.00  0.00           O
ATOM   4609  N   SER B 176      52.263  33.998 104.393  1.00  0.00           N
ATOM   4610  HN  SER B 176      52.832  34.149 105.197  1.00  0.00           H
ATOM   4611  CA  SER B 176      51.841  35.167 103.675  1.00  0.00           C
ATOM   4612  HA  SER B 176      50.861  34.930 103.287  1.00  0.00           H
ATOM   4613  CB  SER B 176      51.703  36.396 104.557  1.00  0.00           C
ATOM   4614  HB1 SER B 176      51.473  37.205 103.830  1.00  0.00           H
ATOM   4615  HB2 SER B 176      52.677  36.610 105.048  1.00  0.00           H
ATOM   4616  OG  SER B 176      50.798  36.295 105.584  1.00  0.00           O
ATOM   4617  HG1 SER B 176      51.239  35.877 106.327  1.00  0.00           H
ATOM   4618  C   SER B 176      52.800  35.496 102.486  1.00  0.00           C
ATOM   4619  O   SER B 176      52.468  35.922 101.355  1.00  0.00           O
ATOM   4620  N   LEU B 177      54.048  35.260 102.785  1.00  0.00           N
ATOM   4621  HN  LEU B 177      54.389  34.904 103.651  1.00  0.00           H
ATOM   4622  CA  LEU B 177      55.190  35.530 101.890  1.00  0.00           C
ATOM   4623  HA  LEU B 177      55.048  36.597 101.803  1.00  0.00           H
ATOM   4624  CB  LEU B 177      56.527  35.154 102.663  1.00  0.00           C
ATOM   4625  HB1 LEU B 177      56.558  34.060 102.858  1.00  0.00           H
ATOM   4626  HB2 LEU B 177      56.520  35.696 103.632  1.00  0.00           H
ATOM   4627  CG  LEU B 177      57.843  35.544 101.853  1.00  0.00           C
ATOM   4628  HG  LEU B 177      57.830  35.023 100.872  1.00  0.00           H
ATOM   4629  CD1 LEU B 177      57.860  36.979 101.488  1.00  0.00           C
ATOM   4630 HD11 LEU B 177      57.618  37.661 102.330  1.00  0.00           H
ATOM   4631 HD12 LEU B 177      57.198  37.268 100.644  1.00  0.00           H
ATOM   4632 HD13 LEU B 177      58.863  37.329 101.161  1.00  0.00           H
ATOM   4633  CD2 LEU B 177      59.130  35.120 102.549  1.00  0.00           C
ATOM   4634 HD21 LEU B 177      60.055  35.285 101.955  1.00  0.00           H
ATOM   4635 HD22 LEU B 177      59.028  34.068 102.890  1.00  0.00           H
ATOM   4636 HD23 LEU B 177      59.230  35.769 103.445  1.00  0.00           H
ATOM   4637  C   LEU B 177      55.263  34.991 100.453  1.00  0.00           C
ATOM   4638  O   LEU B 177      55.505  35.864  99.548  1.00  0.00           O
ATOM   4639  N   PRO B 178      54.996  33.731 100.074  1.00  0.00           N
ATOM   4640  CD  PRO B 178      54.684  32.533 100.909  1.00  0.00           C
ATOM   4641  HD1 PRO B 178      53.639  32.422 101.270  1.00  0.00           H
ATOM   4642  HD2 PRO B 178      55.337  32.492 101.807  1.00  0.00           H
ATOM   4643  CA  PRO B 178      55.085  33.403  98.651  1.00  0.00           C
ATOM   4644  HA  PRO B 178      56.046  33.695  98.251  1.00  0.00           H
ATOM   4645  CB  PRO B 178      54.959  31.888  98.499  1.00  0.00           C
ATOM   4646  HB1 PRO B 178      55.718  31.514  97.778  1.00  0.00           H
ATOM   4647  HB2 PRO B 178      53.998  31.504  98.097  1.00  0.00           H
ATOM   4648  CG  PRO B 178      55.106  31.364  99.940  1.00  0.00           C
ATOM   4649  HG1 PRO B 178      54.493  30.451 100.100  1.00  0.00           H
ATOM   4650  HG2 PRO B 178      56.131  31.011 100.181  1.00  0.00           H
ATOM   4651  C   PRO B 178      54.022  34.010  97.779  1.00  0.00           C
ATOM   4652  O   PRO B 178      54.367  34.317  96.587  1.00  0.00           O
ATOM   4653  N   ASP B 179      52.786  34.285  98.318  1.00  0.00           N
ATOM   4654  HN  ASP B 179      52.597  34.156  99.288  1.00  0.00           H
ATOM   4655  CA  ASP B 179      51.693  34.985  97.660  1.00  0.00           C
ATOM   4656  HA  ASP B 179      51.609  34.506  96.696  1.00  0.00           H
ATOM   4657  CB  ASP B 179      50.393  34.723  98.489  1.00  0.00           C
ATOM   4658  HB1 ASP B 179      50.337  35.409  99.362  1.00  0.00           H
ATOM   4659  HB2 ASP B 179      50.280  33.667  98.814  1.00  0.00           H
ATOM   4660  CG  ASP B 179      49.140  34.913  97.628  1.00  0.00           C
ATOM   4661  OD1 ASP B 179      48.047  34.953  98.199  1.00  0.00           O
ATOM   4662  OD2 ASP B 179      49.315  35.037  96.424  1.00  0.00           O
ATOM   4663  C   ASP B 179      52.014  36.498  97.502  1.00  0.00           C
ATOM   4664  O   ASP B 179      51.759  37.017  96.475  1.00  0.00           O
ATOM   4665  N   THR B 180      52.560  37.158  98.512  1.00  0.00           N
ATOM   4666  HN  THR B 180      52.648  36.683  99.384  1.00  0.00           H
ATOM   4667  CA  THR B 180      53.140  38.519  98.496  1.00  0.00           C
ATOM   4668  HA  THR B 180      52.342  39.086  98.041  1.00  0.00           H
ATOM   4669  CB  THR B 180      53.526  39.037  99.899  1.00  0.00           C
ATOM   4670  HB  THR B 180      54.497  38.582 100.188  1.00  0.00           H
ATOM   4671  OG1 THR B 180      52.572  38.823 100.889  1.00  0.00           O
ATOM   4672  HG1 THR B 180      52.692  37.911 101.163  1.00  0.00           H
ATOM   4673  CG2 THR B 180      53.617  40.607  99.779  1.00  0.00           C
ATOM   4674 HG21 THR B 180      54.253  40.909  98.920  1.00  0.00           H
ATOM   4675 HG22 THR B 180      53.894  41.125 100.722  1.00  0.00           H
ATOM   4676 HG23 THR B 180      52.557  40.879  99.590  1.00  0.00           H
ATOM   4677  C   THR B 180      54.382  38.622  97.565  1.00  0.00           C
ATOM   4678  O   THR B 180      54.511  39.597  96.812  1.00  0.00           O
ATOM   4679  N   TYR B 181      55.241  37.623  97.449  1.00  0.00           N
ATOM   4680  HN  TYR B 181      55.145  36.896  98.126  1.00  0.00           H
ATOM   4681  CA  TYR B 181      56.297  37.533  96.497  1.00  0.00           C
ATOM   4682  HA  TYR B 181      56.888  38.428  96.624  1.00  0.00           H
ATOM   4683  CB  TYR B 181      57.271  36.337  96.924  1.00  0.00           C
ATOM   4684  HB1 TYR B 181      56.569  35.480  97.019  1.00  0.00           H
ATOM   4685  HB2 TYR B 181      57.679  36.494  97.946  1.00  0.00           H
ATOM   4686  CG  TYR B 181      58.407  36.040  95.934  1.00  0.00           C
ATOM   4687  CD1 TYR B 181      58.686  34.744  95.530  1.00  0.00           C
ATOM   4688  HD1 TYR B 181      58.016  33.942  95.806  1.00  0.00           H
ATOM   4689  CE1 TYR B 181      59.784  34.455  94.703  1.00  0.00           C
ATOM   4690  HE1 TYR B 181      60.048  33.465  94.361  1.00  0.00           H
ATOM   4691  CZ  TYR B 181      60.479  35.514  94.102  1.00  0.00           C
ATOM   4692  OH  TYR B 181      61.519  35.161  93.240  1.00  0.00           O
ATOM   4693  HH  TYR B 181      62.174  35.861  93.206  1.00  0.00           H
ATOM   4694  CD2 TYR B 181      59.274  37.056  95.494  1.00  0.00           C
ATOM   4695  HD2 TYR B 181      59.129  38.041  95.913  1.00  0.00           H
ATOM   4696  CE2 TYR B 181      60.174  36.829  94.439  1.00  0.00           C
ATOM   4697  HE2 TYR B 181      60.692  37.608  93.899  1.00  0.00           H
ATOM   4698  C   TYR B 181      55.826  37.447  94.990  1.00  0.00           C
ATOM   4699  O   TYR B 181      56.354  38.148  94.157  1.00  0.00           O
ATOM   4700  N   TYR B 182      54.860  36.607  94.726  1.00  0.00           N
ATOM   4701  HN  TYR B 182      54.578  35.862  95.325  1.00  0.00           H
ATOM   4702  CA  TYR B 182      54.338  36.472  93.394  1.00  0.00           C
ATOM   4703  HA  TYR B 182      55.042  36.849  92.667  1.00  0.00           H
ATOM   4704  CB  TYR B 182      54.009  35.034  93.071  1.00  0.00           C
ATOM   4705  HB1 TYR B 182      53.531  34.884  92.079  1.00  0.00           H
ATOM   4706  HB2 TYR B 182      53.351  34.646  93.877  1.00  0.00           H
ATOM   4707  CG  TYR B 182      55.177  34.135  93.126  1.00  0.00           C
ATOM   4708  CD1 TYR B 182      56.197  34.250  92.159  1.00  0.00           C
ATOM   4709  HD1 TYR B 182      56.176  34.997  91.379  1.00  0.00           H
ATOM   4710  CE1 TYR B 182      57.358  33.415  92.251  1.00  0.00           C
ATOM   4711  HE1 TYR B 182      58.191  33.558  91.578  1.00  0.00           H
ATOM   4712  CZ  TYR B 182      57.380  32.387  93.238  1.00  0.00           C
ATOM   4713  OH  TYR B 182      58.505  31.562  93.302  1.00  0.00           O
ATOM   4714  HH  TYR B 182      59.222  31.922  92.775  1.00  0.00           H
ATOM   4715  CD2 TYR B 182      55.244  33.054  93.980  1.00  0.00           C
ATOM   4716  HD2 TYR B 182      54.375  32.852  94.589  1.00  0.00           H
ATOM   4717  CE2 TYR B 182      56.279  32.180  94.028  1.00  0.00           C
ATOM   4718  HE2 TYR B 182      56.298  31.435  94.810  1.00  0.00           H
ATOM   4719  C   TYR B 182      53.165  37.440  93.181  1.00  0.00           C
ATOM   4720  O   TYR B 182      52.411  37.445  92.252  1.00  0.00           O
ATOM   4721  N   LEU B 183      53.004  38.445  94.089  1.00  0.00           N
ATOM   4722  HN  LEU B 183      53.632  38.405  94.863  1.00  0.00           H
ATOM   4723  CA  LEU B 183      52.066  39.534  93.870  1.00  0.00           C
ATOM   4724  HA  LEU B 183      51.280  39.215  93.201  1.00  0.00           H
ATOM   4725  CB  LEU B 183      51.531  40.135  95.168  1.00  0.00           C
ATOM   4726  HB1 LEU B 183      52.423  40.467  95.741  1.00  0.00           H
ATOM   4727  HB2 LEU B 183      51.017  39.300  95.690  1.00  0.00           H
ATOM   4728  CG  LEU B 183      50.511  41.413  95.108  1.00  0.00           C
ATOM   4729  HG  LEU B 183      50.854  42.179  94.381  1.00  0.00           H
ATOM   4730  CD1 LEU B 183      49.070  41.039  94.697  1.00  0.00           C
ATOM   4731 HD11 LEU B 183      48.725  40.207  95.347  1.00  0.00           H
ATOM   4732 HD12 LEU B 183      48.930  40.552  93.709  1.00  0.00           H
ATOM   4733 HD13 LEU B 183      48.341  41.877  94.699  1.00  0.00           H
ATOM   4734  CD2 LEU B 183      50.538  42.095  96.426  1.00  0.00           C
ATOM   4735 HD21 LEU B 183      51.582  42.384  96.673  1.00  0.00           H
ATOM   4736 HD22 LEU B 183      50.133  41.411  97.202  1.00  0.00           H
ATOM   4737 HD23 LEU B 183      50.021  43.067  96.280  1.00  0.00           H
ATOM   4738  C   LEU B 183      52.820  40.628  93.097  1.00  0.00           C
ATOM   4739  O   LEU B 183      53.943  41.052  93.361  1.00  0.00           O
ATOM   4740  N   LYS B 184      52.242  41.175  92.044  1.00  0.00           N
ATOM   4741  HN  LYS B 184      51.399  40.750  91.721  1.00  0.00           H
ATOM   4742  CA  LYS B 184      52.905  42.021  91.105  1.00  0.00           C
ATOM   4743  HA  LYS B 184      53.673  42.582  91.618  1.00  0.00           H
ATOM   4744  CB  LYS B 184      53.510  41.215  89.925  1.00  0.00           C
ATOM   4745  HB1 LYS B 184      53.621  41.775  88.971  1.00  0.00           H
ATOM   4746  HB2 LYS B 184      52.780  40.424  89.652  1.00  0.00           H
ATOM   4747  CG  LYS B 184      54.882  40.560  90.234  1.00  0.00           C
ATOM   4748  HG1 LYS B 184      55.389  40.027  89.402  1.00  0.00           H
ATOM   4749  HG2 LYS B 184      54.681  39.836  91.052  1.00  0.00           H
ATOM   4750  CD  LYS B 184      55.978  41.483  90.688  1.00  0.00           C
ATOM   4751  HD1 LYS B 184      56.809  40.793  90.949  1.00  0.00           H
ATOM   4752  HD2 LYS B 184      55.677  42.018  91.614  1.00  0.00           H
ATOM   4753  CE  LYS B 184      56.460  42.439  89.572  1.00  0.00           C
ATOM   4754  HE1 LYS B 184      55.666  42.990  89.024  1.00  0.00           H
ATOM   4755  HE2 LYS B 184      57.198  41.916  88.927  1.00  0.00           H
ATOM   4756  NZ  LYS B 184      57.322  43.490  90.220  1.00  0.00           N
ATOM   4757  HZ1 LYS B 184      56.805  44.150  90.836  1.00  0.00           H
ATOM   4758  HZ2 LYS B 184      57.739  44.121  89.506  1.00  0.00           H
ATOM   4759  HZ3 LYS B 184      58.089  43.074  90.786  1.00  0.00           H
ATOM   4760  C   LYS B 184      51.970  43.000  90.490  1.00  0.00           C
ATOM   4761  O   LYS B 184      50.733  42.745  90.421  1.00  0.00           O
ATOM   4762  N   THR B 185      52.458  44.128  90.017  1.00  0.00           N
ATOM   4763  HN  THR B 185      53.417  44.344  90.186  1.00  0.00           H
ATOM   4764  CA  THR B 185      51.638  45.116  89.420  1.00  0.00           C
ATOM   4765  HA  THR B 185      50.666  45.126  89.892  1.00  0.00           H
ATOM   4766  CB  THR B 185      52.087  46.566  89.543  1.00  0.00           C
ATOM   4767  HB  THR B 185      53.097  46.765  89.127  1.00  0.00           H
ATOM   4768  OG1 THR B 185      52.197  46.904  90.863  1.00  0.00           O
ATOM   4769  HG1 THR B 185      52.940  46.328  91.059  1.00  0.00           H
ATOM   4770  CG2 THR B 185      51.084  47.584  88.923  1.00  0.00           C
ATOM   4771 HG21 THR B 185      50.079  47.598  89.397  1.00  0.00           H
ATOM   4772 HG22 THR B 185      50.927  47.424  87.835  1.00  0.00           H
ATOM   4773 HG23 THR B 185      51.517  48.604  89.010  1.00  0.00           H
ATOM   4774  C   THR B 185      51.451  44.697  88.023  1.00  0.00           C
ATOM   4775  O   THR B 185      52.363  44.208  87.389  1.00  0.00           O
ATOM   4776  N   VAL B 186      50.203  44.825  87.581  1.00  0.00           N
ATOM   4777  HN  VAL B 186      49.482  45.249  88.123  1.00  0.00           H
ATOM   4778  CA  VAL B 186      49.770  44.317  86.299  1.00  0.00           C
ATOM   4779  HA  VAL B 186      50.633  44.209  85.659  1.00  0.00           H
ATOM   4780  CB  VAL B 186      49.078  42.911  86.452  1.00  0.00           C
ATOM   4781  HB  VAL B 186      48.953  42.539  85.412  1.00  0.00           H
ATOM   4782  CG1 VAL B 186      49.940  41.907  87.182  1.00  0.00           C
ATOM   4783 HG11 VAL B 186      49.553  40.868  87.103  1.00  0.00           H
ATOM   4784 HG12 VAL B 186      50.095  42.105  88.264  1.00  0.00           H
ATOM   4785 HG13 VAL B 186      50.964  41.912  86.750  1.00  0.00           H
ATOM   4786  CG2 VAL B 186      47.697  43.099  87.126  1.00  0.00           C
ATOM   4787 HG21 VAL B 186      47.107  43.759  86.454  1.00  0.00           H
ATOM   4788 HG22 VAL B 186      47.945  43.536  88.117  1.00  0.00           H
ATOM   4789 HG23 VAL B 186      47.043  42.202  87.169  1.00  0.00           H
ATOM   4790  C   VAL B 186      48.847  45.357  85.674  1.00  0.00           C
ATOM   4791  O   VAL B 186      48.362  46.257  86.343  1.00  0.00           O
ATOM   4792  N   THR B 187      48.569  45.322  84.343  1.00  0.00           N
ATOM   4793  HN  THR B 187      49.065  44.620  83.839  1.00  0.00           H
ATOM   4794  CA  THR B 187      47.767  46.312  83.684  1.00  0.00           C
ATOM   4795  HA  THR B 187      46.940  46.485  84.356  1.00  0.00           H
ATOM   4796  CB  THR B 187      48.577  47.594  83.312  1.00  0.00           C
ATOM   4797  HB  THR B 187      48.957  48.071  84.241  1.00  0.00           H
ATOM   4798  OG1 THR B 187      47.757  48.597  82.821  1.00  0.00           O
ATOM   4799  HG1 THR B 187      47.105  48.697  83.518  1.00  0.00           H
ATOM   4800  CG2 THR B 187      49.694  47.365  82.284  1.00  0.00           C
ATOM   4801 HG21 THR B 187      50.192  48.328  82.041  1.00  0.00           H
ATOM   4802 HG22 THR B 187      49.268  46.978  81.334  1.00  0.00           H
ATOM   4803 HG23 THR B 187      50.548  46.733  82.610  1.00  0.00           H
ATOM   4804  C   THR B 187      47.207  45.740  82.428  1.00  0.00           C
ATOM   4805  O   THR B 187      47.679  44.711  81.885  1.00  0.00           O
ATOM   4806  N   SER B 188      46.047  46.266  82.057  1.00  0.00           N
ATOM   4807  HN  SER B 188      45.712  47.042  82.585  1.00  0.00           H
ATOM   4808  CA  SER B 188      45.178  45.958  80.906  1.00  0.00           C
ATOM   4809  HA  SER B 188      45.186  44.880  80.834  1.00  0.00           H
ATOM   4810  CB  SER B 188      43.684  46.317  81.133  1.00  0.00           C
ATOM   4811  HB1 SER B 188      43.312  45.881  82.085  1.00  0.00           H
ATOM   4812  HB2 SER B 188      43.089  45.846  80.322  1.00  0.00           H
ATOM   4813  OG  SER B 188      43.497  47.750  81.044  1.00  0.00           O
ATOM   4814  HG1 SER B 188      42.561  47.872  80.868  1.00  0.00           H
ATOM   4815  C   SER B 188      45.721  46.610  79.624  1.00  0.00           C
ATOM   4816  O   SER B 188      46.437  47.578  79.728  1.00  0.00           O
ATOM   4817  N   ALA B 189      45.420  46.053  78.409  1.00  0.00           N
ATOM   4818  HN  ALA B 189      44.844  45.241  78.357  1.00  0.00           H
ATOM   4819  CA  ALA B 189      45.982  46.501  77.170  1.00  0.00           C
ATOM   4820  HA  ALA B 189      46.982  46.848  77.384  1.00  0.00           H
ATOM   4821  CB  ALA B 189      45.952  45.326  76.241  1.00  0.00           C
ATOM   4822  HB1 ALA B 189      46.782  44.683  76.605  1.00  0.00           H
ATOM   4823  HB2 ALA B 189      46.345  45.633  75.247  1.00  0.00           H
ATOM   4824  HB3 ALA B 189      45.027  44.714  76.295  1.00  0.00           H
ATOM   4825  C   ALA B 189      45.333  47.717  76.558  1.00  0.00           C
ATOM   4826  O   ALA B 189      46.040  48.473  75.870  1.00  0.00           O
ATOM   4827  N   SER B 190      44.017  47.804  76.738  1.00  0.00           N
ATOM   4828  HN  SER B 190      43.537  47.146  77.312  1.00  0.00           H
ATOM   4829  CA  SER B 190      43.210  48.956  76.330  1.00  0.00           C
ATOM   4830  HA  SER B 190      43.756  49.787  75.906  1.00  0.00           H
ATOM   4831  CB  SER B 190      42.168  48.661  75.104  1.00  0.00           C
ATOM   4832  HB1 SER B 190      42.831  48.518  74.224  1.00  0.00           H
ATOM   4833  HB2 SER B 190      41.524  49.552  74.949  1.00  0.00           H
ATOM   4834  OG  SER B 190      41.557  47.404  75.261  1.00  0.00           O
ATOM   4835  HG1 SER B 190      42.276  46.806  75.478  1.00  0.00           H
ATOM   4836  C   SER B 190      42.590  49.422  77.592  1.00  0.00           C
ATOM   4837  O   SER B 190      42.217  48.599  78.398  1.00  0.00           O
ATOM   4838  N   ASN B 191      42.475  50.728  77.814  1.00  0.00           N
ATOM   4839  HN  ASN B 191      42.689  51.317  77.039  1.00  0.00           H
ATOM   4840  CA  ASN B 191      41.974  51.360  79.007  1.00  0.00           C
ATOM   4841  HA  ASN B 191      41.583  52.287  78.613  1.00  0.00           H
ATOM   4842  CB  ASN B 191      40.669  50.679  79.662  1.00  0.00           C
ATOM   4843  HB1 ASN B 191      40.964  49.741  80.178  1.00  0.00           H
ATOM   4844  HB2 ASN B 191      39.929  50.518  78.849  1.00  0.00           H
ATOM   4845  CG  ASN B 191      40.066  51.731  80.666  1.00  0.00           C
ATOM   4846  OD1 ASN B 191      40.097  52.942  80.454  1.00  0.00           O
ATOM   4847  ND2 ASN B 191      39.484  51.244  81.774  1.00  0.00           N
ATOM   4848 HD21 ASN B 191      39.071  51.952  82.348  1.00  0.00           H
ATOM   4849 HD22 ASN B 191      39.490  50.294  82.084  1.00  0.00           H
ATOM   4850  C   ASN B 191      43.137  51.701  79.998  1.00  0.00           C
ATOM   4851  O   ASN B 191      43.214  52.773  80.557  1.00  0.00           O
ATOM   4852  N   ASN B 192      44.028  50.700  80.282  1.00  0.00           N
ATOM   4853  HN  ASN B 192      43.806  49.781  79.966  1.00  0.00           H
ATOM   4854  CA  ASN B 192      45.246  50.962  81.045  1.00  0.00           C
ATOM   4855  HA  ASN B 192      45.901  50.175  80.702  1.00  0.00           H
ATOM   4856  CB  ASN B 192      46.109  52.224  80.611  1.00  0.00           C
ATOM   4857  HB1 ASN B 192      47.077  52.181  81.154  1.00  0.00           H
ATOM   4858  HB2 ASN B 192      45.592  53.181  80.835  1.00  0.00           H
ATOM   4859  CG  ASN B 192      46.505  52.271  79.101  1.00  0.00           C
ATOM   4860  OD1 ASN B 192      46.489  51.310  78.343  1.00  0.00           O
ATOM   4861  ND2 ASN B 192      46.918  53.502  78.661  1.00  0.00           N
ATOM   4862 HD21 ASN B 192      47.184  53.705  77.719  1.00  0.00           H
ATOM   4863 HD22 ASN B 192      46.770  54.324  79.212  1.00  0.00           H
ATOM   4864  C   ASN B 192      45.044  50.866  82.543  1.00  0.00           C
ATOM   4865  O   ASN B 192      45.673  51.553  83.330  1.00  0.00           O
ATOM   4866  N   GLU B 193      44.247  49.998  83.022  1.00  0.00           N
ATOM   4867  HN  GLU B 193      43.736  49.471  82.347  1.00  0.00           H
ATOM   4868  CA  GLU B 193      43.903  49.719  84.459  1.00  0.00           C
ATOM   4869  HA  GLU B 193      43.420  50.596  84.865  1.00  0.00           H
ATOM   4870  CB  GLU B 193      42.771  48.653  84.543  1.00  0.00           C
ATOM   4871  HB1 GLU B 193      42.591  48.380  85.605  1.00  0.00           H
ATOM   4872  HB2 GLU B 193      43.047  47.666  84.113  1.00  0.00           H
ATOM   4873  CG  GLU B 193      41.374  49.239  84.069  1.00  0.00           C
ATOM   4874  HG1 GLU B 193      41.464  49.506  82.995  1.00  0.00           H
ATOM   4875  HG2 GLU B 193      41.174  50.162  84.655  1.00  0.00           H
ATOM   4876  CD  GLU B 193      40.070  48.438  84.347  1.00  0.00           C
ATOM   4877  OE1 GLU B 193      39.906  47.657  85.271  1.00  0.00           O
ATOM   4878  OE2 GLU B 193      39.128  48.756  83.542  1.00  0.00           O
ATOM   4879  C   GLU B 193      45.148  49.261  85.217  1.00  0.00           C
ATOM   4880  O   GLU B 193      46.058  48.613  84.734  1.00  0.00           O
ATOM   4881  N   THR B 194      45.227  49.698  86.501  1.00  0.00           N
ATOM   4882  HN  THR B 194      44.476  50.188  86.939  1.00  0.00           H
ATOM   4883  CA  THR B 194      46.418  49.385  87.261  1.00  0.00           C
ATOM   4884  HA  THR B 194      47.137  48.754  86.761  1.00  0.00           H
ATOM   4885  CB  THR B 194      47.161  50.632  87.821  1.00  0.00           C
ATOM   4886  HB  THR B 194      46.777  51.229  88.675  1.00  0.00           H
ATOM   4887  OG1 THR B 194      47.193  51.562  86.790  1.00  0.00           O
ATOM   4888  HG1 THR B 194      46.284  51.852  86.686  1.00  0.00           H
ATOM   4889  CG2 THR B 194      48.560  50.071  88.184  1.00  0.00           C
ATOM   4890 HG21 THR B 194      49.059  49.685  87.269  1.00  0.00           H
ATOM   4891 HG22 THR B 194      48.445  49.172  88.825  1.00  0.00           H
ATOM   4892 HG23 THR B 194      49.185  50.876  88.629  1.00  0.00           H
ATOM   4893  C   THR B 194      45.857  48.718  88.499  1.00  0.00           C
ATOM   4894  O   THR B 194      45.153  49.329  89.260  1.00  0.00           O
ATOM   4895  N   TYR B 195      46.245  47.401  88.683  1.00  0.00           N
ATOM   4896  HN  TYR B 195      46.756  46.960  87.949  1.00  0.00           H
ATOM   4897  CA  TYR B 195      46.039  46.655  89.876  1.00  0.00           C
ATOM   4898  HA  TYR B 195      45.740  47.296  90.692  1.00  0.00           H
ATOM   4899  CB  TYR B 195      44.878  45.573  89.863  1.00  0.00           C
ATOM   4900  HB1 TYR B 195      44.209  45.742  90.734  1.00  0.00           H
ATOM   4901  HB2 TYR B 195      45.245  44.525  89.835  1.00  0.00           H
ATOM   4902  CG  TYR B 195      44.054  45.637  88.646  1.00  0.00           C
ATOM   4903  CD1 TYR B 195      44.353  44.807  87.590  1.00  0.00           C
ATOM   4904  HD1 TYR B 195      45.156  44.085  87.619  1.00  0.00           H
ATOM   4905  CE1 TYR B 195      43.621  44.791  86.372  1.00  0.00           C
ATOM   4906  HE1 TYR B 195      44.001  44.176  85.570  1.00  0.00           H
ATOM   4907  CZ  TYR B 195      42.529  45.649  86.291  1.00  0.00           C
ATOM   4908  OH  TYR B 195      41.768  45.735  85.106  1.00  0.00           O
ATOM   4909  HH  TYR B 195      41.174  46.486  85.164  1.00  0.00           H
ATOM   4910  CD2 TYR B 195      42.855  46.401  88.545  1.00  0.00           C
ATOM   4911  HD2 TYR B 195      42.630  47.036  89.390  1.00  0.00           H
ATOM   4912  CE2 TYR B 195      42.153  46.422  87.347  1.00  0.00           C
ATOM   4913  HE2 TYR B 195      41.400  47.182  87.201  1.00  0.00           H
ATOM   4914  C   TYR B 195      47.235  45.868  90.149  1.00  0.00           C
ATOM   4915  O   TYR B 195      48.149  45.642  89.364  1.00  0.00           O
ATOM   4916  N   CYS B 196      47.262  45.388  91.390  1.00  0.00           N
ATOM   4917  HN  CYS B 196      46.530  45.597  92.034  1.00  0.00           H
ATOM   4918  CA  CYS B 196      48.321  44.466  91.871  1.00  0.00           C
ATOM   4919  HA  CYS B 196      49.122  44.388  91.150  1.00  0.00           H
ATOM   4920  CB  CYS B 196      48.831  44.837  93.287  1.00  0.00           C
ATOM   4921  HB1 CYS B 196      49.382  43.956  93.680  1.00  0.00           H
ATOM   4922  HB2 CYS B 196      47.971  45.038  93.961  1.00  0.00           H
ATOM   4923  SG  CYS B 196      50.013  46.138  93.283  1.00  0.00           S
ATOM   4924  C   CYS B 196      47.548  43.130  91.947  1.00  0.00           C
ATOM   4925  O   CYS B 196      46.471  43.011  92.509  1.00  0.00           O
ATOM   4926  N   ARG B 197      48.170  42.077  91.380  1.00  0.00           N
ATOM   4927  HN  ARG B 197      49.104  42.140  91.037  1.00  0.00           H
ATOM   4928  CA  ARG B 197      47.555  40.751  91.236  1.00  0.00           C
ATOM   4929  HA  ARG B 197      46.903  40.451  92.042  1.00  0.00           H
ATOM   4930  CB  ARG B 197      46.850  40.676  89.848  1.00  0.00           C
ATOM   4931  HB1 ARG B 197      46.686  39.668  89.411  1.00  0.00           H
ATOM   4932  HB2 ARG B 197      47.582  41.184  89.185  1.00  0.00           H
ATOM   4933  CG  ARG B 197      45.558  41.492  89.614  1.00  0.00           C
ATOM   4934  HG1 ARG B 197      45.245  41.332  88.560  1.00  0.00           H
ATOM   4935  HG2 ARG B 197      45.729  42.563  89.856  1.00  0.00           H
ATOM   4936  CD  ARG B 197      44.371  40.953  90.460  1.00  0.00           C
ATOM   4937  HD1 ARG B 197      44.554  41.109  91.545  1.00  0.00           H
ATOM   4938  HD2 ARG B 197      44.241  39.861  90.303  1.00  0.00           H
ATOM   4939  NE  ARG B 197      43.190  41.727  90.087  1.00  0.00           N
ATOM   4940  HE  ARG B 197      42.893  41.592  89.141  1.00  0.00           H
ATOM   4941  CZ  ARG B 197      42.821  42.919  90.677  1.00  0.00           C
ATOM   4942  NH1 ARG B 197      43.289  43.421  91.769  1.00  0.00           N
ATOM   4943 HH11 ARG B 197      43.967  42.899  92.286  1.00  0.00           H
ATOM   4944 HH12 ARG B 197      42.879  44.275  92.089  1.00  0.00           H
ATOM   4945  NH2 ARG B 197      41.867  43.535  90.047  1.00  0.00           N
ATOM   4946 HH21 ARG B 197      41.510  44.399  90.401  1.00  0.00           H
ATOM   4947 HH22 ARG B 197      41.533  43.075  89.224  1.00  0.00           H
ATOM   4948  C   ARG B 197      48.622  39.637  91.126  1.00  0.00           C
ATOM   4949  O   ARG B 197      49.863  39.846  90.994  1.00  0.00           O
ATOM   4950  N   SER B 198      48.162  38.409  91.346  1.00  0.00           N
ATOM   4951  HN  SER B 198      47.275  38.292  91.785  1.00  0.00           H
ATOM   4952  CA  SER B 198      49.052  37.246  91.277  1.00  0.00           C
ATOM   4953  HA  SER B 198      49.884  37.362  91.957  1.00  0.00           H
ATOM   4954  CB  SER B 198      48.346  35.903  91.694  1.00  0.00           C
ATOM   4955  HB1 SER B 198      49.086  35.081  91.587  1.00  0.00           H
ATOM   4956  HB2 SER B 198      47.465  35.811  91.023  1.00  0.00           H
ATOM   4957  OG  SER B 198      47.882  35.955  93.071  1.00  0.00           O
ATOM   4958  HG1 SER B 198      48.669  35.867  93.613  1.00  0.00           H
ATOM   4959  C   SER B 198      49.704  36.986  89.927  1.00  0.00           C
ATOM   4960  O   SER B 198      49.067  37.064  88.871  1.00  0.00           O
ATOM   4961  N   PHE B 199      50.989  36.612  90.021  1.00  0.00           N
ATOM   4962  HN  PHE B 199      51.405  36.643  90.927  1.00  0.00           H
ATOM   4963  CA  PHE B 199      51.824  36.462  88.873  1.00  0.00           C
ATOM   4964  HA  PHE B 199      51.286  35.963  88.080  1.00  0.00           H
ATOM   4965  CB  PHE B 199      52.352  37.843  88.347  1.00  0.00           C
ATOM   4966  HB1 PHE B 199      52.977  38.202  89.192  1.00  0.00           H
ATOM   4967  HB2 PHE B 199      51.592  38.607  88.076  1.00  0.00           H
ATOM   4968  CG  PHE B 199      53.269  37.534  87.193  1.00  0.00           C
ATOM   4969  CD1 PHE B 199      52.846  36.903  86.048  1.00  0.00           C
ATOM   4970  HD1 PHE B 199      51.826  36.555  85.968  1.00  0.00           H
ATOM   4971  CE1 PHE B 199      53.675  36.709  84.979  1.00  0.00           C
ATOM   4972  HE1 PHE B 199      53.269  36.361  84.041  1.00  0.00           H
ATOM   4973  CZ  PHE B 199      54.945  37.241  84.982  1.00  0.00           C
ATOM   4974  HZ  PHE B 199      55.592  37.038  84.141  1.00  0.00           H
ATOM   4975  CD2 PHE B 199      54.606  37.951  87.231  1.00  0.00           C
ATOM   4976  HD2 PHE B 199      54.968  38.457  88.114  1.00  0.00           H
ATOM   4977  CE2 PHE B 199      55.467  37.842  86.096  1.00  0.00           C
ATOM   4978  HE2 PHE B 199      56.472  38.237  86.119  1.00  0.00           H
ATOM   4979  C   PHE B 199      52.862  35.351  89.147  1.00  0.00           C
ATOM   4980  O   PHE B 199      54.128  35.464  89.232  1.00  0.00           O
ATOM   4981  N   TYR B 200      52.352  34.118  89.399  1.00  0.00           N
ATOM   4982  HN  TYR B 200      51.386  33.990  89.186  1.00  0.00           H
ATOM   4983  CA  TYR B 200      53.068  32.869  89.662  1.00  0.00           C
ATOM   4984  HA  TYR B 200      53.797  33.098  90.425  1.00  0.00           H
ATOM   4985  CB  TYR B 200      52.054  31.762  90.082  1.00  0.00           C
ATOM   4986  HB1 TYR B 200      52.381  30.701  90.106  1.00  0.00           H
ATOM   4987  HB2 TYR B 200      51.202  31.844  89.374  1.00  0.00           H
ATOM   4988  CG  TYR B 200      51.507  32.116  91.444  1.00  0.00           C
ATOM   4989  CD1 TYR B 200      52.364  31.979  92.525  1.00  0.00           C
ATOM   4990  HD1 TYR B 200      53.379  31.693  92.294  1.00  0.00           H
ATOM   4991  CE1 TYR B 200      51.787  32.168  93.768  1.00  0.00           C
ATOM   4992  HE1 TYR B 200      52.451  32.058  94.613  1.00  0.00           H
ATOM   4993  CZ  TYR B 200      50.393  32.461  94.046  1.00  0.00           C
ATOM   4994  OH  TYR B 200      49.862  32.398  95.415  1.00  0.00           O
ATOM   4995  HH  TYR B 200      49.627  33.288  95.688  1.00  0.00           H
ATOM   4996  CD2 TYR B 200      50.157  32.262  91.623  1.00  0.00           C
ATOM   4997  HD2 TYR B 200      49.506  32.230  90.762  1.00  0.00           H
ATOM   4998  CE2 TYR B 200      49.593  32.371  92.871  1.00  0.00           C
ATOM   4999  HE2 TYR B 200      48.536  32.394  93.094  1.00  0.00           H
ATOM   5000  C   TYR B 200      53.843  32.429  88.428  1.00  0.00           C
ATOM   5001  O   TYR B 200      53.408  32.736  87.307  1.00  0.00           O
ATOM   5002  N   PRO B 201      55.010  31.719  88.513  1.00  0.00           N
ATOM   5003  CD  PRO B 201      55.786  31.675  89.767  1.00  0.00           C
ATOM   5004  HD1 PRO B 201      55.208  31.168  90.569  1.00  0.00           H
ATOM   5005  HD2 PRO B 201      55.961  32.697  90.166  1.00  0.00           H
ATOM   5006  CA  PRO B 201      55.783  31.095  87.427  1.00  0.00           C
ATOM   5007  HA  PRO B 201      56.297  31.896  86.916  1.00  0.00           H
ATOM   5008  CB  PRO B 201      56.610  30.135  88.269  1.00  0.00           C
ATOM   5009  HB1 PRO B 201      57.533  29.840  87.726  1.00  0.00           H
ATOM   5010  HB2 PRO B 201      56.090  29.207  88.587  1.00  0.00           H
ATOM   5011  CG  PRO B 201      57.053  30.898  89.458  1.00  0.00           C
ATOM   5012  HG1 PRO B 201      57.348  30.235  90.300  1.00  0.00           H
ATOM   5013  HG2 PRO B 201      57.896  31.579  89.211  1.00  0.00           H
ATOM   5014  C   PRO B 201      54.925  30.385  86.428  1.00  0.00           C
ATOM   5015  O   PRO B 201      53.986  29.741  86.801  1.00  0.00           O
ATOM   5016  N   GLU B 202      55.185  30.601  85.129  1.00  0.00           N
ATOM   5017  HN  GLU B 202      55.927  31.199  84.837  1.00  0.00           H
ATOM   5018  CA  GLU B 202      54.284  30.241  84.057  1.00  0.00           C
ATOM   5019  HA  GLU B 202      53.360  30.677  84.407  1.00  0.00           H
ATOM   5020  CB  GLU B 202      54.869  30.859  82.770  1.00  0.00           C
ATOM   5021  HB1 GLU B 202      55.901  30.464  82.655  1.00  0.00           H
ATOM   5022  HB2 GLU B 202      54.889  31.965  82.870  1.00  0.00           H
ATOM   5023  CG  GLU B 202      54.209  30.501  81.431  1.00  0.00           C
ATOM   5024  HG1 GLU B 202      53.114  30.576  81.600  1.00  0.00           H
ATOM   5025  HG2 GLU B 202      54.340  29.399  81.377  1.00  0.00           H
ATOM   5026  CD  GLU B 202      54.740  31.362  80.240  1.00  0.00           C
ATOM   5027  OE1 GLU B 202      55.865  31.112  79.752  1.00  0.00           O
ATOM   5028  OE2 GLU B 202      53.892  32.208  79.813  1.00  0.00           O
ATOM   5029  C   GLU B 202      53.966  28.766  83.884  1.00  0.00           C
ATOM   5030  O   GLU B 202      52.792  28.380  83.674  1.00  0.00           O
ATOM   5031  N   HSD B 203      54.904  27.820  84.036  1.00  0.00           N
ATOM   5032  HN  HSD B 203      55.851  28.079  84.212  1.00  0.00           H
ATOM   5033  CA  HSD B 203      54.613  26.423  83.722  1.00  0.00           C
ATOM   5034  HA  HSD B 203      53.969  26.335  82.859  1.00  0.00           H
ATOM   5035  CB  HSD B 203      55.891  25.700  83.171  1.00  0.00           C
ATOM   5036  HB1 HSD B 203      55.728  24.603  83.115  1.00  0.00           H
ATOM   5037  HB2 HSD B 203      56.824  25.894  83.741  1.00  0.00           H
ATOM   5038  ND1 HSD B 203      55.446  26.477  80.755  1.00  0.00           N
ATOM   5039  HD1 HSD B 203      54.448  26.542  80.742  1.00  0.00           H
ATOM   5040  CG  HSD B 203      56.265  26.107  81.776  1.00  0.00           C
ATOM   5041  CE1 HSD B 203      56.205  26.808  79.709  1.00  0.00           C
ATOM   5042  HE1 HSD B 203      55.920  27.258  78.758  1.00  0.00           H
ATOM   5043  NE2 HSD B 203      57.452  26.766  79.986  1.00  0.00           N
ATOM   5044  CD2 HSD B 203      57.532  26.260  81.287  1.00  0.00           C
ATOM   5045  HD2 HSD B 203      58.425  26.146  81.888  1.00  0.00           H
ATOM   5046  C   HSD B 203      54.165  25.622  84.974  1.00  0.00           C
ATOM   5047  O   HSD B 203      54.039  24.394  84.890  1.00  0.00           O
ATOM   5048  N   SER B 204      53.896  26.393  86.030  1.00  0.00           N
ATOM   5049  HN  SER B 204      54.099  27.369  86.003  1.00  0.00           H
ATOM   5050  CA  SER B 204      52.994  25.890  87.184  1.00  0.00           C
ATOM   5051  HA  SER B 204      52.487  24.984  86.886  1.00  0.00           H
ATOM   5052  CB  SER B 204      54.005  25.643  88.312  1.00  0.00           C
ATOM   5053  HB1 SER B 204      53.529  25.237  89.231  1.00  0.00           H
ATOM   5054  HB2 SER B 204      54.518  26.597  88.557  1.00  0.00           H
ATOM   5055  OG  SER B 204      54.963  24.673  87.981  1.00  0.00           O
ATOM   5056  HG1 SER B 204      54.557  23.826  87.781  1.00  0.00           H
ATOM   5057  C   SER B 204      51.998  26.825  87.719  1.00  0.00           C
ATOM   5058  O   SER B 204      51.770  26.861  88.920  1.00  0.00           O
ATOM   5059  N   ILE B 205      51.354  27.588  86.818  1.00  0.00           N
ATOM   5060  HN  ILE B 205      51.613  27.552  85.856  1.00  0.00           H
[truncated: 204,543 more chars]
