# Supplementary material for: Structural basis for selectivity and antagonism in extracellular GPCR-nanobodies
Source: Nat Commun. 2024 May 30;15:4611. doi: 10.1038/s41467-024-49000-x (PMC11139983; doi:10.1038/s41467-024-49000-x)
Supplement: Supplementary file 8 — Supplementary Data 5 [file 41467_2024_49000_MOESM8_ESM.zip › ACKR3-VUN701_output-3_500ns.pdb]

REMARK    GENERATED BY TRJCONV
TITLE     Title t= 500000.00000 step= 250000000
REMARK    THIS IS A SIMULATION BOX
CRYST1   77.109   77.109  194.655  90.00  90.00  90.00 P 1           1
MODEL        1
ATOM      1  N   GLN A   1      53.110  25.030  80.640  1.00  0.00           N
ATOM      2  HT1 GLN A   1      53.870  25.590  81.090  1.00  0.00           H
ATOM      3  HT2 GLN A   1      53.380  24.900  79.650  1.00  0.00           H
ATOM      4  HT3 GLN A   1      53.040  24.090  81.090  1.00  0.00           H
ATOM      5  CA  GLN A   1      51.810  25.700  80.590  1.00  0.00           C
ATOM      6  HA  GLN A   1      51.510  25.810  81.620  1.00  0.00           H
ATOM      7  CB  GLN A   1      51.940  27.120  79.830  1.00  0.00           C
ATOM      8  HB1 GLN A   1      51.020  27.270  79.230  1.00  0.00           H
ATOM      9  HB2 GLN A   1      52.700  27.060  79.020  1.00  0.00           H
ATOM     10  CG  GLN A   1      52.090  28.360  80.770  1.00  0.00           C
ATOM     11  HG1 GLN A   1      51.120  28.430  81.300  1.00  0.00           H
ATOM     12  HG2 GLN A   1      52.230  29.320  80.230  1.00  0.00           H
ATOM     13  CD  GLN A   1      53.210  28.220  81.700  1.00  0.00           C
ATOM     14  OE1 GLN A   1      54.180  27.470  81.290  1.00  0.00           O
ATOM     15  NE2 GLN A   1      53.250  28.890  82.820  1.00  0.00           N
ATOM     16 HE21 GLN A   1      54.100  28.760  83.340  1.00  0.00           H
ATOM     17 HE22 GLN A   1      52.600  29.620  83.020  1.00  0.00           H
ATOM     18  C   GLN A   1      50.660  24.900  79.910  1.00  0.00           C
ATOM     19  O   GLN A   1      50.730  23.840  79.300  1.00  0.00           O
ATOM     20  N   VAL A   2      49.460  25.450  80.020  1.00  0.00           N
ATOM     21  HN  VAL A   2      49.180  26.100  80.720  1.00  0.00           H
ATOM     22  CA  VAL A   2      48.330  24.740  79.440  1.00  0.00           C
ATOM     23  HA  VAL A   2      48.440  23.670  79.490  1.00  0.00           H
ATOM     24  CB  VAL A   2      47.010  25.090  80.110  1.00  0.00           C
ATOM     25  HB  VAL A   2      46.800  26.180  80.120  1.00  0.00           H
ATOM     26  CG1 VAL A   2      45.840  24.450  79.380  1.00  0.00           C
ATOM     27 HG11 VAL A   2      44.890  24.620  79.930  1.00  0.00           H
ATOM     28 HG12 VAL A   2      45.990  23.360  79.260  1.00  0.00           H
ATOM     29 HG13 VAL A   2      45.600  24.800  78.350  1.00  0.00           H
ATOM     30  CG2 VAL A   2      47.060  24.470  81.500  1.00  0.00           C
ATOM     31 HG21 VAL A   2      47.350  23.400  81.460  1.00  0.00           H
ATOM     32 HG22 VAL A   2      46.210  24.620  82.190  1.00  0.00           H
ATOM     33 HG23 VAL A   2      47.830  24.990  82.120  1.00  0.00           H
ATOM     34  C   VAL A   2      48.150  25.210  78.030  1.00  0.00           C
ATOM     35  O   VAL A   2      48.040  26.340  77.630  1.00  0.00           O
ATOM     36  N   GLN A   3      48.300  24.210  77.250  1.00  0.00           N
ATOM     37  HN  GLN A   3      48.390  23.300  77.650  1.00  0.00           H
ATOM     38  CA  GLN A   3      48.350  24.320  75.800  1.00  0.00           C
ATOM     39  HA  GLN A   3      48.000  25.300  75.520  1.00  0.00           H
ATOM     40  CB  GLN A   3      49.810  24.160  75.340  1.00  0.00           C
ATOM     41  HB1 GLN A   3      50.440  24.850  75.940  1.00  0.00           H
ATOM     42  HB2 GLN A   3      49.910  24.430  74.270  1.00  0.00           H
ATOM     43  CG  GLN A   3      50.350  22.760  75.580  1.00  0.00           C
ATOM     44  HG1 GLN A   3      49.930  22.070  74.810  1.00  0.00           H
ATOM     45  HG2 GLN A   3      50.050  22.370  76.570  1.00  0.00           H
ATOM     46  CD  GLN A   3      51.870  22.590  75.450  1.00  0.00           C
ATOM     47  OE1 GLN A   3      52.500  21.790  76.180  1.00  0.00           O
ATOM     48  NE2 GLN A   3      52.570  23.400  74.580  1.00  0.00           N
ATOM     49 HE21 GLN A   3      53.550  23.200  74.580  1.00  0.00           H
ATOM     50 HE22 GLN A   3      52.140  24.080  73.980  1.00  0.00           H
ATOM     51  C   GLN A   3      47.530  23.280  75.150  1.00  0.00           C
ATOM     52  O   GLN A   3      47.310  22.200  75.670  1.00  0.00           O
ATOM     53  N   LEU A   4      47.020  23.560  73.950  1.00  0.00           N
ATOM     54  HN  LEU A   4      47.040  24.450  73.490  1.00  0.00           H
ATOM     55  CA  LEU A   4      46.010  22.730  73.370  1.00  0.00           C
ATOM     56  HA  LEU A   4      45.600  22.100  74.150  1.00  0.00           H
ATOM     57  CB  LEU A   4      44.830  23.550  72.730  1.00  0.00           C
ATOM     58  HB1 LEU A   4      44.070  22.850  72.320  1.00  0.00           H
ATOM     59  HB2 LEU A   4      45.310  24.090  71.890  1.00  0.00           H
ATOM     60  CG  LEU A   4      44.150  24.600  73.610  1.00  0.00           C
ATOM     61  HG  LEU A   4      44.920  25.280  74.010  1.00  0.00           H
ATOM     62  CD1 LEU A   4      43.120  25.360  72.690  1.00  0.00           C
ATOM     63 HD11 LEU A   4      43.680  26.050  72.030  1.00  0.00           H
ATOM     64 HD12 LEU A   4      42.390  25.940  73.300  1.00  0.00           H
ATOM     65 HD13 LEU A   4      42.650  24.490  72.170  1.00  0.00           H
ATOM     66  CD2 LEU A   4      43.540  23.940  74.850  1.00  0.00           C
ATOM     67 HD21 LEU A   4      42.800  24.540  75.430  1.00  0.00           H
ATOM     68 HD22 LEU A   4      44.350  23.640  75.540  1.00  0.00           H
ATOM     69 HD23 LEU A   4      43.000  23.040  74.500  1.00  0.00           H
ATOM     70  C   LEU A   4      46.510  21.820  72.320  1.00  0.00           C
ATOM     71  O   LEU A   4      47.270  22.260  71.440  1.00  0.00           O
ATOM     72  N   VAL A   5      46.160  20.500  72.390  1.00  0.00           N
ATOM     73  HN  VAL A   5      45.490  20.270  73.090  1.00  0.00           H
ATOM     74  CA  VAL A   5      46.500  19.400  71.520  1.00  0.00           C
ATOM     75  HA  VAL A   5      47.350  19.720  70.940  1.00  0.00           H
ATOM     76  CB  VAL A   5      46.850  18.150  72.240  1.00  0.00           C
ATOM     77  HB  VAL A   5      47.020  17.280  71.570  1.00  0.00           H
ATOM     78  CG1 VAL A   5      48.230  18.350  72.910  1.00  0.00           C
ATOM     79 HG11 VAL A   5      49.070  18.190  72.210  1.00  0.00           H
ATOM     80 HG12 VAL A   5      48.370  17.640  73.750  1.00  0.00           H
ATOM     81 HG13 VAL A   5      48.380  19.380  73.290  1.00  0.00           H
ATOM     82  CG2 VAL A   5      45.960  17.740  73.420  1.00  0.00           C
ATOM     83 HG21 VAL A   5      45.950  18.290  74.380  1.00  0.00           H
ATOM     84 HG22 VAL A   5      46.230  16.710  73.730  1.00  0.00           H
ATOM     85 HG23 VAL A   5      44.910  17.850  73.070  1.00  0.00           H
ATOM     86  C   VAL A   5      45.450  19.180  70.410  1.00  0.00           C
ATOM     87  O   VAL A   5      44.220  19.160  70.650  1.00  0.00           O
ATOM     88  N   GLU A   6      45.950  19.000  69.180  1.00  0.00           N
ATOM     89  HN  GLU A   6      46.890  18.900  68.860  1.00  0.00           H
ATOM     90  CA  GLU A   6      45.100  18.940  68.030  1.00  0.00           C
ATOM     91  HA  GLU A   6      44.070  18.990  68.380  1.00  0.00           H
ATOM     92  CB  GLU A   6      45.320  20.160  66.970  1.00  0.00           C
ATOM     93  HB1 GLU A   6      44.760  19.940  66.030  1.00  0.00           H
ATOM     94  HB2 GLU A   6      46.430  20.180  66.900  1.00  0.00           H
ATOM     95  CG  GLU A   6      44.840  21.500  67.510  1.00  0.00           C
ATOM     96  HG1 GLU A   6      45.120  21.630  68.580  1.00  0.00           H
ATOM     97  HG2 GLU A   6      43.750  21.620  67.360  1.00  0.00           H
ATOM     98  CD  GLU A   6      45.540  22.600  66.810  1.00  0.00           C
ATOM     99  OE1 GLU A   6      46.730  22.860  67.170  1.00  0.00           O
ATOM    100  OE2 GLU A   6      45.070  23.230  65.860  1.00  0.00           O
ATOM    101  C   GLU A   6      45.200  17.560  67.290  1.00  0.00           C
ATOM    102  O   GLU A   6      46.190  16.840  67.380  1.00  0.00           O
ATOM    103  N   SER A   7      44.080  17.120  66.660  1.00  0.00           N
ATOM    104  HN  SER A   7      43.350  17.800  66.550  1.00  0.00           H
ATOM    105  CA  SER A   7      43.990  15.900  65.960  1.00  0.00           C
ATOM    106  HA  SER A   7      44.850  15.540  65.410  1.00  0.00           H
ATOM    107  CB  SER A   7      43.590  14.720  66.990  1.00  0.00           C
ATOM    108  HB1 SER A   7      42.630  15.020  67.450  1.00  0.00           H
ATOM    109  HB2 SER A   7      44.430  14.720  67.720  1.00  0.00           H
ATOM    110  OG  SER A   7      43.450  13.430  66.380  1.00  0.00           O
ATOM    111  HG1 SER A   7      42.500  13.320  66.300  1.00  0.00           H
ATOM    112  C   SER A   7      43.010  15.950  64.850  1.00  0.00           C
ATOM    113  O   SER A   7      42.120  16.810  64.900  1.00  0.00           O
ATOM    114  N   GLY A   8      43.170  15.050  63.820  1.00  0.00           N
ATOM    115  HN  GLY A   8      44.010  14.520  63.770  1.00  0.00           H
ATOM    116  CA  GLY A   8      42.270  15.080  62.610  1.00  0.00           C
ATOM    117  HA1 GLY A   8      41.240  15.360  62.760  1.00  0.00           H
ATOM    118  HA2 GLY A   8      42.360  14.050  62.290  1.00  0.00           H
ATOM    119  C   GLY A   8      42.910  15.940  61.560  1.00  0.00           C
ATOM    120  O   GLY A   8      44.110  16.240  61.480  1.00  0.00           O
ATOM    121  N   GLY A   9      42.070  16.300  60.570  1.00  0.00           N
ATOM    122  HN  GLY A   9      41.150  15.900  60.600  1.00  0.00           H
ATOM    123  CA  GLY A   9      42.380  17.080  59.420  1.00  0.00           C
ATOM    124  HA1 GLY A   9      42.930  17.930  59.790  1.00  0.00           H
ATOM    125  HA2 GLY A   9      41.450  17.300  58.910  1.00  0.00           H
ATOM    126  C   GLY A   9      43.330  16.450  58.420  1.00  0.00           C
ATOM    127  O   GLY A   9      43.920  15.400  58.570  1.00  0.00           O
ATOM    128  N   GLY A  10      43.400  17.140  57.200  1.00  0.00           N
ATOM    129  HN  GLY A  10      43.020  18.060  57.230  1.00  0.00           H
ATOM    130  CA  GLY A  10      44.100  16.690  56.020  1.00  0.00           C
ATOM    131  HA1 GLY A  10      44.310  15.650  56.210  1.00  0.00           H
ATOM    132  HA2 GLY A  10      44.940  17.330  55.810  1.00  0.00           H
ATOM    133  C   GLY A  10      43.340  16.920  54.710  1.00  0.00           C
ATOM    134  O   GLY A  10      42.410  17.750  54.500  1.00  0.00           O
ATOM    135  N   LEU A  11      43.740  16.100  53.700  1.00  0.00           N
ATOM    136  HN  LEU A  11      44.430  15.440  53.970  1.00  0.00           H
ATOM    137  CA  LEU A  11      43.140  16.210  52.400  1.00  0.00           C
ATOM    138  HA  LEU A  11      42.760  17.210  52.240  1.00  0.00           H
ATOM    139  CB  LEU A  11      44.150  16.010  51.280  1.00  0.00           C
ATOM    140  HB1 LEU A  11      44.240  14.930  51.030  1.00  0.00           H
ATOM    141  HB2 LEU A  11      45.140  16.260  51.710  1.00  0.00           H
ATOM    142  CG  LEU A  11      43.790  16.700  49.890  1.00  0.00           C
ATOM    143  HG  LEU A  11      43.000  17.480  50.000  1.00  0.00           H
ATOM    144  CD1 LEU A  11      45.030  17.390  49.520  1.00  0.00           C
ATOM    145 HD11 LEU A  11      45.860  16.650  49.450  1.00  0.00           H
ATOM    146 HD12 LEU A  11      45.360  18.160  50.250  1.00  0.00           H
ATOM    147 HD13 LEU A  11      45.060  18.060  48.630  1.00  0.00           H
ATOM    148  CD2 LEU A  11      43.350  15.640  48.870  1.00  0.00           C
ATOM    149 HD21 LEU A  11      43.960  14.710  48.910  1.00  0.00           H
ATOM    150 HD22 LEU A  11      43.390  16.040  47.840  1.00  0.00           H
ATOM    151 HD23 LEU A  11      42.290  15.330  49.030  1.00  0.00           H
ATOM    152  C   LEU A  11      41.960  15.300  52.250  1.00  0.00           C
ATOM    153  O   LEU A  11      42.000  14.100  52.440  1.00  0.00           O
ATOM    154  N   VAL A  12      40.850  15.900  51.900  1.00  0.00           N
ATOM    155  HN  VAL A  12      40.840  16.870  51.700  1.00  0.00           H
ATOM    156  CA  VAL A  12      39.580  15.220  51.690  1.00  0.00           C
ATOM    157  HA  VAL A  12      39.660  14.150  51.580  1.00  0.00           H
ATOM    158  CB  VAL A  12      38.560  15.560  52.870  1.00  0.00           C
ATOM    159  HB  VAL A  12      39.110  15.510  53.830  1.00  0.00           H
ATOM    160  CG1 VAL A  12      38.130  17.090  52.910  1.00  0.00           C
ATOM    161 HG11 VAL A  12      37.510  17.400  52.040  1.00  0.00           H
ATOM    162 HG12 VAL A  12      39.060  17.680  52.830  1.00  0.00           H
ATOM    163 HG13 VAL A  12      37.610  17.380  53.850  1.00  0.00           H
ATOM    164  CG2 VAL A  12      37.380  14.590  52.790  1.00  0.00           C
ATOM    165 HG21 VAL A  12      36.670  15.000  53.530  1.00  0.00           H
ATOM    166 HG22 VAL A  12      37.590  13.570  53.160  1.00  0.00           H
ATOM    167 HG23 VAL A  12      37.010  14.560  51.740  1.00  0.00           H
ATOM    168  C   VAL A  12      39.060  15.680  50.380  1.00  0.00           C
ATOM    169  O   VAL A  12      39.260  16.780  49.910  1.00  0.00           O
ATOM    170  N   GLN A  13      38.270  14.820  49.730  1.00  0.00           N
ATOM    171  HN  GLN A  13      38.010  14.020  50.260  1.00  0.00           H
ATOM    172  CA  GLN A  13      37.550  15.150  48.510  1.00  0.00           C
ATOM    173  HA  GLN A  13      38.140  15.720  47.810  1.00  0.00           H
ATOM    174  CB  GLN A  13      37.080  13.720  47.840  1.00  0.00           C
ATOM    175  HB1 GLN A  13      36.400  13.900  46.970  1.00  0.00           H
ATOM    176  HB2 GLN A  13      36.390  13.250  48.580  1.00  0.00           H
ATOM    177  CG  GLN A  13      38.230  12.860  47.450  1.00  0.00           C
ATOM    178  HG1 GLN A  13      37.940  11.870  47.040  1.00  0.00           H
ATOM    179  HG2 GLN A  13      38.830  12.660  48.360  1.00  0.00           H
ATOM    180  CD  GLN A  13      39.050  13.470  46.310  1.00  0.00           C
ATOM    181  OE1 GLN A  13      38.510  13.910  45.280  1.00  0.00           O
ATOM    182  NE2 GLN A  13      40.360  13.340  46.360  1.00  0.00           N
ATOM    183 HE21 GLN A  13      40.800  13.570  45.480  1.00  0.00           H
ATOM    184 HE22 GLN A  13      40.890  12.790  47.000  1.00  0.00           H
ATOM    185  C   GLN A  13      36.290  16.100  48.670  1.00  0.00           C
ATOM    186  O   GLN A  13      35.550  15.890  49.650  1.00  0.00           O
ATOM    187  N   ALA A  14      36.030  17.040  47.650  1.00  0.00           N
ATOM    188  HN  ALA A  14      36.700  17.350  46.990  1.00  0.00           H
ATOM    189  CA  ALA A  14      34.860  17.830  47.500  1.00  0.00           C
ATOM    190  HA  ALA A  14      34.780  18.410  48.400  1.00  0.00           H
ATOM    191  CB  ALA A  14      34.920  18.720  46.220  1.00  0.00           C
ATOM    192  HB1 ALA A  14      34.700  18.220  45.250  1.00  0.00           H
ATOM    193  HB2 ALA A  14      35.950  19.130  46.140  1.00  0.00           H
ATOM    194  HB3 ALA A  14      34.130  19.490  46.390  1.00  0.00           H
ATOM    195  C   ALA A  14      33.600  16.980  47.480  1.00  0.00           C
ATOM    196  O   ALA A  14      33.620  15.940  46.840  1.00  0.00           O
ATOM    197  N   GLY A  15      32.550  17.330  48.220  1.00  0.00           N
ATOM    198  HN  GLY A  15      32.570  18.280  48.500  1.00  0.00           H
ATOM    199  CA  GLY A  15      31.290  16.600  48.410  1.00  0.00           C
ATOM    200  HA1 GLY A  15      31.110  16.070  47.480  1.00  0.00           H
ATOM    201  HA2 GLY A  15      30.460  17.250  48.660  1.00  0.00           H
ATOM    202  C   GLY A  15      31.340  15.640  49.550  1.00  0.00           C
ATOM    203  O   GLY A  15      30.300  15.000  49.920  1.00  0.00           O
ATOM    204  N   GLY A  16      32.530  15.440  50.160  1.00  0.00           N
ATOM    205  HN  GLY A  16      33.310  15.970  49.810  1.00  0.00           H
ATOM    206  CA  GLY A  16      32.830  14.420  51.140  1.00  0.00           C
ATOM    207  HA1 GLY A  16      33.890  14.250  51.010  1.00  0.00           H
ATOM    208  HA2 GLY A  16      32.300  13.520  50.870  1.00  0.00           H
ATOM    209  C   GLY A  16      32.590  14.760  52.590  1.00  0.00           C
ATOM    210  O   GLY A  16      31.790  15.670  52.880  1.00  0.00           O
ATOM    211  N   SER A  17      33.320  14.070  53.420  1.00  0.00           N
ATOM    212  HN  SER A  17      34.100  13.540  53.090  1.00  0.00           H
ATOM    213  CA  SER A  17      33.140  14.070  54.890  1.00  0.00           C
ATOM    214  HA  SER A  17      32.800  15.050  55.220  1.00  0.00           H
ATOM    215  CB  SER A  17      32.260  12.940  55.480  1.00  0.00           C
ATOM    216  HB1 SER A  17      32.790  12.000  55.230  1.00  0.00           H
ATOM    217  HB2 SER A  17      31.260  12.950  54.980  1.00  0.00           H
ATOM    218  OG  SER A  17      32.170  12.980  56.940  1.00  0.00           O
ATOM    219  HG1 SER A  17      31.540  13.650  57.220  1.00  0.00           H
ATOM    220  C   SER A  17      34.460  14.030  55.560  1.00  0.00           C
ATOM    221  O   SER A  17      35.470  13.450  55.100  1.00  0.00           O
ATOM    222  N   LEU A  18      34.690  14.820  56.660  1.00  0.00           N
ATOM    223  HN  LEU A  18      33.880  15.330  56.920  1.00  0.00           H
ATOM    224  CA  LEU A  18      35.990  15.030  57.310  1.00  0.00           C
ATOM    225  HA  LEU A  18      36.600  14.150  57.160  1.00  0.00           H
ATOM    226  CB  LEU A  18      36.790  16.180  56.630  1.00  0.00           C
ATOM    227  HB1 LEU A  18      36.290  17.160  56.730  1.00  0.00           H
ATOM    228  HB2 LEU A  18      36.790  16.100  55.520  1.00  0.00           H
ATOM    229  CG  LEU A  18      38.230  16.250  57.180  1.00  0.00           C
ATOM    230  HG  LEU A  18      38.020  16.550  58.230  1.00  0.00           H
ATOM    231  CD1 LEU A  18      39.090  15.010  57.040  1.00  0.00           C
ATOM    232 HD11 LEU A  18      38.940  14.540  56.040  1.00  0.00           H
ATOM    233 HD12 LEU A  18      38.860  14.270  57.840  1.00  0.00           H
ATOM    234 HD13 LEU A  18      40.190  15.160  57.090  1.00  0.00           H
ATOM    235  CD2 LEU A  18      39.080  17.460  56.660  1.00  0.00           C
ATOM    236 HD21 LEU A  18      39.070  17.590  55.560  1.00  0.00           H
ATOM    237 HD22 LEU A  18      40.150  17.350  56.960  1.00  0.00           H
ATOM    238 HD23 LEU A  18      38.660  18.370  57.140  1.00  0.00           H
ATOM    239  C   LEU A  18      35.770  15.220  58.770  1.00  0.00           C
ATOM    240  O   LEU A  18      34.740  15.730  59.230  1.00  0.00           O
ATOM    241  N   ARG A  19      36.790  14.790  59.530  1.00  0.00           N
ATOM    242  HN  ARG A  19      37.690  14.470  59.240  1.00  0.00           H
ATOM    243  CA  ARG A  19      36.780  14.950  60.960  1.00  0.00           C
ATOM    244  HA  ARG A  19      35.870  15.410  61.320  1.00  0.00           H
ATOM    245  CB  ARG A  19      36.910  13.560  61.630  1.00  0.00           C
ATOM    246  HB1 ARG A  19      37.000  13.770  62.710  1.00  0.00           H
ATOM    247  HB2 ARG A  19      37.860  13.080  61.290  1.00  0.00           H
ATOM    248  CG  ARG A  19      35.750  12.570  61.490  1.00  0.00           C
ATOM    249  HG1 ARG A  19      34.850  13.110  61.860  1.00  0.00           H
ATOM    250  HG2 ARG A  19      35.960  11.710  62.170  1.00  0.00           H
ATOM    251  CD  ARG A  19      35.440  11.980  60.070  1.00  0.00           C
ATOM    252  HD1 ARG A  19      35.050  12.770  59.390  1.00  0.00           H
ATOM    253  HD2 ARG A  19      34.700  11.150  60.070  1.00  0.00           H
ATOM    254  NE  ARG A  19      36.770  11.520  59.690  1.00  0.00           N
ATOM    255  HE  ARG A  19      37.480  11.280  60.350  1.00  0.00           H
ATOM    256  CZ  ARG A  19      37.110  11.220  58.450  1.00  0.00           C
ATOM    257  NH1 ARG A  19      36.300  11.240  57.420  1.00  0.00           N
ATOM    258 HH11 ARG A  19      35.320  11.200  57.600  1.00  0.00           H
ATOM    259 HH12 ARG A  19      36.780  11.220  56.540  1.00  0.00           H
ATOM    260  NH2 ARG A  19      38.410  11.060  58.160  1.00  0.00           N
ATOM    261 HH21 ARG A  19      38.700  11.030  57.200  1.00  0.00           H
ATOM    262 HH22 ARG A  19      39.070  11.540  58.740  1.00  0.00           H
ATOM    263  C   ARG A  19      37.990  15.780  61.490  1.00  0.00           C
ATOM    264  O   ARG A  19      39.110  15.690  60.920  1.00  0.00           O
ATOM    265  N   LEU A  20      37.780  16.510  62.610  1.00  0.00           N
ATOM    266  HN  LEU A  20      36.920  16.510  63.110  1.00  0.00           H
ATOM    267  CA  LEU A  20      38.780  17.170  63.470  1.00  0.00           C
ATOM    268  HA  LEU A  20      39.810  16.900  63.250  1.00  0.00           H
ATOM    269  CB  LEU A  20      38.690  18.750  63.340  1.00  0.00           C
ATOM    270  HB1 LEU A  20      39.560  19.220  63.860  1.00  0.00           H
ATOM    271  HB2 LEU A  20      37.800  19.090  63.910  1.00  0.00           H
ATOM    272  CG  LEU A  20      38.610  19.260  61.890  1.00  0.00           C
ATOM    273  HG  LEU A  20      37.710  18.820  61.420  1.00  0.00           H
ATOM    274  CD1 LEU A  20      38.400  20.770  61.860  1.00  0.00           C
ATOM    275 HD11 LEU A  20      38.550  21.270  60.880  1.00  0.00           H
ATOM    276 HD12 LEU A  20      39.100  21.330  62.520  1.00  0.00           H
ATOM    277 HD13 LEU A  20      37.380  20.910  62.280  1.00  0.00           H
ATOM    278  CD2 LEU A  20      39.860  18.860  61.130  1.00  0.00           C
ATOM    279 HD21 LEU A  20      40.090  19.690  60.430  1.00  0.00           H
ATOM    280 HD22 LEU A  20      39.540  17.920  60.630  1.00  0.00           H
ATOM    281 HD23 LEU A  20      40.760  18.540  61.700  1.00  0.00           H
ATOM    282  C   LEU A  20      38.500  16.840  64.980  1.00  0.00           C
ATOM    283  O   LEU A  20      37.400  16.470  65.340  1.00  0.00           O
ATOM    284  N   SER A  21      39.500  16.980  65.900  1.00  0.00           N
ATOM    285  HN  SER A  21      40.430  17.220  65.640  1.00  0.00           H
ATOM    286  CA  SER A  21      39.300  16.900  67.320  1.00  0.00           C
ATOM    287  HA  SER A  21      38.370  17.360  67.610  1.00  0.00           H
ATOM    288  CB  SER A  21      39.340  15.420  67.880  1.00  0.00           C
ATOM    289  HB1 SER A  21      40.410  15.130  67.840  1.00  0.00           H
ATOM    290  HB2 SER A  21      38.690  14.830  67.190  1.00  0.00           H
ATOM    291  OG  SER A  21      38.880  15.180  69.160  1.00  0.00           O
ATOM    292  HG1 SER A  21      37.930  15.150  69.070  1.00  0.00           H
ATOM    293  C   SER A  21      40.390  17.680  67.990  1.00  0.00           C
ATOM    294  O   SER A  21      41.470  17.880  67.430  1.00  0.00           O
ATOM    295  N   CYS A  22      40.060  18.170  69.200  1.00  0.00           N
ATOM    296  HN  CYS A  22      39.130  18.050  69.540  1.00  0.00           H
ATOM    297  CA  CYS A  22      40.950  19.050  69.950  1.00  0.00           C
ATOM    298  HA  CYS A  22      42.000  18.870  69.770  1.00  0.00           H
ATOM    299  CB  CYS A  22      40.610  20.560  69.560  1.00  0.00           C
ATOM    300  HB1 CYS A  22      39.510  20.650  69.500  1.00  0.00           H
ATOM    301  HB2 CYS A  22      40.870  20.780  68.500  1.00  0.00           H
ATOM    302  SG  CYS A  22      41.420  21.870  70.590  1.00  0.00           S
ATOM    303  C   CYS A  22      40.730  18.870  71.440  1.00  0.00           C
ATOM    304  O   CYS A  22      39.580  18.520  71.880  1.00  0.00           O
ATOM    305  N   ALA A  23      41.720  19.220  72.260  1.00  0.00           N
ATOM    306  HN  ALA A  23      42.610  19.510  71.910  1.00  0.00           H
ATOM    307  CA  ALA A  23      41.640  18.890  73.730  1.00  0.00           C
ATOM    308  HA  ALA A  23      40.670  19.280  74.020  1.00  0.00           H
ATOM    309  CB  ALA A  23      41.790  17.340  73.890  1.00  0.00           C
ATOM    310  HB1 ALA A  23      40.970  16.870  73.310  1.00  0.00           H
ATOM    311  HB2 ALA A  23      41.740  17.090  74.970  1.00  0.00           H
ATOM    312  HB3 ALA A  23      42.780  17.110  73.450  1.00  0.00           H
ATOM    313  C   ALA A  23      42.680  19.650  74.450  1.00  0.00           C
ATOM    314  O   ALA A  23      43.790  20.060  73.960  1.00  0.00           O
ATOM    315  N   ALA A  24      42.490  19.900  75.760  1.00  0.00           N
ATOM    316  HN  ALA A  24      41.630  19.590  76.170  1.00  0.00           H
ATOM    317  CA  ALA A  24      43.510  20.590  76.640  1.00  0.00           C
ATOM    318  HA  ALA A  24      43.900  21.450  76.120  1.00  0.00           H
ATOM    319  CB  ALA A  24      42.770  21.380  77.800  1.00  0.00           C
ATOM    320  HB1 ALA A  24      43.520  21.850  78.470  1.00  0.00           H
ATOM    321  HB2 ALA A  24      42.230  20.630  78.410  1.00  0.00           H
ATOM    322  HB3 ALA A  24      42.010  22.100  77.430  1.00  0.00           H
ATOM    323  C   ALA A  24      44.630  19.790  77.210  1.00  0.00           C
ATOM    324  O   ALA A  24      44.410  18.770  77.830  1.00  0.00           O
ATOM    325  N   SER A  25      45.870  20.090  76.890  1.00  0.00           N
ATOM    326  HN  SER A  25      46.100  20.870  76.310  1.00  0.00           H
ATOM    327  CA  SER A  25      46.990  19.320  77.460  1.00  0.00           C
ATOM    328  HA  SER A  25      46.670  18.340  77.800  1.00  0.00           H
ATOM    329  CB  SER A  25      48.190  19.040  76.560  1.00  0.00           C
ATOM    330  HB1 SER A  25      48.640  20.010  76.240  1.00  0.00           H
ATOM    331  HB2 SER A  25      47.950  18.410  75.670  1.00  0.00           H
ATOM    332  OG  SER A  25      49.100  18.170  77.160  1.00  0.00           O
ATOM    333  HG1 SER A  25      48.660  17.330  76.980  1.00  0.00           H
ATOM    334  C   SER A  25      47.500  20.070  78.740  1.00  0.00           C
ATOM    335  O   SER A  25      47.680  21.300  78.770  1.00  0.00           O
ATOM    336  N   GLY A  26      47.620  19.310  79.820  1.00  0.00           N
ATOM    337  HN  GLY A  26      47.470  18.330  79.750  1.00  0.00           H
ATOM    338  CA  GLY A  26      47.920  19.820  81.230  1.00  0.00           C
ATOM    339  HA1 GLY A  26      48.570  20.670  81.070  1.00  0.00           H
ATOM    340  HA2 GLY A  26      48.380  19.020  81.780  1.00  0.00           H
ATOM    341  C   GLY A  26      46.720  20.330  81.950  1.00  0.00           C
ATOM    342  O   GLY A  26      45.720  20.620  81.300  1.00  0.00           O
ATOM    343  N   SER A  27      46.850  20.470  83.280  1.00  0.00           N
ATOM    344  HN  SER A  27      47.700  20.220  83.750  1.00  0.00           H
ATOM    345  CA  SER A  27      45.770  21.040  84.130  1.00  0.00           C
ATOM    346  HA  SER A  27      46.260  21.040  85.100  1.00  0.00           H
ATOM    347  CB  SER A  27      45.420  22.490  83.720  1.00  0.00           C
ATOM    348  HB1 SER A  27      45.010  22.650  82.700  1.00  0.00           H
ATOM    349  HB2 SER A  27      46.440  22.950  83.760  1.00  0.00           H
ATOM    350  OG  SER A  27      44.690  23.210  84.710  1.00  0.00           O
ATOM    351  HG1 SER A  27      44.230  23.850  84.170  1.00  0.00           H
ATOM    352  C   SER A  27      44.470  20.250  84.320  1.00  0.00           C
ATOM    353  O   SER A  27      43.940  19.680  83.330  1.00  0.00           O
ATOM    354  N   THR A  28      43.860  20.340  85.530  1.00  0.00           N
ATOM    355  HN  THR A  28      44.320  20.800  86.290  1.00  0.00           H
ATOM    356  CA  THR A  28      42.720  19.500  85.920  1.00  0.00           C
ATOM    357  HA  THR A  28      42.530  18.750  85.160  1.00  0.00           H
ATOM    358  CB  THR A  28      42.970  18.700  87.220  1.00  0.00           C
ATOM    359  HB  THR A  28      42.130  18.000  87.430  1.00  0.00           H
ATOM    360  OG1 THR A  28      43.240  19.470  88.410  1.00  0.00           O
ATOM    361  HG1 THR A  28      44.050  19.960  88.240  1.00  0.00           H
ATOM    362  CG2 THR A  28      44.140  17.770  87.050  1.00  0.00           C
ATOM    363 HG21 THR A  28      44.120  17.440  85.980  1.00  0.00           H
ATOM    364 HG22 THR A  28      44.030  16.920  87.760  1.00  0.00           H
ATOM    365 HG23 THR A  28      45.100  18.290  87.230  1.00  0.00           H
ATOM    366  C   THR A  28      41.510  20.400  86.030  1.00  0.00           C
ATOM    367  O   THR A  28      40.390  20.070  86.370  1.00  0.00           O
ATOM    368  N   PHE A  29      41.590  21.750  85.700  1.00  0.00           N
ATOM    369  HN  PHE A  29      42.470  22.190  85.540  1.00  0.00           H
ATOM    370  CA  PHE A  29      40.470  22.630  85.830  1.00  0.00           C
ATOM    371  HA  PHE A  29      39.800  22.260  86.590  1.00  0.00           H
ATOM    372  CB  PHE A  29      40.910  23.970  86.340  1.00  0.00           C
ATOM    373  HB1 PHE A  29      40.080  24.600  86.730  1.00  0.00           H
ATOM    374  HB2 PHE A  29      41.450  24.530  85.540  1.00  0.00           H
ATOM    375  CG  PHE A  29      41.880  23.800  87.480  1.00  0.00           C
ATOM    376  CD1 PHE A  29      43.200  24.230  87.400  1.00  0.00           C
ATOM    377  HD1 PHE A  29      43.490  24.650  86.440  1.00  0.00           H
ATOM    378  CE1 PHE A  29      44.010  24.220  88.560  1.00  0.00           C
ATOM    379  HE1 PHE A  29      45.050  24.520  88.580  1.00  0.00           H
ATOM    380  CZ  PHE A  29      43.500  23.730  89.760  1.00  0.00           C
ATOM    381  HZ  PHE A  29      44.100  23.720  90.660  1.00  0.00           H
ATOM    382  CD2 PHE A  29      41.420  23.280  88.720  1.00  0.00           C
ATOM    383  HD2 PHE A  29      40.410  22.920  88.820  1.00  0.00           H
ATOM    384  CE2 PHE A  29      42.180  23.210  89.850  1.00  0.00           C
ATOM    385  HE2 PHE A  29      41.880  22.650  90.720  1.00  0.00           H
ATOM    386  C   PHE A  29      39.710  22.730  84.490  1.00  0.00           C
ATOM    387  O   PHE A  29      40.320  22.810  83.410  1.00  0.00           O
ATOM    388  N   SER A  30      38.360  22.730  84.580  1.00  0.00           N
ATOM    389  HN  SER A  30      38.010  22.510  85.480  1.00  0.00           H
ATOM    390  CA  SER A  30      37.410  22.550  83.490  1.00  0.00           C
ATOM    391  HA  SER A  30      37.730  21.620  83.050  1.00  0.00           H
ATOM    392  CB  SER A  30      36.010  22.200  84.080  1.00  0.00           C
ATOM    393  HB1 SER A  30      35.690  23.120  84.610  1.00  0.00           H
ATOM    394  HB2 SER A  30      36.100  21.400  84.840  1.00  0.00           H
ATOM    395  OG  SER A  30      35.070  21.860  83.090  1.00  0.00           O
ATOM    396  HG1 SER A  30      35.310  21.070  82.600  1.00  0.00           H
ATOM    397  C   SER A  30      37.370  23.650  82.450  1.00  0.00           C
ATOM    398  O   SER A  30      37.460  24.850  82.750  1.00  0.00           O
ATOM    399  N   LEU A  31      37.050  23.330  81.230  1.00  0.00           N
ATOM    400  HN  LEU A  31      36.940  22.380  80.950  1.00  0.00           H
ATOM    401  CA  LEU A  31      36.720  24.310  80.210  1.00  0.00           C
ATOM    402  HA  LEU A  31      37.310  25.160  80.500  1.00  0.00           H
ATOM    403  CB  LEU A  31      37.040  23.870  78.770  1.00  0.00           C
ATOM    404  HB1 LEU A  31      36.630  24.540  77.980  1.00  0.00           H
ATOM    405  HB2 LEU A  31      36.570  22.870  78.730  1.00  0.00           H
ATOM    406  CG  LEU A  31      38.560  23.610  78.520  1.00  0.00           C
ATOM    407  HG  LEU A  31      39.020  22.900  79.240  1.00  0.00           H
ATOM    408  CD1 LEU A  31      38.890  23.020  77.100  1.00  0.00           C
ATOM    409 HD11 LEU A  31      38.530  23.600  76.230  1.00  0.00           H
ATOM    410 HD12 LEU A  31      38.400  22.030  76.990  1.00  0.00           H
ATOM    411 HD13 LEU A  31      40.000  22.970  76.990  1.00  0.00           H
ATOM    412  CD2 LEU A  31      39.370  24.920  78.680  1.00  0.00           C
ATOM    413 HD21 LEU A  31      40.460  24.700  78.740  1.00  0.00           H
ATOM    414 HD22 LEU A  31      39.160  25.520  79.590  1.00  0.00           H
ATOM    415 HD23 LEU A  31      39.020  25.550  77.830  1.00  0.00           H
ATOM    416  C   LEU A  31      35.270  24.800  80.370  1.00  0.00           C
ATOM    417  O   LEU A  31      34.280  24.030  80.350  1.00  0.00           O
ATOM    418  N   HSD A  32      35.120  26.060  80.410  1.00  0.00           N
ATOM    419  HN  HSD A  32      35.760  26.800  80.240  1.00  0.00           H
ATOM    420  CA  HSD A  32      33.760  26.720  80.440  1.00  0.00           C
ATOM    421  HA  HSD A  32      33.260  26.190  81.230  1.00  0.00           H
ATOM    422  CB  HSD A  32      33.860  28.230  80.740  1.00  0.00           C
ATOM    423  HB1 HSD A  32      34.670  28.740  80.170  1.00  0.00           H
ATOM    424  HB2 HSD A  32      34.260  28.340  81.770  1.00  0.00           H
ATOM    425  ND1 HSD A  32      31.730  29.000  81.810  1.00  0.00           N
ATOM    426  HD1 HSD A  32      31.580  28.190  82.370  1.00  0.00           H
ATOM    427  CG  HSD A  32      32.640  29.020  80.760  1.00  0.00           C
ATOM    428  CE1 HSD A  32      30.760  29.830  81.380  1.00  0.00           C
ATOM    429  HE1 HSD A  32      29.790  29.850  81.880  1.00  0.00           H
ATOM    430  NE2 HSD A  32      30.940  30.320  80.210  1.00  0.00           N
ATOM    431  CD2 HSD A  32      32.170  29.890  79.860  1.00  0.00           C
ATOM    432  HD2 HSD A  32      32.690  30.340  79.020  1.00  0.00           H
ATOM    433  C   HSD A  32      33.090  26.570  79.070  1.00  0.00           C
ATOM    434  O   HSD A  32      31.910  26.270  78.960  1.00  0.00           O
ATOM    435  N   LEU A  33      33.830  26.920  77.970  1.00  0.00           N
ATOM    436  HN  LEU A  33      34.820  26.940  78.020  1.00  0.00           H
ATOM    437  CA  LEU A  33      33.360  27.230  76.640  1.00  0.00           C
ATOM    438  HA  LEU A  33      32.490  26.600  76.500  1.00  0.00           H
ATOM    439  CB  LEU A  33      32.960  28.730  76.590  1.00  0.00           C
ATOM    440  HB1 LEU A  33      33.810  29.310  77.020  1.00  0.00           H
ATOM    441  HB2 LEU A  33      32.110  28.890  77.280  1.00  0.00           H
ATOM    442  CG  LEU A  33      32.690  29.310  75.190  1.00  0.00           C
ATOM    443  HG  LEU A  33      32.460  28.470  74.510  1.00  0.00           H
ATOM    444  CD1 LEU A  33      31.540  30.350  75.180  1.00  0.00           C
ATOM    445 HD11 LEU A  33      30.640  29.990  75.720  1.00  0.00           H
ATOM    446 HD12 LEU A  33      31.260  30.700  74.160  1.00  0.00           H
ATOM    447 HD13 LEU A  33      31.840  31.270  75.720  1.00  0.00           H
ATOM    448  CD2 LEU A  33      33.940  29.990  74.600  1.00  0.00           C
ATOM    449 HD21 LEU A  33      34.220  30.890  75.180  1.00  0.00           H
ATOM    450 HD22 LEU A  33      33.820  30.180  73.510  1.00  0.00           H
ATOM    451 HD23 LEU A  33      34.810  29.310  74.710  1.00  0.00           H
ATOM    452  C   LEU A  33      34.530  26.790  75.680  1.00  0.00           C
ATOM    453  O   LEU A  33      35.700  27.050  75.920  1.00  0.00           O
ATOM    454  N   MET A  34      34.220  26.230  74.530  1.00  0.00           N
ATOM    455  HN  MET A  34      33.260  26.100  74.280  1.00  0.00           H
ATOM    456  CA  MET A  34      35.230  25.980  73.520  1.00  0.00           C
ATOM    457  HA  MET A  34      36.170  26.380  73.880  1.00  0.00           H
ATOM    458  CB  MET A  34      35.430  24.500  73.130  1.00  0.00           C
ATOM    459  HB1 MET A  34      36.310  24.370  72.460  1.00  0.00           H
ATOM    460  HB2 MET A  34      34.570  24.130  72.540  1.00  0.00           H
ATOM    461  CG  MET A  34      35.630  23.560  74.360  1.00  0.00           C
ATOM    462  HG1 MET A  34      36.370  23.960  75.090  1.00  0.00           H
ATOM    463  HG2 MET A  34      36.070  22.610  73.980  1.00  0.00           H
ATOM    464  SD  MET A  34      34.160  22.940  75.270  1.00  0.00           S
ATOM    465  CE  MET A  34      35.150  21.510  75.940  1.00  0.00           C
ATOM    466  HE1 MET A  34      34.900  21.320  77.000  1.00  0.00           H
ATOM    467  HE2 MET A  34      36.210  21.790  76.060  1.00  0.00           H
ATOM    468  HE3 MET A  34      35.180  20.650  75.240  1.00  0.00           H
ATOM    469  C   MET A  34      34.580  26.730  72.330  1.00  0.00           C
ATOM    470  O   MET A  34      33.390  27.020  72.280  1.00  0.00           O
ATOM    471  N   GLY A  35      35.370  26.980  71.270  1.00  0.00           N
ATOM    472  HN  GLY A  35      36.330  26.730  71.220  1.00  0.00           H
ATOM    473  CA  GLY A  35      34.870  27.580  70.090  1.00  0.00           C
ATOM    474  HA1 GLY A  35      34.970  28.650  70.160  1.00  0.00           H
ATOM    475  HA2 GLY A  35      33.910  27.110  69.940  1.00  0.00           H
ATOM    476  C   GLY A  35      35.750  27.110  68.930  1.00  0.00           C
ATOM    477  O   GLY A  35      36.910  26.770  69.160  1.00  0.00           O
ATOM    478  N   TRP A  36      35.220  27.180  67.730  1.00  0.00           N
ATOM    479  HN  TRP A  36      34.350  27.640  67.550  1.00  0.00           H
ATOM    480  CA  TRP A  36      35.910  26.770  66.580  1.00  0.00           C
ATOM    481  HA  TRP A  36      36.930  26.570  66.850  1.00  0.00           H
ATOM    482  CB  TRP A  36      35.300  25.520  65.900  1.00  0.00           C
ATOM    483  HB1 TRP A  36      35.550  25.590  64.820  1.00  0.00           H
ATOM    484  HB2 TRP A  36      34.190  25.580  65.980  1.00  0.00           H
ATOM    485  CG  TRP A  36      35.790  24.200  66.410  1.00  0.00           C
ATOM    486  CD1 TRP A  36      35.100  23.430  67.290  1.00  0.00           C
ATOM    487  HD1 TRP A  36      34.120  23.600  67.710  1.00  0.00           H
ATOM    488  NE1 TRP A  36      35.730  22.160  67.380  1.00  0.00           N
ATOM    489  HE1 TRP A  36      35.320  21.410  67.850  1.00  0.00           H
ATOM    490  CE2 TRP A  36      36.960  22.280  66.770  1.00  0.00           C
ATOM    491  CD2 TRP A  36      36.990  23.530  66.140  1.00  0.00           C
ATOM    492  CE3 TRP A  36      38.120  23.910  65.380  1.00  0.00           C
ATOM    493  HE3 TRP A  36      38.110  24.880  64.890  1.00  0.00           H
ATOM    494  CZ3 TRP A  36      39.260  23.010  65.410  1.00  0.00           C
ATOM    495  HZ3 TRP A  36      40.120  23.240  64.790  1.00  0.00           H
ATOM    496  CZ2 TRP A  36      38.040  21.430  66.770  1.00  0.00           C
ATOM    497  HZ2 TRP A  36      38.080  20.510  67.340  1.00  0.00           H
ATOM    498  CH2 TRP A  36      39.180  21.850  66.100  1.00  0.00           C
ATOM    499  HH2 TRP A  36      40.010  21.160  66.110  1.00  0.00           H
ATOM    500  C   TRP A  36      35.960  27.920  65.520  1.00  0.00           C
ATOM    501  O   TRP A  36      34.930  28.470  65.180  1.00  0.00           O
ATOM    502  N   TYR A  37      37.190  28.230  65.030  1.00  0.00           N
ATOM    503  HN  TYR A  37      37.970  27.740  65.420  1.00  0.00           H
ATOM    504  CA  TYR A  37      37.430  29.290  64.110  1.00  0.00           C
ATOM    505  HA  TYR A  37      36.540  29.790  63.750  1.00  0.00           H
ATOM    506  CB  TYR A  37      38.430  30.390  64.770  1.00  0.00           C
ATOM    507  HB1 TYR A  37      38.740  31.130  64.000  1.00  0.00           H
ATOM    508  HB2 TYR A  37      39.320  29.840  65.150  1.00  0.00           H
ATOM    509  CG  TYR A  37      37.760  31.110  65.940  1.00  0.00           C
ATOM    510  CD1 TYR A  37      37.650  30.490  67.190  1.00  0.00           C
ATOM    511  HD1 TYR A  37      37.870  29.430  67.220  1.00  0.00           H
ATOM    512  CE1 TYR A  37      37.020  31.210  68.250  1.00  0.00           C
ATOM    513  HE1 TYR A  37      36.960  30.760  69.230  1.00  0.00           H
ATOM    514  CZ  TYR A  37      36.430  32.480  67.990  1.00  0.00           C
ATOM    515  OH  TYR A  37      36.000  33.330  69.070  1.00  0.00           O
ATOM    516  HH  TYR A  37      35.930  34.230  68.750  1.00  0.00           H
ATOM    517  CD2 TYR A  37      37.220  32.370  65.730  1.00  0.00           C
ATOM    518  HD2 TYR A  37      37.390  32.750  64.740  1.00  0.00           H
ATOM    519  CE2 TYR A  37      36.550  33.110  66.750  1.00  0.00           C
ATOM    520  HE2 TYR A  37      36.160  34.100  66.580  1.00  0.00           H
ATOM    521  C   TYR A  37      38.280  28.780  62.870  1.00  0.00           C
ATOM    522  O   TYR A  37      38.860  27.760  62.990  1.00  0.00           O
ATOM    523  N   ARG A  38      38.210  29.440  61.680  1.00  0.00           N
ATOM    524  HN  ARG A  38      37.660  30.260  61.550  1.00  0.00           H
ATOM    525  CA  ARG A  38      39.200  29.130  60.700  1.00  0.00           C
ATOM    526  HA  ARG A  38      40.050  28.670  61.180  1.00  0.00           H
ATOM    527  CB  ARG A  38      38.490  28.260  59.640  1.00  0.00           C
ATOM    528  HB1 ARG A  38      38.080  27.300  60.010  1.00  0.00           H
ATOM    529  HB2 ARG A  38      39.260  27.920  58.920  1.00  0.00           H
ATOM    530  CG  ARG A  38      37.420  29.120  58.830  1.00  0.00           C
ATOM    531  HG1 ARG A  38      37.950  29.880  58.210  1.00  0.00           H
ATOM    532  HG2 ARG A  38      36.830  29.670  59.590  1.00  0.00           H
ATOM    533  CD  ARG A  38      36.570  28.290  57.870  1.00  0.00           C
ATOM    534  HD1 ARG A  38      36.160  27.390  58.380  1.00  0.00           H
ATOM    535  HD2 ARG A  38      37.180  28.010  56.990  1.00  0.00           H
ATOM    536  NE  ARG A  38      35.290  29.070  57.560  1.00  0.00           N
ATOM    537  HE  ARG A  38      35.270  30.070  57.500  1.00  0.00           H
ATOM    538  CZ  ARG A  38      34.300  28.540  56.900  1.00  0.00           C
ATOM    539  NH1 ARG A  38      34.140  27.240  56.750  1.00  0.00           N
ATOM    540 HH11 ARG A  38      34.640  26.580  57.300  1.00  0.00           H
ATOM    541 HH12 ARG A  38      33.370  27.000  56.160  1.00  0.00           H
ATOM    542  NH2 ARG A  38      33.440  29.360  56.410  1.00  0.00           N
ATOM    543 HH21 ARG A  38      33.470  30.330  56.660  1.00  0.00           H
ATOM    544 HH22 ARG A  38      32.580  29.140  55.940  1.00  0.00           H
ATOM    545  C   ARG A  38      39.820  30.330  60.110  1.00  0.00           C
ATOM    546  O   ARG A  38      39.280  31.480  60.190  1.00  0.00           O
ATOM    547  N   GLN A  39      40.980  30.240  59.530  1.00  0.00           N
ATOM    548  HN  GLN A  39      41.450  29.360  59.480  1.00  0.00           H
ATOM    549  CA  GLN A  39      41.710  31.260  58.870  1.00  0.00           C
ATOM    550  HA  GLN A  39      40.990  32.010  58.550  1.00  0.00           H
ATOM    551  CB  GLN A  39      42.690  32.050  59.770  1.00  0.00           C
ATOM    552  HB1 GLN A  39      42.100  32.620  60.520  1.00  0.00           H
ATOM    553  HB2 GLN A  39      43.180  32.830  59.150  1.00  0.00           H
ATOM    554  CG  GLN A  39      43.870  31.220  60.370  1.00  0.00           C
ATOM    555  HG1 GLN A  39      44.550  30.960  59.530  1.00  0.00           H
ATOM    556  HG2 GLN A  39      43.430  30.390  60.970  1.00  0.00           H
ATOM    557  CD  GLN A  39      44.700  32.040  61.370  1.00  0.00           C
ATOM    558  OE1 GLN A  39      44.690  31.960  62.570  1.00  0.00           O
ATOM    559  NE2 GLN A  39      45.370  33.090  60.710  1.00  0.00           N
ATOM    560 HE21 GLN A  39      45.230  33.200  59.730  1.00  0.00           H
ATOM    561 HE22 GLN A  39      45.800  33.770  61.310  1.00  0.00           H
ATOM    562  C   GLN A  39      42.390  30.680  57.700  1.00  0.00           C
ATOM    563  O   GLN A  39      42.620  29.480  57.700  1.00  0.00           O
ATOM    564  N   ALA A  40      42.720  31.470  56.700  1.00  0.00           N
ATOM    565  HN  ALA A  40      42.420  32.420  56.750  1.00  0.00           H
ATOM    566  CA  ALA A  40      43.300  31.050  55.490  1.00  0.00           C
ATOM    567  HA  ALA A  40      43.910  30.170  55.590  1.00  0.00           H
ATOM    568  CB  ALA A  40      42.150  30.860  54.440  1.00  0.00           C
ATOM    569  HB1 ALA A  40      41.390  31.680  54.410  1.00  0.00           H
ATOM    570  HB2 ALA A  40      41.600  29.940  54.700  1.00  0.00           H
ATOM    571  HB3 ALA A  40      42.560  30.880  53.410  1.00  0.00           H
ATOM    572  C   ALA A  40      44.250  32.090  55.050  1.00  0.00           C
ATOM    573  O   ALA A  40      44.200  33.240  55.510  1.00  0.00           O
ATOM    574  N   PRO A  41      45.250  31.930  54.210  1.00  0.00           N
ATOM    575  CD  PRO A  41      45.840  30.600  53.900  1.00  0.00           C
ATOM    576  HD1 PRO A  41      45.230  30.030  53.160  1.00  0.00           H
ATOM    577  HD2 PRO A  41      45.990  30.060  54.860  1.00  0.00           H
ATOM    578  CA  PRO A  41      46.120  33.040  53.910  1.00  0.00           C
ATOM    579  HA  PRO A  41      46.620  33.200  54.850  1.00  0.00           H
ATOM    580  CB  PRO A  41      47.130  32.430  52.970  1.00  0.00           C
ATOM    581  HB1 PRO A  41      48.120  32.920  53.090  1.00  0.00           H
ATOM    582  HB2 PRO A  41      46.890  32.580  51.900  1.00  0.00           H
ATOM    583  CG  PRO A  41      47.230  31.000  53.340  1.00  0.00           C
ATOM    584  HG1 PRO A  41      47.490  30.320  52.490  1.00  0.00           H
ATOM    585  HG2 PRO A  41      47.980  30.810  54.130  1.00  0.00           H
ATOM    586  C   PRO A  41      45.560  34.340  53.370  1.00  0.00           C
ATOM    587  O   PRO A  41      44.610  34.300  52.560  1.00  0.00           O
ATOM    588  N   GLY A  42      45.950  35.530  53.870  1.00  0.00           N
ATOM    589  HN  GLY A  42      46.780  35.540  54.410  1.00  0.00           H
ATOM    590  CA  GLY A  42      45.400  36.810  53.430  1.00  0.00           C
ATOM    591  HA1 GLY A  42      45.310  36.690  52.360  1.00  0.00           H
ATOM    592  HA2 GLY A  42      46.000  37.570  53.900  1.00  0.00           H
ATOM    593  C   GLY A  42      44.040  37.140  54.030  1.00  0.00           C
ATOM    594  O   GLY A  42      43.420  37.990  53.430  1.00  0.00           O
ATOM    595  N   LYS A  43      43.580  36.420  55.160  1.00  0.00           N
ATOM    596  HN  LYS A  43      44.160  35.780  55.650  1.00  0.00           H
ATOM    597  CA  LYS A  43      42.230  36.750  55.750  1.00  0.00           C
ATOM    598  HA  LYS A  43      41.880  37.720  55.420  1.00  0.00           H
ATOM    599  CB  LYS A  43      41.140  35.660  55.480  1.00  0.00           C
ATOM    600  HB1 LYS A  43      40.240  36.010  56.030  1.00  0.00           H
ATOM    601  HB2 LYS A  43      41.370  34.710  56.010  1.00  0.00           H
ATOM    602  CG  LYS A  43      40.980  35.330  53.980  1.00  0.00           C
ATOM    603  HG1 LYS A  43      41.660  34.530  53.620  1.00  0.00           H
ATOM    604  HG2 LYS A  43      41.130  36.260  53.390  1.00  0.00           H
ATOM    605  CD  LYS A  43      39.580  34.780  53.530  1.00  0.00           C
ATOM    606  HD1 LYS A  43      38.820  35.550  53.790  1.00  0.00           H
ATOM    607  HD2 LYS A  43      39.450  33.820  54.070  1.00  0.00           H
ATOM    608  CE  LYS A  43      39.560  34.420  52.040  1.00  0.00           C
ATOM    609  HE1 LYS A  43      40.340  33.730  51.670  1.00  0.00           H
ATOM    610  HE2 LYS A  43      39.750  35.350  51.450  1.00  0.00           H
ATOM    611  NZ  LYS A  43      38.190  33.920  51.660  1.00  0.00           N
ATOM    612  HZ1 LYS A  43      37.460  34.660  51.700  1.00  0.00           H
ATOM    613  HZ2 LYS A  43      37.990  33.010  52.120  1.00  0.00           H
ATOM    614  HZ3 LYS A  43      38.270  33.760  50.640  1.00  0.00           H
ATOM    615  C   LYS A  43      42.420  36.820  57.240  1.00  0.00           C
ATOM    616  O   LYS A  43      43.350  36.130  57.700  1.00  0.00           O
ATOM    617  N   GLN A  44      41.680  37.630  57.980  1.00  0.00           N
ATOM    618  HN  GLN A  44      41.010  38.270  57.610  1.00  0.00           H
ATOM    619  CA  GLN A  44      41.510  37.410  59.440  1.00  0.00           C
ATOM    620  HA  GLN A  44      42.480  37.260  59.890  1.00  0.00           H
ATOM    621  CB  GLN A  44      40.990  38.670  60.170  1.00  0.00           C
ATOM    622  HB1 GLN A  44      40.650  38.450  61.200  1.00  0.00           H
ATOM    623  HB2 GLN A  44      40.060  39.000  59.660  1.00  0.00           H
ATOM    624  CG  GLN A  44      41.880  39.940  60.060  1.00  0.00           C
ATOM    625  HG1 GLN A  44      41.900  40.540  60.980  1.00  0.00           H
ATOM    626  HG2 GLN A  44      41.490  40.600  59.250  1.00  0.00           H
ATOM    627  CD  GLN A  44      43.330  39.670  59.680  1.00  0.00           C
ATOM    628  OE1 GLN A  44      44.130  39.180  60.480  1.00  0.00           O
ATOM    629  NE2 GLN A  44      43.740  39.880  58.340  1.00  0.00           N
ATOM    630 HE21 GLN A  44      44.710  39.760  58.130  1.00  0.00           H
ATOM    631 HE22 GLN A  44      43.070  40.290  57.720  1.00  0.00           H
ATOM    632  C   GLN A  44      40.740  36.130  59.850  1.00  0.00           C
ATOM    633  O   GLN A  44      40.180  35.430  58.980  1.00  0.00           O
ATOM    634  N   ARG A  45      40.640  35.740  61.130  1.00  0.00           N
ATOM    635  HN  ARG A  45      41.150  36.290  61.790  1.00  0.00           H
ATOM    636  CA  ARG A  45      39.930  34.650  61.550  1.00  0.00           C
ATOM    637  HA  ARG A  45      40.140  33.840  60.870  1.00  0.00           H
ATOM    638  CB  ARG A  45      40.300  34.420  63.040  1.00  0.00           C
ATOM    639  HB1 ARG A  45      39.510  33.720  63.380  1.00  0.00           H
ATOM    640  HB2 ARG A  45      40.240  35.340  63.650  1.00  0.00           H
ATOM    641  CG  ARG A  45      41.690  33.790  63.220  1.00  0.00           C
ATOM    642  HG1 ARG A  45      42.420  34.420  62.680  1.00  0.00           H
ATOM    643  HG2 ARG A  45      41.610  32.770  62.780  1.00  0.00           H
ATOM    644  CD  ARG A  45      42.240  33.760  64.660  1.00  0.00           C
ATOM    645  HD1 ARG A  45      41.490  33.390  65.380  1.00  0.00           H
ATOM    646  HD2 ARG A  45      42.370  34.850  64.830  1.00  0.00           H
ATOM    647  NE  ARG A  45      43.540  33.020  64.840  1.00  0.00           N
ATOM    648  HE  ARG A  45      43.940  32.470  64.110  1.00  0.00           H
ATOM    649  CZ  ARG A  45      44.220  33.120  65.950  1.00  0.00           C
ATOM    650  NH1 ARG A  45      43.930  33.960  66.880  1.00  0.00           N
ATOM    651 HH11 ARG A  45      43.100  34.470  66.670  1.00  0.00           H
ATOM    652 HH12 ARG A  45      44.460  33.950  67.730  1.00  0.00           H
ATOM    653  NH2 ARG A  45      45.250  32.340  66.150  1.00  0.00           N
ATOM    654 HH21 ARG A  45      45.490  31.920  65.280  1.00  0.00           H
ATOM    655 HH22 ARG A  45      45.840  32.370  66.950  1.00  0.00           H
ATOM    656  C   ARG A  45      38.490  34.870  61.380  1.00  0.00           C
ATOM    657  O   ARG A  45      37.960  35.960  61.720  1.00  0.00           O
ATOM    658  N   GLU A  46      37.760  33.900  60.890  1.00  0.00           N
ATOM    659  HN  GLU A  46      38.230  33.080  60.580  1.00  0.00           H
ATOM    660  CA  GLU A  46      36.330  33.680  60.960  1.00  0.00           C
ATOM    661  HA  GLU A  46      35.810  34.600  61.200  1.00  0.00           H
ATOM    662  CB  GLU A  46      35.740  33.440  59.550  1.00  0.00           C
ATOM    663  HB1 GLU A  46      36.580  32.870  59.080  1.00  0.00           H
ATOM    664  HB2 GLU A  46      35.770  34.420  59.030  1.00  0.00           H
ATOM    665  CG  GLU A  46      34.470  32.590  59.430  1.00  0.00           C
ATOM    666  HG1 GLU A  46      33.730  32.920  60.200  1.00  0.00           H
ATOM    667  HG2 GLU A  46      34.610  31.490  59.580  1.00  0.00           H
ATOM    668  CD  GLU A  46      33.860  32.670  58.100  1.00  0.00           C
ATOM    669  OE1 GLU A  46      33.120  33.700  57.920  1.00  0.00           O
ATOM    670  OE2 GLU A  46      34.140  31.880  57.160  1.00  0.00           O
ATOM    671  C   GLU A  46      35.950  32.680  61.960  1.00  0.00           C
ATOM    672  O   GLU A  46      36.740  31.750  62.240  1.00  0.00           O
ATOM    673  N   VAL A  47      34.760  32.750  62.540  1.00  0.00           N
ATOM    674  HN  VAL A  47      34.130  33.480  62.280  1.00  0.00           H
ATOM    675  CA  VAL A  47      34.230  31.790  63.490  1.00  0.00           C
ATOM    676  HA  VAL A  47      34.990  31.300  64.070  1.00  0.00           H
ATOM    677  CB  VAL A  47      33.520  32.520  64.620  1.00  0.00           C
ATOM    678  HB  VAL A  47      34.200  33.360  64.870  1.00  0.00           H
ATOM    679  CG1 VAL A  47      32.180  33.190  64.210  1.00  0.00           C
ATOM    680 HG11 VAL A  47      32.390  33.640  63.210  1.00  0.00           H
ATOM    681 HG12 VAL A  47      31.900  33.950  64.960  1.00  0.00           H
ATOM    682 HG13 VAL A  47      31.330  32.470  64.160  1.00  0.00           H
ATOM    683  CG2 VAL A  47      33.340  31.650  65.930  1.00  0.00           C
ATOM    684 HG21 VAL A  47      34.320  31.460  66.410  1.00  0.00           H
ATOM    685 HG22 VAL A  47      32.890  30.690  65.580  1.00  0.00           H
ATOM    686 HG23 VAL A  47      32.580  32.070  66.620  1.00  0.00           H
ATOM    687  C   VAL A  47      33.280  30.800  62.660  1.00  0.00           C
ATOM    688  O   VAL A  47      32.490  31.060  61.730  1.00  0.00           O
ATOM    689  N   VAL A  48      33.250  29.520  63.130  1.00  0.00           N
ATOM    690  HN  VAL A  48      33.850  29.290  63.890  1.00  0.00           H
ATOM    691  CA  VAL A  48      32.360  28.520  62.630  1.00  0.00           C
ATOM    692  HA  VAL A  48      31.710  28.830  61.820  1.00  0.00           H
ATOM    693  CB  VAL A  48      33.160  27.230  62.330  1.00  0.00           C
ATOM    694  HB  VAL A  48      33.720  26.890  63.220  1.00  0.00           H
ATOM    695  CG1 VAL A  48      32.290  26.160  61.790  1.00  0.00           C
ATOM    696 HG11 VAL A  48      31.420  25.900  62.420  1.00  0.00           H
ATOM    697 HG12 VAL A  48      32.890  25.240  61.610  1.00  0.00           H
ATOM    698 HG13 VAL A  48      31.870  26.320  60.770  1.00  0.00           H
ATOM    699  CG2 VAL A  48      34.220  27.560  61.260  1.00  0.00           C
ATOM    700 HG21 VAL A  48      33.890  28.410  60.620  1.00  0.00           H
ATOM    701 HG22 VAL A  48      34.540  26.770  60.540  1.00  0.00           H
ATOM    702 HG23 VAL A  48      35.080  28.090  61.730  1.00  0.00           H
ATOM    703  C   VAL A  48      31.370  28.150  63.740  1.00  0.00           C
ATOM    704  O   VAL A  48      30.180  27.830  63.500  1.00  0.00           O
ATOM    705  N   ALA A  49      31.850  28.110  64.980  1.00  0.00           N
ATOM    706  HN  ALA A  49      32.820  28.300  65.110  1.00  0.00           H
ATOM    707  CA  ALA A  49      31.010  27.630  66.000  1.00  0.00           C
ATOM    708  HA  ALA A  49      30.040  28.100  65.890  1.00  0.00           H
ATOM    709  CB  ALA A  49      30.830  26.080  65.960  1.00  0.00           C
ATOM    710  HB1 ALA A  49      30.120  25.860  66.780  1.00  0.00           H
ATOM    711  HB2 ALA A  49      31.780  25.520  66.040  1.00  0.00           H
ATOM    712  HB3 ALA A  49      30.230  25.860  65.040  1.00  0.00           H
ATOM    713  C   ALA A  49      31.540  28.100  67.330  1.00  0.00           C
ATOM    714  O   ALA A  49      32.740  28.400  67.460  1.00  0.00           O
ATOM    715  N   THR A  50      30.650  28.110  68.320  1.00  0.00           N
ATOM    716  HN  THR A  50      29.710  27.870  68.090  1.00  0.00           H
ATOM    717  CA  THR A  50      31.020  28.350  69.670  1.00  0.00           C
ATOM    718  HA  THR A  50      32.050  28.040  69.830  1.00  0.00           H
ATOM    719  CB  THR A  50      30.910  29.790  70.040  1.00  0.00           C
ATOM    720  HB  THR A  50      29.940  30.140  69.630  1.00  0.00           H
ATOM    721  OG1 THR A  50      31.900  30.490  69.330  1.00  0.00           O
ATOM    722  HG1 THR A  50      32.130  29.910  68.600  1.00  0.00           H
ATOM    723  CG2 THR A  50      31.160  30.110  71.510  1.00  0.00           C
ATOM    724 HG21 THR A  50      32.200  29.840  71.800  1.00  0.00           H
ATOM    725 HG22 THR A  50      30.440  29.670  72.230  1.00  0.00           H
ATOM    726 HG23 THR A  50      31.050  31.190  71.740  1.00  0.00           H
ATOM    727  C   THR A  50      30.230  27.410  70.560  1.00  0.00           C
ATOM    728  O   THR A  50      29.000  27.340  70.410  1.00  0.00           O
ATOM    729  N   SER A  51      30.930  26.630  71.340  1.00  0.00           N
ATOM    730  HN  SER A  51      31.910  26.560  71.450  1.00  0.00           H
ATOM    731  CA  SER A  51      30.320  25.640  72.270  1.00  0.00           C
ATOM    732  HA  SER A  51      29.290  25.410  72.080  1.00  0.00           H
ATOM    733  CB  SER A  51      31.000  24.270  72.280  1.00  0.00           C
ATOM    734  HB1 SER A  51      30.430  23.560  72.930  1.00  0.00           H
ATOM    735  HB2 SER A  51      32.050  24.240  72.650  1.00  0.00           H
ATOM    736  OG  SER A  51      31.130  23.810  70.980  1.00  0.00           O
ATOM    737  HG1 SER A  51      30.240  23.600  70.690  1.00  0.00           H
ATOM    738  C   SER A  51      30.370  26.220  73.570  1.00  0.00           C
ATOM    739  O   SER A  51      31.310  25.920  74.380  1.00  0.00           O
ATOM    740  N   GLY A  52      29.420  27.120  73.900  1.00  0.00           N
ATOM    741  HN  GLY A  52      28.660  27.260  73.270  1.00  0.00           H
ATOM    742  CA  GLY A  52      29.390  27.710  75.280  1.00  0.00           C
ATOM    743  HA1 GLY A  52      28.840  28.640  75.300  1.00  0.00           H
ATOM    744  HA2 GLY A  52      30.410  27.880  75.590  1.00  0.00           H
ATOM    745  C   GLY A  52      28.980  26.890  76.400  1.00  0.00           C
ATOM    746  O   GLY A  52      28.730  25.680  76.280  1.00  0.00           O
ATOM    747  N   SER A  53      28.960  27.430  77.600  1.00  0.00           N
ATOM    748  HN  SER A  53      29.210  28.370  77.810  1.00  0.00           H
ATOM    749  CA  SER A  53      28.510  26.580  78.740  1.00  0.00           C
ATOM    750  HA  SER A  53      29.030  25.640  78.730  1.00  0.00           H
ATOM    751  CB  SER A  53      28.860  27.220  80.120  1.00  0.00           C
ATOM    752  HB1 SER A  53      28.390  28.210  80.310  1.00  0.00           H
ATOM    753  HB2 SER A  53      29.950  27.440  80.180  1.00  0.00           H
ATOM    754  OG  SER A  53      28.480  26.430  81.220  1.00  0.00           O
ATOM    755  HG1 SER A  53      29.280  25.960  81.470  1.00  0.00           H
ATOM    756  C   SER A  53      27.060  26.320  78.670  1.00  0.00           C
ATOM    757  O   SER A  53      26.240  27.120  78.310  1.00  0.00           O
ATOM    758  N   GLY A  54      26.700  25.030  79.020  1.00  0.00           N
ATOM    759  HN  GLY A  54      27.360  24.400  79.430  1.00  0.00           H
ATOM    760  CA  GLY A  54      25.390  24.400  78.680  1.00  0.00           C
ATOM    761  HA1 GLY A  54      24.620  24.910  79.230  1.00  0.00           H
ATOM    762  HA2 GLY A  54      25.430  23.340  78.870  1.00  0.00           H
ATOM    763  C   GLY A  54      24.850  24.510  77.240  1.00  0.00           C
ATOM    764  O   GLY A  54      25.510  24.870  76.220  1.00  0.00           O
ATOM    765  N   GLY A  55      23.690  23.960  77.090  1.00  0.00           N
ATOM    766  HN  GLY A  55      23.200  23.630  77.890  1.00  0.00           H
ATOM    767  CA  GLY A  55      22.970  23.990  75.850  1.00  0.00           C
ATOM    768  HA1 GLY A  55      22.840  25.040  75.640  1.00  0.00           H
ATOM    769  HA2 GLY A  55      22.100  23.400  76.120  1.00  0.00           H
ATOM    770  C   GLY A  55      23.530  23.310  74.630  1.00  0.00           C
ATOM    771  O   GLY A  55      24.580  22.680  74.620  1.00  0.00           O
ATOM    772  N   ASP A  56      22.810  23.280  73.550  1.00  0.00           N
ATOM    773  HN  ASP A  56      21.880  23.590  73.700  1.00  0.00           H
ATOM    774  CA  ASP A  56      23.330  22.950  72.220  1.00  0.00           C
ATOM    775  HA  ASP A  56      23.840  22.000  72.130  1.00  0.00           H
ATOM    776  CB  ASP A  56      22.090  22.980  71.220  1.00  0.00           C
ATOM    777  HB1 ASP A  56      22.470  23.170  70.190  1.00  0.00           H
ATOM    778  HB2 ASP A  56      21.470  23.820  71.590  1.00  0.00           H
ATOM    779  CG  ASP A  56      21.220  21.730  71.340  1.00  0.00           C
ATOM    780  OD1 ASP A  56      21.240  21.120  72.410  1.00  0.00           O
ATOM    781  OD2 ASP A  56      20.510  21.440  70.370  1.00  0.00           O
ATOM    782  C   ASP A  56      24.440  23.880  71.740  1.00  0.00           C
ATOM    783  O   ASP A  56      24.370  25.080  71.990  1.00  0.00           O
ATOM    784  N   THR A  57      25.460  23.440  70.990  1.00  0.00           N
ATOM    785  HN  THR A  57      25.490  22.450  70.880  1.00  0.00           H
ATOM    786  CA  THR A  57      26.480  24.260  70.410  1.00  0.00           C
ATOM    787  HA  THR A  57      26.920  24.770  71.260  1.00  0.00           H
ATOM    788  CB  THR A  57      27.600  23.540  69.690  1.00  0.00           C
ATOM    789  HB  THR A  57      27.120  22.650  69.220  1.00  0.00           H
ATOM    790  OG1 THR A  57      28.460  23.070  70.750  1.00  0.00           O
ATOM    791  HG1 THR A  57      28.310  22.120  70.840  1.00  0.00           H
ATOM    792  CG2 THR A  57      28.470  24.350  68.670  1.00  0.00           C
ATOM    793 HG21 THR A  57      29.310  23.780  68.230  1.00  0.00           H
ATOM    794 HG22 THR A  57      28.820  25.240  69.230  1.00  0.00           H
ATOM    795 HG23 THR A  57      27.790  24.640  67.830  1.00  0.00           H
ATOM    796  C   THR A  57      25.840  25.390  69.460  1.00  0.00           C
ATOM    797  O   THR A  57      24.870  25.210  68.730  1.00  0.00           O
ATOM    798  N   ASN A  58      26.410  26.610  69.520  1.00  0.00           N
ATOM    799  HN  ASN A  58      27.130  26.850  70.160  1.00  0.00           H
ATOM    800  CA  ASN A  58      26.040  27.640  68.590  1.00  0.00           C
ATOM    801  HA  ASN A  58      24.970  27.700  68.520  1.00  0.00           H
ATOM    802  CB  ASN A  58      26.460  29.080  69.170  1.00  0.00           C
ATOM    803  HB1 ASN A  58      26.130  29.830  68.420  1.00  0.00           H
ATOM    804  HB2 ASN A  58      27.560  29.220  69.150  1.00  0.00           H
ATOM    805  CG  ASN A  58      25.900  29.410  70.510  1.00  0.00           C
ATOM    806  OD1 ASN A  58      26.580  30.130  71.320  1.00  0.00           O
ATOM    807  ND2 ASN A  58      24.740  28.890  70.840  1.00  0.00           N
ATOM    808 HD21 ASN A  58      24.430  29.020  71.780  1.00  0.00           H
ATOM    809 HD22 ASN A  58      24.230  28.310  70.210  1.00  0.00           H
ATOM    810  C   ASN A  58      26.650  27.480  67.230  1.00  0.00           C
ATOM    811  O   ASN A  58      27.930  27.410  67.140  1.00  0.00           O
ATOM    812  N   TYR A  59      25.840  27.430  66.140  1.00  0.00           N
ATOM    813  HN  TYR A  59      24.880  27.690  66.210  1.00  0.00           H
ATOM    814  CA  TYR A  59      26.400  27.330  64.780  1.00  0.00           C
ATOM    815  HA  TYR A  59      27.470  27.200  64.790  1.00  0.00           H
ATOM    816  CB  TYR A  59      25.830  26.100  63.930  1.00  0.00           C
ATOM    817  HB1 TYR A  59      26.300  26.100  62.920  1.00  0.00           H
ATOM    818  HB2 TYR A  59      24.740  26.260  63.810  1.00  0.00           H
ATOM    819  CG  TYR A  59      26.150  24.810  64.590  1.00  0.00           C
ATOM    820  CD1 TYR A  59      27.050  23.880  64.070  1.00  0.00           C
ATOM    821  HD1 TYR A  59      27.470  24.200  63.130  1.00  0.00           H
ATOM    822  CE1 TYR A  59      27.180  22.600  64.590  1.00  0.00           C
ATOM    823  HE1 TYR A  59      27.880  21.870  64.220  1.00  0.00           H
ATOM    824  CZ  TYR A  59      26.430  22.330  65.720  1.00  0.00           C
ATOM    825  OH  TYR A  59      26.610  21.050  66.370  1.00  0.00           O
ATOM    826  HH  TYR A  59      25.740  20.680  66.560  1.00  0.00           H
ATOM    827  CD2 TYR A  59      25.420  24.380  65.740  1.00  0.00           C
ATOM    828  HD2 TYR A  59      24.780  25.160  66.120  1.00  0.00           H
ATOM    829  CE2 TYR A  59      25.480  23.120  66.270  1.00  0.00           C
ATOM    830  HE2 TYR A  59      24.920  22.880  67.160  1.00  0.00           H
ATOM    831  C   TYR A  59      26.310  28.600  63.960  1.00  0.00           C
ATOM    832  O   TYR A  59      25.280  29.290  63.980  1.00  0.00           O
ATOM    833  N   ALA A  60      27.450  28.960  63.210  1.00  0.00           N
ATOM    834  HN  ALA A  60      28.300  28.440  63.270  1.00  0.00           H
ATOM    835  CA  ALA A  60      27.490  30.040  62.240  1.00  0.00           C
ATOM    836  HA  ALA A  60      27.140  30.890  62.810  1.00  0.00           H
ATOM    837  CB  ALA A  60      28.770  30.420  61.590  1.00  0.00           C
ATOM    838  HB1 ALA A  60      29.570  30.540  62.360  1.00  0.00           H
ATOM    839  HB2 ALA A  60      28.600  31.380  61.060  1.00  0.00           H
ATOM    840  HB3 ALA A  60      29.170  29.660  60.890  1.00  0.00           H
ATOM    841  C   ALA A  60      26.410  29.840  61.170  1.00  0.00           C
ATOM    842  O   ALA A  60      26.120  28.720  60.780  1.00  0.00           O
ATOM    843  N   ASP A  61      25.750  30.920  60.750  1.00  0.00           N
ATOM    844  HN  ASP A  61      26.060  31.800  61.110  1.00  0.00           H
ATOM    845  CA  ASP A  61      24.590  31.010  59.900  1.00  0.00           C
ATOM    846  HA  ASP A  61      23.800  30.430  60.350  1.00  0.00           H
ATOM    847  CB  ASP A  61      24.130  32.500  59.620  1.00  0.00           C
ATOM    848  HB1 ASP A  61      23.290  32.440  58.900  1.00  0.00           H
ATOM    849  HB2 ASP A  61      24.930  33.210  59.290  1.00  0.00           H
ATOM    850  CG  ASP A  61      23.540  33.070  60.860  1.00  0.00           C
ATOM    851  OD1 ASP A  61      22.510  32.520  61.290  1.00  0.00           O
ATOM    852  OD2 ASP A  61      23.920  34.220  61.160  1.00  0.00           O
ATOM    853  C   ASP A  61      24.720  30.320  58.530  1.00  0.00           C
ATOM    854  O   ASP A  61      23.760  29.820  57.920  1.00  0.00           O
ATOM    855  N   SER A  62      25.960  30.400  57.890  1.00  0.00           N
ATOM    856  HN  SER A  62      26.700  30.940  58.270  1.00  0.00           H
ATOM    857  CA  SER A  62      26.330  29.910  56.580  1.00  0.00           C
ATOM    858  HA  SER A  62      25.420  29.850  56.000  1.00  0.00           H
ATOM    859  CB  SER A  62      27.270  30.900  55.810  1.00  0.00           C
ATOM    860  HB1 SER A  62      26.670  31.830  55.770  1.00  0.00           H
ATOM    861  HB2 SER A  62      27.510  30.390  54.850  1.00  0.00           H
ATOM    862  OG  SER A  62      28.500  31.230  56.560  1.00  0.00           O
ATOM    863  HG1 SER A  62      28.320  32.030  57.060  1.00  0.00           H
ATOM    864  C   SER A  62      26.990  28.540  56.630  1.00  0.00           C
ATOM    865  O   SER A  62      27.380  28.000  55.610  1.00  0.00           O
ATOM    866  N   VAL A  63      27.100  27.940  57.860  1.00  0.00           N
ATOM    867  HN  VAL A  63      26.940  28.380  58.730  1.00  0.00           H
ATOM    868  CA  VAL A  63      27.690  26.570  58.050  1.00  0.00           C
ATOM    869  HA  VAL A  63      27.840  26.130  57.080  1.00  0.00           H
ATOM    870  CB  VAL A  63      29.010  26.660  58.840  1.00  0.00           C
ATOM    871  HB  VAL A  63      29.620  25.740  58.740  1.00  0.00           H
ATOM    872  CG1 VAL A  63      29.950  27.680  58.210  1.00  0.00           C
ATOM    873 HG11 VAL A  63      31.010  27.640  58.560  1.00  0.00           H
ATOM    874 HG12 VAL A  63      29.620  28.690  58.500  1.00  0.00           H
ATOM    875 HG13 VAL A  63      30.050  27.620  57.110  1.00  0.00           H
ATOM    876  CG2 VAL A  63      28.830  26.990  60.340  1.00  0.00           C
ATOM    877 HG21 VAL A  63      28.740  25.970  60.790  1.00  0.00           H
ATOM    878 HG22 VAL A  63      27.990  27.710  60.470  1.00  0.00           H
ATOM    879 HG23 VAL A  63      29.700  27.530  60.760  1.00  0.00           H
ATOM    880  C   VAL A  63      26.830  25.600  58.790  1.00  0.00           C
ATOM    881  O   VAL A  63      27.210  24.390  59.010  1.00  0.00           O
ATOM    882  N   LYS A  64      25.620  26.050  59.230  1.00  0.00           N
ATOM    883  HN  LYS A  64      25.230  26.920  58.950  1.00  0.00           H
ATOM    884  CA  LYS A  64      24.970  25.310  60.280  1.00  0.00           C
ATOM    885  HA  LYS A  64      25.660  25.190  61.100  1.00  0.00           H
ATOM    886  CB  LYS A  64      23.720  26.040  60.720  1.00  0.00           C
ATOM    887  HB1 LYS A  64      23.980  27.070  61.040  1.00  0.00           H
ATOM    888  HB2 LYS A  64      23.360  25.460  61.600  1.00  0.00           H
ATOM    889  CG  LYS A  64      22.640  26.220  59.680  1.00  0.00           C
ATOM    890  HG1 LYS A  64      22.080  25.270  59.630  1.00  0.00           H
ATOM    891  HG2 LYS A  64      23.100  26.430  58.690  1.00  0.00           H
ATOM    892  CD  LYS A  64      21.630  27.320  60.070  1.00  0.00           C
ATOM    893  HD1 LYS A  64      22.060  28.340  60.190  1.00  0.00           H
ATOM    894  HD2 LYS A  64      21.240  27.030  61.060  1.00  0.00           H
ATOM    895  CE  LYS A  64      20.540  27.380  59.010  1.00  0.00           C
ATOM    896  HE1 LYS A  64      19.910  26.470  58.900  1.00  0.00           H
ATOM    897  HE2 LYS A  64      20.970  27.680  58.020  1.00  0.00           H
ATOM    898  NZ  LYS A  64      19.590  28.490  59.440  1.00  0.00           N
ATOM    899  HZ1 LYS A  64      19.900  29.420  59.070  1.00  0.00           H
ATOM    900  HZ2 LYS A  64      19.610  28.490  60.480  1.00  0.00           H
ATOM    901  HZ3 LYS A  64      18.610  28.360  59.120  1.00  0.00           H
ATOM    902  C   LYS A  64      24.540  23.830  59.960  1.00  0.00           C
ATOM    903  O   LYS A  64      24.400  23.020  60.880  1.00  0.00           O
ATOM    904  N   GLY A  65      24.330  23.470  58.670  1.00  0.00           N
ATOM    905  HN  GLY A  65      24.580  24.170  58.010  1.00  0.00           H
ATOM    906  CA  GLY A  65      23.770  22.250  58.090  1.00  0.00           C
ATOM    907  HA1 GLY A  65      23.160  22.620  57.280  1.00  0.00           H
ATOM    908  HA2 GLY A  65      23.250  21.720  58.870  1.00  0.00           H
ATOM    909  C   GLY A  65      24.840  21.310  57.630  1.00  0.00           C
ATOM    910  O   GLY A  65      24.540  20.080  57.410  1.00  0.00           O
ATOM    911  N   ARG A  66      26.170  21.750  57.620  1.00  0.00           N
ATOM    912  HN  ARG A  66      26.370  22.700  57.810  1.00  0.00           H
ATOM    913  CA  ARG A  66      27.260  20.940  57.180  1.00  0.00           C
ATOM    914  HA  ARG A  66      26.840  20.030  56.770  1.00  0.00           H
ATOM    915  CB  ARG A  66      27.920  21.540  55.960  1.00  0.00           C
ATOM    916  HB1 ARG A  66      28.710  20.820  55.660  1.00  0.00           H
ATOM    917  HB2 ARG A  66      28.460  22.500  56.090  1.00  0.00           H
ATOM    918  CG  ARG A  66      26.890  21.740  54.820  1.00  0.00           C
ATOM    919  HG1 ARG A  66      26.170  22.530  55.120  1.00  0.00           H
ATOM    920  HG2 ARG A  66      26.330  20.780  54.840  1.00  0.00           H
ATOM    921  CD  ARG A  66      27.350  21.910  53.430  1.00  0.00           C
ATOM    922  HD1 ARG A  66      26.490  22.120  52.760  1.00  0.00           H
ATOM    923  HD2 ARG A  66      27.880  21.060  52.950  1.00  0.00           H
ATOM    924  NE  ARG A  66      28.180  23.120  53.430  1.00  0.00           N
ATOM    925  HE  ARG A  66      27.810  24.020  53.670  1.00  0.00           H
ATOM    926  CZ  ARG A  66      29.500  23.130  53.370  1.00  0.00           C
ATOM    927  NH1 ARG A  66      30.240  22.060  53.250  1.00  0.00           N
ATOM    928 HH11 ARG A  66      31.210  22.230  53.140  1.00  0.00           H
ATOM    929 HH12 ARG A  66      29.760  21.210  52.990  1.00  0.00           H
ATOM    930  NH2 ARG A  66      30.160  24.230  53.550  1.00  0.00           N
ATOM    931 HH21 ARG A  66      29.570  25.030  53.670  1.00  0.00           H
ATOM    932 HH22 ARG A  66      31.140  24.190  53.740  1.00  0.00           H
ATOM    933  C   ARG A  66      28.280  20.470  58.230  1.00  0.00           C
ATOM    934  O   ARG A  66      29.030  19.550  57.990  1.00  0.00           O
ATOM    935  N   PHE A  67      28.300  21.150  59.340  1.00  0.00           N
ATOM    936  HN  PHE A  67      27.660  21.890  59.520  1.00  0.00           H
ATOM    937  CA  PHE A  67      29.260  20.910  60.420  1.00  0.00           C
ATOM    938  HA  PHE A  67      30.020  20.170  60.220  1.00  0.00           H
ATOM    939  CB  PHE A  67      29.950  22.220  60.660  1.00  0.00           C
ATOM    940  HB1 PHE A  67      30.540  22.130  61.590  1.00  0.00           H
ATOM    941  HB2 PHE A  67      29.140  22.950  60.910  1.00  0.00           H
ATOM    942  CG  PHE A  67      30.830  22.740  59.490  1.00  0.00           C
ATOM    943  CD1 PHE A  67      32.180  22.620  59.550  1.00  0.00           C
ATOM    944  HD1 PHE A  67      32.530  22.060  60.400  1.00  0.00           H
ATOM    945  CE1 PHE A  67      33.090  23.070  58.560  1.00  0.00           C
ATOM    946  HE1 PHE A  67      34.130  22.890  58.750  1.00  0.00           H
ATOM    947  CZ  PHE A  67      32.510  23.640  57.410  1.00  0.00           C
ATOM    948  HZ  PHE A  67      33.120  23.900  56.560  1.00  0.00           H
ATOM    949  CD2 PHE A  67      30.270  23.230  58.340  1.00  0.00           C
ATOM    950  HD2 PHE A  67      29.200  23.390  58.360  1.00  0.00           H
ATOM    951  CE2 PHE A  67      31.070  23.730  57.280  1.00  0.00           C
ATOM    952  HE2 PHE A  67      30.650  24.230  56.430  1.00  0.00           H
ATOM    953  C   PHE A  67      28.460  20.440  61.620  1.00  0.00           C
ATOM    954  O   PHE A  67      27.320  20.760  61.900  1.00  0.00           O
ATOM    955  N   THR A  68      29.010  19.500  62.350  1.00  0.00           N
ATOM    956  HN  THR A  68      29.910  19.210  62.050  1.00  0.00           H
ATOM    957  CA  THR A  68      28.360  19.000  63.510  1.00  0.00           C
ATOM    958  HA  THR A  68      27.540  19.600  63.870  1.00  0.00           H
ATOM    959  CB  THR A  68      27.790  17.540  63.450  1.00  0.00           C
ATOM    960  HB  THR A  68      27.740  17.120  64.480  1.00  0.00           H
ATOM    961  OG1 THR A  68      28.580  16.650  62.680  1.00  0.00           O
ATOM    962  HG1 THR A  68      29.130  17.210  62.120  1.00  0.00           H
ATOM    963  CG2 THR A  68      26.410  17.540  62.830  1.00  0.00           C
ATOM    964 HG21 THR A  68      26.320  17.780  61.750  1.00  0.00           H
ATOM    965 HG22 THR A  68      25.720  18.240  63.340  1.00  0.00           H
ATOM    966 HG23 THR A  68      25.870  16.580  62.870  1.00  0.00           H
ATOM    967  C   THR A  68      29.430  18.990  64.600  1.00  0.00           C
ATOM    968  O   THR A  68      30.490  18.460  64.390  1.00  0.00           O
ATOM    969  N   ILE A  69      29.150  19.580  65.770  1.00  0.00           N
ATOM    970  HN  ILE A  69      28.300  20.050  66.020  1.00  0.00           H
ATOM    971  CA  ILE A  69      30.050  19.790  66.910  1.00  0.00           C
ATOM    972  HA  ILE A  69      31.010  19.410  66.600  1.00  0.00           H
ATOM    973  CB  ILE A  69      30.250  21.240  67.390  1.00  0.00           C
ATOM    974  HB  ILE A  69      29.280  21.760  67.480  1.00  0.00           H
ATOM    975  CG2 ILE A  69      30.970  21.170  68.810  1.00  0.00           C
ATOM    976 HG21 ILE A  69      31.980  20.750  68.640  1.00  0.00           H
ATOM    977 HG22 ILE A  69      30.430  20.650  69.640  1.00  0.00           H
ATOM    978 HG23 ILE A  69      31.230  22.210  69.110  1.00  0.00           H
ATOM    979  CG1 ILE A  69      31.190  22.120  66.470  1.00  0.00           C
ATOM    980 HG11 ILE A  69      31.940  21.430  66.030  1.00  0.00           H
ATOM    981 HG12 ILE A  69      31.640  22.880  67.150  1.00  0.00           H
ATOM    982  CD  ILE A  69      30.520  22.890  65.340  1.00  0.00           C
ATOM    983  HD1 ILE A  69      31.360  23.370  64.790  1.00  0.00           H
ATOM    984  HD2 ILE A  69      29.740  23.560  65.750  1.00  0.00           H
ATOM    985  HD3 ILE A  69      30.090  22.140  64.640  1.00  0.00           H
ATOM    986  C   ILE A  69      29.610  18.900  68.070  1.00  0.00           C
ATOM    987  O   ILE A  69      28.420  18.950  68.360  1.00  0.00           O
ATOM    988  N   SER A  70      30.430  17.960  68.640  1.00  0.00           N
ATOM    989  HN  SER A  70      31.260  17.710  68.150  1.00  0.00           H
ATOM    990  CA  SER A  70      30.080  17.400  69.970  1.00  0.00           C
ATOM    991  HA  SER A  70      29.180  17.860  70.350  1.00  0.00           H
ATOM    992  CB  SER A  70      29.970  15.880  70.020  1.00  0.00           C
ATOM    993  HB1 SER A  70      30.850  15.300  69.690  1.00  0.00           H
ATOM    994  HB2 SER A  70      29.190  15.610  69.270  1.00  0.00           H
ATOM    995  OG  SER A  70      29.560  15.450  71.260  1.00  0.00           O
ATOM    996  HG1 SER A  70      29.870  14.550  71.400  1.00  0.00           H
ATOM    997  C   SER A  70      31.220  17.770  70.980  1.00  0.00           C
ATOM    998  O   SER A  70      32.380  17.760  70.590  1.00  0.00           O
ATOM    999  N   ARG A  71      31.040  17.930  72.290  1.00  0.00           N
ATOM   1000  HN  ARG A  71      30.190  17.580  72.660  1.00  0.00           H
ATOM   1001  CA  ARG A  71      32.100  18.460  73.250  1.00  0.00           C
ATOM   1002  HA  ARG A  71      33.070  18.190  72.850  1.00  0.00           H
ATOM   1003  CB  ARG A  71      32.000  19.970  73.310  1.00  0.00           C
ATOM   1004  HB1 ARG A  71      31.750  20.300  72.280  1.00  0.00           H
ATOM   1005  HB2 ARG A  71      32.930  20.530  73.600  1.00  0.00           H
ATOM   1006  CG  ARG A  71      31.160  20.660  74.450  1.00  0.00           C
ATOM   1007  HG1 ARG A  71      31.370  21.750  74.310  1.00  0.00           H
ATOM   1008  HG2 ARG A  71      31.450  20.340  75.470  1.00  0.00           H
ATOM   1009  CD  ARG A  71      29.610  20.380  74.390  1.00  0.00           C
ATOM   1010  HD1 ARG A  71      29.360  19.340  74.690  1.00  0.00           H
ATOM   1011  HD2 ARG A  71      29.310  20.520  73.330  1.00  0.00           H
ATOM   1012  NE  ARG A  71      29.020  21.270  75.440  1.00  0.00           N
ATOM   1013  HE  ARG A  71      29.640  21.520  76.190  1.00  0.00           H
ATOM   1014  CZ  ARG A  71      27.830  21.920  75.320  1.00  0.00           C
ATOM   1015  NH1 ARG A  71      27.010  21.540  74.370  1.00  0.00           N
ATOM   1016 HH11 ARG A  71      27.160  20.600  74.040  1.00  0.00           H
ATOM   1017 HH12 ARG A  71      26.080  21.900  74.480  1.00  0.00           H
ATOM   1018  NH2 ARG A  71      27.430  22.900  76.140  1.00  0.00           N
ATOM   1019 HH21 ARG A  71      28.190  23.210  76.700  1.00  0.00           H
ATOM   1020 HH22 ARG A  71      26.710  23.530  75.840  1.00  0.00           H
ATOM   1021  C   ARG A  71      31.920  17.860  74.590  1.00  0.00           C
ATOM   1022  O   ARG A  71      30.800  17.480  74.930  1.00  0.00           O
ATOM   1023  N   ASP A  72      32.950  17.700  75.400  1.00  0.00           N
ATOM   1024  HN  ASP A  72      33.870  17.910  75.070  1.00  0.00           H
ATOM   1025  CA  ASP A  72      32.850  17.230  76.780  1.00  0.00           C
ATOM   1026  HA  ASP A  72      31.810  17.270  77.070  1.00  0.00           H
ATOM   1027  CB  ASP A  72      33.400  15.820  77.020  1.00  0.00           C
ATOM   1028  HB1 ASP A  72      34.500  15.990  77.070  1.00  0.00           H
ATOM   1029  HB2 ASP A  72      33.300  15.150  76.140  1.00  0.00           H
ATOM   1030  CG  ASP A  72      32.870  15.150  78.210  1.00  0.00           C
ATOM   1031  OD1 ASP A  72      32.680  13.890  78.100  1.00  0.00           O
ATOM   1032  OD2 ASP A  72      32.680  15.770  79.280  1.00  0.00           O
ATOM   1033  C   ASP A  72      33.560  18.220  77.630  1.00  0.00           C
ATOM   1034  O   ASP A  72      34.790  18.420  77.430  1.00  0.00           O
ATOM   1035  N   ASN A  73      32.910  18.830  78.610  1.00  0.00           N
ATOM   1036  HN  ASN A  73      31.960  18.540  78.730  1.00  0.00           H
ATOM   1037  CA  ASN A  73      33.440  19.820  79.470  1.00  0.00           C
ATOM   1038  HA  ASN A  73      34.320  20.250  79.010  1.00  0.00           H
ATOM   1039  CB  ASN A  73      32.420  20.830  79.920  1.00  0.00           C
ATOM   1040  HB1 ASN A  73      32.840  21.540  80.670  1.00  0.00           H
ATOM   1041  HB2 ASN A  73      31.550  20.380  80.440  1.00  0.00           H
ATOM   1042  CG  ASN A  73      32.010  21.560  78.640  1.00  0.00           C
ATOM   1043  OD1 ASN A  73      31.050  21.070  77.960  1.00  0.00           O
ATOM   1044  ND2 ASN A  73      32.650  22.670  78.350  1.00  0.00           N
ATOM   1045 HD21 ASN A  73      33.390  22.960  78.970  1.00  0.00           H
ATOM   1046 HD22 ASN A  73      32.340  23.230  77.590  1.00  0.00           H
ATOM   1047  C   ASN A  73      33.950  19.140  80.770  1.00  0.00           C
ATOM   1048  O   ASN A  73      34.880  19.690  81.390  1.00  0.00           O
ATOM   1049  N   ASP A  74      33.460  18.000  81.210  1.00  0.00           N
ATOM   1050  HN  ASP A  74      32.650  17.680  80.710  1.00  0.00           H
ATOM   1051  CA  ASP A  74      34.100  17.290  82.310  1.00  0.00           C
ATOM   1052  HA  ASP A  74      34.260  17.960  83.150  1.00  0.00           H
ATOM   1053  CB  ASP A  74      33.250  16.030  82.750  1.00  0.00           C
ATOM   1054  HB1 ASP A  74      33.890  15.410  83.420  1.00  0.00           H
ATOM   1055  HB2 ASP A  74      32.920  15.430  81.870  1.00  0.00           H
ATOM   1056  CG  ASP A  74      32.080  16.310  83.630  1.00  0.00           C
ATOM   1057  OD1 ASP A  74      31.670  17.480  83.760  1.00  0.00           O
ATOM   1058  OD2 ASP A  74      31.460  15.360  84.190  1.00  0.00           O
ATOM   1059  C   ASP A  74      35.530  16.780  82.060  1.00  0.00           C
ATOM   1060  O   ASP A  74      36.430  16.670  82.870  1.00  0.00           O
ATOM   1061  N   LYS A  75      35.760  16.370  80.780  1.00  0.00           N
ATOM   1062  HN  LYS A  75      35.030  16.440  80.100  1.00  0.00           H
ATOM   1063  CA  LYS A  75      37.020  15.890  80.300  1.00  0.00           C
ATOM   1064  HA  LYS A  75      37.680  15.810  81.160  1.00  0.00           H
ATOM   1065  CB  LYS A  75      36.900  14.410  79.840  1.00  0.00           C
ATOM   1066  HB1 LYS A  75      37.760  14.090  79.210  1.00  0.00           H
ATOM   1067  HB2 LYS A  75      35.970  14.320  79.240  1.00  0.00           H
ATOM   1068  CG  LYS A  75      36.920  13.440  80.990  1.00  0.00           C
ATOM   1069  HG1 LYS A  75      36.100  13.680  81.710  1.00  0.00           H
ATOM   1070  HG2 LYS A  75      37.880  13.630  81.510  1.00  0.00           H
ATOM   1071  CD  LYS A  75      36.810  12.010  80.550  1.00  0.00           C
ATOM   1072  HD1 LYS A  75      37.500  11.960  79.680  1.00  0.00           H
ATOM   1073  HD2 LYS A  75      35.860  11.730  80.050  1.00  0.00           H
ATOM   1074  CE  LYS A  75      37.350  11.010  81.570  1.00  0.00           C
ATOM   1075  HE1 LYS A  75      38.430  11.160  81.760  1.00  0.00           H
ATOM   1076  HE2 LYS A  75      37.230   9.980  81.160  1.00  0.00           H
ATOM   1077  NZ  LYS A  75      36.700  11.110  82.890  1.00  0.00           N
ATOM   1078  HZ1 LYS A  75      35.700  11.390  82.820  1.00  0.00           H
ATOM   1079  HZ2 LYS A  75      37.210  11.790  83.490  1.00  0.00           H
ATOM   1080  HZ3 LYS A  75      36.760  10.160  83.310  1.00  0.00           H
ATOM   1081  C   LYS A  75      37.840  16.730  79.370  1.00  0.00           C
ATOM   1082  O   LYS A  75      38.880  16.380  78.850  1.00  0.00           O
ATOM   1083  N   ASN A  76      37.380  17.920  79.090  1.00  0.00           N
ATOM   1084  HN  ASN A  76      36.510  18.240  79.450  1.00  0.00           H
ATOM   1085  CA  ASN A  76      38.060  18.900  78.230  1.00  0.00           C
ATOM   1086  HA  ASN A  76      37.370  19.720  78.150  1.00  0.00           H
ATOM   1087  CB  ASN A  76      39.280  19.620  78.950  1.00  0.00           C
ATOM   1088  HB1 ASN A  76      39.600  20.380  78.220  1.00  0.00           H
ATOM   1089  HB2 ASN A  76      40.080  18.860  79.060  1.00  0.00           H
ATOM   1090  CG  ASN A  76      38.880  20.330  80.250  1.00  0.00           C
ATOM   1091  OD1 ASN A  76      37.720  20.720  80.460  1.00  0.00           O
ATOM   1092  ND2 ASN A  76      39.910  20.630  81.150  1.00  0.00           N
ATOM   1093 HD21 ASN A  76      39.880  21.340  81.850  1.00  0.00           H
ATOM   1094 HD22 ASN A  76      40.840  20.410  80.830  1.00  0.00           H
ATOM   1095  C   ASN A  76      38.370  18.540  76.760  1.00  0.00           C
ATOM   1096  O   ASN A  76      39.500  18.730  76.320  1.00  0.00           O
ATOM   1097  N   THR A  77      37.410  18.120  75.940  1.00  0.00           N
ATOM   1098  HN  THR A  77      36.480  18.010  76.300  1.00  0.00           H
ATOM   1099  CA  THR A  77      37.570  17.890  74.470  1.00  0.00           C
ATOM   1100  HA  THR A  77      38.270  18.640  74.150  1.00  0.00           H
ATOM   1101  CB  THR A  77      37.960  16.490  74.120  1.00  0.00           C
ATOM   1102  HB  THR A  77      38.910  16.170  74.610  1.00  0.00           H
ATOM   1103  OG1 THR A  77      38.080  16.210  72.690  1.00  0.00           O
ATOM   1104  HG1 THR A  77      38.570  16.950  72.330  1.00  0.00           H
ATOM   1105  CG2 THR A  77      36.980  15.450  74.680  1.00  0.00           C
ATOM   1106 HG21 THR A  77      35.930  15.630  74.370  1.00  0.00           H
ATOM   1107 HG22 THR A  77      36.980  15.520  75.790  1.00  0.00           H
ATOM   1108 HG23 THR A  77      37.350  14.470  74.340  1.00  0.00           H
ATOM   1109  C   THR A  77      36.360  18.390  73.670  1.00  0.00           C
ATOM   1110  O   THR A  77      35.220  18.270  74.130  1.00  0.00           O
ATOM   1111  N   VAL A  78      36.600  18.930  72.440  1.00  0.00           N
ATOM   1112  HN  VAL A  78      37.540  18.880  72.100  1.00  0.00           H
ATOM   1113  CA  VAL A  78      35.600  19.200  71.440  1.00  0.00           C
ATOM   1114  HA  VAL A  78      34.720  18.650  71.730  1.00  0.00           H
ATOM   1115  CB  VAL A  78      35.420  20.770  71.290  1.00  0.00           C
ATOM   1116  HB  VAL A  78      35.320  21.150  72.330  1.00  0.00           H
ATOM   1117  CG1 VAL A  78      36.670  21.490  70.700  1.00  0.00           C
ATOM   1118 HG11 VAL A  78      36.420  22.560  70.560  1.00  0.00           H
ATOM   1119 HG12 VAL A  78      36.980  21.220  69.670  1.00  0.00           H
ATOM   1120 HG13 VAL A  78      37.610  21.510  71.290  1.00  0.00           H
ATOM   1121  CG2 VAL A  78      34.240  21.090  70.370  1.00  0.00           C
ATOM   1122 HG21 VAL A  78      34.470  20.710  69.350  1.00  0.00           H
ATOM   1123 HG22 VAL A  78      34.160  22.190  70.250  1.00  0.00           H
ATOM   1124 HG23 VAL A  78      33.270  20.770  70.800  1.00  0.00           H
ATOM   1125  C   VAL A  78      35.930  18.460  70.050  1.00  0.00           C
ATOM   1126  O   VAL A  78      36.930  18.620  69.320  1.00  0.00           O
ATOM   1127  N   ASP A  79      34.960  17.690  69.560  1.00  0.00           N
ATOM   1128  HN  ASP A  79      34.080  17.560  70.020  1.00  0.00           H
ATOM   1129  CA  ASP A  79      35.030  17.040  68.300  1.00  0.00           C
ATOM   1130  HA  ASP A  79      36.050  16.920  67.990  1.00  0.00           H
ATOM   1131  CB  ASP A  79      34.330  15.600  68.410  1.00  0.00           C
ATOM   1132  HB1 ASP A  79      34.130  15.190  67.390  1.00  0.00           H
ATOM   1133  HB2 ASP A  79      33.330  15.700  68.870  1.00  0.00           H
ATOM   1134  CG  ASP A  79      34.990  14.560  69.290  1.00  0.00           C
ATOM   1135  OD1 ASP A  79      34.250  13.790  69.930  1.00  0.00           O
ATOM   1136  OD2 ASP A  79      36.260  14.420  69.290  1.00  0.00           O
ATOM   1137  C   ASP A  79      34.210  17.900  67.340  1.00  0.00           C
ATOM   1138  O   ASP A  79      33.220  18.610  67.690  1.00  0.00           O
ATOM   1139  N   LEU A  80      34.760  17.940  66.120  1.00  0.00           N
ATOM   1140  HN  LEU A  80      35.550  17.370  65.920  1.00  0.00           H
ATOM   1141  CA  LEU A  80      34.120  18.600  64.960  1.00  0.00           C
ATOM   1142  HA  LEU A  80      33.080  18.770  65.190  1.00  0.00           H
ATOM   1143  CB  LEU A  80      34.760  20.000  64.790  1.00  0.00           C
ATOM   1144  HB1 LEU A  80      35.850  20.030  65.010  1.00  0.00           H
ATOM   1145  HB2 LEU A  80      34.320  20.620  65.600  1.00  0.00           H
ATOM   1146  CG  LEU A  80      34.480  20.760  63.490  1.00  0.00           C
ATOM   1147  HG  LEU A  80      34.850  20.190  62.610  1.00  0.00           H
ATOM   1148  CD1 LEU A  80      32.980  21.140  63.340  1.00  0.00           C
ATOM   1149 HD11 LEU A  80      32.860  21.670  62.370  1.00  0.00           H
ATOM   1150 HD12 LEU A  80      32.720  21.760  64.230  1.00  0.00           H
ATOM   1151 HD13 LEU A  80      32.330  20.250  63.250  1.00  0.00           H
ATOM   1152  CD2 LEU A  80      35.360  22.060  63.570  1.00  0.00           C
ATOM   1153 HD21 LEU A  80      34.880  22.820  64.230  1.00  0.00           H
ATOM   1154 HD22 LEU A  80      35.400  22.530  62.570  1.00  0.00           H
ATOM   1155 HD23 LEU A  80      36.390  21.850  63.950  1.00  0.00           H
ATOM   1156  C   LEU A  80      34.170  17.700  63.720  1.00  0.00           C
ATOM   1157  O   LEU A  80      35.240  17.220  63.270  1.00  0.00           O
ATOM   1158  N   GLN A  81      33.000  17.510  63.150  1.00  0.00           N
ATOM   1159  HN  GLN A  81      32.230  18.080  63.450  1.00  0.00           H
ATOM   1160  CA  GLN A  81      32.930  16.730  61.920  1.00  0.00           C
ATOM   1161  HA  GLN A  81      33.910  16.690  61.460  1.00  0.00           H
ATOM   1162  CB  GLN A  81      32.200  15.330  62.130  1.00  0.00           C
ATOM   1163  HB1 GLN A  81      31.180  15.500  62.550  1.00  0.00           H
ATOM   1164  HB2 GLN A  81      32.870  14.770  62.810  1.00  0.00           H
ATOM   1165  CG  GLN A  81      31.890  14.480  60.820  1.00  0.00           C
ATOM   1166  HG1 GLN A  81      32.790  14.560  60.180  1.00  0.00           H
ATOM   1167  HG2 GLN A  81      30.990  14.890  60.310  1.00  0.00           H
ATOM   1168  CD  GLN A  81      31.580  12.950  61.100  1.00  0.00           C
ATOM   1169  OE1 GLN A  81      31.910  12.430  62.170  1.00  0.00           O
ATOM   1170  NE2 GLN A  81      31.060  12.260  60.070  1.00  0.00           N
ATOM   1171 HE21 GLN A  81      30.750  12.680  59.210  1.00  0.00           H
ATOM   1172 HE22 GLN A  81      30.990  11.270  60.190  1.00  0.00           H
ATOM   1173  C   GLN A  81      32.120  17.530  60.940  1.00  0.00           C
ATOM   1174  O   GLN A  81      31.210  18.250  61.330  1.00  0.00           O
ATOM   1175  N   MET A  82      32.360  17.340  59.610  1.00  0.00           N
ATOM   1176  HN  MET A  82      33.100  16.740  59.300  1.00  0.00           H
ATOM   1177  CA  MET A  82      31.550  18.000  58.560  1.00  0.00           C
ATOM   1178  HA  MET A  82      30.550  18.170  58.940  1.00  0.00           H
ATOM   1179  CB  MET A  82      32.250  19.340  58.110  1.00  0.00           C
ATOM   1180  HB1 MET A  82      32.040  20.100  58.900  1.00  0.00           H
ATOM   1181  HB2 MET A  82      31.750  19.780  57.220  1.00  0.00           H
ATOM   1182  CG  MET A  82      33.740  19.300  57.870  1.00  0.00           C
ATOM   1183  HG1 MET A  82      33.810  20.100  57.110  1.00  0.00           H
ATOM   1184  HG2 MET A  82      34.020  18.400  57.280  1.00  0.00           H
ATOM   1185  SD  MET A  82      34.850  19.740  59.280  1.00  0.00           S
ATOM   1186  CE  MET A  82      36.390  20.160  58.340  1.00  0.00           C
ATOM   1187  HE1 MET A  82      36.230  20.970  57.590  1.00  0.00           H
ATOM   1188  HE2 MET A  82      36.880  19.380  57.720  1.00  0.00           H
ATOM   1189  HE3 MET A  82      37.130  20.470  59.110  1.00  0.00           H
ATOM   1190  C   MET A  82      31.260  17.110  57.330  1.00  0.00           C
ATOM   1191  O   MET A  82      32.040  16.250  56.940  1.00  0.00           O
ATOM   1192  N   ASN A  83      30.120  17.280  56.660  1.00  0.00           N
ATOM   1193  HN  ASN A  83      29.480  17.930  57.060  1.00  0.00           H
ATOM   1194  CA  ASN A  83      29.650  16.380  55.660  1.00  0.00           C
ATOM   1195  HA  ASN A  83      30.450  15.830  55.190  1.00  0.00           H
ATOM   1196  CB  ASN A  83      28.480  15.400  56.190  1.00  0.00           C
ATOM   1197  HB1 ASN A  83      28.190  14.650  55.440  1.00  0.00           H
ATOM   1198  HB2 ASN A  83      27.600  16.040  56.430  1.00  0.00           H
ATOM   1199  CG  ASN A  83      28.790  14.630  57.430  1.00  0.00           C
ATOM   1200  OD1 ASN A  83      29.800  13.900  57.570  1.00  0.00           O
ATOM   1201  ND2 ASN A  83      27.990  14.710  58.530  1.00  0.00           N
ATOM   1202 HD21 ASN A  83      28.120  14.070  59.290  1.00  0.00           H
ATOM   1203 HD22 ASN A  83      27.160  15.270  58.480  1.00  0.00           H
ATOM   1204  C   ASN A  83      29.130  17.250  54.480  1.00  0.00           C
ATOM   1205  O   ASN A  83      28.700  18.380  54.640  1.00  0.00           O
ATOM   1206  N   ASN A  84      29.010  16.690  53.280  1.00  0.00           N
ATOM   1207  HN  ASN A  84      29.280  15.770  53.000  1.00  0.00           H
ATOM   1208  CA  ASN A  84      28.620  17.420  52.050  1.00  0.00           C
ATOM   1209  HA  ASN A  84      28.810  16.660  51.310  1.00  0.00           H
ATOM   1210  CB  ASN A  84      27.100  17.740  52.110  1.00  0.00           C
ATOM   1211  HB1 ASN A  84      26.830  18.540  52.830  1.00  0.00           H
ATOM   1212  HB2 ASN A  84      26.550  16.860  52.480  1.00  0.00           H
ATOM   1213  CG  ASN A  84      26.460  18.020  50.710  1.00  0.00           C
ATOM   1214  OD1 ASN A  84      27.180  17.950  49.720  1.00  0.00           O
ATOM   1215  ND2 ASN A  84      25.140  18.340  50.610  1.00  0.00           N
ATOM   1216 HD21 ASN A  84      24.780  18.570  49.710  1.00  0.00           H
ATOM   1217 HD22 ASN A  84      24.520  18.180  51.380  1.00  0.00           H
ATOM   1218  C   ASN A  84      29.450  18.620  51.770  1.00  0.00           C
ATOM   1219  O   ASN A  84      28.990  19.730  51.540  1.00  0.00           O
ATOM   1220  N   LEU A  85      30.770  18.430  51.790  1.00  0.00           N
ATOM   1221  HN  LEU A  85      31.020  17.480  51.960  1.00  0.00           H
ATOM   1222  CA  LEU A  85      31.850  19.440  51.610  1.00  0.00           C
ATOM   1223  HA  LEU A  85      31.740  20.120  52.450  1.00  0.00           H
ATOM   1224  CB  LEU A  85      33.260  18.820  51.870  1.00  0.00           C
ATOM   1225  HB1 LEU A  85      34.060  19.530  51.580  1.00  0.00           H
ATOM   1226  HB2 LEU A  85      33.410  17.940  51.200  1.00  0.00           H
ATOM   1227  CG  LEU A  85      33.520  18.480  53.330  1.00  0.00           C
ATOM   1228  HG  LEU A  85      32.720  17.820  53.750  1.00  0.00           H
ATOM   1229  CD1 LEU A  85      34.870  17.760  53.440  1.00  0.00           C
ATOM   1230 HD11 LEU A  85      34.930  17.290  54.450  1.00  0.00           H
ATOM   1231 HD12 LEU A  85      35.700  18.500  53.420  1.00  0.00           H
ATOM   1232 HD13 LEU A  85      34.950  16.960  52.670  1.00  0.00           H
ATOM   1233  CD2 LEU A  85      33.620  19.720  54.190  1.00  0.00           C
ATOM   1234 HD21 LEU A  85      34.180  20.570  53.740  1.00  0.00           H
ATOM   1235 HD22 LEU A  85      34.190  19.470  55.110  1.00  0.00           H
ATOM   1236 HD23 LEU A  85      32.560  20.010  54.370  1.00  0.00           H
ATOM   1237  C   LEU A  85      31.840  20.260  50.320  1.00  0.00           C
ATOM   1238  O   LEU A  85      31.430  19.840  49.190  1.00  0.00           O
ATOM   1239  N   LYS A  86      32.250  21.460  50.510  1.00  0.00           N
ATOM   1240  HN  LYS A  86      32.640  21.680  51.400  1.00  0.00           H
ATOM   1241  CA  LYS A  86      32.270  22.440  49.440  1.00  0.00           C
ATOM   1242  HA  LYS A  86      31.910  21.950  48.550  1.00  0.00           H
ATOM   1243  CB  LYS A  86      31.360  23.620  49.860  1.00  0.00           C
ATOM   1244  HB1 LYS A  86      31.400  24.480  49.160  1.00  0.00           H
ATOM   1245  HB2 LYS A  86      31.820  23.910  50.830  1.00  0.00           H
ATOM   1246  CG  LYS A  86      29.830  23.230  49.980  1.00  0.00           C
ATOM   1247  HG1 LYS A  86      29.300  23.890  50.700  1.00  0.00           H
ATOM   1248  HG2 LYS A  86      29.710  22.210  50.410  1.00  0.00           H
ATOM   1249  CD  LYS A  86      29.100  23.230  48.640  1.00  0.00           C
ATOM   1250  HD1 LYS A  86      29.700  22.670  47.890  1.00  0.00           H
ATOM   1251  HD2 LYS A  86      28.990  24.270  48.280  1.00  0.00           H
ATOM   1252  CE  LYS A  86      27.770  22.420  48.610  1.00  0.00           C
ATOM   1253  HE1 LYS A  86      27.000  22.930  49.230  1.00  0.00           H
ATOM   1254  HE2 LYS A  86      27.810  21.350  48.920  1.00  0.00           H
ATOM   1255  NZ  LYS A  86      27.200  22.530  47.250  1.00  0.00           N
ATOM   1256  HZ1 LYS A  86      27.770  21.900  46.650  1.00  0.00           H
ATOM   1257  HZ2 LYS A  86      27.180  23.510  46.900  1.00  0.00           H
ATOM   1258  HZ3 LYS A  86      26.200  22.240  47.300  1.00  0.00           H
ATOM   1259  C   LYS A  86      33.640  22.900  49.110  1.00  0.00           C
ATOM   1260  O   LYS A  86      34.460  22.730  50.000  1.00  0.00           O
ATOM   1261  N   PRO A  87      34.040  23.510  47.980  1.00  0.00           N
ATOM   1262  CD  PRO A  87      33.210  23.930  46.820  1.00  0.00           C
ATOM   1263  HD1 PRO A  87      32.430  24.640  47.160  1.00  0.00           H
ATOM   1264  HD2 PRO A  87      32.710  23.030  46.420  1.00  0.00           H
ATOM   1265  CA  PRO A  87      35.470  23.660  47.660  1.00  0.00           C
ATOM   1266  HA  PRO A  87      35.970  22.760  48.000  1.00  0.00           H
ATOM   1267  CB  PRO A  87      35.400  23.920  46.090  1.00  0.00           C
ATOM   1268  HB1 PRO A  87      35.410  22.960  45.530  1.00  0.00           H
ATOM   1269  HB2 PRO A  87      36.330  24.480  45.840  1.00  0.00           H
ATOM   1270  CG  PRO A  87      34.100  24.620  45.780  1.00  0.00           C
ATOM   1271  HG1 PRO A  87      34.130  25.720  45.870  1.00  0.00           H
ATOM   1272  HG2 PRO A  87      33.820  24.350  44.740  1.00  0.00           H
ATOM   1273  C   PRO A  87      36.010  24.830  48.480  1.00  0.00           C
ATOM   1274  O   PRO A  87      37.230  25.030  48.470  1.00  0.00           O
ATOM   1275  N   GLU A  88      35.080  25.570  49.090  1.00  0.00           N
ATOM   1276  HN  GLU A  88      34.110  25.360  48.990  1.00  0.00           H
ATOM   1277  CA  GLU A  88      35.390  26.770  49.900  1.00  0.00           C
ATOM   1278  HA  GLU A  88      36.360  27.130  49.580  1.00  0.00           H
ATOM   1279  CB  GLU A  88      34.350  27.800  49.620  1.00  0.00           C
ATOM   1280  HB1 GLU A  88      34.420  28.640  50.350  1.00  0.00           H
ATOM   1281  HB2 GLU A  88      33.360  27.340  49.830  1.00  0.00           H
ATOM   1282  CG  GLU A  88      34.290  28.240  48.100  1.00  0.00           C
ATOM   1283  HG1 GLU A  88      34.030  27.460  47.360  1.00  0.00           H
ATOM   1284  HG2 GLU A  88      35.330  28.600  47.950  1.00  0.00           H
ATOM   1285  CD  GLU A  88      33.320  29.360  47.790  1.00  0.00           C
ATOM   1286  OE1 GLU A  88      33.660  30.220  46.910  1.00  0.00           O
ATOM   1287  OE2 GLU A  88      32.160  29.280  48.330  1.00  0.00           O
ATOM   1288  C   GLU A  88      35.640  26.450  51.400  1.00  0.00           C
ATOM   1289  O   GLU A  88      35.870  27.350  52.160  1.00  0.00           O
ATOM   1290  N   ASP A  89      35.450  25.130  51.860  1.00  0.00           N
ATOM   1291  HN  ASP A  89      35.190  24.500  51.130  1.00  0.00           H
ATOM   1292  CA  ASP A  89      35.670  24.680  53.220  1.00  0.00           C
ATOM   1293  HA  ASP A  89      35.220  25.330  53.960  1.00  0.00           H
ATOM   1294  CB  ASP A  89      35.020  23.310  53.320  1.00  0.00           C
ATOM   1295  HB1 ASP A  89      35.260  22.890  54.310  1.00  0.00           H
ATOM   1296  HB2 ASP A  89      35.260  22.610  52.490  1.00  0.00           H
ATOM   1297  CG  ASP A  89      33.480  23.460  53.290  1.00  0.00           C
ATOM   1298  OD1 ASP A  89      32.970  24.510  53.750  1.00  0.00           O
ATOM   1299  OD2 ASP A  89      32.760  22.500  53.070  1.00  0.00           O
ATOM   1300  C   ASP A  89      37.220  24.580  53.510  1.00  0.00           C
ATOM   1301  O   ASP A  89      37.590  24.550  54.670  1.00  0.00           O
ATOM   1302  N   THR A  90      38.050  24.600  52.430  1.00  0.00           N
ATOM   1303  HN  THR A  90      37.710  24.620  51.490  1.00  0.00           H
ATOM   1304  CA  THR A  90      39.550  24.690  52.560  1.00  0.00           C
ATOM   1305  HA  THR A  90      39.770  23.750  53.050  1.00  0.00           H
ATOM   1306  CB  THR A  90      40.340  24.720  51.210  1.00  0.00           C
ATOM   1307  HB  THR A  90      39.970  25.550  50.570  1.00  0.00           H
ATOM   1308  OG1 THR A  90      40.170  23.550  50.360  1.00  0.00           O
ATOM   1309  HG1 THR A  90      40.300  23.810  49.440  1.00  0.00           H
ATOM   1310  CG2 THR A  90      41.820  24.900  51.370  1.00  0.00           C
ATOM   1311 HG21 THR A  90      42.110  25.780  51.990  1.00  0.00           H
ATOM   1312 HG22 THR A  90      42.320  24.840  50.390  1.00  0.00           H
ATOM   1313 HG23 THR A  90      42.110  24.020  51.980  1.00  0.00           H
ATOM   1314  C   THR A  90      40.050  25.820  53.440  1.00  0.00           C
ATOM   1315  O   THR A  90      39.830  26.970  53.100  1.00  0.00           O
ATOM   1316  N   ALA A  91      40.780  25.550  54.570  1.00  0.00           N
ATOM   1317  HN  ALA A  91      40.910  24.610  54.870  1.00  0.00           H
ATOM   1318  CA  ALA A  91      41.240  26.510  55.470  1.00  0.00           C
ATOM   1319  HA  ALA A  91      41.940  27.140  54.940  1.00  0.00           H
ATOM   1320  CB  ALA A  91      40.060  27.360  56.040  1.00  0.00           C
ATOM   1321  HB1 ALA A  91      40.480  28.220  56.610  1.00  0.00           H
ATOM   1322  HB2 ALA A  91      39.370  26.770  56.680  1.00  0.00           H
ATOM   1323  HB3 ALA A  91      39.500  27.860  55.220  1.00  0.00           H
ATOM   1324  C   ALA A  91      42.000  25.940  56.570  1.00  0.00           C
ATOM   1325  O   ALA A  91      41.970  24.710  56.850  1.00  0.00           O
ATOM   1326  N   ASP A  92      42.700  26.700  57.400  1.00  0.00           N
ATOM   1327  HN  ASP A  92      42.840  27.670  57.220  1.00  0.00           H
ATOM   1328  CA  ASP A  92      43.310  26.210  58.560  1.00  0.00           C
ATOM   1329  HA  ASP A  92      43.560  25.160  58.510  1.00  0.00           H
ATOM   1330  CB  ASP A  92      44.690  27.010  58.760  1.00  0.00           C
ATOM   1331  HB1 ASP A  92      45.230  26.590  59.630  1.00  0.00           H
ATOM   1332  HB2 ASP A  92      44.360  28.040  58.990  1.00  0.00           H
ATOM   1333  CG  ASP A  92      45.710  26.890  57.600  1.00  0.00           C
ATOM   1334  OD1 ASP A  92      46.690  27.670  57.560  1.00  0.00           O
ATOM   1335  OD2 ASP A  92      45.650  25.860  56.820  1.00  0.00           O
ATOM   1336  C   ASP A  92      42.360  26.530  59.690  1.00  0.00           C
ATOM   1337  O   ASP A  92      41.860  27.590  59.860  1.00  0.00           O
ATOM   1338  N   TYR A  93      42.000  25.500  60.570  1.00  0.00           N
ATOM   1339  HN  TYR A  93      42.310  24.570  60.380  1.00  0.00           H
ATOM   1340  CA  TYR A  93      40.980  25.490  61.600  1.00  0.00           C
ATOM   1341  HA  TYR A  93      40.330  26.340  61.420  1.00  0.00           H
ATOM   1342  CB  TYR A  93      40.150  24.210  61.460  1.00  0.00           C
ATOM   1343  HB1 TYR A  93      39.570  23.860  62.340  1.00  0.00           H
ATOM   1344  HB2 TYR A  93      40.810  23.340  61.230  1.00  0.00           H
ATOM   1345  CG  TYR A  93      39.110  24.420  60.310  1.00  0.00           C
ATOM   1346  CD1 TYR A  93      37.750  24.530  60.710  1.00  0.00           C
ATOM   1347  HD1 TYR A  93      37.430  24.670  61.730  1.00  0.00           H
ATOM   1348  CE1 TYR A  93      36.740  24.700  59.690  1.00  0.00           C
ATOM   1349  HE1 TYR A  93      35.720  24.840  60.020  1.00  0.00           H
ATOM   1350  CZ  TYR A  93      37.120  24.700  58.300  1.00  0.00           C
ATOM   1351  OH  TYR A  93      36.200  24.760  57.290  1.00  0.00           O
ATOM   1352  HH  TYR A  93      36.710  24.670  56.480  1.00  0.00           H
ATOM   1353  CD2 TYR A  93      39.430  24.340  58.890  1.00  0.00           C
ATOM   1354  HD2 TYR A  93      40.460  24.170  58.610  1.00  0.00           H
ATOM   1355  CE2 TYR A  93      38.420  24.390  57.970  1.00  0.00           C
ATOM   1356  HE2 TYR A  93      38.690  24.410  56.930  1.00  0.00           H
ATOM   1357  C   TYR A  93      41.610  25.540  62.970  1.00  0.00           C
ATOM   1358  O   TYR A  93      42.450  24.700  63.320  1.00  0.00           O
ATOM   1359  N   TYR A  94      41.190  26.440  63.790  1.00  0.00           N
ATOM   1360  HN  TYR A  94      40.380  26.900  63.450  1.00  0.00           H
ATOM   1361  CA  TYR A  94      41.690  26.850  65.060  1.00  0.00           C
ATOM   1362  HA  TYR A  94      42.550  26.270  65.360  1.00  0.00           H
ATOM   1363  CB  TYR A  94      42.050  28.360  64.970  1.00  0.00           C
ATOM   1364  HB1 TYR A  94      42.060  28.720  66.020  1.00  0.00           H
ATOM   1365  HB2 TYR A  94      41.390  28.950  64.300  1.00  0.00           H
ATOM   1366  CG  TYR A  94      43.440  28.590  64.520  1.00  0.00           C
ATOM   1367  CD1 TYR A  94      43.730  28.430  63.180  1.00  0.00           C
ATOM   1368  HD1 TYR A  94      42.970  28.090  62.490  1.00  0.00           H
ATOM   1369  CE1 TYR A  94      45.030  28.730  62.700  1.00  0.00           C
ATOM   1370  HE1 TYR A  94      45.260  28.690  61.640  1.00  0.00           H
ATOM   1371  CZ  TYR A  94      46.010  29.100  63.630  1.00  0.00           C
ATOM   1372  OH  TYR A  94      47.330  29.460  63.280  1.00  0.00           O
ATOM   1373  HH  TYR A  94      47.310  29.360  62.330  1.00  0.00           H
ATOM   1374  CD2 TYR A  94      44.440  28.890  65.390  1.00  0.00           C
ATOM   1375  HD2 TYR A  94      44.110  28.990  66.410  1.00  0.00           H
ATOM   1376  CE2 TYR A  94      45.720  29.260  64.960  1.00  0.00           C
ATOM   1377  HE2 TYR A  94      46.470  29.410  65.730  1.00  0.00           H
ATOM   1378  C   TYR A  94      40.630  26.650  66.140  1.00  0.00           C
ATOM   1379  O   TYR A  94      39.480  27.100  66.050  1.00  0.00           O
ATOM   1380  N   CYS A  95      40.960  25.740  67.100  1.00  0.00           N
ATOM   1381  HN  CYS A  95      41.690  25.080  66.990  1.00  0.00           H
ATOM   1382  CA  CYS A  95      40.170  25.520  68.240  1.00  0.00           C
ATOM   1383  HA  CYS A  95      39.140  25.570  67.920  1.00  0.00           H
ATOM   1384  CB  CYS A  95      40.120  24.150  68.920  1.00  0.00           C
ATOM   1385  HB1 CYS A  95      39.510  23.420  68.350  1.00  0.00           H
ATOM   1386  HB2 CYS A  95      39.530  24.400  69.830  1.00  0.00           H
ATOM   1387  SG  CYS A  95      41.760  23.590  69.490  1.00  0.00           S
ATOM   1388  C   CYS A  95      40.480  26.680  69.240  1.00  0.00           C
ATOM   1389  O   CYS A  95      41.610  27.080  69.390  1.00  0.00           O
ATOM   1390  N   ARG A  96      39.450  27.210  69.900  1.00  0.00           N
ATOM   1391  HN  ARG A  96      38.550  26.930  69.580  1.00  0.00           H
ATOM   1392  CA  ARG A  96      39.540  28.240  70.920  1.00  0.00           C
ATOM   1393  HA  ARG A  96      40.570  28.540  71.050  1.00  0.00           H
ATOM   1394  CB  ARG A  96      38.640  29.450  70.650  1.00  0.00           C
ATOM   1395  HB1 ARG A  96      37.570  29.220  70.470  1.00  0.00           H
ATOM   1396  HB2 ARG A  96      39.060  29.970  69.770  1.00  0.00           H
ATOM   1397  CG  ARG A  96      38.740  30.510  71.730  1.00  0.00           C
ATOM   1398  HG1 ARG A  96      39.800  30.760  71.950  1.00  0.00           H
ATOM   1399  HG2 ARG A  96      38.380  30.050  72.670  1.00  0.00           H
ATOM   1400  CD  ARG A  96      37.910  31.740  71.650  1.00  0.00           C
ATOM   1401  HD1 ARG A  96      36.840  31.550  71.400  1.00  0.00           H
ATOM   1402  HD2 ARG A  96      38.290  32.360  70.820  1.00  0.00           H
ATOM   1403  NE  ARG A  96      37.990  32.560  72.830  1.00  0.00           N
ATOM   1404  HE  ARG A  96      38.890  32.900  73.110  1.00  0.00           H
ATOM   1405  CZ  ARG A  96      36.880  33.060  73.360  1.00  0.00           C
ATOM   1406  NH1 ARG A  96      35.610  32.820  73.110  1.00  0.00           N
ATOM   1407 HH11 ARG A  96      35.270  32.140  72.470  1.00  0.00           H
ATOM   1408 HH12 ARG A  96      34.960  33.470  73.500  1.00  0.00           H
ATOM   1409  NH2 ARG A  96      37.180  33.990  74.210  1.00  0.00           N
ATOM   1410 HH21 ARG A  96      38.100  33.830  74.590  1.00  0.00           H
ATOM   1411 HH22 ARG A  96      36.530  34.700  74.480  1.00  0.00           H
ATOM   1412  C   ARG A  96      39.000  27.600  72.170  1.00  0.00           C
ATOM   1413  O   ARG A  96      37.930  27.030  72.080  1.00  0.00           O
ATOM   1414  N   ALA A  97      39.650  27.680  73.370  1.00  0.00           N
ATOM   1415  HN  ALA A  97      40.560  28.090  73.380  1.00  0.00           H
ATOM   1416  CA  ALA A  97      39.120  27.120  74.640  1.00  0.00           C
ATOM   1417  HA  ALA A  97      38.050  26.960  74.640  1.00  0.00           H
ATOM   1418  CB  ALA A  97      39.860  25.880  74.940  1.00  0.00           C
ATOM   1419  HB1 ALA A  97      39.460  25.060  74.310  1.00  0.00           H
ATOM   1420  HB2 ALA A  97      39.790  25.600  76.010  1.00  0.00           H
ATOM   1421  HB3 ALA A  97      40.930  26.000  74.670  1.00  0.00           H
ATOM   1422  C   ALA A  97      39.220  28.150  75.800  1.00  0.00           C
ATOM   1423  O   ALA A  97      40.220  28.880  75.890  1.00  0.00           O
ATOM   1424  N   GLN A  98      38.150  28.340  76.540  1.00  0.00           N
ATOM   1425  HN  GLN A  98      37.460  27.610  76.500  1.00  0.00           H
ATOM   1426  CA  GLN A  98      37.980  29.380  77.510  1.00  0.00           C
ATOM   1427  HA  GLN A  98      38.940  29.840  77.670  1.00  0.00           H
ATOM   1428  CB  GLN A  98      36.900  30.420  77.050  1.00  0.00           C
ATOM   1429  HB1 GLN A  98      36.020  29.870  76.630  1.00  0.00           H
ATOM   1430  HB2 GLN A  98      37.350  30.850  76.130  1.00  0.00           H
ATOM   1431  CG  GLN A  98      36.470  31.530  78.020  1.00  0.00           C
ATOM   1432  HG1 GLN A  98      37.310  32.140  78.400  1.00  0.00           H
ATOM   1433  HG2 GLN A  98      35.960  31.050  78.880  1.00  0.00           H
ATOM   1434  CD  GLN A  98      35.570  32.500  77.310  1.00  0.00           C
ATOM   1435  OE1 GLN A  98      34.400  32.190  77.270  1.00  0.00           O
ATOM   1436  NE2 GLN A  98      36.020  33.710  76.920  1.00  0.00           N
ATOM   1437 HE21 GLN A  98      35.440  34.470  76.640  1.00  0.00           H
ATOM   1438 HE22 GLN A  98      37.010  33.840  76.990  1.00  0.00           H
ATOM   1439  C   GLN A  98      37.600  28.870  78.890  1.00  0.00           C
ATOM   1440  O   GLN A  98      37.040  27.770  79.030  1.00  0.00           O
ATOM   1441  N   GLN A  99      38.110  29.600  79.960  1.00  0.00           N
ATOM   1442  HN  GLN A  99      38.720  30.350  79.710  1.00  0.00           H
ATOM   1443  CA  GLN A  99      37.720  29.370  81.370  1.00  0.00           C
ATOM   1444  HA  GLN A  99      36.650  29.220  81.390  1.00  0.00           H
ATOM   1445  CB  GLN A  99      38.450  28.100  81.890  1.00  0.00           C
ATOM   1446  HB1 GLN A  99      38.290  27.200  81.260  1.00  0.00           H
ATOM   1447  HB2 GLN A  99      38.000  27.890  82.890  1.00  0.00           H
ATOM   1448  CG  GLN A  99      40.000  28.300  81.970  1.00  0.00           C
ATOM   1449  HG1 GLN A  99      40.280  29.080  82.710  1.00  0.00           H
ATOM   1450  HG2 GLN A  99      40.410  28.670  81.010  1.00  0.00           H
ATOM   1451  CD  GLN A  99      40.770  27.070  82.370  1.00  0.00           C
ATOM   1452  OE1 GLN A  99      41.980  27.100  82.070  1.00  0.00           O
ATOM   1453  NE2 GLN A  99      40.160  26.020  82.890  1.00  0.00           N
ATOM   1454 HE21 GLN A  99      39.170  25.890  82.950  1.00  0.00           H
ATOM   1455 HE22 GLN A  99      40.670  25.160  82.950  1.00  0.00           H
ATOM   1456  C   GLN A  99      38.060  30.520  82.360  1.00  0.00           C
ATOM   1457  O   GLN A  99      38.880  31.340  81.980  1.00  0.00           O
ATOM   1458  N   LYS A 100      37.460  30.610  83.600  1.00  0.00           N
ATOM   1459  HN  LYS A 100      36.890  29.900  83.990  1.00  0.00           H
ATOM   1460  CA  LYS A 100      37.730  31.760  84.490  1.00  0.00           C
ATOM   1461  HA  LYS A 100      37.640  32.610  83.820  1.00  0.00           H
ATOM   1462  CB  LYS A 100      36.650  31.890  85.680  1.00  0.00           C
ATOM   1463  HB1 LYS A 100      37.050  32.570  86.460  1.00  0.00           H
ATOM   1464  HB2 LYS A 100      36.710  30.870  86.130  1.00  0.00           H
ATOM   1465  CG  LYS A 100      35.290  32.440  85.350  1.00  0.00           C
ATOM   1466  HG1 LYS A 100      34.740  31.620  84.850  1.00  0.00           H
ATOM   1467  HG2 LYS A 100      35.470  33.220  84.570  1.00  0.00           H
ATOM   1468  CD  LYS A 100      34.540  33.010  86.520  1.00  0.00           C
ATOM   1469  HD1 LYS A 100      35.190  33.650  87.140  1.00  0.00           H
ATOM   1470  HD2 LYS A 100      34.340  32.200  87.250  1.00  0.00           H
ATOM   1471  CE  LYS A 100      33.290  33.680  86.000  1.00  0.00           C
ATOM   1472  HE1 LYS A 100      32.570  32.940  85.610  1.00  0.00           H
ATOM   1473  HE2 LYS A 100      33.500  34.380  85.170  1.00  0.00           H
ATOM   1474  NZ  LYS A 100      32.600  34.440  87.090  1.00  0.00           N
ATOM   1475  HZ1 LYS A 100      32.980  35.410  87.130  1.00  0.00           H
ATOM   1476  HZ2 LYS A 100      32.830  34.060  88.030  1.00  0.00           H
ATOM   1477  HZ3 LYS A 100      31.570  34.430  87.030  1.00  0.00           H
ATOM   1478  C   LYS A 100      39.150  31.820  85.070  1.00  0.00           C
ATOM   1479  O   LYS A 100      39.780  30.780  85.040  1.00  0.00           O
ATOM   1480  N   ILE A 101      39.540  32.980  85.650  1.00  0.00           N
ATOM   1481  HN  ILE A 101      38.940  33.760  85.490  1.00  0.00           H
ATOM   1482  CA  ILE A 101      40.830  33.230  86.210  1.00  0.00           C
ATOM   1483  HA  ILE A 101      41.180  32.270  86.550  1.00  0.00           H
ATOM   1484  CB  ILE A 101      41.960  33.690  85.260  1.00  0.00           C
ATOM   1485  HB  ILE A 101      42.040  32.830  84.560  1.00  0.00           H
ATOM   1486  CG2 ILE A 101      41.640  34.870  84.360  1.00  0.00           C
ATOM   1487 HG21 ILE A 101      42.610  35.180  83.910  1.00  0.00           H
ATOM   1488 HG22 ILE A 101      41.330  35.720  85.000  1.00  0.00           H
ATOM   1489 HG23 ILE A 101      40.860  34.660  83.590  1.00  0.00           H
ATOM   1490  CG1 ILE A 101      43.300  33.780  86.010  1.00  0.00           C
ATOM   1491 HG11 ILE A 101      43.110  34.400  86.910  1.00  0.00           H
ATOM   1492 HG12 ILE A 101      44.010  34.350  85.380  1.00  0.00           H
ATOM   1493  CD  ILE A 101      43.850  32.380  86.480  1.00  0.00           C
ATOM   1494  HD1 ILE A 101      43.910  31.600  85.680  1.00  0.00           H
ATOM   1495  HD2 ILE A 101      43.320  32.180  87.430  1.00  0.00           H
ATOM   1496  HD3 ILE A 101      44.890  32.540  86.830  1.00  0.00           H
ATOM   1497  C   ILE A 101      40.670  34.130  87.400  1.00  0.00           C
ATOM   1498  O   ILE A 101      41.350  34.060  88.410  1.00  0.00           O
ATOM   1499  N   GLY A 102      39.670  34.980  87.340  1.00  0.00           N
ATOM   1500  HN  GLY A 102      39.110  34.990  86.520  1.00  0.00           H
ATOM   1501  CA  GLY A 102      39.260  35.890  88.400  1.00  0.00           C
ATOM   1502  HA1 GLY A 102      39.760  36.850  88.310  1.00  0.00           H
ATOM   1503  HA2 GLY A 102      39.400  35.540  89.410  1.00  0.00           H
ATOM   1504  C   GLY A 102      37.760  36.000  88.180  1.00  0.00           C
ATOM   1505  O   GLY A 102      37.220  35.330  87.340  1.00  0.00           O
ATOM   1506  N   ARG A 103      37.080  36.870  88.980  1.00  0.00           N
ATOM   1507  HN  ARG A 103      37.510  37.470  89.650  1.00  0.00           H
ATOM   1508  CA  ARG A 103      35.680  36.940  89.080  1.00  0.00           C
ATOM   1509  HA  ARG A 103      35.260  36.000  89.410  1.00  0.00           H
ATOM   1510  CB  ARG A 103      35.330  38.040  90.050  1.00  0.00           C
ATOM   1511  HB1 ARG A 103      34.230  38.110  90.130  1.00  0.00           H
ATOM   1512  HB2 ARG A 103      35.800  39.030  89.900  1.00  0.00           H
ATOM   1513  CG  ARG A 103      35.620  37.560  91.520  1.00  0.00           C
ATOM   1514  HG1 ARG A 103      36.720  37.420  91.560  1.00  0.00           H
ATOM   1515  HG2 ARG A 103      35.090  36.590  91.660  1.00  0.00           H
ATOM   1516  CD  ARG A 103      35.230  38.610  92.620  1.00  0.00           C
ATOM   1517  HD1 ARG A 103      34.140  38.820  92.490  1.00  0.00           H
ATOM   1518  HD2 ARG A 103      35.700  39.600  92.500  1.00  0.00           H
ATOM   1519  NE  ARG A 103      35.560  38.000  93.940  1.00  0.00           N
ATOM   1520  HE  ARG A 103      35.440  37.030  94.140  1.00  0.00           H
ATOM   1521  CZ  ARG A 103      35.710  38.710  95.020  1.00  0.00           C
ATOM   1522  NH1 ARG A 103      35.560  40.020  95.170  1.00  0.00           N
ATOM   1523 HH11 ARG A 103      35.360  40.620  94.400  1.00  0.00           H
ATOM   1524 HH12 ARG A 103      35.590  40.350  96.110  1.00  0.00           H
ATOM   1525  NH2 ARG A 103      36.210  38.060  96.090  1.00  0.00           N
ATOM   1526 HH21 ARG A 103      36.380  37.080  96.000  1.00  0.00           H
ATOM   1527 HH22 ARG A 103      36.110  38.480  96.990  1.00  0.00           H
ATOM   1528  C   ARG A 103      34.910  37.250  87.820  1.00  0.00           C
ATOM   1529  O   ARG A 103      33.890  36.590  87.540  1.00  0.00           O
ATOM   1530  N   ASP A 104      35.240  38.250  86.980  1.00  0.00           N
ATOM   1531  HN  ASP A 104      35.970  38.910  87.170  1.00  0.00           H
ATOM   1532  CA  ASP A 104      34.630  38.490  85.710  1.00  0.00           C
ATOM   1533  HA  ASP A 104      33.820  37.790  85.550  1.00  0.00           H
ATOM   1534  CB  ASP A 104      34.260  39.990  85.560  1.00  0.00           C
ATOM   1535  HB1 ASP A 104      33.760  39.980  84.570  1.00  0.00           H
ATOM   1536  HB2 ASP A 104      35.200  40.570  85.560  1.00  0.00           H
ATOM   1537  CG  ASP A 104      33.430  40.570  86.650  1.00  0.00           C
ATOM   1538  OD1 ASP A 104      33.470  41.770  86.820  1.00  0.00           O
ATOM   1539  OD2 ASP A 104      32.650  39.930  87.380  1.00  0.00           O
ATOM   1540  C   ASP A 104      35.590  38.130  84.580  1.00  0.00           C
ATOM   1541  O   ASP A 104      35.310  38.420  83.410  1.00  0.00           O
ATOM   1542  N   THR A 105      36.750  37.610  84.960  1.00  0.00           N
ATOM   1543  HN  THR A 105      36.800  37.190  85.860  1.00  0.00           H
ATOM   1544  CA  THR A 105      37.980  37.690  84.070  1.00  0.00           C
ATOM   1545  HA  THR A 105      37.700  38.250  83.190  1.00  0.00           H
ATOM   1546  CB  THR A 105      39.160  38.510  84.610  1.00  0.00           C
ATOM   1547  HB  THR A 105      40.160  38.240  84.200  1.00  0.00           H
ATOM   1548  OG1 THR A 105      39.050  38.460  86.000  1.00  0.00           O
ATOM   1549  HG1 THR A 105      39.810  37.920  86.200  1.00  0.00           H
ATOM   1550  CG2 THR A 105      38.990  40.000  84.180  1.00  0.00           C
ATOM   1551 HG21 THR A 105      37.910  40.270  84.180  1.00  0.00           H
ATOM   1552 HG22 THR A 105      39.360  39.980  83.140  1.00  0.00           H
ATOM   1553 HG23 THR A 105      39.620  40.740  84.710  1.00  0.00           H
ATOM   1554  C   THR A 105      38.410  36.340  83.510  1.00  0.00           C
ATOM   1555  O   THR A 105      38.620  35.370  84.250  1.00  0.00           O
ATOM   1556  N   PHE A 106      38.550  36.240  82.200  1.00  0.00           N
ATOM   1557  HN  PHE A 106      38.410  37.030  81.610  1.00  0.00           H
ATOM   1558  CA  PHE A 106      38.540  35.030  81.410  1.00  0.00           C
ATOM   1559  HA  PHE A 106      38.420  34.230  82.120  1.00  0.00           H
ATOM   1560  CB  PHE A 106      37.300  34.980  80.430  1.00  0.00           C
ATOM   1561  HB1 PHE A 106      37.300  34.250  79.580  1.00  0.00           H
ATOM   1562  HB2 PHE A 106      37.260  35.980  79.960  1.00  0.00           H
ATOM   1563  CG  PHE A 106      36.000  34.640  81.160  1.00  0.00           C
ATOM   1564  CD1 PHE A 106      35.550  33.340  81.180  1.00  0.00           C
ATOM   1565  HD1 PHE A 106      36.240  32.650  80.710  1.00  0.00           H
ATOM   1566  CE1 PHE A 106      34.350  33.010  81.810  1.00  0.00           C
ATOM   1567  HE1 PHE A 106      33.890  32.030  81.820  1.00  0.00           H
ATOM   1568  CZ  PHE A 106      33.530  34.030  82.330  1.00  0.00           C
ATOM   1569  HZ  PHE A 106      32.570  33.830  82.790  1.00  0.00           H
ATOM   1570  CD2 PHE A 106      35.260  35.650  81.770  1.00  0.00           C
ATOM   1571  HD2 PHE A 106      35.630  36.660  81.640  1.00  0.00           H
ATOM   1572  CE2 PHE A 106      34.080  35.330  82.440  1.00  0.00           C
ATOM   1573  HE2 PHE A 106      33.550  36.150  82.900  1.00  0.00           H
ATOM   1574  C   PHE A 106      39.780  34.660  80.600  1.00  0.00           C
ATOM   1575  O   PHE A 106      40.120  35.380  79.680  1.00  0.00           O
ATOM   1576  N   ARG A 107      40.420  33.500  80.860  1.00  0.00           N
ATOM   1577  HN  ARG A 107      40.050  32.840  81.510  1.00  0.00           H
ATOM   1578  CA  ARG A 107      41.620  33.070  80.130  1.00  0.00           C
ATOM   1579  HA  ARG A 107      42.160  33.900  79.720  1.00  0.00           H
ATOM   1580  CB  ARG A 107      42.470  32.240  81.120  1.00  0.00           C
ATOM   1581  HB1 ARG A 107      42.120  31.190  81.000  1.00  0.00           H
ATOM   1582  HB2 ARG A 107      42.150  32.310  82.180  1.00  0.00           H
ATOM   1583  CG  ARG A 107      43.940  32.460  81.010  1.00  0.00           C
ATOM   1584  HG1 ARG A 107      44.510  31.920  81.800  1.00  0.00           H
ATOM   1585  HG2 ARG A 107      44.200  33.530  81.190  1.00  0.00           H
ATOM   1586  CD  ARG A 107      44.520  32.070  79.640  1.00  0.00           C
ATOM   1587  HD1 ARG A 107      44.190  32.850  78.920  1.00  0.00           H
ATOM   1588  HD2 ARG A 107      44.150  31.050  79.410  1.00  0.00           H
ATOM   1589  NE  ARG A 107      46.000  31.940  79.740  1.00  0.00           N
ATOM   1590  HE  ARG A 107      46.380  32.240  80.610  1.00  0.00           H
ATOM   1591  CZ  ARG A 107      46.800  31.880  78.670  1.00  0.00           C
ATOM   1592  NH1 ARG A 107      46.400  31.570  77.470  1.00  0.00           N
ATOM   1593 HH11 ARG A 107      45.430  31.440  77.260  1.00  0.00           H
ATOM   1594 HH12 ARG A 107      47.030  31.670  76.700  1.00  0.00           H
ATOM   1595  NH2 ARG A 107      48.070  31.890  79.020  1.00  0.00           N
ATOM   1596 HH21 ARG A 107      48.730  31.890  78.270  1.00  0.00           H
ATOM   1597 HH22 ARG A 107      48.390  32.120  79.940  1.00  0.00           H
ATOM   1598  C   ARG A 107      41.120  32.160  79.020  1.00  0.00           C
ATOM   1599  O   ARG A 107      40.150  31.440  79.210  1.00  0.00           O
ATOM   1600  N   ASP A 108      41.750  32.230  77.870  1.00  0.00           N
ATOM   1601  HN  ASP A 108      42.390  32.970  77.670  1.00  0.00           H
ATOM   1602  CA  ASP A 108      41.520  31.350  76.800  1.00  0.00           C
ATOM   1603  HA  ASP A 108      41.150  30.480  77.330  1.00  0.00           H
ATOM   1604  CB  ASP A 108      40.490  32.030  75.870  1.00  0.00           C
ATOM   1605  HB1 ASP A 108      39.690  32.470  76.510  1.00  0.00           H
ATOM   1606  HB2 ASP A 108      39.990  31.220  75.300  1.00  0.00           H
ATOM   1607  CG  ASP A 108      40.860  33.260  75.020  1.00  0.00           C
ATOM   1608  OD1 ASP A 108      41.820  33.900  75.420  1.00  0.00           O
ATOM   1609  OD2 ASP A 108      40.140  33.550  74.040  1.00  0.00           O
ATOM   1610  C   ASP A 108      42.810  30.980  76.050  1.00  0.00           C
ATOM   1611  O   ASP A 108      43.930  31.430  76.290  1.00  0.00           O
ATOM   1612  N   TYR A 109      42.750  29.970  75.230  1.00  0.00           N
ATOM   1613  HN  TYR A 109      41.810  29.660  75.130  1.00  0.00           H
ATOM   1614  CA  TYR A 109      43.820  29.220  74.590  1.00  0.00           C
ATOM   1615  HA  TYR A 109      44.740  29.790  74.590  1.00  0.00           H
ATOM   1616  CB  TYR A 109      43.920  27.830  75.200  1.00  0.00           C
ATOM   1617  HB1 TYR A 109      44.850  27.340  74.820  1.00  0.00           H
ATOM   1618  HB2 TYR A 109      43.020  27.270  74.880  1.00  0.00           H
ATOM   1619  CG  TYR A 109      43.970  27.790  76.680  1.00  0.00           C
ATOM   1620  CD1 TYR A 109      45.070  28.380  77.320  1.00  0.00           C
ATOM   1621  HD1 TYR A 109      45.870  28.760  76.700  1.00  0.00           H
ATOM   1622  CE1 TYR A 109      45.010  28.460  78.710  1.00  0.00           C
ATOM   1623  HE1 TYR A 109      45.880  28.790  79.250  1.00  0.00           H
ATOM   1624  CZ  TYR A 109      43.900  28.070  79.460  1.00  0.00           C
ATOM   1625  OH  TYR A 109      44.050  28.180  80.860  1.00  0.00           O
ATOM   1626  HH  TYR A 109      43.270  27.790  81.260  1.00  0.00           H
ATOM   1627  CD2 TYR A 109      42.850  27.310  77.450  1.00  0.00           C
ATOM   1628  HD2 TYR A 109      41.970  26.970  76.930  1.00  0.00           H
ATOM   1629  CE2 TYR A 109      42.860  27.420  78.800  1.00  0.00           C
ATOM   1630  HE2 TYR A 109      42.010  27.080  79.370  1.00  0.00           H
ATOM   1631  C   TYR A 109      43.470  29.060  73.100  1.00  0.00           C
ATOM   1632  O   TYR A 109      42.290  28.970  72.760  1.00  0.00           O
ATOM   1633  N   TRP A 110      44.510  29.010  72.290  1.00  0.00           N
ATOM   1634  HN  TRP A 110      45.430  29.100  72.650  1.00  0.00           H
ATOM   1635  CA  TRP A 110      44.350  28.750  70.870  1.00  0.00           C
ATOM   1636  HA  TRP A 110      43.350  28.440  70.610  1.00  0.00           H
ATOM   1637  CB  TRP A 110      44.710  30.030  69.940  1.00  0.00           C
ATOM   1638  HB1 TRP A 110      44.650  29.800  68.860  1.00  0.00           H
ATOM   1639  HB2 TRP A 110      45.740  30.320  70.260  1.00  0.00           H
ATOM   1640  CG  TRP A 110      43.830  31.190  70.180  1.00  0.00           C
ATOM   1641  CD1 TRP A 110      43.930  32.180  71.130  1.00  0.00           C
ATOM   1642  HD1 TRP A 110      44.700  32.250  71.880  1.00  0.00           H
ATOM   1643  NE1 TRP A 110      42.870  33.080  70.910  1.00  0.00           N
ATOM   1644  HE1 TRP A 110      42.730  33.950  71.330  1.00  0.00           H
ATOM   1645  CE2 TRP A 110      42.160  32.690  69.860  1.00  0.00           C
ATOM   1646  CD2 TRP A 110      42.700  31.450  69.390  1.00  0.00           C
ATOM   1647  CE3 TRP A 110      42.020  30.770  68.420  1.00  0.00           C
ATOM   1648  HE3 TRP A 110      42.340  29.820  68.020  1.00  0.00           H
ATOM   1649  CZ3 TRP A 110      40.930  31.390  67.890  1.00  0.00           C
ATOM   1650  HZ3 TRP A 110      40.370  30.900  67.100  1.00  0.00           H
ATOM   1651  CZ2 TRP A 110      41.150  33.300  69.220  1.00  0.00           C
ATOM   1652  HZ2 TRP A 110      40.930  34.340  69.440  1.00  0.00           H
ATOM   1653  CH2 TRP A 110      40.500  32.660  68.210  1.00  0.00           C
ATOM   1654  HH2 TRP A 110      39.560  33.100  67.930  1.00  0.00           H
ATOM   1655  C   TRP A 110      45.210  27.550  70.440  1.00  0.00           C
ATOM   1656  O   TRP A 110      46.300  27.340  70.930  1.00  0.00           O
ATOM   1657  N   GLY A 111      44.700  26.660  69.580  1.00  0.00           N
ATOM   1658  HN  GLY A 111      43.740  26.680  69.320  1.00  0.00           H
ATOM   1659  CA  GLY A 111      45.500  25.690  68.870  1.00  0.00           C
ATOM   1660  HA1 GLY A 111      44.860  24.990  68.350  1.00  0.00           H
ATOM   1661  HA2 GLY A 111      46.160  25.190  69.570  1.00  0.00           H
ATOM   1662  C   GLY A 111      46.350  26.380  67.870  1.00  0.00           C
ATOM   1663  O   GLY A 111      46.460  27.610  67.730  1.00  0.00           O
ATOM   1664  N   GLN A 112      47.110  25.560  67.140  1.00  0.00           N
ATOM   1665  HN  GLN A 112      46.980  24.570  67.220  1.00  0.00           H
ATOM   1666  CA  GLN A 112      48.230  26.000  66.380  1.00  0.00           C
ATOM   1667  HA  GLN A 112      48.550  27.020  66.550  1.00  0.00           H
ATOM   1668  CB  GLN A 112      49.400  25.030  66.660  1.00  0.00           C
ATOM   1669  HB1 GLN A 112      50.180  25.160  65.880  1.00  0.00           H
ATOM   1670  HB2 GLN A 112      49.060  23.980  66.520  1.00  0.00           H
ATOM   1671  CG  GLN A 112      49.930  25.120  68.090  1.00  0.00           C
ATOM   1672  HG1 GLN A 112      50.690  24.340  68.290  1.00  0.00           H
ATOM   1673  HG2 GLN A 112      49.040  24.920  68.720  1.00  0.00           H
ATOM   1674  CD  GLN A 112      50.460  26.510  68.470  1.00  0.00           C
ATOM   1675  OE1 GLN A 112      49.830  27.330  69.170  1.00  0.00           O
ATOM   1676  NE2 GLN A 112      51.650  26.820  67.900  1.00  0.00           N
ATOM   1677 HE21 GLN A 112      51.870  27.790  68.020  1.00  0.00           H
ATOM   1678 HE22 GLN A 112      52.140  26.230  67.260  1.00  0.00           H
ATOM   1679  C   GLN A 112      47.910  26.040  64.860  1.00  0.00           C
ATOM   1680  O   GLN A 112      48.640  26.560  64.030  1.00  0.00           O
ATOM   1681  N   GLY A 113      46.710  25.550  64.610  1.00  0.00           N
ATOM   1682  HN  GLY A 113      46.200  25.120  65.350  1.00  0.00           H
ATOM   1683  CA  GLY A 113      46.180  25.470  63.310  1.00  0.00           C
ATOM   1684  HA1 GLY A 113      46.720  26.130  62.650  1.00  0.00           H
ATOM   1685  HA2 GLY A 113      45.160  25.820  63.410  1.00  0.00           H
ATOM   1686  C   GLY A 113      46.130  24.060  62.700  1.00  0.00           C
ATOM   1687  O   GLY A 113      47.150  23.370  62.690  1.00  0.00           O
ATOM   1688  N   THR A 114      44.920  23.700  62.260  1.00  0.00           N
ATOM   1689  HN  THR A 114      44.110  24.200  62.570  1.00  0.00           H
ATOM   1690  CA  THR A 114      44.630  22.340  61.740  1.00  0.00           C
ATOM   1691  HA  THR A 114      45.560  21.790  61.760  1.00  0.00           H
ATOM   1692  CB  THR A 114      43.690  21.640  62.640  1.00  0.00           C
ATOM   1693  HB  THR A 114      43.050  22.470  63.010  1.00  0.00           H
ATOM   1694  OG1 THR A 114      44.410  21.090  63.690  1.00  0.00           O
ATOM   1695  HG1 THR A 114      44.710  21.730  64.340  1.00  0.00           H
ATOM   1696  CG2 THR A 114      42.940  20.430  61.980  1.00  0.00           C
ATOM   1697 HG21 THR A 114      42.170  20.720  61.230  1.00  0.00           H
ATOM   1698 HG22 THR A 114      42.440  19.910  62.820  1.00  0.00           H
ATOM   1699 HG23 THR A 114      43.640  19.720  61.490  1.00  0.00           H
ATOM   1700  C   THR A 114      44.100  22.310  60.300  1.00  0.00           C
ATOM   1701  O   THR A 114      43.150  23.060  60.040  1.00  0.00           O
ATOM   1702  N   GLN A 115      44.790  21.610  59.380  1.00  0.00           N
ATOM   1703  HN  GLN A 115      45.540  21.080  59.780  1.00  0.00           H
ATOM   1704  CA  GLN A 115      44.680  21.730  57.970  1.00  0.00           C
ATOM   1705  HA  GLN A 115      44.460  22.780  57.840  1.00  0.00           H
ATOM   1706  CB  GLN A 115      45.980  21.250  57.130  1.00  0.00           C
ATOM   1707  HB1 GLN A 115      45.620  21.110  56.090  1.00  0.00           H
ATOM   1708  HB2 GLN A 115      46.180  20.240  57.540  1.00  0.00           H
ATOM   1709  CG  GLN A 115      47.240  22.210  57.210  1.00  0.00           C
ATOM   1710  HG1 GLN A 115      46.920  23.210  56.840  1.00  0.00           H
ATOM   1711  HG2 GLN A 115      48.040  21.780  56.570  1.00  0.00           H
ATOM   1712  CD  GLN A 115      47.770  22.340  58.600  1.00  0.00           C
ATOM   1713  OE1 GLN A 115      47.770  21.370  59.410  1.00  0.00           O
ATOM   1714  NE2 GLN A 115      48.360  23.600  58.880  1.00  0.00           N
ATOM   1715 HE21 GLN A 115      48.190  24.390  58.290  1.00  0.00           H
ATOM   1716 HE22 GLN A 115      48.840  23.800  59.740  1.00  0.00           H
ATOM   1717  C   GLN A 115      43.410  20.970  57.500  1.00  0.00           C
ATOM   1718  O   GLN A 115      43.120  19.950  58.050  1.00  0.00           O
ATOM   1719  N   VAL A 116      42.650  21.500  56.510  1.00  0.00           N
ATOM   1720  HN  VAL A 116      42.880  22.450  56.320  1.00  0.00           H
ATOM   1721  CA  VAL A 116      41.560  20.920  55.840  1.00  0.00           C
ATOM   1722  HA  VAL A 116      41.710  19.850  55.840  1.00  0.00           H
ATOM   1723  CB  VAL A 116      40.170  21.410  56.350  1.00  0.00           C
ATOM   1724  HB  VAL A 116      40.230  22.520  56.400  1.00  0.00           H
ATOM   1725  CG1 VAL A 116      39.090  20.970  55.370  1.00  0.00           C
ATOM   1726 HG11 VAL A 116      38.130  20.940  55.930  1.00  0.00           H
ATOM   1727 HG12 VAL A 116      39.220  19.900  55.070  1.00  0.00           H
ATOM   1728 HG13 VAL A 116      38.980  21.630  54.490  1.00  0.00           H
ATOM   1729  CG2 VAL A 116      39.920  20.950  57.830  1.00  0.00           C
ATOM   1730 HG21 VAL A 116      39.830  19.860  57.980  1.00  0.00           H
ATOM   1731 HG22 VAL A 116      39.000  21.440  58.190  1.00  0.00           H
ATOM   1732 HG23 VAL A 116      40.690  21.210  58.590  1.00  0.00           H
ATOM   1733  C   VAL A 116      41.680  21.390  54.390  1.00  0.00           C
ATOM   1734  O   VAL A 116      41.650  22.600  54.090  1.00  0.00           O
ATOM   1735  N   THR A 117      41.900  20.470  53.420  1.00  0.00           N
ATOM   1736  HN  THR A 117      41.950  19.540  53.770  1.00  0.00           H
ATOM   1737  CA  THR A 117      42.060  20.830  51.970  1.00  0.00           C
ATOM   1738  HA  THR A 117      41.890  21.880  51.780  1.00  0.00           H
ATOM   1739  CB  THR A 117      43.340  20.420  51.400  1.00  0.00           C
ATOM   1740  HB  THR A 117      43.510  19.330  51.570  1.00  0.00           H
ATOM   1741  OG1 THR A 117      44.370  21.080  52.060  1.00  0.00           O
ATOM   1742  HG1 THR A 117      44.780  20.490  52.690  1.00  0.00           H
ATOM   1743  CG2 THR A 117      43.470  20.750  49.910  1.00  0.00           C
ATOM   1744 HG21 THR A 117      42.710  20.230  49.290  1.00  0.00           H
ATOM   1745 HG22 THR A 117      44.490  20.530  49.550  1.00  0.00           H
ATOM   1746 HG23 THR A 117      43.230  21.800  49.620  1.00  0.00           H
ATOM   1747  C   THR A 117      40.920  20.040  51.310  1.00  0.00           C
ATOM   1748  O   THR A 117      40.970  18.820  51.380  1.00  0.00           O
ATOM   1749  N   VAL A 118      40.040  20.720  50.500  1.00  0.00           N
ATOM   1750  HN  VAL A 118      40.040  21.700  50.340  1.00  0.00           H
ATOM   1751  CA  VAL A 118      39.100  20.070  49.710  1.00  0.00           C
ATOM   1752  HA  VAL A 118      38.950  19.090  50.130  1.00  0.00           H
ATOM   1753  CB  VAL A 118      37.760  20.820  49.880  1.00  0.00           C
ATOM   1754  HB  VAL A 118      37.920  21.870  49.540  1.00  0.00           H
ATOM   1755  CG1 VAL A 118      36.710  20.090  49.040  1.00  0.00           C
ATOM   1756 HG11 VAL A 118      36.760  20.170  47.930  1.00  0.00           H
ATOM   1757 HG12 VAL A 118      35.700  20.310  49.440  1.00  0.00           H
ATOM   1758 HG13 VAL A 118      36.820  19.030  49.350  1.00  0.00           H
ATOM   1759  CG2 VAL A 118      37.270  20.870  51.320  1.00  0.00           C
ATOM   1760 HG21 VAL A 118      36.280  21.370  51.420  1.00  0.00           H
ATOM   1761 HG22 VAL A 118      37.930  21.360  52.060  1.00  0.00           H
ATOM   1762 HG23 VAL A 118      37.030  19.840  51.660  1.00  0.00           H
ATOM   1763  C   VAL A 118      39.500  20.000  48.270  1.00  0.00           C
ATOM   1764  O   VAL A 118      39.530  21.040  47.660  1.00  0.00           O
ATOM   1765  N   SER A 119      39.750  18.830  47.710  1.00  0.00           N
ATOM   1766  HN  SER A 119      39.680  18.020  48.300  1.00  0.00           H
ATOM   1767  CA  SER A 119      40.190  18.660  46.280  1.00  0.00           C
ATOM   1768  HA  SER A 119      40.620  19.620  46.030  1.00  0.00           H
ATOM   1769  CB  SER A 119      41.250  17.560  46.060  1.00  0.00           C
ATOM   1770  HB1 SER A 119      40.820  16.580  46.350  1.00  0.00           H
ATOM   1771  HB2 SER A 119      41.990  17.670  46.880  1.00  0.00           H
ATOM   1772  OG  SER A 119      41.770  17.540  44.700  1.00  0.00           O
ATOM   1773  HG1 SER A 119      41.220  17.030  44.100  1.00  0.00           H
ATOM   1774  C   SER A 119      39.020  18.400  45.440  1.00  0.00           C
ATOM   1775  O   SER A 119      38.270  17.500  45.820  1.00  0.00           O
ATOM   1776  N   SER A 120      38.770  19.060  44.290  1.00  0.00           N
ATOM   1777  HN  SER A 120      39.320  19.860  44.050  1.00  0.00           H
ATOM   1778  CA  SER A 120      37.670  18.880  43.500  1.00  0.00           C
ATOM   1779  HA  SER A 120      36.850  18.320  43.930  1.00  0.00           H
ATOM   1780  CB  SER A 120      36.990  20.220  42.900  1.00  0.00           C
ATOM   1781  HB1 SER A 120      36.330  19.890  42.070  1.00  0.00           H
ATOM   1782  HB2 SER A 120      37.830  20.860  42.560  1.00  0.00           H
ATOM   1783  OG  SER A 120      36.190  20.920  43.840  1.00  0.00           O
ATOM   1784  HG1 SER A 120      36.860  21.360  44.370  1.00  0.00           H
ATOM   1785  C   SER A 120      38.200  18.160  42.230  1.00  0.00           C
ATOM   1786  OT1 SER A 120      38.640  18.790  41.210  1.00  0.00           O
ATOM   1787  OT2 SER A 120      38.220  16.940  42.270  1.00  0.00           O
ATOM   1788  N   MET B   1      18.990   6.560  86.210  1.00  0.00           N
ATOM   1789  HT1 MET B   1      18.590   7.340  86.780  1.00  0.00           H
ATOM   1790  HT2 MET B   1      19.740   6.060  86.720  1.00  0.00           H
ATOM   1791  HT3 MET B   1      18.270   5.820  86.090  1.00  0.00           H
ATOM   1792  CA  MET B   1      19.460   6.980  84.820  1.00  0.00           C
ATOM   1793  HA  MET B   1      19.450   6.160  84.130  1.00  0.00           H
ATOM   1794  CB  MET B   1      18.320   7.940  84.310  1.00  0.00           C
ATOM   1795  HB1 MET B   1      18.150   8.650  85.150  1.00  0.00           H
ATOM   1796  HB2 MET B   1      17.400   7.310  84.340  1.00  0.00           H
ATOM   1797  CG  MET B   1      18.510   8.530  82.890  1.00  0.00           C
ATOM   1798  HG1 MET B   1      19.460   9.100  82.910  1.00  0.00           H
ATOM   1799  HG2 MET B   1      17.660   9.180  82.590  1.00  0.00           H
ATOM   1800  SD  MET B   1      18.570   7.210  81.690  1.00  0.00           S
ATOM   1801  CE  MET B   1      18.830   8.090  80.160  1.00  0.00           C
ATOM   1802  HE1 MET B   1      19.090   9.160  80.350  1.00  0.00           H
ATOM   1803  HE2 MET B   1      17.980   8.000  79.450  1.00  0.00           H
ATOM   1804  HE3 MET B   1      19.730   7.620  79.720  1.00  0.00           H
ATOM   1805  C   MET B   1      20.740   7.730  84.840  1.00  0.00           C
ATOM   1806  O   MET B   1      20.890   8.650  85.640  1.00  0.00           O
ATOM   1807  N   ASP B   2      21.730   7.280  84.020  1.00  0.00           N
ATOM   1808  HN  ASP B   2      21.700   6.480  83.420  1.00  0.00           H
ATOM   1809  CA  ASP B   2      22.970   7.900  83.840  1.00  0.00           C
ATOM   1810  HA  ASP B   2      23.340   8.280  84.780  1.00  0.00           H
ATOM   1811  CB  ASP B   2      23.950   6.960  83.160  1.00  0.00           C
ATOM   1812  HB1 ASP B   2      24.880   7.540  82.940  1.00  0.00           H
ATOM   1813  HB2 ASP B   2      23.540   6.620  82.190  1.00  0.00           H
ATOM   1814  CG  ASP B   2      24.380   5.750  83.990  1.00  0.00           C
ATOM   1815  OD1 ASP B   2      24.400   5.760  85.210  1.00  0.00           O
ATOM   1816  OD2 ASP B   2      24.780   4.780  83.340  1.00  0.00           O
ATOM   1817  C   ASP B   2      22.840   9.160  82.860  1.00  0.00           C
ATOM   1818  O   ASP B   2      22.630   9.010  81.670  1.00  0.00           O
ATOM   1819  N   LEU B   3      22.880  10.360  83.440  1.00  0.00           N
ATOM   1820  HN  LEU B   3      23.040  10.400  84.430  1.00  0.00           H
ATOM   1821  CA  LEU B   3      22.830  11.650  82.830  1.00  0.00           C
ATOM   1822  HA  LEU B   3      21.940  11.580  82.220  1.00  0.00           H
ATOM   1823  CB  LEU B   3      22.560  12.790  83.770  1.00  0.00           C
ATOM   1824  HB1 LEU B   3      22.180  13.680  83.220  1.00  0.00           H
ATOM   1825  HB2 LEU B   3      23.530  12.990  84.260  1.00  0.00           H
ATOM   1826  CG  LEU B   3      21.540  12.430  84.910  1.00  0.00           C
ATOM   1827  HG  LEU B   3      21.810  11.500  85.460  1.00  0.00           H
ATOM   1828  CD1 LEU B   3      21.590  13.550  85.950  1.00  0.00           C
ATOM   1829 HD11 LEU B   3      21.120  14.500  85.620  1.00  0.00           H
ATOM   1830 HD12 LEU B   3      22.660  13.830  86.120  1.00  0.00           H
ATOM   1831 HD13 LEU B   3      21.030  13.290  86.870  1.00  0.00           H
ATOM   1832  CD2 LEU B   3      20.140  12.220  84.370  1.00  0.00           C
ATOM   1833 HD21 LEU B   3      19.410  12.080  85.200  1.00  0.00           H
ATOM   1834 HD22 LEU B   3      20.080  11.330  83.700  1.00  0.00           H
ATOM   1835 HD23 LEU B   3      19.830  13.110  83.790  1.00  0.00           H
ATOM   1836  C   LEU B   3      23.990  11.950  81.930  1.00  0.00           C
ATOM   1837  O   LEU B   3      25.150  11.830  82.360  1.00  0.00           O
ATOM   1838  N   HSD B   4      23.590  12.350  80.680  1.00  0.00           N
ATOM   1839  HN  HSD B   4      22.620  12.250  80.470  1.00  0.00           H
ATOM   1840  CA  HSD B   4      24.490  12.730  79.600  1.00  0.00           C
ATOM   1841  HA  HSD B   4      25.510  12.730  79.930  1.00  0.00           H
ATOM   1842  CB  HSD B   4      24.360  11.750  78.320  1.00  0.00           C
ATOM   1843  HB1 HSD B   4      23.560  12.130  77.650  1.00  0.00           H
ATOM   1844  HB2 HSD B   4      24.050  10.740  78.650  1.00  0.00           H
ATOM   1845  ND1 HSD B   4      26.480  12.630  77.370  1.00  0.00           N
ATOM   1846  HD1 HSD B   4      26.310  13.580  77.650  1.00  0.00           H
ATOM   1847  CG  HSD B   4      25.670  11.600  77.510  1.00  0.00           C
ATOM   1848  CE1 HSD B   4      27.540  12.240  76.540  1.00  0.00           C
ATOM   1849  HE1 HSD B   4      28.470  12.770  76.360  1.00  0.00           H
ATOM   1850  NE2 HSD B   4      27.360  11.030  76.200  1.00  0.00           N
ATOM   1851  CD2 HSD B   4      26.180  10.610  76.700  1.00  0.00           C
ATOM   1852  HD2 HSD B   4      25.810   9.600  76.540  1.00  0.00           H
ATOM   1853  C   HSD B   4      24.160  14.120  79.130  1.00  0.00           C
ATOM   1854  O   HSD B   4      25.070  14.890  78.790  1.00  0.00           O
ATOM   1855  N   LEU B   5      22.840  14.400  79.000  1.00  0.00           N
ATOM   1856  HN  LEU B   5      22.190  13.680  79.240  1.00  0.00           H
ATOM   1857  CA  LEU B   5      22.340  15.670  78.460  1.00  0.00           C
ATOM   1858  HA  LEU B   5      22.820  15.660  77.490  1.00  0.00           H
ATOM   1859  CB  LEU B   5      20.810  15.490  78.300  1.00  0.00           C
ATOM   1860  HB1 LEU B   5      20.250  16.360  77.890  1.00  0.00           H
ATOM   1861  HB2 LEU B   5      20.430  15.320  79.330  1.00  0.00           H
ATOM   1862  CG  LEU B   5      20.430  14.300  77.400  1.00  0.00           C
ATOM   1863  HG  LEU B   5      20.990  13.410  77.740  1.00  0.00           H
ATOM   1864  CD1 LEU B   5      19.000  13.860  77.600  1.00  0.00           C
ATOM   1865 HD11 LEU B   5      18.860  12.870  77.110  1.00  0.00           H
ATOM   1866 HD12 LEU B   5      18.270  14.510  77.070  1.00  0.00           H
ATOM   1867 HD13 LEU B   5      18.570  13.630  78.600  1.00  0.00           H
ATOM   1868  CD2 LEU B   5      20.730  14.510  75.910  1.00  0.00           C
ATOM   1869 HD21 LEU B   5      21.740  14.950  75.770  1.00  0.00           H
ATOM   1870 HD22 LEU B   5      20.040  15.240  75.460  1.00  0.00           H
ATOM   1871 HD23 LEU B   5      20.700  13.480  75.480  1.00  0.00           H
ATOM   1872  C   LEU B   5      22.750  17.000  79.080  1.00  0.00           C
ATOM   1873  O   LEU B   5      22.870  17.050  80.320  1.00  0.00           O
ATOM   1874  N   PHE B   6      23.000  18.060  78.240  1.00  0.00           N
ATOM   1875  HN  PHE B   6      23.130  17.940  77.260  1.00  0.00           H
ATOM   1876  CA  PHE B   6      23.290  19.380  78.780  1.00  0.00           C
ATOM   1877  HA  PHE B   6      23.910  19.270  79.650  1.00  0.00           H
ATOM   1878  CB  PHE B   6      24.300  20.210  77.880  1.00  0.00           C
ATOM   1879  HB1 PHE B   6      24.400  21.300  78.080  1.00  0.00           H
ATOM   1880  HB2 PHE B   6      23.750  20.270  76.920  1.00  0.00           H
ATOM   1881  CG  PHE B   6      25.640  19.450  77.750  1.00  0.00           C
ATOM   1882  CD1 PHE B   6      26.710  20.030  78.480  1.00  0.00           C
ATOM   1883  HD1 PHE B   6      26.540  20.810  79.220  1.00  0.00           H
ATOM   1884  CE1 PHE B   6      28.050  19.560  78.330  1.00  0.00           C
ATOM   1885  HE1 PHE B   6      28.840  20.000  78.930  1.00  0.00           H
ATOM   1886  CZ  PHE B   6      28.250  18.400  77.450  1.00  0.00           C
ATOM   1887  HZ  PHE B   6      29.190  17.910  77.280  1.00  0.00           H
ATOM   1888  CD2 PHE B   6      25.900  18.260  76.960  1.00  0.00           C
ATOM   1889  HD2 PHE B   6      25.120  17.710  76.450  1.00  0.00           H
ATOM   1890  CE2 PHE B   6      27.160  17.640  76.910  1.00  0.00           C
ATOM   1891  HE2 PHE B   6      27.390  16.790  76.290  1.00  0.00           H
ATOM   1892  C   PHE B   6      22.000  20.090  79.210  1.00  0.00           C
ATOM   1893  O   PHE B   6      21.000  20.110  78.520  1.00  0.00           O
ATOM   1894  N   ASP B   7      22.070  20.720  80.400  1.00  0.00           N
ATOM   1895  HN  ASP B   7      22.870  20.560  80.970  1.00  0.00           H
ATOM   1896  CA  ASP B   7      21.070  21.700  80.780  1.00  0.00           C
ATOM   1897  HA  ASP B   7      20.090  21.260  80.630  1.00  0.00           H
ATOM   1898  CB  ASP B   7      21.230  22.180  82.280  1.00  0.00           C
ATOM   1899  HB1 ASP B   7      20.400  22.860  82.570  1.00  0.00           H
ATOM   1900  HB2 ASP B   7      22.200  22.720  82.340  1.00  0.00           H
ATOM   1901  CG  ASP B   7      21.270  20.970  83.190  1.00  0.00           C
ATOM   1902  OD1 ASP B   7      21.770  21.120  84.350  1.00  0.00           O
ATOM   1903  OD2 ASP B   7      20.580  20.000  82.880  1.00  0.00           O
ATOM   1904  C   ASP B   7      21.090  22.930  79.880  1.00  0.00           C
ATOM   1905  O   ASP B   7      22.100  23.290  79.280  1.00  0.00           O
ATOM   1906  N   TYR B   8      19.970  23.620  79.750  1.00  0.00           N
ATOM   1907  HN  TYR B   8      19.180  23.280  80.250  1.00  0.00           H
ATOM   1908  CA  TYR B   8      19.780  24.800  78.930  1.00  0.00           C
ATOM   1909  HA  TYR B   8      19.970  24.470  77.920  1.00  0.00           H
ATOM   1910  CB  TYR B   8      18.320  25.290  79.040  1.00  0.00           C
ATOM   1911  HB1 TYR B   8      18.100  26.140  78.360  1.00  0.00           H
ATOM   1912  HB2 TYR B   8      18.110  25.640  80.070  1.00  0.00           H
ATOM   1913  CG  TYR B   8      17.250  24.270  78.730  1.00  0.00           C
ATOM   1914  CD1 TYR B   8      16.040  24.330  79.430  1.00  0.00           C
ATOM   1915  HD1 TYR B   8      15.880  25.060  80.210  1.00  0.00           H
ATOM   1916  CE1 TYR B   8      15.040  23.320  79.220  1.00  0.00           C
ATOM   1917  HE1 TYR B   8      14.140  23.300  79.810  1.00  0.00           H
ATOM   1918  CZ  TYR B   8      15.250  22.350  78.220  1.00  0.00           C
ATOM   1919  OH  TYR B   8      14.260  21.420  77.920  1.00  0.00           O
ATOM   1920  HH  TYR B   8      14.590  20.890  77.190  1.00  0.00           H
ATOM   1921  CD2 TYR B   8      17.360  23.320  77.660  1.00  0.00           C
ATOM   1922  HD2 TYR B   8      18.230  23.340  77.020  1.00  0.00           H
ATOM   1923  CE2 TYR B   8      16.410  22.320  77.490  1.00  0.00           C
ATOM   1924  HE2 TYR B   8      16.490  21.540  76.740  1.00  0.00           H
ATOM   1925  C   TYR B   8      20.660  26.060  79.340  1.00  0.00           C
ATOM   1926  O   TYR B   8      20.840  26.360  80.530  1.00  0.00           O
ATOM   1927  N   SER B   9      21.220  26.800  78.340  1.00  0.00           N
ATOM   1928  HN  SER B   9      20.980  26.500  77.420  1.00  0.00           H
ATOM   1929  CA  SER B   9      22.050  27.990  78.510  1.00  0.00           C
ATOM   1930  HA  SER B   9      22.760  27.590  79.220  1.00  0.00           H
ATOM   1931  CB  SER B   9      22.920  28.400  77.290  1.00  0.00           C
ATOM   1932  HB1 SER B   9      23.550  27.550  76.920  1.00  0.00           H
ATOM   1933  HB2 SER B   9      23.660  29.210  77.460  1.00  0.00           H
ATOM   1934  OG  SER B   9      22.100  28.800  76.150  1.00  0.00           O
ATOM   1935  HG1 SER B   9      22.490  29.510  75.630  1.00  0.00           H
ATOM   1936  C   SER B   9      21.360  29.180  79.050  1.00  0.00           C
ATOM   1937  O   SER B   9      20.140  29.420  78.830  1.00  0.00           O
ATOM   1938  N   GLU B  10      22.160  29.980  79.800  1.00  0.00           N
ATOM   1939  HN  GLU B  10      23.070  29.650  80.050  1.00  0.00           H
ATOM   1940  CA  GLU B  10      21.830  31.210  80.450  1.00  0.00           C
ATOM   1941  HA  GLU B  10      20.970  31.090  81.100  1.00  0.00           H
ATOM   1942  CB  GLU B  10      23.050  31.730  81.300  1.00  0.00           C
ATOM   1943  HB1 GLU B  10      22.790  32.770  81.600  1.00  0.00           H
ATOM   1944  HB2 GLU B  10      23.950  31.710  80.640  1.00  0.00           H
ATOM   1945  CG  GLU B  10      23.320  30.840  82.520  1.00  0.00           C
ATOM   1946  HG1 GLU B  10      24.200  31.210  83.090  1.00  0.00           H
ATOM   1947  HG2 GLU B  10      23.570  29.840  82.110  1.00  0.00           H
ATOM   1948  CD  GLU B  10      22.050  30.890  83.360  1.00  0.00           C
ATOM   1949  OE1 GLU B  10      21.410  29.850  83.430  1.00  0.00           O
ATOM   1950  OE2 GLU B  10      21.820  31.910  83.980  1.00  0.00           O
ATOM   1951  C   GLU B  10      21.350  32.350  79.520  1.00  0.00           C
ATOM   1952  O   GLU B  10      21.720  32.320  78.320  1.00  0.00           O
ATOM   1953  N   PRO B  11      20.590  33.420  79.910  1.00  0.00           N
ATOM   1954  CD  PRO B  11      19.810  33.390  81.110  1.00  0.00           C
ATOM   1955  HD1 PRO B  11      20.540  33.480  81.940  1.00  0.00           H
ATOM   1956  HD2 PRO B  11      19.350  32.390  81.320  1.00  0.00           H
ATOM   1957  CA  PRO B  11      20.690  34.730  79.260  1.00  0.00           C
ATOM   1958  HA  PRO B  11      20.240  34.740  78.280  1.00  0.00           H
ATOM   1959  CB  PRO B  11      19.800  35.620  80.230  1.00  0.00           C
ATOM   1960  HB1 PRO B  11      19.150  36.310  79.640  1.00  0.00           H
ATOM   1961  HB2 PRO B  11      20.550  36.180  80.820  1.00  0.00           H
ATOM   1962  CG  PRO B  11      18.880  34.620  80.970  1.00  0.00           C
ATOM   1963  HG1 PRO B  11      18.510  35.050  81.920  1.00  0.00           H
ATOM   1964  HG2 PRO B  11      18.040  34.420  80.270  1.00  0.00           H
ATOM   1965  C   PRO B  11      22.120  35.240  78.990  1.00  0.00           C
ATOM   1966  O   PRO B  11      22.930  35.040  79.860  1.00  0.00           O
ATOM   1967  N   GLY B  12      22.400  35.860  77.830  1.00  0.00           N
ATOM   1968  HN  GLY B  12      21.680  35.720  77.150  1.00  0.00           H
ATOM   1969  CA  GLY B  12      23.650  36.550  77.440  1.00  0.00           C
ATOM   1970  HA1 GLY B  12      23.450  37.040  76.500  1.00  0.00           H
ATOM   1971  HA2 GLY B  12      24.320  35.700  77.350  1.00  0.00           H
ATOM   1972  C   GLY B  12      24.240  37.570  78.410  1.00  0.00           C
ATOM   1973  O   GLY B  12      23.560  38.490  78.930  1.00  0.00           O
ATOM   1974  N   ASN B  13      25.570  37.520  78.660  1.00  0.00           N
ATOM   1975  HN  ASN B  13      26.100  36.720  78.370  1.00  0.00           H
ATOM   1976  CA  ASN B  13      26.270  38.520  79.500  1.00  0.00           C
ATOM   1977  HA  ASN B  13      25.530  39.050  80.090  1.00  0.00           H
ATOM   1978  CB  ASN B  13      27.440  37.950  80.360  1.00  0.00           C
ATOM   1979  HB1 ASN B  13      28.060  38.770  80.770  1.00  0.00           H
ATOM   1980  HB2 ASN B  13      28.040  37.270  79.720  1.00  0.00           H
ATOM   1981  CG  ASN B  13      26.850  37.210  81.500  1.00  0.00           C
ATOM   1982  OD1 ASN B  13      25.680  37.150  81.770  1.00  0.00           O
ATOM   1983  ND2 ASN B  13      27.750  36.490  82.230  1.00  0.00           N
ATOM   1984 HD21 ASN B  13      28.730  36.690  82.130  1.00  0.00           H
ATOM   1985 HD22 ASN B  13      27.370  36.000  83.010  1.00  0.00           H
ATOM   1986  C   ASN B  13      26.980  39.590  78.740  1.00  0.00           C
ATOM   1987  O   ASN B  13      27.280  39.390  77.540  1.00  0.00           O
ATOM   1988  N   PHE B  14      27.290  40.730  79.350  1.00  0.00           N
ATOM   1989  HN  PHE B  14      27.110  40.880  80.320  1.00  0.00           H
ATOM   1990  CA  PHE B  14      28.120  41.730  78.750  1.00  0.00           C
ATOM   1991  HA  PHE B  14      27.770  41.930  77.750  1.00  0.00           H
ATOM   1992  CB  PHE B  14      27.880  43.040  79.460  1.00  0.00           C
ATOM   1993  HB1 PHE B  14      28.430  43.940  79.110  1.00  0.00           H
ATOM   1994  HB2 PHE B  14      28.400  42.790  80.410  1.00  0.00           H
ATOM   1995  CG  PHE B  14      26.500  43.470  79.790  1.00  0.00           C
ATOM   1996  CD1 PHE B  14      25.550  43.630  78.720  1.00  0.00           C
ATOM   1997  HD1 PHE B  14      25.830  43.460  77.690  1.00  0.00           H
ATOM   1998  CE1 PHE B  14      24.320  44.260  78.920  1.00  0.00           C
ATOM   1999  HE1 PHE B  14      23.610  44.590  78.180  1.00  0.00           H
ATOM   2000  CZ  PHE B  14      24.000  44.710  80.230  1.00  0.00           C
ATOM   2001  HZ  PHE B  14      23.120  45.300  80.420  1.00  0.00           H
ATOM   2002  CD2 PHE B  14      26.050  43.860  81.100  1.00  0.00           C
ATOM   2003  HD2 PHE B  14      26.780  43.770  81.890  1.00  0.00           H
ATOM   2004  CE2 PHE B  14      24.820  44.420  81.350  1.00  0.00           C
ATOM   2005  HE2 PHE B  14      24.600  44.760  82.350  1.00  0.00           H
ATOM   2006  C   PHE B  14      29.630  41.440  78.640  1.00  0.00           C
ATOM   2007  O   PHE B  14      30.210  40.940  79.530  1.00  0.00           O
ATOM   2008  N   SER B  15      30.280  41.720  77.530  1.00  0.00           N
ATOM   2009  HN  SER B  15      29.820  41.930  76.670  1.00  0.00           H
ATOM   2010  CA  SER B  15      31.680  41.440  77.170  1.00  0.00           C
ATOM   2011  HA  SER B  15      32.180  41.000  78.020  1.00  0.00           H
ATOM   2012  CB  SER B  15      31.970  40.500  75.940  1.00  0.00           C
ATOM   2013  HB1 SER B  15      31.240  40.570  75.110  1.00  0.00           H
ATOM   2014  HB2 SER B  15      31.780  39.480  76.350  1.00  0.00           H
ATOM   2015  OG  SER B  15      33.340  40.580  75.590  1.00  0.00           O
ATOM   2016  HG1 SER B  15      33.860  39.970  76.130  1.00  0.00           H
ATOM   2017  C   SER B  15      32.370  42.780  77.000  1.00  0.00           C
ATOM   2018  O   SER B  15      31.860  43.620  76.290  1.00  0.00           O
ATOM   2019  N   ASP B  16      33.330  43.120  77.820  1.00  0.00           N
ATOM   2020  HN  ASP B  16      33.670  42.500  78.520  1.00  0.00           H
ATOM   2021  CA  ASP B  16      34.020  44.390  77.770  1.00  0.00           C
ATOM   2022  HA  ASP B  16      33.200  45.070  77.980  1.00  0.00           H
ATOM   2023  CB  ASP B  16      35.010  44.490  78.930  1.00  0.00           C
ATOM   2024  HB1 ASP B  16      35.950  43.940  78.690  1.00  0.00           H
ATOM   2025  HB2 ASP B  16      34.530  44.080  79.850  1.00  0.00           H
ATOM   2026  CG  ASP B  16      35.320  45.920  79.240  1.00  0.00           C
ATOM   2027  OD1 ASP B  16      36.160  46.150  80.120  1.00  0.00           O
ATOM   2028  OD2 ASP B  16      34.640  46.800  78.660  1.00  0.00           O
ATOM   2029  C   ASP B  16      34.730  44.700  76.450  1.00  0.00           C
ATOM   2030  O   ASP B  16      35.250  43.850  75.730  1.00  0.00           O
ATOM   2031  N   ILE B  17      34.830  45.980  76.130  1.00  0.00           N
ATOM   2032  HN  ILE B  17      34.670  46.580  76.900  1.00  0.00           H
ATOM   2033  CA  ILE B  17      35.280  46.510  74.760  1.00  0.00           C
ATOM   2034  HA  ILE B  17      35.120  45.710  74.050  1.00  0.00           H
ATOM   2035  CB  ILE B  17      34.620  47.840  74.310  1.00  0.00           C
ATOM   2036  HB  ILE B  17      34.970  48.660  74.970  1.00  0.00           H
ATOM   2037  CG2 ILE B  17      35.230  48.030  72.890  1.00  0.00           C
ATOM   2038 HG21 ILE B  17      34.550  48.650  72.270  1.00  0.00           H
ATOM   2039 HG22 ILE B  17      35.300  47.050  72.360  1.00  0.00           H
ATOM   2040 HG23 ILE B  17      36.260  48.440  72.820  1.00  0.00           H
ATOM   2041  CG1 ILE B  17      33.060  47.640  74.330  1.00  0.00           C
ATOM   2042 HG11 ILE B  17      32.660  48.520  73.790  1.00  0.00           H
ATOM   2043 HG12 ILE B  17      32.810  47.630  75.410  1.00  0.00           H
ATOM   2044  CD  ILE B  17      32.640  46.410  73.580  1.00  0.00           C
ATOM   2045  HD1 ILE B  17      32.880  45.470  74.120  1.00  0.00           H
ATOM   2046  HD2 ILE B  17      33.160  46.290  72.600  1.00  0.00           H
ATOM   2047  HD3 ILE B  17      31.530  46.440  73.500  1.00  0.00           H
ATOM   2048  C   ILE B  17      36.820  46.740  74.980  1.00  0.00           C
ATOM   2049  O   ILE B  17      37.180  47.670  75.710  1.00  0.00           O
ATOM   2050  N   SER B  18      37.680  45.940  74.300  1.00  0.00           N
ATOM   2051  HN  SER B  18      37.370  45.240  73.660  1.00  0.00           H
ATOM   2052  CA  SER B  18      39.110  45.910  74.630  1.00  0.00           C
ATOM   2053  HA  SER B  18      39.360  46.510  75.490  1.00  0.00           H
ATOM   2054  CB  SER B  18      39.540  44.460  74.870  1.00  0.00           C
ATOM   2055  HB1 SER B  18      39.320  43.910  73.940  1.00  0.00           H
ATOM   2056  HB2 SER B  18      38.890  44.180  75.730  1.00  0.00           H
ATOM   2057  OG  SER B  18      40.860  44.300  75.330  1.00  0.00           O
ATOM   2058  HG1 SER B  18      40.940  43.470  75.800  1.00  0.00           H
ATOM   2059  C   SER B  18      39.950  46.530  73.490  1.00  0.00           C
ATOM   2060  O   SER B  18      39.680  46.370  72.310  1.00  0.00           O
ATOM   2061  N   TRP B  19      41.050  47.270  73.740  1.00  0.00           N
ATOM   2062  HN  TRP B  19      41.400  47.430  74.660  1.00  0.00           H
ATOM   2063  CA  TRP B  19      41.720  48.100  72.710  1.00  0.00           C
ATOM   2064  HA  TRP B  19      41.710  47.640  71.730  1.00  0.00           H
ATOM   2065  CB  TRP B  19      40.970  49.470  72.660  1.00  0.00           C
ATOM   2066  HB1 TRP B  19      41.190  50.070  73.570  1.00  0.00           H
ATOM   2067  HB2 TRP B  19      39.880  49.300  72.620  1.00  0.00           H
ATOM   2068  CG  TRP B  19      41.240  50.380  71.470  1.00  0.00           C
ATOM   2069  CD1 TRP B  19      42.010  51.560  71.500  1.00  0.00           C
ATOM   2070  HD1 TRP B  19      42.510  51.940  72.380  1.00  0.00           H
ATOM   2071  NE1 TRP B  19      41.890  52.250  70.320  1.00  0.00           N
ATOM   2072  HE1 TRP B  19      42.310  53.110  70.130  1.00  0.00           H
ATOM   2073  CE2 TRP B  19      41.110  51.520  69.460  1.00  0.00           C
ATOM   2074  CD2 TRP B  19      40.740  50.320  70.130  1.00  0.00           C
ATOM   2075  CE3 TRP B  19      39.870  49.430  69.460  1.00  0.00           C
ATOM   2076  HE3 TRP B  19      39.460  48.540  69.930  1.00  0.00           H
ATOM   2077  CZ3 TRP B  19      39.560  49.660  68.090  1.00  0.00           C
ATOM   2078  HZ3 TRP B  19      38.930  48.980  67.550  1.00  0.00           H
ATOM   2079  CZ2 TRP B  19      40.750  51.740  68.120  1.00  0.00           C
ATOM   2080  HZ2 TRP B  19      41.060  52.640  67.600  1.00  0.00           H
ATOM   2081  CH2 TRP B  19      39.900  50.820  67.450  1.00  0.00           C
ATOM   2082  HH2 TRP B  19      39.640  51.000  66.420  1.00  0.00           H
ATOM   2083  C   TRP B  19      43.240  48.220  73.080  1.00  0.00           C
ATOM   2084  O   TRP B  19      43.570  47.980  74.230  1.00  0.00           O
ATOM   2085  N   PRO B  20      44.190  48.640  72.250  1.00  0.00           N
ATOM   2086  CD  PRO B  20      44.150  48.590  70.740  1.00  0.00           C
ATOM   2087  HD1 PRO B  20      43.600  49.490  70.390  1.00  0.00           H
ATOM   2088  HD2 PRO B  20      43.700  47.640  70.370  1.00  0.00           H
ATOM   2089  CA  PRO B  20      45.530  49.140  72.690  1.00  0.00           C
ATOM   2090  HA  PRO B  20      45.980  48.240  73.100  1.00  0.00           H
ATOM   2091  CB  PRO B  20      46.210  49.580  71.390  1.00  0.00           C
ATOM   2092  HB1 PRO B  20      47.290  49.360  71.540  1.00  0.00           H
ATOM   2093  HB2 PRO B  20      46.140  50.650  71.100  1.00  0.00           H
ATOM   2094  CG  PRO B  20      45.610  48.660  70.350  1.00  0.00           C
ATOM   2095  HG1 PRO B  20      45.730  48.970  69.290  1.00  0.00           H
ATOM   2096  HG2 PRO B  20      46.040  47.650  70.550  1.00  0.00           H
ATOM   2097  C   PRO B  20      45.450  50.180  73.780  1.00  0.00           C
ATOM   2098  O   PRO B  20      44.590  51.100  73.720  1.00  0.00           O
ATOM   2099  N   CYS B  21      46.400  50.240  74.700  1.00  0.00           N
ATOM   2100  HN  CYS B  21      47.100  49.530  74.670  1.00  0.00           H
ATOM   2101  CA  CYS B  21      46.420  51.190  75.870  1.00  0.00           C
ATOM   2102  HA  CYS B  21      45.960  52.130  75.610  1.00  0.00           H
ATOM   2103  CB  CYS B  21      45.800  50.560  77.080  1.00  0.00           C
ATOM   2104  HB1 CYS B  21      45.780  51.290  77.910  1.00  0.00           H
ATOM   2105  HB2 CYS B  21      46.400  49.700  77.440  1.00  0.00           H
ATOM   2106  SG  CYS B  21      44.060  49.940  77.090  1.00  0.00           S
ATOM   2107  C   CYS B  21      47.900  51.440  76.190  1.00  0.00           C
ATOM   2108  O   CYS B  21      48.730  50.560  76.320  1.00  0.00           O
ATOM   2109  N   ASN B  22      48.370  52.680  76.370  1.00  0.00           N
ATOM   2110  HN  ASN B  22      47.820  53.490  76.150  1.00  0.00           H
ATOM   2111  CA  ASN B  22      49.610  53.020  77.020  1.00  0.00           C
ATOM   2112  HA  ASN B  22      50.370  52.410  76.570  1.00  0.00           H
ATOM   2113  CB  ASN B  22      49.960  54.480  76.620  1.00  0.00           C
ATOM   2114  HB1 ASN B  22      50.860  54.770  77.200  1.00  0.00           H
ATOM   2115  HB2 ASN B  22      49.140  55.180  76.910  1.00  0.00           H
ATOM   2116  CG  ASN B  22      50.290  54.660  75.100  1.00  0.00           C
ATOM   2117  OD1 ASN B  22      50.270  53.690  74.260  1.00  0.00           O
ATOM   2118  ND2 ASN B  22      50.520  55.880  74.640  1.00  0.00           N
ATOM   2119 HD21 ASN B  22      50.670  56.020  73.660  1.00  0.00           H
ATOM   2120 HD22 ASN B  22      50.590  56.660  75.260  1.00  0.00           H
ATOM   2121  C   ASN B  22      49.590  52.720  78.600  1.00  0.00           C
ATOM   2122  O   ASN B  22      50.680  52.450  79.210  1.00  0.00           O
ATOM   2123  N   SER B  23      48.380  52.770  79.150  1.00  0.00           N
ATOM   2124  HN  SER B  23      47.540  52.860  78.620  1.00  0.00           H
ATOM   2125  CA  SER B  23      48.250  52.480  80.620  1.00  0.00           C
ATOM   2126  HA  SER B  23      49.160  52.770  81.110  1.00  0.00           H
ATOM   2127  CB  SER B  23      46.970  53.030  81.270  1.00  0.00           C
ATOM   2128  HB1 SER B  23      46.080  52.750  80.670  1.00  0.00           H
ATOM   2129  HB2 SER B  23      46.970  54.110  81.030  1.00  0.00           H
ATOM   2130  OG  SER B  23      46.780  52.770  82.700  1.00  0.00           O
ATOM   2131  HG1 SER B  23      47.340  53.400  83.160  1.00  0.00           H
ATOM   2132  C   SER B  23      48.260  51.000  80.860  1.00  0.00           C
ATOM   2133  O   SER B  23      47.740  50.200  80.050  1.00  0.00           O
ATOM   2134  N   SER B  24      48.840  50.580  82.010  1.00  0.00           N
ATOM   2135  HN  SER B  24      49.270  51.200  82.660  1.00  0.00           H
ATOM   2136  CA  SER B  24      48.910  49.150  82.380  1.00  0.00           C
ATOM   2137  HA  SER B  24      48.990  48.670  81.420  1.00  0.00           H
ATOM   2138  CB  SER B  24      50.240  48.960  83.200  1.00  0.00           C
ATOM   2139  HB1 SER B  24      50.070  49.510  84.160  1.00  0.00           H
ATOM   2140  HB2 SER B  24      51.080  49.530  82.750  1.00  0.00           H
ATOM   2141  OG  SER B  24      50.650  47.600  83.340  1.00  0.00           O
ATOM   2142  HG1 SER B  24      51.100  47.390  82.520  1.00  0.00           H
ATOM   2143  C   SER B  24      47.710  48.690  83.120  1.00  0.00           C
ATOM   2144  O   SER B  24      47.540  47.520  83.400  1.00  0.00           O
ATOM   2145  N   ASP B  25      46.730  49.560  83.430  1.00  0.00           N
ATOM   2146  HN  ASP B  25      46.730  50.540  83.270  1.00  0.00           H
ATOM   2147  CA  ASP B  25      45.480  49.220  84.140  1.00  0.00           C
ATOM   2148  HA  ASP B  25      45.760  48.670  85.030  1.00  0.00           H
ATOM   2149  CB  ASP B  25      44.800  50.540  84.620  1.00  0.00           C
ATOM   2150  HB1 ASP B  25      43.790  50.320  85.040  1.00  0.00           H
ATOM   2151  HB2 ASP B  25      44.690  51.090  83.660  1.00  0.00           H
ATOM   2152  CG  ASP B  25      45.640  51.490  85.500  1.00  0.00           C
ATOM   2153  OD1 ASP B  25      46.710  50.970  86.030  1.00  0.00           O
ATOM   2154  OD2 ASP B  25      45.370  52.670  85.800  1.00  0.00           O
ATOM   2155  C   ASP B  25      44.530  48.350  83.260  1.00  0.00           C
ATOM   2156  O   ASP B  25      43.690  47.560  83.740  1.00  0.00           O
ATOM   2157  N   CYS B  26      44.730  48.480  81.910  1.00  0.00           N
ATOM   2158  HN  CYS B  26      45.490  49.020  81.550  1.00  0.00           H
ATOM   2159  CA  CYS B  26      44.170  47.540  80.950  1.00  0.00           C
ATOM   2160  HA  CYS B  26      43.100  47.560  81.130  1.00  0.00           H
ATOM   2161  CB  CYS B  26      44.290  47.960  79.460  1.00  0.00           C
ATOM   2162  HB1 CYS B  26      43.680  47.330  78.790  1.00  0.00           H
ATOM   2163  HB2 CYS B  26      45.350  47.840  79.130  1.00  0.00           H
ATOM   2164  SG  CYS B  26      43.720  49.660  79.140  1.00  0.00           S
ATOM   2165  C   CYS B  26      44.710  46.120  81.110  1.00  0.00           C
ATOM   2166  O   CYS B  26      45.920  45.840  81.260  1.00  0.00           O
ATOM   2167  N   ILE B  27      43.810  45.070  81.070  1.00  0.00           N
ATOM   2168  HN  ILE B  27      42.840  45.300  81.080  1.00  0.00           H
ATOM   2169  CA  ILE B  27      44.060  43.670  81.310  1.00  0.00           C
ATOM   2170  HA  ILE B  27      45.090  43.590  81.640  1.00  0.00           H
ATOM   2171  CB  ILE B  27      43.190  43.010  82.420  1.00  0.00           C
ATOM   2172  HB  ILE B  27      42.130  43.110  82.100  1.00  0.00           H
ATOM   2173  CG2 ILE B  27      43.410  41.500  82.540  1.00  0.00           C
ATOM   2174 HG21 ILE B  27      44.480  41.300  82.800  1.00  0.00           H
ATOM   2175 HG22 ILE B  27      43.170  40.960  81.610  1.00  0.00           H
ATOM   2176 HG23 ILE B  27      42.710  41.010  83.240  1.00  0.00           H
ATOM   2177  CG1 ILE B  27      43.350  43.640  83.840  1.00  0.00           C
ATOM   2178 HG11 ILE B  27      42.660  43.220  84.600  1.00  0.00           H
ATOM   2179 HG12 ILE B  27      43.100  44.720  83.820  1.00  0.00           H
ATOM   2180  CD  ILE B  27      44.760  43.480  84.400  1.00  0.00           C
ATOM   2181  HD1 ILE B  27      44.680  43.640  85.500  1.00  0.00           H
ATOM   2182  HD2 ILE B  27      45.440  44.230  83.950  1.00  0.00           H
ATOM   2183  HD3 ILE B  27      45.130  42.440  84.270  1.00  0.00           H
ATOM   2184  C   ILE B  27      43.750  42.920  80.040  1.00  0.00           C
ATOM   2185  O   ILE B  27      42.610  42.930  79.610  1.00  0.00           O
ATOM   2186  N   VAL B  28      44.760  42.360  79.450  1.00  0.00           N
ATOM   2187  HN  VAL B  28      45.690  42.410  79.810  1.00  0.00           H
ATOM   2188  CA  VAL B  28      44.710  41.450  78.210  1.00  0.00           C
ATOM   2189  HA  VAL B  28      44.300  42.080  77.440  1.00  0.00           H
ATOM   2190  CB  VAL B  28      46.080  41.000  77.720  1.00  0.00           C
ATOM   2191  HB  VAL B  28      46.560  40.440  78.550  1.00  0.00           H
ATOM   2192  CG1 VAL B  28      46.040  40.190  76.420  1.00  0.00           C
ATOM   2193 HG11 VAL B  28      45.320  40.650  75.700  1.00  0.00           H
ATOM   2194 HG12 VAL B  28      45.750  39.120  76.560  1.00  0.00           H
ATOM   2195 HG13 VAL B  28      46.950  40.290  75.800  1.00  0.00           H
ATOM   2196  CG2 VAL B  28      46.840  42.270  77.330  1.00  0.00           C
ATOM   2197 HG21 VAL B  28      47.280  42.750  78.230  1.00  0.00           H
ATOM   2198 HG22 VAL B  28      46.290  43.090  76.810  1.00  0.00           H
ATOM   2199 HG23 VAL B  28      47.700  42.060  76.660  1.00  0.00           H
ATOM   2200  C   VAL B  28      43.750  40.280  78.320  1.00  0.00           C
ATOM   2201  O   VAL B  28      42.990  40.140  77.390  1.00  0.00           O
ATOM   2202  N   VAL B  29      43.640  39.530  79.410  1.00  0.00           N
ATOM   2203  HN  VAL B  29      44.240  39.700  80.180  1.00  0.00           H
ATOM   2204  CA  VAL B  29      42.540  38.490  79.650  1.00  0.00           C
ATOM   2205  HA  VAL B  29      42.550  37.810  78.820  1.00  0.00           H
ATOM   2206  CB  VAL B  29      42.830  37.510  80.850  1.00  0.00           C
ATOM   2207  HB  VAL B  29      41.940  36.870  81.040  1.00  0.00           H
ATOM   2208  CG1 VAL B  29      43.910  36.550  80.410  1.00  0.00           C
ATOM   2209 HG11 VAL B  29      43.830  36.110  79.400  1.00  0.00           H
ATOM   2210 HG12 VAL B  29      43.940  35.630  81.030  1.00  0.00           H
ATOM   2211 HG13 VAL B  29      44.890  37.070  80.450  1.00  0.00           H
ATOM   2212  CG2 VAL B  29      43.120  38.180  82.270  1.00  0.00           C
ATOM   2213 HG21 VAL B  29      44.160  38.460  82.530  1.00  0.00           H
ATOM   2214 HG22 VAL B  29      42.800  37.380  82.980  1.00  0.00           H
ATOM   2215 HG23 VAL B  29      42.390  39.020  82.340  1.00  0.00           H
ATOM   2216  C   VAL B  29      41.130  39.030  79.760  1.00  0.00           C
ATOM   2217  O   VAL B  29      40.770  39.880  80.570  1.00  0.00           O
ATOM   2218  N   ASP B  30      40.210  38.630  78.870  1.00  0.00           N
ATOM   2219  HN  ASP B  30      40.370  37.890  78.220  1.00  0.00           H
ATOM   2220  CA  ASP B  30      38.960  39.350  78.650  1.00  0.00           C
ATOM   2221  HA  ASP B  30      39.210  40.350  78.320  1.00  0.00           H
ATOM   2222  CB  ASP B  30      38.210  38.650  77.490  1.00  0.00           C
ATOM   2223  HB1 ASP B  30      37.280  39.230  77.320  1.00  0.00           H
ATOM   2224  HB2 ASP B  30      37.910  37.600  77.680  1.00  0.00           H
ATOM   2225  CG  ASP B  30      39.050  38.540  76.250  1.00  0.00           C
ATOM   2226  OD1 ASP B  30      39.270  37.390  75.850  1.00  0.00           O
ATOM   2227  OD2 ASP B  30      39.490  39.570  75.690  1.00  0.00           O
ATOM   2228  C   ASP B  30      37.990  39.450  79.870  1.00  0.00           C
ATOM   2229  O   ASP B  30      37.880  38.540  80.710  1.00  0.00           O
ATOM   2230  N   THR B  31      37.310  40.660  80.010  1.00  0.00           N
ATOM   2231  HN  THR B  31      37.370  41.330  79.280  1.00  0.00           H
ATOM   2232  CA  THR B  31      36.400  40.960  81.110  1.00  0.00           C
ATOM   2233  HA  THR B  31      36.640  40.330  81.950  1.00  0.00           H
ATOM   2234  CB  THR B  31      36.490  42.380  81.630  1.00  0.00           C
ATOM   2235  HB  THR B  31      36.250  43.120  80.840  1.00  0.00           H
ATOM   2236  OG1 THR B  31      37.760  42.590  82.230  1.00  0.00           O
ATOM   2237  HG1 THR B  31      38.440  42.330  81.600  1.00  0.00           H
ATOM   2238  CG2 THR B  31      35.440  42.650  82.690  1.00  0.00           C
ATOM   2239 HG21 THR B  31      34.420  42.480  82.290  1.00  0.00           H
ATOM   2240 HG22 THR B  31      35.330  43.700  83.020  1.00  0.00           H
ATOM   2241 HG23 THR B  31      35.590  41.990  83.580  1.00  0.00           H
ATOM   2242  C   THR B  31      35.000  40.650  80.570  1.00  0.00           C
ATOM   2243  O   THR B  31      34.640  41.210  79.580  1.00  0.00           O
ATOM   2244  N   VAL B  32      34.230  39.690  81.180  1.00  0.00           N
ATOM   2245  HN  VAL B  32      34.520  39.230  82.020  1.00  0.00           H
ATOM   2246  CA  VAL B  32      32.880  39.290  80.710  1.00  0.00           C
ATOM   2247  HA  VAL B  32      32.400  40.060  80.120  1.00  0.00           H
ATOM   2248  CB  VAL B  32      32.850  37.990  80.020  1.00  0.00           C
ATOM   2249  HB  VAL B  32      33.020  37.220  80.800  1.00  0.00           H
ATOM   2250  CG1 VAL B  32      31.480  37.660  79.460  1.00  0.00           C
ATOM   2251 HG11 VAL B  32      31.540  36.690  78.930  1.00  0.00           H
ATOM   2252 HG12 VAL B  32      31.220  38.460  78.740  1.00  0.00           H
ATOM   2253 HG13 VAL B  32      30.760  37.560  80.310  1.00  0.00           H
ATOM   2254  CG2 VAL B  32      33.970  37.980  78.990  1.00  0.00           C
ATOM   2255 HG21 VAL B  32      34.120  38.880  78.340  1.00  0.00           H
ATOM   2256 HG22 VAL B  32      33.900  37.080  78.350  1.00  0.00           H
ATOM   2257 HG23 VAL B  32      34.900  37.960  79.580  1.00  0.00           H
ATOM   2258  C   VAL B  32      31.970  39.210  81.970  1.00  0.00           C
ATOM   2259  O   VAL B  32      32.220  38.460  82.960  1.00  0.00           O
ATOM   2260  N   MET B  33      30.980  40.080  81.970  1.00  0.00           N
ATOM   2261  HN  MET B  33      30.910  40.670  81.160  1.00  0.00           H
ATOM   2262  CA  MET B  33      30.460  40.610  83.180  1.00  0.00           C
ATOM   2263  HA  MET B  33      30.630  39.900  83.980  1.00  0.00           H
ATOM   2264  CB  MET B  33      31.100  42.020  83.590  1.00  0.00           C
ATOM   2265  HB1 MET B  33      32.190  41.870  83.770  1.00  0.00           H
ATOM   2266  HB2 MET B  33      30.660  42.240  84.580  1.00  0.00           H
ATOM   2267  CG  MET B  33      30.810  43.200  82.620  1.00  0.00           C
ATOM   2268  HG1 MET B  33      31.010  44.090  83.260  1.00  0.00           H
ATOM   2269  HG2 MET B  33      29.730  43.260  82.360  1.00  0.00           H
ATOM   2270  SD  MET B  33      31.960  43.120  81.190  1.00  0.00           S
ATOM   2271  CE  MET B  33      31.220  44.650  80.410  1.00  0.00           C
ATOM   2272  HE1 MET B  33      31.650  44.910  79.420  1.00  0.00           H
ATOM   2273  HE2 MET B  33      31.440  45.550  81.030  1.00  0.00           H
ATOM   2274  HE3 MET B  33      30.140  44.520  80.200  1.00  0.00           H
ATOM   2275  C   MET B  33      28.910  40.600  83.230  1.00  0.00           C
ATOM   2276  O   MET B  33      28.200  40.840  82.260  1.00  0.00           O
ATOM   2277  N   CYS B  34      28.370  40.180  84.440  1.00  0.00           N
ATOM   2278  HN  CYS B  34      28.910  40.000  85.250  1.00  0.00           H
ATOM   2279  CA  CYS B  34      26.980  39.850  84.650  1.00  0.00           C
ATOM   2280  HA  CYS B  34      26.620  39.150  83.910  1.00  0.00           H
ATOM   2281  CB  CYS B  34      26.740  39.060  85.930  1.00  0.00           C
ATOM   2282  HB1 CYS B  34      25.710  39.120  86.330  1.00  0.00           H
ATOM   2283  HB2 CYS B  34      27.320  39.570  86.730  1.00  0.00           H
ATOM   2284  SG  CYS B  34      27.310  37.280  85.890  1.00  0.00           S
ATOM   2285  C   CYS B  34      26.120  41.120  84.580  1.00  0.00           C
ATOM   2286  O   CYS B  34      26.610  42.100  85.160  1.00  0.00           O
ATOM   2287  N   PRO B  35      24.900  41.150  83.940  1.00  0.00           N
ATOM   2288  CD  PRO B  35      24.300  39.940  83.410  1.00  0.00           C
ATOM   2289  HD1 PRO B  35      24.600  38.990  83.880  1.00  0.00           H
ATOM   2290  HD2 PRO B  35      24.600  39.970  82.340  1.00  0.00           H
ATOM   2291  CA  PRO B  35      23.920  42.270  84.020  1.00  0.00           C
ATOM   2292  HA  PRO B  35      24.320  43.200  83.630  1.00  0.00           H
ATOM   2293  CB  PRO B  35      22.670  41.790  83.340  1.00  0.00           C
ATOM   2294  HB1 PRO B  35      22.750  41.960  82.240  1.00  0.00           H
ATOM   2295  HB2 PRO B  35      21.740  42.250  83.740  1.00  0.00           H
ATOM   2296  CG  PRO B  35      22.760  40.260  83.510  1.00  0.00           C
ATOM   2297  HG1 PRO B  35      22.540  39.980  84.570  1.00  0.00           H
ATOM   2298  HG2 PRO B  35      22.150  39.710  82.760  1.00  0.00           H
ATOM   2299  C   PRO B  35      23.610  42.660  85.460  1.00  0.00           C
ATOM   2300  O   PRO B  35      23.620  41.850  86.380  1.00  0.00           O
ATOM   2301  N   ASN B  36      23.340  43.990  85.720  1.00  0.00           N
ATOM   2302  HN  ASN B  36      23.400  44.720  85.050  1.00  0.00           H
ATOM   2303  CA  ASN B  36      23.110  44.470  87.150  1.00  0.00           C
ATOM   2304  HA  ASN B  36      23.850  43.940  87.740  1.00  0.00           H
ATOM   2305  CB  ASN B  36      23.490  46.010  87.140  1.00  0.00           C
ATOM   2306  HB1 ASN B  36      23.060  46.540  88.020  1.00  0.00           H
ATOM   2307  HB2 ASN B  36      23.070  46.480  86.230  1.00  0.00           H
ATOM   2308  CG  ASN B  36      25.010  46.220  87.140  1.00  0.00           C
ATOM   2309  OD1 ASN B  36      25.850  45.370  87.530  1.00  0.00           O
ATOM   2310  ND2 ASN B  36      25.420  47.380  86.640  1.00  0.00           N
ATOM   2311 HD21 ASN B  36      26.390  47.630  86.590  1.00  0.00           H
ATOM   2312 HD22 ASN B  36      24.700  47.920  86.200  1.00  0.00           H
ATOM   2313  C   ASN B  36      21.720  44.250  87.600  1.00  0.00           C
ATOM   2314  O   ASN B  36      20.800  44.640  86.840  1.00  0.00           O
ATOM   2315  N   MET B  37      21.490  43.480  88.600  1.00  0.00           N
ATOM   2316  HN  MET B  37      22.260  42.950  88.950  1.00  0.00           H
ATOM   2317  CA  MET B  37      20.190  43.030  89.120  1.00  0.00           C
ATOM   2318  HA  MET B  37      19.690  42.480  88.330  1.00  0.00           H
ATOM   2319  CB  MET B  37      20.410  41.990  90.210  1.00  0.00           C
ATOM   2320  HB1 MET B  37      21.020  41.210  89.710  1.00  0.00           H
ATOM   2321  HB2 MET B  37      19.410  41.670  90.570  1.00  0.00           H
ATOM   2322  CG  MET B  37      21.230  42.500  91.390  1.00  0.00           C
ATOM   2323  HG1 MET B  37      20.890  43.460  91.830  1.00  0.00           H
ATOM   2324  HG2 MET B  37      22.260  42.830  91.130  1.00  0.00           H
ATOM   2325  SD  MET B  37      21.540  41.270  92.690  1.00  0.00           S
ATOM   2326  CE  MET B  37      22.790  42.210  93.580  1.00  0.00           C
ATOM   2327  HE1 MET B  37      23.770  42.360  93.070  1.00  0.00           H
ATOM   2328  HE2 MET B  37      23.030  41.760  94.570  1.00  0.00           H
ATOM   2329  HE3 MET B  37      22.490  43.250  93.840  1.00  0.00           H
ATOM   2330  C   MET B  37      19.280  44.150  89.520  1.00  0.00           C
ATOM   2331  O   MET B  37      19.770  45.220  89.870  1.00  0.00           O
ATOM   2332  N   PRO B  38      17.970  44.030  89.370  1.00  0.00           N
ATOM   2333  CD  PRO B  38      17.340  42.850  88.800  1.00  0.00           C
ATOM   2334  HD1 PRO B  38      17.710  41.890  89.230  1.00  0.00           H
ATOM   2335  HD2 PRO B  38      17.690  42.830  87.750  1.00  0.00           H
ATOM   2336  CA  PRO B  38      17.040  45.030  89.870  1.00  0.00           C
ATOM   2337  HA  PRO B  38      17.220  46.020  89.460  1.00  0.00           H
ATOM   2338  CB  PRO B  38      15.630  44.420  89.510  1.00  0.00           C
ATOM   2339  HB1 PRO B  38      15.170  45.030  88.700  1.00  0.00           H
ATOM   2340  HB2 PRO B  38      14.870  44.410  90.320  1.00  0.00           H
ATOM   2341  CG  PRO B  38      15.860  43.040  88.910  1.00  0.00           C
ATOM   2342  HG1 PRO B  38      15.330  42.270  89.500  1.00  0.00           H
ATOM   2343  HG2 PRO B  38      15.350  43.100  87.920  1.00  0.00           H
ATOM   2344  C   PRO B  38      17.240  45.200  91.460  1.00  0.00           C
ATOM   2345  O   PRO B  38      17.310  44.150  92.140  1.00  0.00           O
ATOM   2346  N   ASN B  39      17.380  46.450  91.950  1.00  0.00           N
ATOM   2347  HN  ASN B  39      17.420  47.210  91.300  1.00  0.00           H
ATOM   2348  CA  ASN B  39      17.590  46.940  93.330  1.00  0.00           C
ATOM   2349  HA  ASN B  39      17.530  48.020  93.280  1.00  0.00           H
ATOM   2350  CB  ASN B  39      16.620  46.330  94.350  1.00  0.00           C
ATOM   2351  HB1 ASN B  39      16.850  46.760  95.350  1.00  0.00           H
ATOM   2352  HB2 ASN B  39      16.810  45.240  94.410  1.00  0.00           H
ATOM   2353  CG  ASN B  39      15.260  46.800  94.010  1.00  0.00           C
ATOM   2354  OD1 ASN B  39      15.000  48.050  93.970  1.00  0.00           O
ATOM   2355  ND2 ASN B  39      14.290  45.910  93.690  1.00  0.00           N
ATOM   2356 HD21 ASN B  39      13.310  46.100  93.600  1.00  0.00           H
ATOM   2357 HD22 ASN B  39      14.580  44.950  93.700  1.00  0.00           H
ATOM   2358  C   ASN B  39      19.080  46.650  93.760  1.00  0.00           C
ATOM   2359  O   ASN B  39      19.450  46.800  94.910  1.00  0.00           O
ATOM   2360  N   LYS B  40      19.980  46.360  92.770  1.00  0.00           N
ATOM   2361  HN  LYS B  40      19.690  46.220  91.830  1.00  0.00           H
ATOM   2362  CA  LYS B  40      21.440  46.340  93.080  1.00  0.00           C
ATOM   2363  HA  LYS B  40      21.620  45.650  93.900  1.00  0.00           H
ATOM   2364  CB  LYS B  40      22.270  45.970  91.840  1.00  0.00           C
ATOM   2365  HB1 LYS B  40      21.970  46.630  90.990  1.00  0.00           H
ATOM   2366  HB2 LYS B  40      22.050  44.940  91.460  1.00  0.00           H
ATOM   2367  CG  LYS B  40      23.740  45.990  92.150  1.00  0.00           C
ATOM   2368  HG1 LYS B  40      23.800  45.340  93.050  1.00  0.00           H
ATOM   2369  HG2 LYS B  40      24.150  46.960  92.520  1.00  0.00           H
ATOM   2370  CD  LYS B  40      24.630  45.370  91.070  1.00  0.00           C
ATOM   2371  HD1 LYS B  40      24.210  45.750  90.110  1.00  0.00           H
ATOM   2372  HD2 LYS B  40      24.440  44.280  90.980  1.00  0.00           H
ATOM   2373  CE  LYS B  40      26.120  45.650  91.170  1.00  0.00           C
ATOM   2374  HE1 LYS B  40      26.620  45.320  92.100  1.00  0.00           H
ATOM   2375  HE2 LYS B  40      26.270  46.740  91.000  1.00  0.00           H
ATOM   2376  NZ  LYS B  40      26.760  44.880  90.060  1.00  0.00           N
ATOM   2377  HZ1 LYS B  40      27.720  45.200  89.830  1.00  0.00           H
ATOM   2378  HZ2 LYS B  40      26.250  45.100  89.180  1.00  0.00           H
ATOM   2379  HZ3 LYS B  40      26.620  43.890  90.340  1.00  0.00           H
ATOM   2380  C   LYS B  40      22.080  47.590  93.620  1.00  0.00           C
ATOM   2381  O   LYS B  40      22.740  47.590  94.640  1.00  0.00           O
ATOM   2382  N   SER B  41      21.650  48.730  93.090  1.00  0.00           N
ATOM   2383  HN  SER B  41      21.280  48.720  92.170  1.00  0.00           H
ATOM   2384  CA  SER B  41      22.020  50.040  93.690  1.00  0.00           C
ATOM   2385  HA  SER B  41      23.090  49.960  93.870  1.00  0.00           H
ATOM   2386  CB  SER B  41      21.480  51.120  92.710  1.00  0.00           C
ATOM   2387  HB1 SER B  41      20.390  51.090  92.470  1.00  0.00           H
ATOM   2388  HB2 SER B  41      22.020  50.890  91.770  1.00  0.00           H
ATOM   2389  OG  SER B  41      21.900  52.440  93.090  1.00  0.00           O
ATOM   2390  HG1 SER B  41      22.830  52.510  92.890  1.00  0.00           H
ATOM   2391  C   SER B  41      21.510  50.310  95.100  1.00  0.00           C
ATOM   2392  O   SER B  41      22.340  50.850  95.940  1.00  0.00           O
ATOM   2393  N   VAL B  42      20.230  49.880  95.410  1.00  0.00           N
ATOM   2394  HN  VAL B  42      19.740  49.470  94.640  1.00  0.00           H
ATOM   2395  CA  VAL B  42      19.600  49.860  96.740  1.00  0.00           C
ATOM   2396  HA  VAL B  42      19.530  50.880  97.080  1.00  0.00           H
ATOM   2397  CB  VAL B  42      18.130  49.470  96.660  1.00  0.00           C
ATOM   2398  HB  VAL B  42      17.930  48.460  96.240  1.00  0.00           H
ATOM   2399  CG1 VAL B  42      17.670  49.390  98.100  1.00  0.00           C
ATOM   2400 HG11 VAL B  42      18.090  48.590  98.740  1.00  0.00           H
ATOM   2401 HG12 VAL B  42      16.560  49.320  98.080  1.00  0.00           H
ATOM   2402 HG13 VAL B  42      17.850  50.400  98.540  1.00  0.00           H
ATOM   2403  CG2 VAL B  42      17.280  50.430  95.810  1.00  0.00           C
ATOM   2404 HG21 VAL B  42      16.230  50.080  95.750  1.00  0.00           H
ATOM   2405 HG22 VAL B  42      17.610  50.610  94.760  1.00  0.00           H
ATOM   2406 HG23 VAL B  42      17.250  51.380  96.380  1.00  0.00           H
ATOM   2407  C   VAL B  42      20.510  49.100  97.780  1.00  0.00           C
ATOM   2408  O   VAL B  42      20.780  49.620  98.850  1.00  0.00           O
ATOM   2409  N   LEU B  43      20.970  47.860  97.450  1.00  0.00           N
ATOM   2410  HN  LEU B  43      20.690  47.480  96.570  1.00  0.00           H
ATOM   2411  CA  LEU B  43      21.810  46.990  98.250  1.00  0.00           C
ATOM   2412  HA  LEU B  43      21.210  46.810  99.130  1.00  0.00           H
ATOM   2413  CB  LEU B  43      22.150  45.650  97.450  1.00  0.00           C
ATOM   2414  HB1 LEU B  43      22.230  45.920  96.370  1.00  0.00           H
ATOM   2415  HB2 LEU B  43      21.290  44.960  97.590  1.00  0.00           H
ATOM   2416  CG  LEU B  43      23.330  44.880  97.930  1.00  0.00           C
ATOM   2417  HG  LEU B  43      24.260  45.490  97.910  1.00  0.00           H
ATOM   2418  CD1 LEU B  43      23.150  44.380  99.340  1.00  0.00           C
ATOM   2419 HD11 LEU B  43      22.560  43.450  99.440  1.00  0.00           H
ATOM   2420 HD12 LEU B  43      22.650  45.120 100.000  1.00  0.00           H
ATOM   2421 HD13 LEU B  43      24.120  44.120  99.810  1.00  0.00           H
ATOM   2422  CD2 LEU B  43      23.630  43.720  97.030  1.00  0.00           C
ATOM   2423 HD21 LEU B  43      22.750  43.040  97.090  1.00  0.00           H
ATOM   2424 HD22 LEU B  43      24.560  43.170  97.270  1.00  0.00           H
ATOM   2425 HD23 LEU B  43      23.670  44.010  95.950  1.00  0.00           H
ATOM   2426  C   LEU B  43      23.080  47.620  98.760  1.00  0.00           C
ATOM   2427  O   LEU B  43      23.320  47.720  99.970  1.00  0.00           O
ATOM   2428  N   LEU B  44      23.870  48.210  97.810  1.00  0.00           N
ATOM   2429  HN  LEU B  44      23.570  48.130  96.860  1.00  0.00           H
ATOM   2430  CA  LEU B  44      24.970  49.070  97.910  1.00  0.00           C
ATOM   2431  HA  LEU B  44      25.730  48.510  98.440  1.00  0.00           H
ATOM   2432  CB  LEU B  44      25.420  49.500  96.460  1.00  0.00           C
ATOM   2433  HB1 LEU B  44      26.370  50.030  96.700  1.00  0.00           H
ATOM   2434  HB2 LEU B  44      24.680  50.240  96.080  1.00  0.00           H
ATOM   2435  CG  LEU B  44      25.700  48.310  95.540  1.00  0.00           C
ATOM   2436  HG  LEU B  44      24.760  47.740  95.380  1.00  0.00           H
ATOM   2437  CD1 LEU B  44      26.060  48.680  94.080  1.00  0.00           C
ATOM   2438 HD11 LEU B  44      25.270  49.240  93.530  1.00  0.00           H
ATOM   2439 HD12 LEU B  44      26.250  47.750  93.520  1.00  0.00           H
ATOM   2440 HD13 LEU B  44      27.030  49.210  94.220  1.00  0.00           H
ATOM   2441  CD2 LEU B  44      26.720  47.290  96.080  1.00  0.00           C
ATOM   2442 HD21 LEU B  44      27.680  47.710  96.450  1.00  0.00           H
ATOM   2443 HD22 LEU B  44      27.080  46.600  95.280  1.00  0.00           H
ATOM   2444 HD23 LEU B  44      26.360  46.600  96.880  1.00  0.00           H
ATOM   2445  C   LEU B  44      24.760  50.330  98.880  1.00  0.00           C
ATOM   2446  O   LEU B  44      25.520  50.520  99.850  1.00  0.00           O
ATOM   2447  N   TYR B  45      23.700  51.150  98.650  1.00  0.00           N
ATOM   2448  HN  TYR B  45      23.220  51.090  97.780  1.00  0.00           H
ATOM   2449  CA  TYR B  45      23.410  52.190  99.630  1.00  0.00           C
ATOM   2450  HA  TYR B  45      24.310  52.760  99.830  1.00  0.00           H
ATOM   2451  CB  TYR B  45      22.200  53.080  99.100  1.00  0.00           C
ATOM   2452  HB1 TYR B  45      21.830  53.650  99.980  1.00  0.00           H
ATOM   2453  HB2 TYR B  45      21.350  52.430  98.790  1.00  0.00           H
ATOM   2454  CG  TYR B  45      22.640  54.020  98.060  1.00  0.00           C
ATOM   2455  CD1 TYR B  45      23.420  55.140  98.450  1.00  0.00           C
ATOM   2456  HD1 TYR B  45      23.680  55.120  99.500  1.00  0.00           H
ATOM   2457  CE1 TYR B  45      23.840  56.020  97.510  1.00  0.00           C
ATOM   2458  HE1 TYR B  45      24.350  56.910  97.830  1.00  0.00           H
ATOM   2459  CZ  TYR B  45      23.410  55.940  96.120  1.00  0.00           C
ATOM   2460  OH  TYR B  45      23.830  57.000  95.240  1.00  0.00           O
ATOM   2461  HH  TYR B  45      23.640  56.790  94.320  1.00  0.00           H
ATOM   2462  CD2 TYR B  45      22.230  53.850  96.690  1.00  0.00           C
ATOM   2463  HD2 TYR B  45      21.450  53.120  96.530  1.00  0.00           H
ATOM   2464  CE2 TYR B  45      22.670  54.820  95.720  1.00  0.00           C
ATOM   2465  HE2 TYR B  45      22.340  54.660  94.700  1.00  0.00           H
ATOM   2466  C   TYR B  45      22.900  51.740 101.040  1.00  0.00           C
ATOM   2467  O   TYR B  45      23.260  52.300 102.090  1.00  0.00           O
ATOM   2468  N   THR B  46      22.060  50.730 101.060  1.00  0.00           N
ATOM   2469  HN  THR B  46      21.670  50.310 100.240  1.00  0.00           H
ATOM   2470  CA  THR B  46      21.860  49.830 102.270  1.00  0.00           C
ATOM   2471  HA  THR B  46      21.260  50.410 102.950  1.00  0.00           H
ATOM   2472  CB  THR B  46      21.030  48.540 102.050  1.00  0.00           C
ATOM   2473  HB  THR B  46      21.570  47.660 101.640  1.00  0.00           H
ATOM   2474  OG1 THR B  46      19.880  48.660 101.180  1.00  0.00           O
ATOM   2475  HG1 THR B  46      20.140  49.090 100.360  1.00  0.00           H
ATOM   2476  CG2 THR B  46      20.410  48.110 103.340  1.00  0.00           C
ATOM   2477 HG21 THR B  46      19.810  47.200 103.110  1.00  0.00           H
ATOM   2478 HG22 THR B  46      19.730  48.890 103.740  1.00  0.00           H
ATOM   2479 HG23 THR B  46      21.130  47.800 104.140  1.00  0.00           H
ATOM   2480  C   THR B  46      23.160  49.390 103.040  1.00  0.00           C
ATOM   2481  O   THR B  46      23.370  49.570 104.230  1.00  0.00           O
ATOM   2482  N   LEU B  47      24.200  48.810 102.360  1.00  0.00           N
ATOM   2483  HN  LEU B  47      24.140  48.590 101.390  1.00  0.00           H
ATOM   2484  CA  LEU B  47      25.430  48.320 102.960  1.00  0.00           C
ATOM   2485  HA  LEU B  47      25.160  47.680 103.780  1.00  0.00           H
ATOM   2486  CB  LEU B  47      26.090  47.370 101.940  1.00  0.00           C
ATOM   2487  HB1 LEU B  47      26.350  48.080 101.130  1.00  0.00           H
ATOM   2488  HB2 LEU B  47      25.330  46.690 101.490  1.00  0.00           H
ATOM   2489  CG  LEU B  47      27.420  46.630 102.440  1.00  0.00           C
ATOM   2490  HG  LEU B  47      27.890  47.490 102.960  1.00  0.00           H
ATOM   2491  CD1 LEU B  47      27.210  45.550 103.490  1.00  0.00           C
ATOM   2492 HD11 LEU B  47      26.660  44.740 102.970  1.00  0.00           H
ATOM   2493 HD12 LEU B  47      26.720  45.860 104.440  1.00  0.00           H
ATOM   2494 HD13 LEU B  47      28.190  45.060 103.670  1.00  0.00           H
ATOM   2495  CD2 LEU B  47      28.230  46.110 101.260  1.00  0.00           C
ATOM   2496 HD21 LEU B  47      27.710  45.280 100.740  1.00  0.00           H
ATOM   2497 HD22 LEU B  47      29.230  45.770 101.620  1.00  0.00           H
ATOM   2498 HD23 LEU B  47      28.480  46.910 100.530  1.00  0.00           H
ATOM   2499  C   LEU B  47      26.280  49.490 103.490  1.00  0.00           C
ATOM   2500  O   LEU B  47      26.890  49.470 104.510  1.00  0.00           O
ATOM   2501  N   SER B  48      26.250  50.620 102.690  1.00  0.00           N
ATOM   2502  HN  SER B  48      25.880  50.640 101.770  1.00  0.00           H
ATOM   2503  CA  SER B  48      26.920  51.750 103.180  1.00  0.00           C
ATOM   2504  HA  SER B  48      27.920  51.480 103.510  1.00  0.00           H
ATOM   2505  CB  SER B  48      26.940  52.800 102.120  1.00  0.00           C
ATOM   2506  HB1 SER B  48      27.560  53.630 102.530  1.00  0.00           H
ATOM   2507  HB2 SER B  48      25.880  53.090 101.960  1.00  0.00           H
ATOM   2508  OG  SER B  48      27.450  52.380 100.890  1.00  0.00           O
ATOM   2509  HG1 SER B  48      26.900  51.740 100.430  1.00  0.00           H
ATOM   2510  C   SER B  48      26.380  52.340 104.480  1.00  0.00           C
ATOM   2511  O   SER B  48      27.050  52.740 105.380  1.00  0.00           O
ATOM   2512  N   PHE B  49      25.040  52.410 104.560  1.00  0.00           N
ATOM   2513  HN  PHE B  49      24.390  52.050 103.890  1.00  0.00           H
ATOM   2514  CA  PHE B  49      24.400  52.920 105.700  1.00  0.00           C
ATOM   2515  HA  PHE B  49      24.890  53.860 105.940  1.00  0.00           H
ATOM   2516  CB  PHE B  49      22.960  53.370 105.450  1.00  0.00           C
ATOM   2517  HB1 PHE B  49      22.290  53.230 106.330  1.00  0.00           H
ATOM   2518  HB2 PHE B  49      22.590  52.700 104.640  1.00  0.00           H
ATOM   2519  CG  PHE B  49      22.840  54.790 105.090  1.00  0.00           C
ATOM   2520  CD1 PHE B  49      22.360  55.220 103.850  1.00  0.00           C
ATOM   2521  HD1 PHE B  49      22.020  54.430 103.190  1.00  0.00           H
ATOM   2522  CE1 PHE B  49      22.220  56.570 103.450  1.00  0.00           C
ATOM   2523  HE1 PHE B  49      21.840  56.910 102.500  1.00  0.00           H
ATOM   2524  CZ  PHE B  49      22.700  57.510 104.430  1.00  0.00           C
ATOM   2525  HZ  PHE B  49      22.540  58.550 104.180  1.00  0.00           H
ATOM   2526  CD2 PHE B  49      23.320  55.760 105.990  1.00  0.00           C
ATOM   2527  HD2 PHE B  49      23.690  55.400 106.940  1.00  0.00           H
ATOM   2528  CE2 PHE B  49      23.260  57.110 105.620  1.00  0.00           C
ATOM   2529  HE2 PHE B  49      23.470  57.880 106.350  1.00  0.00           H
ATOM   2530  C   PHE B  49      24.510  52.090 106.990  1.00  0.00           C
ATOM   2531  O   PHE B  49      24.760  52.540 108.120  1.00  0.00           O
ATOM   2532  N   ILE B  50      24.480  50.750 106.780  1.00  0.00           N
ATOM   2533  HN  ILE B  50      24.330  50.470 105.830  1.00  0.00           H
ATOM   2534  CA  ILE B  50      24.740  49.750 107.850  1.00  0.00           C
ATOM   2535  HA  ILE B  50      24.070  49.970 108.670  1.00  0.00           H
ATOM   2536  CB  ILE B  50      24.380  48.380 107.340  1.00  0.00           C
ATOM   2537  HB  ILE B  50      24.900  48.310 106.360  1.00  0.00           H
ATOM   2538  CG2 ILE B  50      24.940  47.240 108.260  1.00  0.00           C
ATOM   2539 HG21 ILE B  50      24.480  47.240 109.280  1.00  0.00           H
ATOM   2540 HG22 ILE B  50      26.050  47.290 108.390  1.00  0.00           H
ATOM   2541 HG23 ILE B  50      24.790  46.310 107.670  1.00  0.00           H
ATOM   2542  CG1 ILE B  50      22.890  48.150 107.080  1.00  0.00           C
ATOM   2543 HG11 ILE B  50      22.680  47.240 106.470  1.00  0.00           H
ATOM   2544 HG12 ILE B  50      22.470  49.000 106.500  1.00  0.00           H
ATOM   2545  CD  ILE B  50      22.060  48.060 108.390  1.00  0.00           C
ATOM   2546  HD1 ILE B  50      21.970  46.990 108.640  1.00  0.00           H
ATOM   2547  HD2 ILE B  50      21.000  48.380 108.240  1.00  0.00           H
ATOM   2548  HD3 ILE B  50      22.460  48.590 109.280  1.00  0.00           H
ATOM   2549  C   ILE B  50      26.240  49.870 108.360  1.00  0.00           C
ATOM   2550  O   ILE B  50      26.410  49.830 109.590  1.00  0.00           O
ATOM   2551  N   TYR B  51      27.150  50.130 107.420  1.00  0.00           N
ATOM   2552  HN  TYR B  51      26.890  50.030 106.460  1.00  0.00           H
ATOM   2553  CA  TYR B  51      28.520  50.470 107.790  1.00  0.00           C
ATOM   2554  HA  TYR B  51      28.830  49.670 108.450  1.00  0.00           H
ATOM   2555  CB  TYR B  51      29.500  50.510 106.630  1.00  0.00           C
ATOM   2556  HB1 TYR B  51      30.520  50.830 106.950  1.00  0.00           H
ATOM   2557  HB2 TYR B  51      29.080  51.180 105.860  1.00  0.00           H
ATOM   2558  CG  TYR B  51      29.800  49.120 106.010  1.00  0.00           C
ATOM   2559  CD1 TYR B  51      30.910  49.190 105.130  1.00  0.00           C
ATOM   2560  HD1 TYR B  51      31.480  50.100 105.020  1.00  0.00           H
ATOM   2561  CE1 TYR B  51      31.380  48.030 104.540  1.00  0.00           C
ATOM   2562  HE1 TYR B  51      32.220  47.950 103.870  1.00  0.00           H
ATOM   2563  CZ  TYR B  51      30.650  46.860 104.650  1.00  0.00           C
ATOM   2564  OH  TYR B  51      31.110  45.690 104.080  1.00  0.00           O
ATOM   2565  HH  TYR B  51      32.020  45.830 103.800  1.00  0.00           H
ATOM   2566  CD2 TYR B  51      29.150  47.950 106.220  1.00  0.00           C
ATOM   2567  HD2 TYR B  51      28.300  47.800 106.860  1.00  0.00           H
ATOM   2568  CE2 TYR B  51      29.570  46.850 105.490  1.00  0.00           C
ATOM   2569  HE2 TYR B  51      28.970  45.950 105.540  1.00  0.00           H
ATOM   2570  C   TYR B  51      28.680  51.790 108.500  1.00  0.00           C
ATOM   2571  O   TYR B  51      29.570  51.920 109.340  1.00  0.00           O
ATOM   2572  N   ILE B  52      27.840  52.810 108.160  1.00  0.00           N
ATOM   2573  HN  ILE B  52      27.250  52.670 107.370  1.00  0.00           H
ATOM   2574  CA  ILE B  52      27.870  54.070 108.820  1.00  0.00           C
ATOM   2575  HA  ILE B  52      28.900  54.370 108.910  1.00  0.00           H
ATOM   2576  CB  ILE B  52      27.080  55.140 108.070  1.00  0.00           C
ATOM   2577  HB  ILE B  52      26.150  54.610 107.760  1.00  0.00           H
ATOM   2578  CG2 ILE B  52      26.620  56.210 109.090  1.00  0.00           C
ATOM   2579 HG21 ILE B  52      27.430  56.660 109.710  1.00  0.00           H
ATOM   2580 HG22 ILE B  52      25.890  55.980 109.890  1.00  0.00           H
ATOM   2581 HG23 ILE B  52      26.150  57.030 108.510  1.00  0.00           H
ATOM   2582  CG1 ILE B  52      27.850  55.550 106.750  1.00  0.00           C
ATOM   2583 HG11 ILE B  52      28.310  54.650 106.280  1.00  0.00           H
ATOM   2584 HG12 ILE B  52      28.640  56.260 107.070  1.00  0.00           H
ATOM   2585  CD  ILE B  52      26.940  56.230 105.670  1.00  0.00           C
ATOM   2586  HD1 ILE B  52      26.260  56.950 106.170  1.00  0.00           H
ATOM   2587  HD2 ILE B  52      26.260  55.410 105.350  1.00  0.00           H
ATOM   2588  HD3 ILE B  52      27.510  56.640 104.820  1.00  0.00           H
ATOM   2589  C   ILE B  52      27.510  53.870 110.300  1.00  0.00           C
ATOM   2590  O   ILE B  52      28.150  54.470 111.170  1.00  0.00           O
ATOM   2591  N   PHE B  53      26.490  52.990 110.550  1.00  0.00           N
ATOM   2592  HN  PHE B  53      25.900  52.730 109.790  1.00  0.00           H
ATOM   2593  CA  PHE B  53      26.270  52.620 111.960  1.00  0.00           C
ATOM   2594  HA  PHE B  53      26.310  53.490 112.600  1.00  0.00           H
ATOM   2595  CB  PHE B  53      24.980  51.680 112.030  1.00  0.00           C
ATOM   2596  HB1 PHE B  53      24.760  51.620 113.120  1.00  0.00           H
ATOM   2597  HB2 PHE B  53      25.170  50.710 111.520  1.00  0.00           H
ATOM   2598  CG  PHE B  53      23.840  52.320 111.340  1.00  0.00           C
ATOM   2599  CD1 PHE B  53      22.990  51.480 110.600  1.00  0.00           C
ATOM   2600  HD1 PHE B  53      23.210  50.430 110.550  1.00  0.00           H
ATOM   2601  CE1 PHE B  53      21.930  51.950 109.850  1.00  0.00           C
ATOM   2602  HE1 PHE B  53      21.400  51.210 109.270  1.00  0.00           H
ATOM   2603  CZ  PHE B  53      21.590  53.370 109.840  1.00  0.00           C
ATOM   2604  HZ  PHE B  53      20.690  53.600 109.280  1.00  0.00           H
ATOM   2605  CD2 PHE B  53      23.470  53.710 111.310  1.00  0.00           C
ATOM   2606  HD2 PHE B  53      24.150  54.470 111.680  1.00  0.00           H
ATOM   2607  CE2 PHE B  53      22.340  54.220 110.560  1.00  0.00           C
ATOM   2608  HE2 PHE B  53      22.050  55.260 110.560  1.00  0.00           H
ATOM   2609  C   PHE B  53      27.400  51.730 112.570  1.00  0.00           C
ATOM   2610  O   PHE B  53      27.770  51.800 113.770  1.00  0.00           O
ATOM   2611  N   ILE B  54      28.020  50.790 111.870  1.00  0.00           N
ATOM   2612  HN  ILE B  54      27.730  50.460 110.980  1.00  0.00           H
ATOM   2613  CA  ILE B  54      29.170  49.990 112.450  1.00  0.00           C
ATOM   2614  HA  ILE B  54      28.840  49.630 113.410  1.00  0.00           H
ATOM   2615  CB  ILE B  54      29.430  48.810 111.540  1.00  0.00           C
ATOM   2616  HB  ILE B  54      29.740  49.160 110.530  1.00  0.00           H
ATOM   2617  CG2 ILE B  54      30.640  47.920 112.030  1.00  0.00           C
ATOM   2618 HG21 ILE B  54      31.410  48.400 112.680  1.00  0.00           H
ATOM   2619 HG22 ILE B  54      31.140  47.290 111.270  1.00  0.00           H
ATOM   2620 HG23 ILE B  54      30.110  47.290 112.780  1.00  0.00           H
ATOM   2621  CG1 ILE B  54      28.200  47.960 111.480  1.00  0.00           C
ATOM   2622 HG11 ILE B  54      27.200  48.440 111.420  1.00  0.00           H
ATOM   2623 HG12 ILE B  54      28.110  47.430 112.460  1.00  0.00           H
ATOM   2624  CD  ILE B  54      28.200  46.920 110.320  1.00  0.00           C
ATOM   2625  HD1 ILE B  54      27.300  46.260 110.310  1.00  0.00           H
ATOM   2626  HD2 ILE B  54      29.110  46.300 110.440  1.00  0.00           H
ATOM   2627  HD3 ILE B  54      28.250  47.340 109.290  1.00  0.00           H
ATOM   2628  C   ILE B  54      30.320  50.850 112.870  1.00  0.00           C
ATOM   2629  O   ILE B  54      30.790  50.830 113.980  1.00  0.00           O
ATOM   2630  N   PHE B  55      30.840  51.710 111.980  1.00  0.00           N
ATOM   2631  HN  PHE B  55      30.530  51.670 111.030  1.00  0.00           H
ATOM   2632  CA  PHE B  55      32.000  52.590 112.190  1.00  0.00           C
ATOM   2633  HA  PHE B  55      32.910  52.020 112.310  1.00  0.00           H
ATOM   2634  CB  PHE B  55      32.090  53.390 110.890  1.00  0.00           C
ATOM   2635  HB1 PHE B  55      31.100  53.670 110.480  1.00  0.00           H
ATOM   2636  HB2 PHE B  55      32.530  52.640 110.200  1.00  0.00           H
ATOM   2637  CG  PHE B  55      32.950  54.650 110.930  1.00  0.00           C
ATOM   2638  CD1 PHE B  55      32.490  55.970 110.660  1.00  0.00           C
ATOM   2639  HD1 PHE B  55      31.470  56.100 110.340  1.00  0.00           H
ATOM   2640  CE1 PHE B  55      33.320  57.100 110.650  1.00  0.00           C
ATOM   2641  HE1 PHE B  55      32.890  58.090 110.610  1.00  0.00           H
ATOM   2642  CZ  PHE B  55      34.620  56.920 111.030  1.00  0.00           C
ATOM   2643  HZ  PHE B  55      35.330  57.720 111.160  1.00  0.00           H
ATOM   2644  CD2 PHE B  55      34.300  54.520 111.360  1.00  0.00           C
ATOM   2645  HD2 PHE B  55      34.670  53.550 111.660  1.00  0.00           H
ATOM   2646  CE2 PHE B  55      35.200  55.640 111.340  1.00  0.00           C
ATOM   2647  HE2 PHE B  55      36.230  55.440 111.590  1.00  0.00           H
ATOM   2648  C   PHE B  55      31.950  53.510 113.380  1.00  0.00           C
ATOM   2649  O   PHE B  55      32.840  53.630 114.190  1.00  0.00           O
ATOM   2650  N   VAL B  56      30.810  54.130 113.640  1.00  0.00           N
ATOM   2651  HN  VAL B  56      30.120  54.010 112.930  1.00  0.00           H
ATOM   2652  CA  VAL B  56      30.620  55.030 114.800  1.00  0.00           C
ATOM   2653  HA  VAL B  56      31.490  55.670 114.830  1.00  0.00           H
ATOM   2654  CB  VAL B  56      29.470  55.970 114.700  1.00  0.00           C
ATOM   2655  HB  VAL B  56      28.440  55.570 114.710  1.00  0.00           H
ATOM   2656  CG1 VAL B  56      29.600  57.000 115.790  1.00  0.00           C
ATOM   2657 HG11 VAL B  56      28.880  57.850 115.740  1.00  0.00           H
ATOM   2658 HG12 VAL B  56      30.620  57.430 115.710  1.00  0.00           H
ATOM   2659 HG13 VAL B  56      29.470  56.450 116.740  1.00  0.00           H
ATOM   2660  CG2 VAL B  56      29.630  56.720 113.330  1.00  0.00           C
ATOM   2661 HG21 VAL B  56      28.870  57.500 113.110  1.00  0.00           H
ATOM   2662 HG22 VAL B  56      29.740  56.070 112.440  1.00  0.00           H
ATOM   2663 HG23 VAL B  56      30.580  57.290 113.480  1.00  0.00           H
ATOM   2664  C   VAL B  56      30.660  54.240 116.100  1.00  0.00           C
ATOM   2665  O   VAL B  56      31.490  54.490 117.010  1.00  0.00           O
ATOM   2666  N   ILE B  57      29.880  53.190 116.180  1.00  0.00           N
ATOM   2667  HN  ILE B  57      29.430  52.970 115.320  1.00  0.00           H
ATOM   2668  CA  ILE B  57      29.660  52.440 117.440  1.00  0.00           C
ATOM   2669  HA  ILE B  57      29.630  53.170 118.240  1.00  0.00           H
ATOM   2670  CB  ILE B  57      28.340  51.650 117.410  1.00  0.00           C
ATOM   2671  HB  ILE B  57      27.500  52.240 116.990  1.00  0.00           H
ATOM   2672  CG2 ILE B  57      28.580  50.350 116.590  1.00  0.00           C
ATOM   2673 HG21 ILE B  57      28.970  50.630 115.590  1.00  0.00           H
ATOM   2674 HG22 ILE B  57      27.600  49.850 116.400  1.00  0.00           H
ATOM   2675 HG23 ILE B  57      29.230  49.620 117.100  1.00  0.00           H
ATOM   2676  CG1 ILE B  57      27.920  51.110 118.860  1.00  0.00           C
ATOM   2677 HG11 ILE B  57      28.660  50.390 119.270  1.00  0.00           H
ATOM   2678 HG12 ILE B  57      26.970  50.550 118.740  1.00  0.00           H
ATOM   2679  CD  ILE B  57      27.630  52.170 119.930  1.00  0.00           C
ATOM   2680  HD1 ILE B  57      26.830  52.850 119.550  1.00  0.00           H
ATOM   2681  HD2 ILE B  57      28.520  52.820 120.060  1.00  0.00           H
ATOM   2682  HD3 ILE B  57      27.320  51.670 120.870  1.00  0.00           H
ATOM   2683  C   ILE B  57      30.950  51.610 117.700  1.00  0.00           C
ATOM   2684  O   ILE B  57      31.440  51.500 118.840  1.00  0.00           O
ATOM   2685  N   GLY B  58      31.650  51.100 116.620  1.00  0.00           N
ATOM   2686  HN  GLY B  58      31.170  51.120 115.750  1.00  0.00           H
ATOM   2687  CA  GLY B  58      32.960  50.550 116.770  1.00  0.00           C
ATOM   2688  HA1 GLY B  58      33.260  50.090 115.840  1.00  0.00           H
ATOM   2689  HA2 GLY B  58      32.950  49.830 117.570  1.00  0.00           H
ATOM   2690  C   GLY B  58      34.040  51.540 117.190  1.00  0.00           C
ATOM   2691  O   GLY B  58      35.020  51.080 117.800  1.00  0.00           O
ATOM   2692  N   MET B  59      33.950  52.810 116.720  1.00  0.00           N
ATOM   2693  HN  MET B  59      33.160  53.090 116.180  1.00  0.00           H
ATOM   2694  CA  MET B  59      35.020  53.710 117.130  1.00  0.00           C
ATOM   2695  HA  MET B  59      35.960  53.260 116.830  1.00  0.00           H
ATOM   2696  CB  MET B  59      34.790  55.060 116.330  1.00  0.00           C
ATOM   2697  HB1 MET B  59      34.780  55.880 117.080  1.00  0.00           H
ATOM   2698  HB2 MET B  59      33.760  55.010 115.920  1.00  0.00           H
ATOM   2699  CG  MET B  59      35.770  55.370 115.110  1.00  0.00           C
ATOM   2700  HG1 MET B  59      35.670  56.410 114.740  1.00  0.00           H
ATOM   2701  HG2 MET B  59      35.500  54.640 114.310  1.00  0.00           H
ATOM   2702  SD  MET B  59      37.510  55.270 115.560  1.00  0.00           S
ATOM   2703  CE  MET B  59      37.780  56.690 116.540  1.00  0.00           C
ATOM   2704  HE1 MET B  59      38.770  56.670 117.030  1.00  0.00           H
ATOM   2705  HE2 MET B  59      36.970  56.800 117.290  1.00  0.00           H
ATOM   2706  HE3 MET B  59      37.710  57.660 116.000  1.00  0.00           H
ATOM   2707  C   MET B  59      35.020  53.960 118.610  1.00  0.00           C
ATOM   2708  O   MET B  59      35.960  53.760 119.390  1.00  0.00           O
ATOM   2709  N   ILE B  60      33.710  54.270 119.080  1.00  0.00           N
ATOM   2710  HN  ILE B  60      32.880  54.260 118.520  1.00  0.00           H
ATOM   2711  CA  ILE B  60      33.430  54.440 120.480  1.00  0.00           C
ATOM   2712  HA  ILE B  60      34.130  55.170 120.850  1.00  0.00           H
ATOM   2713  CB  ILE B  60      31.940  54.810 120.780  1.00  0.00           C
ATOM   2714  HB  ILE B  60      31.260  54.080 120.290  1.00  0.00           H
ATOM   2715  CG2 ILE B  60      31.740  54.940 122.340  1.00  0.00           C
ATOM   2716 HG21 ILE B  60      32.440  55.670 122.800  1.00  0.00           H
ATOM   2717 HG22 ILE B  60      31.760  53.990 122.910  1.00  0.00           H
ATOM   2718 HG23 ILE B  60      30.760  55.400 122.610  1.00  0.00           H
ATOM   2719  CG1 ILE B  60      31.600  56.180 120.200  1.00  0.00           C
ATOM   2720 HG11 ILE B  60      32.060  56.320 119.200  1.00  0.00           H
ATOM   2721 HG12 ILE B  60      31.980  56.970 120.880  1.00  0.00           H
ATOM   2722  CD  ILE B  60      30.110  56.440 120.010  1.00  0.00           C
ATOM   2723  HD1 ILE B  60      29.920  57.500 119.720  1.00  0.00           H
ATOM   2724  HD2 ILE B  60      29.590  56.380 120.990  1.00  0.00           H
ATOM   2725  HD3 ILE B  60      29.530  55.820 119.290  1.00  0.00           H
ATOM   2726  C   ILE B  60      33.810  53.260 121.390  1.00  0.00           C
ATOM   2727  O   ILE B  60      34.540  53.470 122.260  1.00  0.00           O
ATOM   2728  N   ALA B  61      33.430  52.070 121.020  1.00  0.00           N
ATOM   2729  HN  ALA B  61      32.840  51.990 120.220  1.00  0.00           H
ATOM   2730  CA  ALA B  61      33.710  50.790 121.700  1.00  0.00           C
ATOM   2731  HA  ALA B  61      33.250  50.760 122.670  1.00  0.00           H
ATOM   2732  CB  ALA B  61      33.150  49.520 121.000  1.00  0.00           C
ATOM   2733  HB1 ALA B  61      32.190  49.780 120.510  1.00  0.00           H
ATOM   2734  HB2 ALA B  61      32.990  48.690 121.720  1.00  0.00           H
ATOM   2735  HB3 ALA B  61      33.810  49.080 120.220  1.00  0.00           H
ATOM   2736  C   ALA B  61      35.190  50.460 121.920  1.00  0.00           C
ATOM   2737  O   ALA B  61      35.740  50.270 123.040  1.00  0.00           O
ATOM   2738  N   ASN B  62      36.020  50.480 120.840  1.00  0.00           N
ATOM   2739  HN  ASN B  62      35.700  50.770 119.940  1.00  0.00           H
ATOM   2740  CA  ASN B  62      37.420  50.220 120.930  1.00  0.00           C
ATOM   2741  HA  ASN B  62      37.580  49.350 121.550  1.00  0.00           H
ATOM   2742  CB  ASN B  62      37.930  50.040 119.460  1.00  0.00           C
ATOM   2743  HB1 ASN B  62      39.030  49.960 119.480  1.00  0.00           H
ATOM   2744  HB2 ASN B  62      37.690  50.970 118.900  1.00  0.00           H
ATOM   2745  CG  ASN B  62      37.490  48.690 118.870  1.00  0.00           C
ATOM   2746  OD1 ASN B  62      38.270  47.740 119.010  1.00  0.00           O
ATOM   2747  ND2 ASN B  62      36.360  48.740 118.090  1.00  0.00           N
ATOM   2748 HD21 ASN B  62      35.840  47.950 117.760  1.00  0.00           H
ATOM   2749 HD22 ASN B  62      35.970  49.640 117.880  1.00  0.00           H
ATOM   2750  C   ASN B  62      38.140  51.380 121.570  1.00  0.00           C
ATOM   2751  O   ASN B  62      38.920  51.120 122.500  1.00  0.00           O
ATOM   2752  N   SER B  63      37.720  52.580 121.240  1.00  0.00           N
ATOM   2753  HN  SER B  63      37.020  52.740 120.540  1.00  0.00           H
ATOM   2754  CA  SER B  63      38.300  53.850 121.880  1.00  0.00           C
ATOM   2755  HA  SER B  63      39.350  53.760 121.650  1.00  0.00           H
ATOM   2756  CB  SER B  63      37.890  55.260 121.220  1.00  0.00           C
ATOM   2757  HB1 SER B  63      38.550  56.030 121.680  1.00  0.00           H
ATOM   2758  HB2 SER B  63      36.830  55.540 121.400  1.00  0.00           H
ATOM   2759  OG  SER B  63      38.170  55.350 119.800  1.00  0.00           O
ATOM   2760  HG1 SER B  63      37.470  54.800 119.430  1.00  0.00           H
ATOM   2761  C   SER B  63      38.330  53.970 123.380  1.00  0.00           C
ATOM   2762  O   SER B  63      39.300  54.320 124.000  1.00  0.00           O
ATOM   2763  N   VAL B  64      37.200  53.620 123.970  1.00  0.00           N
ATOM   2764  HN  VAL B  64      36.380  53.560 123.400  1.00  0.00           H
ATOM   2765  CA  VAL B  64      37.100  53.810 125.400  1.00  0.00           C
ATOM   2766  HA  VAL B  64      37.630  54.690 125.730  1.00  0.00           H
ATOM   2767  CB  VAL B  64      35.570  54.020 125.690  1.00  0.00           C
ATOM   2768  HB  VAL B  64      35.250  54.730 124.900  1.00  0.00           H
ATOM   2769  CG1 VAL B  64      34.640  52.770 125.560  1.00  0.00           C
ATOM   2770 HG11 VAL B  64      33.600  53.070 125.800  1.00  0.00           H
ATOM   2771 HG12 VAL B  64      35.050  52.020 126.270  1.00  0.00           H
ATOM   2772 HG13 VAL B  64      34.560  52.360 124.530  1.00  0.00           H
ATOM   2773  CG2 VAL B  64      35.400  54.840 127.020  1.00  0.00           C
ATOM   2774 HG21 VAL B  64      34.340  55.160 127.030  1.00  0.00           H
ATOM   2775 HG22 VAL B  64      36.110  55.690 126.910  1.00  0.00           H
ATOM   2776 HG23 VAL B  64      35.610  54.210 127.910  1.00  0.00           H
ATOM   2777  C   VAL B  64      37.800  52.650 126.210  1.00  0.00           C
ATOM   2778  O   VAL B  64      38.470  52.880 127.230  1.00  0.00           O
ATOM   2779  N   VAL B  65      37.810  51.400 125.670  1.00  0.00           N
ATOM   2780  HN  VAL B  65      37.360  51.330 124.790  1.00  0.00           H
ATOM   2781  CA  VAL B  65      38.550  50.270 126.050  1.00  0.00           C
ATOM   2782  HA  VAL B  65      38.440  50.250 127.120  1.00  0.00           H
ATOM   2783  CB  VAL B  65      37.960  49.000 125.310  1.00  0.00           C
ATOM   2784  HB  VAL B  65      37.720  49.170 124.240  1.00  0.00           H
ATOM   2785  CG1 VAL B  65      38.950  47.820 125.250  1.00  0.00           C
ATOM   2786 HG11 VAL B  65      39.780  47.930 124.510  1.00  0.00           H
ATOM   2787 HG12 VAL B  65      38.450  46.900 124.890  1.00  0.00           H
ATOM   2788 HG13 VAL B  65      39.360  47.580 126.260  1.00  0.00           H
ATOM   2789  CG2 VAL B  65      36.620  48.680 126.090  1.00  0.00           C
ATOM   2790 HG21 VAL B  65      35.810  49.380 125.790  1.00  0.00           H
ATOM   2791 HG22 VAL B  65      36.850  48.900 127.160  1.00  0.00           H
ATOM   2792 HG23 VAL B  65      36.300  47.630 125.940  1.00  0.00           H
ATOM   2793  C   VAL B  65      40.120  50.480 125.880  1.00  0.00           C
ATOM   2794  O   VAL B  65      40.900  50.300 126.780  1.00  0.00           O
ATOM   2795  N   VAL B  66      40.610  51.060 124.790  1.00  0.00           N
ATOM   2796  HN  VAL B  66      40.010  51.200 124.000  1.00  0.00           H
ATOM   2797  CA  VAL B  66      42.020  51.520 124.650  1.00  0.00           C
ATOM   2798  HA  VAL B  66      42.690  50.700 124.840  1.00  0.00           H
ATOM   2799  CB  VAL B  66      42.170  52.090 123.180  1.00  0.00           C
ATOM   2800  HB  VAL B  66      41.340  52.810 122.990  1.00  0.00           H
ATOM   2801  CG1 VAL B  66      43.440  52.970 123.020  1.00  0.00           C
ATOM   2802 HG11 VAL B  66      43.610  53.350 121.980  1.00  0.00           H
ATOM   2803 HG12 VAL B  66      44.360  52.390 123.270  1.00  0.00           H
ATOM   2804 HG13 VAL B  66      43.510  53.890 123.640  1.00  0.00           H
ATOM   2805  CG2 VAL B  66      42.050  50.880 122.240  1.00  0.00           C
ATOM   2806 HG21 VAL B  66      43.040  50.370 122.310  1.00  0.00           H
ATOM   2807 HG22 VAL B  66      41.990  51.280 121.210  1.00  0.00           H
ATOM   2808 HG23 VAL B  66      41.250  50.150 122.470  1.00  0.00           H
ATOM   2809  C   VAL B  66      42.500  52.540 125.700  1.00  0.00           C
ATOM   2810  O   VAL B  66      43.540  52.390 126.280  1.00  0.00           O
ATOM   2811  N   TRP B  67      41.720  53.650 125.990  1.00  0.00           N
ATOM   2812  HN  TRP B  67      40.810  53.670 125.600  1.00  0.00           H
ATOM   2813  CA  TRP B  67      41.940  54.660 127.000  1.00  0.00           C
ATOM   2814  HA  TRP B  67      42.880  55.170 126.820  1.00  0.00           H
ATOM   2815  CB  TRP B  67      40.790  55.720 126.930  1.00  0.00           C
ATOM   2816  HB1 TRP B  67      39.770  55.270 126.990  1.00  0.00           H
ATOM   2817  HB2 TRP B  67      40.810  56.200 125.930  1.00  0.00           H
ATOM   2818  CG  TRP B  67      40.780  56.790 128.010  1.00  0.00           C
ATOM   2819  CD1 TRP B  67      41.780  57.700 128.230  1.00  0.00           C
ATOM   2820  HD1 TRP B  67      42.770  57.640 127.790  1.00  0.00           H
ATOM   2821  NE1 TRP B  67      41.390  58.560 129.180  1.00  0.00           N
ATOM   2822  HE1 TRP B  67      41.830  59.410 129.390  1.00  0.00           H
ATOM   2823  CE2 TRP B  67      40.120  58.250 129.610  1.00  0.00           C
ATOM   2824  CD2 TRP B  67      39.710  57.140 128.900  1.00  0.00           C
ATOM   2825  CE3 TRP B  67      38.460  56.530 129.110  1.00  0.00           C
ATOM   2826  HE3 TRP B  67      38.090  55.720 128.500  1.00  0.00           H
ATOM   2827  CZ3 TRP B  67      37.690  57.130 130.080  1.00  0.00           C
ATOM   2828  HZ3 TRP B  67      36.710  56.760 130.340  1.00  0.00           H
ATOM   2829  CZ2 TRP B  67      39.330  58.810 130.600  1.00  0.00           C
ATOM   2830  HZ2 TRP B  67      39.650  59.710 131.110  1.00  0.00           H
ATOM   2831  CH2 TRP B  67      38.100  58.260 130.840  1.00  0.00           C
ATOM   2832  HH2 TRP B  67      37.390  58.730 131.500  1.00  0.00           H
ATOM   2833  C   TRP B  67      42.060  54.000 128.380  1.00  0.00           C
ATOM   2834  O   TRP B  67      43.040  54.240 129.110  1.00  0.00           O
ATOM   2835  N   VAL B  68      41.100  53.100 128.690  1.00  0.00           N
ATOM   2836  HN  VAL B  68      40.400  53.020 127.990  1.00  0.00           H
ATOM   2837  CA  VAL B  68      41.060  52.340 129.950  1.00  0.00           C
ATOM   2838  HA  VAL B  68      41.150  53.070 130.750  1.00  0.00           H
ATOM   2839  CB  VAL B  68      39.840  51.480 130.160  1.00  0.00           C
ATOM   2840  HB  VAL B  68      39.250  51.520 129.210  1.00  0.00           H
ATOM   2841  CG1 VAL B  68      40.120  49.980 130.570  1.00  0.00           C
ATOM   2842 HG11 VAL B  68      40.780  49.900 131.460  1.00  0.00           H
ATOM   2843 HG12 VAL B  68      40.530  49.340 129.770  1.00  0.00           H
ATOM   2844 HG13 VAL B  68      39.110  49.640 130.880  1.00  0.00           H
ATOM   2845  CG2 VAL B  68      38.930  52.190 131.160  1.00  0.00           C
ATOM   2846 HG21 VAL B  68      37.960  51.650 131.160  1.00  0.00           H
ATOM   2847 HG22 VAL B  68      38.790  53.250 130.860  1.00  0.00           H
ATOM   2848 HG23 VAL B  68      39.330  52.180 132.190  1.00  0.00           H
ATOM   2849  C   VAL B  68      42.360  51.470 130.100  1.00  0.00           C
ATOM   2850  O   VAL B  68      42.980  51.490 131.140  1.00  0.00           O
ATOM   2851  N   ASN B  69      42.870  50.930 129.010  1.00  0.00           N
ATOM   2852  HN  ASN B  69      42.330  51.100 128.190  1.00  0.00           H
ATOM   2853  CA  ASN B  69      44.170  50.260 129.000  1.00  0.00           C
ATOM   2854  HA  ASN B  69      44.160  49.620 129.860  1.00  0.00           H
ATOM   2855  CB  ASN B  69      44.400  49.460 127.700  1.00  0.00           C
ATOM   2856  HB1 ASN B  69      45.480  49.220 127.620  1.00  0.00           H
ATOM   2857  HB2 ASN B  69      44.120  49.950 126.740  1.00  0.00           H
ATOM   2858  CG  ASN B  69      43.660  48.110 127.870  1.00  0.00           C
ATOM   2859  OD1 ASN B  69      44.410  47.140 128.080  1.00  0.00           O
ATOM   2860  ND2 ASN B  69      42.350  48.090 127.820  1.00  0.00           N
ATOM   2861 HD21 ASN B  69      41.920  48.980 127.650  1.00  0.00           H
ATOM   2862 HD22 ASN B  69      41.860  47.240 127.660  1.00  0.00           H
ATOM   2863  C   ASN B  69      45.400  51.230 129.220  1.00  0.00           C
ATOM   2864  O   ASN B  69      46.320  50.910 129.990  1.00  0.00           O
ATOM   2865  N   ILE B  70      45.440  52.450 128.740  1.00  0.00           N
ATOM   2866  HN  ILE B  70      44.710  52.830 128.180  1.00  0.00           H
ATOM   2867  CA  ILE B  70      46.420  53.480 129.010  1.00  0.00           C
ATOM   2868  HA  ILE B  70      47.400  53.110 128.740  1.00  0.00           H
ATOM   2869  CB  ILE B  70      46.120  54.770 128.170  1.00  0.00           C
ATOM   2870  HB  ILE B  70      45.080  55.100 128.340  1.00  0.00           H
ATOM   2871  CG2 ILE B  70      46.800  56.040 128.720  1.00  0.00           C
ATOM   2872 HG21 ILE B  70      46.900  56.850 127.970  1.00  0.00           H
ATOM   2873 HG22 ILE B  70      47.880  55.930 128.970  1.00  0.00           H
ATOM   2874 HG23 ILE B  70      46.340  56.570 129.590  1.00  0.00           H
ATOM   2875  CG1 ILE B  70      46.310  54.510 126.630  1.00  0.00           C
ATOM   2876 HG11 ILE B  70      45.770  53.580 126.330  1.00  0.00           H
ATOM   2877 HG12 ILE B  70      47.370  54.310 126.370  1.00  0.00           H
ATOM   2878  CD  ILE B  70      45.830  55.670 125.740  1.00  0.00           C
ATOM   2879  HD1 ILE B  70      44.770  55.420 125.530  1.00  0.00           H
ATOM   2880  HD2 ILE B  70      46.570  55.790 124.910  1.00  0.00           H
ATOM   2881  HD3 ILE B  70      45.730  56.670 126.210  1.00  0.00           H
ATOM   2882  C   ILE B  70      46.280  53.880 130.470  1.00  0.00           C
ATOM   2883  O   ILE B  70      47.250  54.020 131.190  1.00  0.00           O
ATOM   2884  N   GLN B  71      45.060  54.060 131.030  1.00  0.00           N
ATOM   2885  HN  GLN B  71      44.210  53.870 130.540  1.00  0.00           H
ATOM   2886  CA  GLN B  71      44.940  54.500 132.460  1.00  0.00           C
ATOM   2887  HA  GLN B  71      45.530  55.380 132.620  1.00  0.00           H
ATOM   2888  CB  GLN B  71      43.440  54.630 132.920  1.00  0.00           C
ATOM   2889  HB1 GLN B  71      43.390  54.750 134.020  1.00  0.00           H
ATOM   2890  HB2 GLN B  71      42.870  53.690 132.740  1.00  0.00           H
ATOM   2891  CG  GLN B  71      42.580  55.730 132.320  1.00  0.00           C
ATOM   2892  HG1 GLN B  71      41.710  55.950 132.980  1.00  0.00           H
ATOM   2893  HG2 GLN B  71      42.260  55.290 131.350  1.00  0.00           H
ATOM   2894  CD  GLN B  71      43.420  57.000 131.980  1.00  0.00           C
ATOM   2895  OE1 GLN B  71      43.650  57.860 132.830  1.00  0.00           O
ATOM   2896  NE2 GLN B  71      43.820  57.160 130.720  1.00  0.00           N
ATOM   2897 HE21 GLN B  71      43.980  58.100 130.420  1.00  0.00           H
ATOM   2898 HE22 GLN B  71      43.680  56.350 130.150  1.00  0.00           H
ATOM   2899  C   GLN B  71      45.510  53.470 133.440  1.00  0.00           C
ATOM   2900  O   GLN B  71      46.320  53.740 134.330  1.00  0.00           O
ATOM   2901  N   ALA B  72      45.090  52.190 133.270  1.00  0.00           N
ATOM   2902  HN  ALA B  72      44.640  52.000 132.410  1.00  0.00           H
ATOM   2903  CA  ALA B  72      45.620  51.100 134.040  1.00  0.00           C
ATOM   2904  HA  ALA B  72      45.360  51.310 135.070  1.00  0.00           H
ATOM   2905  CB  ALA B  72      44.960  49.780 133.540  1.00  0.00           C
ATOM   2906  HB1 ALA B  72      45.270  48.830 134.000  1.00  0.00           H
ATOM   2907  HB2 ALA B  72      45.120  49.770 132.440  1.00  0.00           H
ATOM   2908  HB3 ALA B  72      43.890  49.930 133.810  1.00  0.00           H
ATOM   2909  C   ALA B  72      47.170  50.930 133.870  1.00  0.00           C
ATOM   2910  O   ALA B  72      47.880  50.840 134.880  1.00  0.00           O
ATOM   2911  N   LYS B  73      47.660  50.940 132.590  1.00  0.00           N
ATOM   2912  HN  LYS B  73      47.140  51.050 131.750  1.00  0.00           H
ATOM   2913  CA  LYS B  73      49.090  50.910 132.260  1.00  0.00           C
ATOM   2914  HA  LYS B  73      49.470  50.040 132.770  1.00  0.00           H
ATOM   2915  CB  LYS B  73      49.330  50.640 130.750  1.00  0.00           C
ATOM   2916  HB1 LYS B  73      48.610  51.220 130.120  1.00  0.00           H
ATOM   2917  HB2 LYS B  73      48.940  49.610 130.600  1.00  0.00           H
ATOM   2918  CG  LYS B  73      50.650  50.980 130.130  1.00  0.00           C
ATOM   2919  HG1 LYS B  73      51.470  50.560 130.760  1.00  0.00           H
ATOM   2920  HG2 LYS B  73      50.930  52.050 130.100  1.00  0.00           H
ATOM   2921  CD  LYS B  73      50.730  50.560 128.660  1.00  0.00           C
ATOM   2922  HD1 LYS B  73      51.680  51.010 128.310  1.00  0.00           H
ATOM   2923  HD2 LYS B  73      50.030  51.170 128.040  1.00  0.00           H
ATOM   2924  CE  LYS B  73      50.580  49.010 128.300  1.00  0.00           C
ATOM   2925  HE1 LYS B  73      50.860  48.970 127.230  1.00  0.00           H
ATOM   2926  HE2 LYS B  73      49.610  48.510 128.500  1.00  0.00           H
ATOM   2927  NZ  LYS B  73      51.600  48.150 129.000  1.00  0.00           N
ATOM   2928  HZ1 LYS B  73      51.680  47.240 128.490  1.00  0.00           H
ATOM   2929  HZ2 LYS B  73      51.210  48.020 129.950  1.00  0.00           H
ATOM   2930  HZ3 LYS B  73      52.560  48.560 129.040  1.00  0.00           H
ATOM   2931  C   LYS B  73      49.800  52.100 132.830  1.00  0.00           C
ATOM   2932  O   LYS B  73      50.900  51.920 133.320  1.00  0.00           O
ATOM   2933  N   THR B  74      49.210  53.310 132.730  1.00  0.00           N
ATOM   2934  HN  THR B  74      48.430  53.430 132.130  1.00  0.00           H
ATOM   2935  CA  THR B  74      49.880  54.530 133.230  1.00  0.00           C
ATOM   2936  HA  THR B  74      50.910  54.300 133.030  1.00  0.00           H
ATOM   2937  CB  THR B  74      49.570  55.800 132.540  1.00  0.00           C
ATOM   2938  HB  THR B  74      50.200  56.650 132.880  1.00  0.00           H
ATOM   2939  OG1 THR B  74      48.220  56.190 132.370  1.00  0.00           O
ATOM   2940  HG1 THR B  74      47.890  55.400 131.930  1.00  0.00           H
ATOM   2941  CG2 THR B  74      50.070  55.630 131.050  1.00  0.00           C
ATOM   2942 HG21 THR B  74      49.680  56.550 130.560  1.00  0.00           H
ATOM   2943 HG22 THR B  74      49.580  54.770 130.550  1.00  0.00           H
ATOM   2944 HG23 THR B  74      51.180  55.720 130.980  1.00  0.00           H
ATOM   2945  C   THR B  74      49.700  54.750 134.730  1.00  0.00           C
ATOM   2946  O   THR B  74      49.880  55.880 135.210  1.00  0.00           O
ATOM   2947  N   THR B  75      49.340  53.650 135.460  1.00  0.00           N
ATOM   2948  HN  THR B  75      49.190  52.790 134.980  1.00  0.00           H
ATOM   2949  CA  THR B  75      49.450  53.540 136.910  1.00  0.00           C
ATOM   2950  HA  THR B  75      50.020  54.380 137.270  1.00  0.00           H
ATOM   2951  CB  THR B  75      48.020  53.580 137.570  1.00  0.00           C
ATOM   2952  HB  THR B  75      47.260  52.860 137.200  1.00  0.00           H
ATOM   2953  OG1 THR B  75      47.500  54.880 137.280  1.00  0.00           O
ATOM   2954  HG1 THR B  75      47.190  54.770 136.380  1.00  0.00           H
ATOM   2955  CG2 THR B  75      48.060  53.460 139.060  1.00  0.00           C
ATOM   2956 HG21 THR B  75      49.070  53.800 139.380  1.00  0.00           H
ATOM   2957 HG22 THR B  75      47.850  52.430 139.430  1.00  0.00           H
ATOM   2958 HG23 THR B  75      47.350  54.140 139.590  1.00  0.00           H
ATOM   2959  C   THR B  75      50.300  52.320 137.310  1.00  0.00           C
ATOM   2960  O   THR B  75      50.700  52.130 138.480  1.00  0.00           O
ATOM   2961  N   GLY B  76      50.820  51.590 136.300  1.00  0.00           N
ATOM   2962  HN  GLY B  76      50.610  51.860 135.360  1.00  0.00           H
ATOM   2963  CA  GLY B  76      51.660  50.410 136.480  1.00  0.00           C
ATOM   2964  HA1 GLY B  76      52.080  50.470 137.480  1.00  0.00           H
ATOM   2965  HA2 GLY B  76      52.340  50.320 135.660  1.00  0.00           H
ATOM   2966  C   GLY B  76      50.950  49.070 136.700  1.00  0.00           C
ATOM   2967  O   GLY B  76      51.480  48.100 137.290  1.00  0.00           O
ATOM   2968  N   TYR B  77      49.750  48.940 136.210  1.00  0.00           N
ATOM   2969  HN  TYR B  77      49.260  49.660 135.730  1.00  0.00           H
ATOM   2970  CA  TYR B  77      48.970  47.670 136.230  1.00  0.00           C
ATOM   2971  HA  TYR B  77      49.390  47.070 137.020  1.00  0.00           H
ATOM   2972  CB  TYR B  77      47.420  47.830 136.500  1.00  0.00           C
ATOM   2973  HB1 TYR B  77      46.900  46.860 136.670  1.00  0.00           H
ATOM   2974  HB2 TYR B  77      46.970  48.300 135.600  1.00  0.00           H
ATOM   2975  CG  TYR B  77      47.070  48.550 137.700  1.00  0.00           C
ATOM   2976  CD1 TYR B  77      47.700  48.410 138.960  1.00  0.00           C
ATOM   2977  HD1 TYR B  77      48.500  47.700 139.100  1.00  0.00           H
ATOM   2978  CE1 TYR B  77      47.280  49.110 140.070  1.00  0.00           C
ATOM   2979  HE1 TYR B  77      47.710  48.890 141.040  1.00  0.00           H
ATOM   2980  CZ  TYR B  77      46.230  50.030 140.000  1.00  0.00           C
ATOM   2981  OH  TYR B  77      45.660  50.670 141.100  1.00  0.00           O
ATOM   2982  HH  TYR B  77      45.840  50.210 141.920  1.00  0.00           H
ATOM   2983  CD2 TYR B  77      46.080  49.560 137.560  1.00  0.00           C
ATOM   2984  HD2 TYR B  77      45.630  49.820 136.610  1.00  0.00           H
ATOM   2985  CE2 TYR B  77      45.630  50.260 138.710  1.00  0.00           C
ATOM   2986  HE2 TYR B  77      44.900  51.060 138.640  1.00  0.00           H
ATOM   2987  C   TYR B  77      49.220  46.820 135.000  1.00  0.00           C
ATOM   2988  O   TYR B  77      49.210  47.280 133.880  1.00  0.00           O
ATOM   2989  N   ASP B  78      49.370  45.490 135.200  1.00  0.00           N
ATOM   2990  HN  ASP B  78      49.530  45.210 136.140  1.00  0.00           H
ATOM   2991  CA  ASP B  78      49.700  44.470 134.180  1.00  0.00           C
ATOM   2992  HA  ASP B  78      50.440  44.970 133.570  1.00  0.00           H
ATOM   2993  CB  ASP B  78      50.230  43.200 134.720  1.00  0.00           C
ATOM   2994  HB1 ASP B  78      50.560  42.500 133.910  1.00  0.00           H
ATOM   2995  HB2 ASP B  78      49.500  42.690 135.380  1.00  0.00           H
ATOM   2996  CG  ASP B  78      51.480  43.280 135.590  1.00  0.00           C
ATOM   2997  OD1 ASP B  78      52.120  44.340 135.530  1.00  0.00           O
ATOM   2998  OD2 ASP B  78      51.860  42.240 136.200  1.00  0.00           O
ATOM   2999  C   ASP B  78      48.510  44.310 133.170  1.00  0.00           C
ATOM   3000  O   ASP B  78      47.460  43.670 133.330  1.00  0.00           O
ATOM   3001  N   THR B  79      48.690  44.750 131.920  1.00  0.00           N
ATOM   3002  HN  THR B  79      49.370  45.450 131.720  1.00  0.00           H
ATOM   3003  CA  THR B  79      47.680  44.530 130.890  1.00  0.00           C
ATOM   3004  HA  THR B  79      46.690  44.490 131.300  1.00  0.00           H
ATOM   3005  CB  THR B  79      47.630  45.800 130.020  1.00  0.00           C
ATOM   3006  HB  THR B  79      47.130  45.640 129.040  1.00  0.00           H
ATOM   3007  OG1 THR B  79      48.910  46.200 129.660  1.00  0.00           O
ATOM   3008  HG1 THR B  79      49.310  45.500 129.130  1.00  0.00           H
ATOM   3009  CG2 THR B  79      46.860  46.990 130.730  1.00  0.00           C
ATOM   3010 HG21 THR B  79      46.860  47.900 130.100  1.00  0.00           H
ATOM   3011 HG22 THR B  79      47.390  47.250 131.680  1.00  0.00           H
ATOM   3012 HG23 THR B  79      45.870  46.600 131.050  1.00  0.00           H
ATOM   3013  C   THR B  79      47.890  43.300 130.060  1.00  0.00           C
ATOM   3014  O   THR B  79      49.000  42.880 129.770  1.00  0.00           O
ATOM   3015  N   HSD B  80      46.860  42.600 129.820  1.00  0.00           N
ATOM   3016  HN  HSD B  80      46.010  42.770 130.310  1.00  0.00           H
ATOM   3017  CA  HSD B  80      46.660  41.600 128.830  1.00  0.00           C
ATOM   3018  HA  HSD B  80      47.100  40.680 129.170  1.00  0.00           H
ATOM   3019  CB  HSD B  80      45.160  41.320 128.710  1.00  0.00           C
ATOM   3020  HB1 HSD B  80      45.000  40.630 127.850  1.00  0.00           H
ATOM   3021  HB2 HSD B  80      44.480  42.210 128.670  1.00  0.00           H
ATOM   3022  ND1 HSD B  80      45.160  39.460 130.460  1.00  0.00           N
ATOM   3023  HD1 HSD B  80      45.860  38.860 130.060  1.00  0.00           H
ATOM   3024  CG  HSD B  80      44.660  40.640 129.890  1.00  0.00           C
ATOM   3025  CE1 HSD B  80      44.270  39.130 131.450  1.00  0.00           C
ATOM   3026  HE1 HSD B  80      44.170  38.170 131.960  1.00  0.00           H
ATOM   3027  NE2 HSD B  80      43.170  39.990 131.480  1.00  0.00           N
ATOM   3028  CD2 HSD B  80      43.490  40.970 130.540  1.00  0.00           C
ATOM   3029  HD2 HSD B  80      42.800  41.680 130.100  1.00  0.00           H
ATOM   3030  C   HSD B  80      47.340  41.830 127.490  1.00  0.00           C
ATOM   3031  O   HSD B  80      46.820  42.570 126.640  1.00  0.00           O
ATOM   3032  N   CYS B  81      48.490  41.200 127.200  1.00  0.00           N
ATOM   3033  HN  CYS B  81      49.050  40.740 127.890  1.00  0.00           H
ATOM   3034  CA  CYS B  81      49.190  41.270 125.940  1.00  0.00           C
ATOM   3035  HA  CYS B  81      49.640  42.260 126.010  1.00  0.00           H
ATOM   3036  CB  CYS B  81      50.400  40.290 126.000  1.00  0.00           C
ATOM   3037  HB1 CYS B  81      50.870  40.070 125.020  1.00  0.00           H
ATOM   3038  HB2 CYS B  81      50.130  39.250 126.270  1.00  0.00           H
ATOM   3039  SG  CYS B  81      51.850  40.720 127.040  1.00  0.00           S
ATOM   3040  HG1 CYS B  81      52.080  41.940 126.590  1.00  0.00           H
ATOM   3041  C   CYS B  81      48.470  41.070 124.660  1.00  0.00           C
ATOM   3042  O   CYS B  81      48.470  41.870 123.730  1.00  0.00           O
ATOM   3043  N   TYR B  82      47.760  39.880 124.500  1.00  0.00           N
ATOM   3044  HN  TYR B  82      47.810  39.170 125.200  1.00  0.00           H
ATOM   3045  CA  TYR B  82      47.040  39.630 123.270  1.00  0.00           C
ATOM   3046  HA  TYR B  82      47.780  39.760 122.500  1.00  0.00           H
ATOM   3047  CB  TYR B  82      46.570  38.140 122.970  1.00  0.00           C
ATOM   3048  HB1 TYR B  82      46.460  38.000 121.880  1.00  0.00           H
ATOM   3049  HB2 TYR B  82      45.610  37.910 123.480  1.00  0.00           H
ATOM   3050  CG  TYR B  82      47.570  37.090 123.470  1.00  0.00           C
ATOM   3051  CD1 TYR B  82      48.930  36.990 123.120  1.00  0.00           C
ATOM   3052  HD1 TYR B  82      49.400  37.740 122.490  1.00  0.00           H
ATOM   3053  CE1 TYR B  82      49.720  35.980 123.620  1.00  0.00           C
ATOM   3054  HE1 TYR B  82      50.800  36.010 123.590  1.00  0.00           H
ATOM   3055  CZ  TYR B  82      49.130  34.990 124.490  1.00  0.00           C
ATOM   3056  OH  TYR B  82      49.960  34.030 125.050  1.00  0.00           O
ATOM   3057  HH  TYR B  82      49.640  33.870 125.940  1.00  0.00           H
ATOM   3058  CD2 TYR B  82      47.040  36.140 124.400  1.00  0.00           C
ATOM   3059  HD2 TYR B  82      46.030  36.160 124.780  1.00  0.00           H
ATOM   3060  CE2 TYR B  82      47.820  35.130 124.910  1.00  0.00           C
ATOM   3061  HE2 TYR B  82      47.340  34.450 125.600  1.00  0.00           H
ATOM   3062  C   TYR B  82      45.890  40.650 122.970  1.00  0.00           C
ATOM   3063  O   TYR B  82      45.860  41.270 121.860  1.00  0.00           O
ATOM   3064  N   ILE B  83      44.970  40.820 123.950  1.00  0.00           N
ATOM   3065  HN  ILE B  83      45.040  40.410 124.850  1.00  0.00           H
ATOM   3066  CA  ILE B  83      43.820  41.700 123.870  1.00  0.00           C
ATOM   3067  HA  ILE B  83      43.350  41.400 122.950  1.00  0.00           H
ATOM   3068  CB  ILE B  83      42.820  41.540 125.040  1.00  0.00           C
ATOM   3069  HB  ILE B  83      43.410  41.380 125.960  1.00  0.00           H
ATOM   3070  CG2 ILE B  83      41.940  42.800 125.280  1.00  0.00           C
ATOM   3071 HG21 ILE B  83      42.690  43.550 125.610  1.00  0.00           H
ATOM   3072 HG22 ILE B  83      41.140  42.640 126.040  1.00  0.00           H
ATOM   3073 HG23 ILE B  83      41.310  43.160 124.450  1.00  0.00           H
ATOM   3074  CG1 ILE B  83      41.930  40.310 124.860  1.00  0.00           C
ATOM   3075 HG11 ILE B  83      42.590  39.490 124.490  1.00  0.00           H
ATOM   3076 HG12 ILE B  83      41.130  40.390 124.100  1.00  0.00           H
ATOM   3077  CD  ILE B  83      41.420  39.920 126.250  1.00  0.00           C
ATOM   3078  HD1 ILE B  83      40.560  40.490 126.650  1.00  0.00           H
ATOM   3079  HD2 ILE B  83      42.210  40.060 127.020  1.00  0.00           H
ATOM   3080  HD3 ILE B  83      41.150  38.850 126.140  1.00  0.00           H
ATOM   3081  C   ILE B  83      44.150  43.140 123.550  1.00  0.00           C
ATOM   3082  O   ILE B  83      43.640  43.750 122.670  1.00  0.00           O
ATOM   3083  N   LEU B  84      45.230  43.680 124.230  1.00  0.00           N
ATOM   3084  HN  LEU B  84      45.680  43.180 124.960  1.00  0.00           H
ATOM   3085  CA  LEU B  84      45.700  45.060 123.940  1.00  0.00           C
ATOM   3086  HA  LEU B  84      44.840  45.720 123.960  1.00  0.00           H
ATOM   3087  CB  LEU B  84      46.890  45.330 124.890  1.00  0.00           C
ATOM   3088  HB1 LEU B  84      47.690  44.560 124.820  1.00  0.00           H
ATOM   3089  HB2 LEU B  84      46.610  45.240 125.960  1.00  0.00           H
ATOM   3090  CG  LEU B  84      47.470  46.750 124.710  1.00  0.00           C
ATOM   3091  HG  LEU B  84      48.110  46.760 123.800  1.00  0.00           H
ATOM   3092  CD1 LEU B  84      46.380  47.880 124.740  1.00  0.00           C
ATOM   3093 HD11 LEU B  84      46.850  48.860 124.520  1.00  0.00           H
ATOM   3094 HD12 LEU B  84      45.900  48.010 125.740  1.00  0.00           H
ATOM   3095 HD13 LEU B  84      45.590  47.780 123.970  1.00  0.00           H
ATOM   3096  CD2 LEU B  84      48.420  47.070 125.930  1.00  0.00           C
ATOM   3097 HD21 LEU B  84      49.250  46.350 126.100  1.00  0.00           H
ATOM   3098 HD22 LEU B  84      47.860  47.060 126.890  1.00  0.00           H
ATOM   3099 HD23 LEU B  84      48.890  48.070 125.790  1.00  0.00           H
ATOM   3100  C   LEU B  84      46.210  45.180 122.550  1.00  0.00           C
ATOM   3101  O   LEU B  84      45.820  46.120 121.930  1.00  0.00           O
ATOM   3102  N   ASN B  85      46.970  44.300 121.970  1.00  0.00           N
ATOM   3103  HN  ASN B  85      47.390  43.590 122.540  1.00  0.00           H
ATOM   3104  CA  ASN B  85      47.410  44.280 120.600  1.00  0.00           C
ATOM   3105  HA  ASN B  85      47.950  45.220 120.540  1.00  0.00           H
ATOM   3106  CB  ASN B  85      48.370  43.080 120.460  1.00  0.00           C
ATOM   3107  HB1 ASN B  85      48.480  42.750 119.410  1.00  0.00           H
ATOM   3108  HB2 ASN B  85      48.050  42.160 121.000  1.00  0.00           H
ATOM   3109  CG  ASN B  85      49.740  43.570 120.790  1.00  0.00           C
ATOM   3110  OD1 ASN B  85      50.500  44.090 119.950  1.00  0.00           O
ATOM   3111  ND2 ASN B  85      50.090  43.370 122.080  1.00  0.00           N
ATOM   3112 HD21 ASN B  85      49.430  43.030 122.750  1.00  0.00           H
ATOM   3113 HD22 ASN B  85      50.900  43.860 122.390  1.00  0.00           H
ATOM   3114  C   ASN B  85      46.230  44.190 119.580  1.00  0.00           C
ATOM   3115  O   ASN B  85      46.030  44.960 118.630  1.00  0.00           O
ATOM   3116  N   LEU B  86      45.280  43.280 119.900  1.00  0.00           N
ATOM   3117  HN  LEU B  86      45.400  42.550 120.570  1.00  0.00           H
ATOM   3118  CA  LEU B  86      44.090  43.030 119.100  1.00  0.00           C
ATOM   3119  HA  LEU B  86      44.410  43.020 118.070  1.00  0.00           H
ATOM   3120  CB  LEU B  86      43.570  41.720 119.580  1.00  0.00           C
ATOM   3121  HB1 LEU B  86      43.330  41.900 120.650  1.00  0.00           H
ATOM   3122  HB2 LEU B  86      44.350  40.940 119.690  1.00  0.00           H
ATOM   3123  CG  LEU B  86      42.200  41.180 119.060  1.00  0.00           C
ATOM   3124  HG  LEU B  86      41.430  41.940 119.290  1.00  0.00           H
ATOM   3125  CD1 LEU B  86      42.240  40.980 117.520  1.00  0.00           C
ATOM   3126 HD11 LEU B  86      41.670  40.050 117.350  1.00  0.00           H
ATOM   3127 HD12 LEU B  86      43.300  40.830 117.220  1.00  0.00           H
ATOM   3128 HD13 LEU B  86      41.850  41.910 117.040  1.00  0.00           H
ATOM   3129  CD2 LEU B  86      41.800  39.870 119.730  1.00  0.00           C
ATOM   3130 HD21 LEU B  86      42.480  39.030 119.470  1.00  0.00           H
ATOM   3131 HD22 LEU B  86      40.800  39.410 119.540  1.00  0.00           H
ATOM   3132 HD23 LEU B  86      42.000  39.890 120.820  1.00  0.00           H
ATOM   3133  C   LEU B  86      43.090  44.200 119.020  1.00  0.00           C
ATOM   3134  O   LEU B  86      42.560  44.400 117.870  1.00  0.00           O
ATOM   3135  N   ALA B  87      42.910  44.940 120.070  1.00  0.00           N
ATOM   3136  HN  ALA B  87      43.300  44.660 120.950  1.00  0.00           H
ATOM   3137  CA  ALA B  87      42.120  46.120 120.170  1.00  0.00           C
ATOM   3138  HA  ALA B  87      41.090  45.930 119.900  1.00  0.00           H
ATOM   3139  CB  ALA B  87      42.240  46.560 121.630  1.00  0.00           C
ATOM   3140  HB1 ALA B  87      41.780  47.570 121.710  1.00  0.00           H
ATOM   3141  HB2 ALA B  87      43.300  46.560 121.960  1.00  0.00           H
ATOM   3142  HB3 ALA B  87      41.550  45.970 122.270  1.00  0.00           H
ATOM   3143  C   ALA B  87      42.560  47.270 119.240  1.00  0.00           C
ATOM   3144  O   ALA B  87      41.770  48.040 118.780  1.00  0.00           O
ATOM   3145  N   ILE B  88      43.840  47.380 118.850  1.00  0.00           N
ATOM   3146  HN  ILE B  88      44.530  46.780 119.260  1.00  0.00           H
ATOM   3147  CA  ILE B  88      44.360  48.450 118.000  1.00  0.00           C
ATOM   3148  HA  ILE B  88      43.650  49.260 118.070  1.00  0.00           H
ATOM   3149  CB  ILE B  88      45.790  48.830 118.350  1.00  0.00           C
ATOM   3150  HB  ILE B  88      46.380  47.900 118.230  1.00  0.00           H
ATOM   3151  CG2 ILE B  88      46.460  49.920 117.390  1.00  0.00           C
ATOM   3152 HG21 ILE B  88      46.850  49.510 116.440  1.00  0.00           H
ATOM   3153 HG22 ILE B  88      47.280  50.530 117.830  1.00  0.00           H
ATOM   3154 HG23 ILE B  88      45.670  50.680 117.240  1.00  0.00           H
ATOM   3155  CG1 ILE B  88      45.990  49.260 119.830  1.00  0.00           C
ATOM   3156 HG11 ILE B  88      47.080  49.450 119.930  1.00  0.00           H
ATOM   3157 HG12 ILE B  88      45.540  48.580 120.580  1.00  0.00           H
ATOM   3158  CD  ILE B  88      45.290  50.560 120.210  1.00  0.00           C
ATOM   3159  HD1 ILE B  88      45.480  51.290 119.400  1.00  0.00           H
ATOM   3160  HD2 ILE B  88      45.810  51.030 121.070  1.00  0.00           H
ATOM   3161  HD3 ILE B  88      44.190  50.390 120.280  1.00  0.00           H
ATOM   3162  C   ILE B  88      44.230  48.050 116.530  1.00  0.00           C
ATOM   3163  O   ILE B  88      43.940  48.920 115.670  1.00  0.00           O
ATOM   3164  N   ALA B  89      44.300  46.750 116.170  1.00  0.00           N
ATOM   3165  HN  ALA B  89      44.360  46.070 116.890  1.00  0.00           H
ATOM   3166  CA  ALA B  89      44.130  46.300 114.830  1.00  0.00           C
ATOM   3167  HA  ALA B  89      44.640  46.970 114.150  1.00  0.00           H
ATOM   3168  CB  ALA B  89      44.790  44.900 114.800  1.00  0.00           C
ATOM   3169  HB1 ALA B  89      44.350  44.020 115.310  1.00  0.00           H
ATOM   3170  HB2 ALA B  89      45.810  44.930 115.230  1.00  0.00           H
ATOM   3171  HB3 ALA B  89      44.840  44.590 113.740  1.00  0.00           H
ATOM   3172  C   ALA B  89      42.680  46.290 114.490  1.00  0.00           C
ATOM   3173  O   ALA B  89      42.310  46.620 113.340  1.00  0.00           O
ATOM   3174  N   ASP B  90      41.760  45.920 115.460  1.00  0.00           N
ATOM   3175  HN  ASP B  90      42.040  45.570 116.360  1.00  0.00           H
ATOM   3176  CA  ASP B  90      40.330  46.190 115.320  1.00  0.00           C
ATOM   3177  HA  ASP B  90      40.000  45.640 114.450  1.00  0.00           H
ATOM   3178  CB  ASP B  90      39.460  45.690 116.570  1.00  0.00           C
ATOM   3179  HB1 ASP B  90      38.440  46.140 116.490  1.00  0.00           H
ATOM   3180  HB2 ASP B  90      39.960  46.000 117.510  1.00  0.00           H
ATOM   3181  CG  ASP B  90      39.330  44.220 116.610  1.00  0.00           C
ATOM   3182  OD1 ASP B  90      39.670  43.540 115.550  1.00  0.00           O
ATOM   3183  OD2 ASP B  90      38.820  43.680 117.590  1.00  0.00           O
ATOM   3184  C   ASP B  90      40.010  47.660 115.100  1.00  0.00           C
ATOM   3185  O   ASP B  90      39.340  48.030 114.170  1.00  0.00           O
ATOM   3186  N   LEU B  91      40.580  48.570 115.860  1.00  0.00           N
ATOM   3187  HN  LEU B  91      41.070  48.290 116.690  1.00  0.00           H
ATOM   3188  CA  LEU B  91      40.350  50.020 115.630  1.00  0.00           C
ATOM   3189  HA  LEU B  91      39.330  50.310 115.820  1.00  0.00           H
ATOM   3190  CB  LEU B  91      41.150  50.730 116.750  1.00  0.00           C
ATOM   3191  HB1 LEU B  91      42.230  50.480 116.660  1.00  0.00           H
ATOM   3192  HB2 LEU B  91      40.770  50.250 117.670  1.00  0.00           H
ATOM   3193  CG  LEU B  91      41.130  52.270 116.700  1.00  0.00           C
ATOM   3194  HG  LEU B  91      41.660  52.650 115.800  1.00  0.00           H
ATOM   3195  CD1 LEU B  91      39.780  52.960 116.740  1.00  0.00           C
ATOM   3196 HD11 LEU B  91      39.910  54.060 116.740  1.00  0.00           H
ATOM   3197 HD12 LEU B  91      39.060  52.700 117.550  1.00  0.00           H
ATOM   3198 HD13 LEU B  91      39.250  52.790 115.780  1.00  0.00           H
ATOM   3199  CD2 LEU B  91      41.980  52.600 117.970  1.00  0.00           C
ATOM   3200 HD21 LEU B  91      42.990  52.140 117.920  1.00  0.00           H
ATOM   3201 HD22 LEU B  91      41.510  52.180 118.880  1.00  0.00           H
ATOM   3202 HD23 LEU B  91      42.030  53.710 118.020  1.00  0.00           H
ATOM   3203  C   LEU B  91      40.690  50.470 114.170  1.00  0.00           C
ATOM   3204  O   LEU B  91      40.020  51.170 113.470  1.00  0.00           O
ATOM   3205  N   TRP B  92      41.880  50.050 113.610  1.00  0.00           N
ATOM   3206  HN  TRP B  92      42.490  49.510 114.190  1.00  0.00           H
ATOM   3207  CA  TRP B  92      42.320  50.320 112.250  1.00  0.00           C
ATOM   3208  HA  TRP B  92      42.250  51.390 112.120  1.00  0.00           H
ATOM   3209  CB  TRP B  92      43.810  49.920 112.160  1.00  0.00           C
ATOM   3210  HB1 TRP B  92      44.060  49.800 111.080  1.00  0.00           H
ATOM   3211  HB2 TRP B  92      43.840  48.930 112.660  1.00  0.00           H
ATOM   3212  CG  TRP B  92      44.710  50.940 112.780  1.00  0.00           C
ATOM   3213  CD1 TRP B  92      45.590  50.600 113.840  1.00  0.00           C
ATOM   3214  HD1 TRP B  92      45.650  49.600 114.250  1.00  0.00           H
ATOM   3215  NE1 TRP B  92      46.430  51.690 114.090  1.00  0.00           N
ATOM   3216  HE1 TRP B  92      47.320  51.650 114.470  1.00  0.00           H
ATOM   3217  CE2 TRP B  92      46.080  52.700 113.290  1.00  0.00           C
ATOM   3218  CD2 TRP B  92      45.080  52.260 112.400  1.00  0.00           C
ATOM   3219  CE3 TRP B  92      44.620  53.100 111.430  1.00  0.00           C
ATOM   3220  HE3 TRP B  92      43.740  52.760 110.900  1.00  0.00           H
ATOM   3221  CZ3 TRP B  92      45.090  54.450 111.340  1.00  0.00           C
ATOM   3222  HZ3 TRP B  92      44.510  55.150 110.760  1.00  0.00           H
ATOM   3223  CZ2 TRP B  92      46.610  53.970 113.210  1.00  0.00           C
ATOM   3224  HZ2 TRP B  92      47.430  54.260 113.850  1.00  0.00           H
ATOM   3225  CH2 TRP B  92      46.120  54.840 112.230  1.00  0.00           C
ATOM   3226  HH2 TRP B  92      46.520  55.840 112.110  1.00  0.00           H
ATOM   3227  C   TRP B  92      41.400  49.710 111.240  1.00  0.00           C
ATOM   3228  O   TRP B  92      41.130  50.340 110.220  1.00  0.00           O
ATOM   3229  N   VAL B  93      40.890  48.480 111.380  1.00  0.00           N
ATOM   3230  HN  VAL B  93      41.030  48.080 112.280  1.00  0.00           H
ATOM   3231  CA  VAL B  93      39.790  47.870 110.630  1.00  0.00           C
ATOM   3232  HA  VAL B  93      40.040  48.000 109.590  1.00  0.00           H
ATOM   3233  CB  VAL B  93      39.690  46.300 110.990  1.00  0.00           C
ATOM   3234  HB  VAL B  93      39.770  46.260 112.100  1.00  0.00           H
ATOM   3235  CG1 VAL B  93      38.320  45.690 110.770  1.00  0.00           C
ATOM   3236 HG11 VAL B  93      38.380  44.580 110.700  1.00  0.00           H
ATOM   3237 HG12 VAL B  93      37.870  46.050 109.820  1.00  0.00           H
ATOM   3238 HG13 VAL B  93      37.710  45.990 111.650  1.00  0.00           H
ATOM   3239  CG2 VAL B  93      40.720  45.630 110.120  1.00  0.00           C
ATOM   3240 HG21 VAL B  93      40.670  44.530 110.250  1.00  0.00           H
ATOM   3241 HG22 VAL B  93      41.750  46.020 110.310  1.00  0.00           H
ATOM   3242 HG23 VAL B  93      40.610  45.970 109.070  1.00  0.00           H
ATOM   3243  C   VAL B  93      38.510  48.650 110.650  1.00  0.00           C
ATOM   3244  O   VAL B  93      38.040  49.030 109.630  1.00  0.00           O
ATOM   3245  N   VAL B  94      38.040  49.070 111.860  1.00  0.00           N
ATOM   3246  HN  VAL B  94      38.490  48.740 112.680  1.00  0.00           H
ATOM   3247  CA  VAL B  94      36.920  50.070 112.010  1.00  0.00           C
ATOM   3248  HA  VAL B  94      36.040  49.660 111.520  1.00  0.00           H
ATOM   3249  CB  VAL B  94      36.560  50.240 113.520  1.00  0.00           C
ATOM   3250  HB  VAL B  94      37.520  50.240 114.080  1.00  0.00           H
ATOM   3251  CG1 VAL B  94      35.750  51.550 113.900  1.00  0.00           C
ATOM   3252 HG11 VAL B  94      35.710  51.620 115.000  1.00  0.00           H
ATOM   3253 HG12 VAL B  94      34.720  51.680 113.490  1.00  0.00           H
ATOM   3254 HG13 VAL B  94      36.310  52.480 113.650  1.00  0.00           H
ATOM   3255  CG2 VAL B  94      35.690  48.990 113.900  1.00  0.00           C
ATOM   3256 HG21 VAL B  94      36.230  48.090 113.530  1.00  0.00           H
ATOM   3257 HG22 VAL B  94      34.690  49.050 113.400  1.00  0.00           H
ATOM   3258 HG23 VAL B  94      35.510  48.870 114.990  1.00  0.00           H
ATOM   3259  C   VAL B  94      37.110  51.390 111.310  1.00  0.00           C
ATOM   3260  O   VAL B  94      36.190  51.960 110.690  1.00  0.00           O
ATOM   3261  N   LEU B  95      38.400  51.900 111.290  1.00  0.00           N
ATOM   3262  HN  LEU B  95      39.030  51.480 111.940  1.00  0.00           H
ATOM   3263  CA  LEU B  95      38.830  53.090 110.720  1.00  0.00           C
ATOM   3264  HA  LEU B  95      38.050  53.830 110.760  1.00  0.00           H
ATOM   3265  CB  LEU B  95      40.050  53.700 111.490  1.00  0.00           C
ATOM   3266  HB1 LEU B  95      40.520  54.410 110.780  1.00  0.00           H
ATOM   3267  HB2 LEU B  95      40.750  52.840 111.630  1.00  0.00           H
ATOM   3268  CG  LEU B  95      39.720  54.480 112.750  1.00  0.00           C
ATOM   3269  HG  LEU B  95      39.000  53.930 113.400  1.00  0.00           H
ATOM   3270  CD1 LEU B  95      40.970  54.630 113.570  1.00  0.00           C
ATOM   3271 HD11 LEU B  95      41.710  55.250 113.020  1.00  0.00           H
ATOM   3272 HD12 LEU B  95      41.440  53.640 113.770  1.00  0.00           H
ATOM   3273 HD13 LEU B  95      40.660  55.230 114.450  1.00  0.00           H
ATOM   3274  CD2 LEU B  95      39.080  55.820 112.380  1.00  0.00           C
ATOM   3275 HD21 LEU B  95      38.800  56.370 113.310  1.00  0.00           H
ATOM   3276 HD22 LEU B  95      38.160  55.640 111.770  1.00  0.00           H
ATOM   3277 HD23 LEU B  95      39.730  56.390 111.680  1.00  0.00           H
ATOM   3278  C   LEU B  95      38.960  53.050 109.240  1.00  0.00           C
ATOM   3279  O   LEU B  95      38.890  54.050 108.510  1.00  0.00           O
ATOM   3280  N   THR B  96      39.130  51.840 108.690  1.00  0.00           N
ATOM   3281  HN  THR B  96      39.030  51.040 109.270  1.00  0.00           H
ATOM   3282  CA  THR B  96      39.310  51.620 107.260  1.00  0.00           C
ATOM   3283  HA  THR B  96      39.920  52.450 106.930  1.00  0.00           H
ATOM   3284  CB  THR B  96      40.030  50.330 107.000  1.00  0.00           C
ATOM   3285  HB  THR B  96      39.480  49.440 107.380  1.00  0.00           H
ATOM   3286  OG1 THR B  96      41.350  50.370 107.550  1.00  0.00           O
ATOM   3287  HG1 THR B  96      41.290  50.330 108.510  1.00  0.00           H
ATOM   3288  CG2 THR B  96      40.450  50.210 105.450  1.00  0.00           C
ATOM   3289 HG21 THR B  96      41.120  49.320 105.380  1.00  0.00           H
ATOM   3290 HG22 THR B  96      40.920  51.140 105.080  1.00  0.00           H
ATOM   3291 HG23 THR B  96      39.610  49.940 104.760  1.00  0.00           H
ATOM   3292  C   THR B  96      37.930  51.640 106.600  1.00  0.00           C
ATOM   3293  O   THR B  96      37.830  51.780 105.370  1.00  0.00           O
ATOM   3294  N   ILE B  97      36.820  51.570 107.400  1.00  0.00           N
ATOM   3295  HN  ILE B  97      36.870  51.480 108.390  1.00  0.00           H
ATOM   3296  CA  ILE B  97      35.410  51.630 106.880  1.00  0.00           C
ATOM   3297  HA  ILE B  97      35.330  50.830 106.160  1.00  0.00           H
ATOM   3298  CB  ILE B  97      34.350  51.320 108.050  1.00  0.00           C
ATOM   3299  HB  ILE B  97      34.370  52.060 108.880  1.00  0.00           H
ATOM   3300  CG2 ILE B  97      32.940  51.270 107.490  1.00  0.00           C
ATOM   3301 HG21 ILE B  97      32.280  50.640 108.110  1.00  0.00           H
ATOM   3302 HG22 ILE B  97      32.980  50.760 106.510  1.00  0.00           H
ATOM   3303 HG23 ILE B  97      32.540  52.310 107.430  1.00  0.00           H
ATOM   3304  CG1 ILE B  97      34.750  49.960 108.610  1.00  0.00           C
ATOM   3305 HG11 ILE B  97      35.810  49.850 108.930  1.00  0.00           H
ATOM   3306 HG12 ILE B  97      34.700  49.230 107.770  1.00  0.00           H
ATOM   3307  CD  ILE B  97      33.770  49.540 109.780  1.00  0.00           C
ATOM   3308  HD1 ILE B  97      32.680  49.450 109.570  1.00  0.00           H
ATOM   3309  HD2 ILE B  97      34.020  50.210 110.630  1.00  0.00           H
ATOM   3310  HD3 ILE B  97      33.950  48.490 110.090  1.00  0.00           H
ATOM   3311  C   ILE B  97      35.010  52.860 106.040  1.00  0.00           C
ATOM   3312  O   ILE B  97      34.420  52.660 104.970  1.00  0.00           O
ATOM   3313  N   PRO B  98      35.340  54.080 106.360  1.00  0.00           N
ATOM   3314  CD  PRO B  98      35.650  54.520 107.710  1.00  0.00           C
ATOM   3315  HD1 PRO B  98      36.640  54.130 108.040  1.00  0.00           H
ATOM   3316  HD2 PRO B  98      34.820  54.160 108.350  1.00  0.00           H
ATOM   3317  CA  PRO B  98      35.190  55.230 105.470  1.00  0.00           C
ATOM   3318  HA  PRO B  98      34.140  55.460 105.400  1.00  0.00           H
ATOM   3319  CB  PRO B  98      36.050  56.300 106.090  1.00  0.00           C
ATOM   3320  HB1 PRO B  98      35.890  57.370 105.840  1.00  0.00           H
ATOM   3321  HB2 PRO B  98      37.150  56.130 106.120  1.00  0.00           H
ATOM   3322  CG  PRO B  98      35.660  56.090 107.600  1.00  0.00           C
ATOM   3323  HG1 PRO B  98      36.490  56.510 108.190  1.00  0.00           H
ATOM   3324  HG2 PRO B  98      34.720  56.640 107.810  1.00  0.00           H
ATOM   3325  C   PRO B  98      35.650  55.060 104.060  1.00  0.00           C
ATOM   3326  O   PRO B  98      34.970  55.440 103.110  1.00  0.00           O
ATOM   3327  N   VAL B  99      36.850  54.430 103.870  1.00  0.00           N
ATOM   3328  HN  VAL B  99      37.430  54.280 104.670  1.00  0.00           H
ATOM   3329  CA  VAL B  99      37.290  54.030 102.540  1.00  0.00           C
ATOM   3330  HA  VAL B  99      37.490  54.910 101.940  1.00  0.00           H
ATOM   3331  CB  VAL B  99      38.640  53.240 102.600  1.00  0.00           C
ATOM   3332  HB  VAL B  99      38.440  52.210 102.950  1.00  0.00           H
ATOM   3333  CG1 VAL B  99      39.190  53.000 101.150  1.00  0.00           C
ATOM   3334 HG11 VAL B  99      39.010  53.940 100.590  1.00  0.00           H
ATOM   3335 HG12 VAL B  99      38.600  52.150 100.740  1.00  0.00           H
ATOM   3336 HG13 VAL B  99      40.270  52.720 101.120  1.00  0.00           H
ATOM   3337  CG2 VAL B  99      39.680  53.900 103.550  1.00  0.00           C
ATOM   3338 HG21 VAL B  99      40.540  53.210 103.490  1.00  0.00           H
ATOM   3339 HG22 VAL B  99      39.250  53.900 104.580  1.00  0.00           H
ATOM   3340 HG23 VAL B  99      39.780  54.970 103.260  1.00  0.00           H
ATOM   3341  C   VAL B  99      36.340  53.110 101.730  1.00  0.00           C
ATOM   3342  O   VAL B  99      36.060  53.340 100.550  1.00  0.00           O
ATOM   3343  N   TRP B 100      35.810  52.050 102.340  1.00  0.00           N
ATOM   3344  HN  TRP B 100      35.950  52.020 103.330  1.00  0.00           H
ATOM   3345  CA  TRP B 100      34.820  51.090 101.810  1.00  0.00           C
ATOM   3346  HA  TRP B 100      35.290  50.850 100.870  1.00  0.00           H
ATOM   3347  CB  TRP B 100      34.740  49.790 102.710  1.00  0.00           C
ATOM   3348  HB1 TRP B 100      33.870  49.200 102.370  1.00  0.00           H
ATOM   3349  HB2 TRP B 100      34.550  50.240 103.710  1.00  0.00           H
ATOM   3350  CG  TRP B 100      36.040  49.070 102.670  1.00  0.00           C
ATOM   3351  CD1 TRP B 100      36.950  48.860 101.680  1.00  0.00           C
ATOM   3352  HD1 TRP B 100      36.820  49.320 100.710  1.00  0.00           H
ATOM   3353  NE1 TRP B 100      38.120  48.290 102.240  1.00  0.00           N
ATOM   3354  HE1 TRP B 100      38.980  48.220 101.790  1.00  0.00           H
ATOM   3355  CE2 TRP B 100      37.890  48.020 103.540  1.00  0.00           C
ATOM   3356  CD2 TRP B 100      36.620  48.450 103.890  1.00  0.00           C
ATOM   3357  CE3 TRP B 100      36.150  48.110 105.190  1.00  0.00           C
ATOM   3358  HE3 TRP B 100      35.160  48.380 105.510  1.00  0.00           H
ATOM   3359  CZ3 TRP B 100      37.020  47.460 106.120  1.00  0.00           C
ATOM   3360  HZ3 TRP B 100      36.710  47.110 107.100  1.00  0.00           H
ATOM   3361  CZ2 TRP B 100      38.760  47.550 104.510  1.00  0.00           C
ATOM   3362  HZ2 TRP B 100      39.820  47.410 104.340  1.00  0.00           H
ATOM   3363  CH2 TRP B 100      38.340  47.290 105.780  1.00  0.00           C
ATOM   3364  HH2 TRP B 100      39.130  46.960 106.440  1.00  0.00           H
ATOM   3365  C   TRP B 100      33.360  51.670 101.650  1.00  0.00           C
ATOM   3366  O   TRP B 100      32.660  51.430 100.680  1.00  0.00           O
ATOM   3367  N   VAL B 101      32.840  52.520 102.580  1.00  0.00           N
ATOM   3368  HN  VAL B 101      33.260  52.660 103.470  1.00  0.00           H
ATOM   3369  CA  VAL B 101      31.660  53.420 102.450  1.00  0.00           C
ATOM   3370  HA  VAL B 101      30.820  52.780 102.250  1.00  0.00           H
ATOM   3371  CB  VAL B 101      31.470  54.200 103.660  1.00  0.00           C
ATOM   3372  HB  VAL B 101      32.390  54.690 104.050  1.00  0.00           H
ATOM   3373  CG1 VAL B 101      30.340  55.330 103.520  1.00  0.00           C
ATOM   3374 HG11 VAL B 101      30.110  55.840 104.480  1.00  0.00           H
ATOM   3375 HG12 VAL B 101      29.340  54.900 103.310  1.00  0.00           H
ATOM   3376 HG13 VAL B 101      30.540  56.120 102.760  1.00  0.00           H
ATOM   3377  CG2 VAL B 101      30.920  53.270 104.710  1.00  0.00           C
ATOM   3378 HG21 VAL B 101      30.700  53.750 105.690  1.00  0.00           H
ATOM   3379 HG22 VAL B 101      31.530  52.380 104.980  1.00  0.00           H
ATOM   3380 HG23 VAL B 101      29.900  52.920 104.450  1.00  0.00           H
ATOM   3381  C   VAL B 101      31.770  54.390 101.290  1.00  0.00           C
ATOM   3382  O   VAL B 101      30.860  54.370 100.470  1.00  0.00           O
ATOM   3383  N   VAL B 102      32.880  55.150 101.120  1.00  0.00           N
ATOM   3384  HN  VAL B 102      33.520  55.170 101.880  1.00  0.00           H
ATOM   3385  CA  VAL B 102      33.050  56.060  99.990  1.00  0.00           C
ATOM   3386  HA  VAL B 102      32.210  56.750  99.950  1.00  0.00           H
ATOM   3387  CB  VAL B 102      34.320  56.850 100.190  1.00  0.00           C
ATOM   3388  HB  VAL B 102      35.150  56.180 100.480  1.00  0.00           H
ATOM   3389  CG1 VAL B 102      34.620  57.670  98.910  1.00  0.00           C
ATOM   3390 HG11 VAL B 102      34.770  57.050  98.010  1.00  0.00           H
ATOM   3391 HG12 VAL B 102      35.520  58.270  99.160  1.00  0.00           H
ATOM   3392 HG13 VAL B 102      33.780  58.400  98.890  1.00  0.00           H
ATOM   3393  CG2 VAL B 102      34.100  57.870 101.380  1.00  0.00           C
ATOM   3394 HG21 VAL B 102      35.020  58.480 101.400  1.00  0.00           H
ATOM   3395 HG22 VAL B 102      33.830  57.330 102.310  1.00  0.00           H
ATOM   3396 HG23 VAL B 102      33.300  58.560 101.040  1.00  0.00           H
ATOM   3397  C   VAL B 102      33.000  55.370  98.700  1.00  0.00           C
ATOM   3398  O   VAL B 102      32.420  55.850  97.690  1.00  0.00           O
ATOM   3399  N   SER B 103      33.700  54.220  98.630  1.00  0.00           N
ATOM   3400  HN  SER B 103      34.280  54.030  99.420  1.00  0.00           H
ATOM   3401  CA  SER B 103      33.710  53.270  97.490  1.00  0.00           C
ATOM   3402  HA  SER B 103      34.110  53.790  96.630  1.00  0.00           H
ATOM   3403  CB  SER B 103      34.660  52.040  97.760  1.00  0.00           C
ATOM   3404  HB1 SER B 103      34.340  51.580  98.710  1.00  0.00           H
ATOM   3405  HB2 SER B 103      35.630  52.570  97.840  1.00  0.00           H
ATOM   3406  OG  SER B 103      34.760  51.060  96.700  1.00  0.00           O
ATOM   3407  HG1 SER B 103      34.890  51.570  95.900  1.00  0.00           H
ATOM   3408  C   SER B 103      32.330  52.750  97.040  1.00  0.00           C
ATOM   3409  O   SER B 103      32.030  52.740  95.840  1.00  0.00           O
ATOM   3410  N   LEU B 104      31.540  52.300  98.020  1.00  0.00           N
ATOM   3411  HN  LEU B 104      31.780  52.370  98.990  1.00  0.00           H
ATOM   3412  CA  LEU B 104      30.130  51.860  97.830  1.00  0.00           C
ATOM   3413  HA  LEU B 104      30.160  51.040  97.130  1.00  0.00           H
ATOM   3414  CB  LEU B 104      29.550  51.170  99.070  1.00  0.00           C
ATOM   3415  HB1 LEU B 104      28.440  51.140  98.970  1.00  0.00           H
ATOM   3416  HB2 LEU B 104      29.830  51.760  99.970  1.00  0.00           H
ATOM   3417  CG  LEU B 104      30.120  49.740  99.230  1.00  0.00           C
ATOM   3418  HG  LEU B 104      31.090  49.730  98.680  1.00  0.00           H
ATOM   3419  CD1 LEU B 104      30.330  49.410 100.730  1.00  0.00           C
ATOM   3420 HD11 LEU B 104      30.870  48.470 100.960  1.00  0.00           H
ATOM   3421 HD12 LEU B 104      29.330  49.230 101.200  1.00  0.00           H
ATOM   3422 HD13 LEU B 104      30.910  50.240 101.180  1.00  0.00           H
ATOM   3423  CD2 LEU B 104      29.240  48.650  98.640  1.00  0.00           C
ATOM   3424 HD21 LEU B 104      29.560  47.620  98.930  1.00  0.00           H
ATOM   3425 HD22 LEU B 104      29.160  48.750  97.530  1.00  0.00           H
ATOM   3426 HD23 LEU B 104      28.230  48.680  99.080  1.00  0.00           H
ATOM   3427  C   LEU B 104      29.160  52.830  97.270  1.00  0.00           C
ATOM   3428  O   LEU B 104      28.490  52.420  96.320  1.00  0.00           O
ATOM   3429  N   VAL B 105      29.080  54.130  97.720  1.00  0.00           N
ATOM   3430  HN  VAL B 105      29.620  54.360  98.530  1.00  0.00           H
ATOM   3431  CA  VAL B 105      28.150  55.130  97.200  1.00  0.00           C
ATOM   3432  HA  VAL B 105      27.180  54.660  97.110  1.00  0.00           H
ATOM   3433  CB  VAL B 105      27.960  56.400  97.960  1.00  0.00           C
ATOM   3434  HB  VAL B 105      27.050  56.910  97.580  1.00  0.00           H
ATOM   3435  CG1 VAL B 105      27.560  55.980  99.400  1.00  0.00           C
ATOM   3436 HG11 VAL B 105      27.410  56.930  99.950  1.00  0.00           H
ATOM   3437 HG12 VAL B 105      28.450  55.490  99.850  1.00  0.00           H
ATOM   3438 HG13 VAL B 105      26.630  55.410  99.570  1.00  0.00           H
ATOM   3439  CG2 VAL B 105      29.240  57.230  97.950  1.00  0.00           C
ATOM   3440 HG21 VAL B 105      29.150  58.140  98.580  1.00  0.00           H
ATOM   3441 HG22 VAL B 105      29.680  57.460  96.950  1.00  0.00           H
ATOM   3442 HG23 VAL B 105      30.000  56.580  98.420  1.00  0.00           H
ATOM   3443  C   VAL B 105      28.480  55.490  95.710  1.00  0.00           C
ATOM   3444  O   VAL B 105      27.620  55.970  94.990  1.00  0.00           O
ATOM   3445  N   GLN B 106      29.690  55.220  95.200  1.00  0.00           N
ATOM   3446  HN  GLN B 106      30.340  54.810  95.830  1.00  0.00           H
ATOM   3447  CA  GLN B 106      30.170  55.220  93.820  1.00  0.00           C
ATOM   3448  HA  GLN B 106      29.630  55.970  93.260  1.00  0.00           H
ATOM   3449  CB  GLN B 106      31.680  55.550  93.670  1.00  0.00           C
ATOM   3450  HB1 GLN B 106      31.930  55.510  92.590  1.00  0.00           H
ATOM   3451  HB2 GLN B 106      32.260  54.860  94.310  1.00  0.00           H
ATOM   3452  CG  GLN B 106      31.910  57.040  94.270  1.00  0.00           C
ATOM   3453  HG1 GLN B 106      31.520  57.180  95.300  1.00  0.00           H
ATOM   3454  HG2 GLN B 106      31.450  57.790  93.590  1.00  0.00           H
ATOM   3455  CD  GLN B 106      33.370  57.350  94.250  1.00  0.00           C
ATOM   3456  OE1 GLN B 106      34.030  57.270  93.200  1.00  0.00           O
ATOM   3457  NE2 GLN B 106      33.910  57.680  95.450  1.00  0.00           N
ATOM   3458 HE21 GLN B 106      34.830  58.000  95.680  1.00  0.00           H
ATOM   3459 HE22 GLN B 106      33.250  57.920  96.160  1.00  0.00           H
ATOM   3460  C   GLN B 106      29.930  53.990  93.090  1.00  0.00           C
ATOM   3461  O   GLN B 106      29.970  54.040  91.860  1.00  0.00           O
ATOM   3462  N   HSD B 107      29.710  52.890  93.840  1.00  0.00           N
ATOM   3463  HN  HSD B 107      29.790  52.920  94.830  1.00  0.00           H
ATOM   3464  CA  HSD B 107      29.200  51.590  93.400  1.00  0.00           C
ATOM   3465  HA  HSD B 107      28.840  51.040  94.260  1.00  0.00           H
ATOM   3466  CB  HSD B 107      28.150  51.570  92.260  1.00  0.00           C
ATOM   3467  HB1 HSD B 107      27.950  50.540  91.910  1.00  0.00           H
ATOM   3468  HB2 HSD B 107      28.560  52.100  91.380  1.00  0.00           H
ATOM   3469  ND1 HSD B 107      26.650  53.040  93.540  1.00  0.00           N
ATOM   3470  HD1 HSD B 107      27.310  53.280  94.260  1.00  0.00           H
ATOM   3471  CG  HSD B 107      26.780  52.100  92.610  1.00  0.00           C
ATOM   3472  CE1 HSD B 107      25.330  53.370  93.520  1.00  0.00           C
ATOM   3473  HE1 HSD B 107      24.930  54.080  94.250  1.00  0.00           H
ATOM   3474  NE2 HSD B 107      24.640  52.730  92.590  1.00  0.00           N
ATOM   3475  CD2 HSD B 107      25.540  51.930  92.030  1.00  0.00           C
ATOM   3476  HD2 HSD B 107      25.130  51.190  91.350  1.00  0.00           H
ATOM   3477  C   HSD B 107      30.340  50.640  93.040  1.00  0.00           C
ATOM   3478  O   HSD B 107      30.340  49.990  92.050  1.00  0.00           O
ATOM   3479  N   ASN B 108      31.320  50.460  93.980  1.00  0.00           N
ATOM   3480  HN  ASN B 108      31.290  51.110  94.750  1.00  0.00           H
ATOM   3481  CA  ASN B 108      32.370  49.480  93.950  1.00  0.00           C
ATOM   3482  HA  ASN B 108      32.740  49.620  94.960  1.00  0.00           H
ATOM   3483  CB  ASN B 108      31.800  48.040  93.810  1.00  0.00           C
ATOM   3484  HB1 ASN B 108      32.650  47.330  93.780  1.00  0.00           H
ATOM   3485  HB2 ASN B 108      31.300  47.860  92.830  1.00  0.00           H
ATOM   3486  CG  ASN B 108      31.080  47.730  95.040  1.00  0.00           C
ATOM   3487  OD1 ASN B 108      29.880  47.930  95.210  1.00  0.00           O
ATOM   3488  ND2 ASN B 108      31.790  47.260  96.140  1.00  0.00           N
ATOM   3489 HD21 ASN B 108      31.250  47.210  96.980  1.00  0.00           H
ATOM   3490 HD22 ASN B 108      32.780  47.210  96.220  1.00  0.00           H
ATOM   3491  C   ASN B 108      33.510  49.920  93.110  1.00  0.00           C
ATOM   3492  O   ASN B 108      34.190  49.160  92.440  1.00  0.00           O
ATOM   3493  N   GLN B 109      33.700  51.350  92.970  1.00  0.00           N
ATOM   3494  HN  GLN B 109      33.150  51.940  93.570  1.00  0.00           H
ATOM   3495  CA  GLN B 109      34.730  52.000  92.090  1.00  0.00           C
ATOM   3496  HA  GLN B 109      35.020  51.300  91.330  1.00  0.00           H
ATOM   3497  CB  GLN B 109      34.070  53.270  91.540  1.00  0.00           C
ATOM   3498  HB1 GLN B 109      34.880  53.710  90.910  1.00  0.00           H
ATOM   3499  HB2 GLN B 109      33.810  53.870  92.440  1.00  0.00           H
ATOM   3500  CG  GLN B 109      32.760  52.980  90.760  1.00  0.00           C
ATOM   3501  HG1 GLN B 109      32.470  53.870  90.160  1.00  0.00           H
ATOM   3502  HG2 GLN B 109      31.920  52.710  91.430  1.00  0.00           H
ATOM   3503  CD  GLN B 109      32.920  51.870  89.770  1.00  0.00           C
ATOM   3504  OE1 GLN B 109      33.800  51.760  88.910  1.00  0.00           O
ATOM   3505  NE2 GLN B 109      31.890  51.000  89.800  1.00  0.00           N
ATOM   3506 HE21 GLN B 109      31.320  51.090  90.620  1.00  0.00           H
ATOM   3507 HE22 GLN B 109      31.850  50.230  89.170  1.00  0.00           H
ATOM   3508  C   GLN B 109      35.970  52.290  92.990  1.00  0.00           C
ATOM   3509  O   GLN B 109      35.810  52.390  94.190  1.00  0.00           O
ATOM   3510  N   TRP B 110      37.190  52.300  92.400  1.00  0.00           N
ATOM   3511  HN  TRP B 110      37.240  51.980  91.460  1.00  0.00           H
ATOM   3512  CA  TRP B 110      38.410  52.480  93.180  1.00  0.00           C
ATOM   3513  HA  TRP B 110      38.160  52.770  94.190  1.00  0.00           H
ATOM   3514  CB  TRP B 110      39.260  51.180  93.290  1.00  0.00           C
ATOM   3515  HB1 TRP B 110      39.800  51.150  92.320  1.00  0.00           H
ATOM   3516  HB2 TRP B 110      38.640  50.310  93.570  1.00  0.00           H
ATOM   3517  CG  TRP B 110      40.310  51.220  94.300  1.00  0.00           C
ATOM   3518  CD1 TRP B 110      41.670  51.360  94.210  1.00  0.00           C
ATOM   3519  HD1 TRP B 110      42.170  51.590  93.280  1.00  0.00           H
ATOM   3520  NE1 TRP B 110      42.190  51.520  95.490  1.00  0.00           N
ATOM   3521  HE1 TRP B 110      43.120  51.730  95.720  1.00  0.00           H
ATOM   3522  CE2 TRP B 110      41.230  51.210  96.420  1.00  0.00           C
ATOM   3523  CD2 TRP B 110      40.030  50.980  95.740  1.00  0.00           C
ATOM   3524  CE3 TRP B 110      38.910  50.690  96.430  1.00  0.00           C
ATOM   3525  HE3 TRP B 110      37.950  50.580  95.940  1.00  0.00           H
ATOM   3526  CZ3 TRP B 110      39.000  50.540  97.810  1.00  0.00           C
ATOM   3527  HZ3 TRP B 110      38.180  50.150  98.400  1.00  0.00           H
ATOM   3528  CZ2 TRP B 110      41.300  51.070  97.800  1.00  0.00           C
ATOM   3529  HZ2 TRP B 110      42.250  51.250  98.280  1.00  0.00           H
ATOM   3530  CH2 TRP B 110      40.180  50.680  98.520  1.00  0.00           C
ATOM   3531  HH2 TRP B 110      40.110  50.630  99.600  1.00  0.00           H
ATOM   3532  C   TRP B 110      39.230  53.770  92.620  1.00  0.00           C
ATOM   3533  O   TRP B 110      40.180  53.570  91.880  1.00  0.00           O
ATOM   3534  N   PRO B 111      39.050  54.960  93.030  1.00  0.00           N
ATOM   3535  CD  PRO B 111      37.740  55.400  93.460  1.00  0.00           C
ATOM   3536  HD1 PRO B 111      37.560  54.970  94.460  1.00  0.00           H
ATOM   3537  HD2 PRO B 111      36.960  55.030  92.770  1.00  0.00           H
ATOM   3538  CA  PRO B 111      39.800  56.150  92.730  1.00  0.00           C
ATOM   3539  HA  PRO B 111      40.580  55.970  92.000  1.00  0.00           H
ATOM   3540  CB  PRO B 111      38.840  57.250  92.340  1.00  0.00           C
ATOM   3541  HB1 PRO B 111      38.490  57.150  91.290  1.00  0.00           H
ATOM   3542  HB2 PRO B 111      39.310  58.240  92.550  1.00  0.00           H
ATOM   3543  CG  PRO B 111      37.660  56.990  93.280  1.00  0.00           C
ATOM   3544  HG1 PRO B 111      37.940  57.360  94.290  1.00  0.00           H
ATOM   3545  HG2 PRO B 111      36.660  57.430  93.070  1.00  0.00           H
ATOM   3546  C   PRO B 111      40.610  56.520  94.040  1.00  0.00           C
ATOM   3547  O   PRO B 111      41.180  57.620  94.170  1.00  0.00           O
ATOM   3548  N   MET B 112      40.690  55.570  95.000  1.00  0.00           N
ATOM   3549  HN  MET B 112      40.340  54.660  94.810  1.00  0.00           H
ATOM   3550  CA  MET B 112      41.530  55.760  96.160  1.00  0.00           C
ATOM   3551  HA  MET B 112      41.430  56.820  96.330  1.00  0.00           H
ATOM   3552  CB  MET B 112      41.230  54.860  97.440  1.00  0.00           C
ATOM   3553  HB1 MET B 112      41.580  55.360  98.370  1.00  0.00           H
ATOM   3554  HB2 MET B 112      41.840  53.940  97.510  1.00  0.00           H
ATOM   3555  CG  MET B 112      39.770  54.520  97.730  1.00  0.00           C
ATOM   3556  HG1 MET B 112      39.570  53.930  98.650  1.00  0.00           H
ATOM   3557  HG2 MET B 112      39.410  53.900  96.880  1.00  0.00           H
ATOM   3558  SD  MET B 112      38.740  55.960  97.850  1.00  0.00           S
ATOM   3559  CE  MET B 112      37.140  55.130  97.990  1.00  0.00           C
ATOM   3560  HE1 MET B 112      36.410  55.680  98.620  1.00  0.00           H
ATOM   3561  HE2 MET B 112      37.290  54.140  98.480  1.00  0.00           H
ATOM   3562  HE3 MET B 112      36.700  55.060  96.970  1.00  0.00           H
ATOM   3563  C   MET B 112      43.030  55.660  95.920  1.00  0.00           C
ATOM   3564  O   MET B 112      43.810  55.950  96.850  1.00  0.00           O
ATOM   3565  N   GLY B 113      43.550  55.050  94.840  1.00  0.00           N
ATOM   3566  HN  GLY B 113      42.960  54.680  94.120  1.00  0.00           H
ATOM   3567  CA  GLY B 113      44.990  54.770  94.620  1.00  0.00           C
ATOM   3568  HA1 GLY B 113      45.610  55.380  95.260  1.00  0.00           H
ATOM   3569  HA2 GLY B 113      45.130  55.010  93.580  1.00  0.00           H
ATOM   3570  C   GLY B 113      45.350  53.380  94.770  1.00  0.00           C
ATOM   3571  O   GLY B 113      44.790  52.700  95.640  1.00  0.00           O
ATOM   3572  N   GLU B 114      46.230  52.860  93.960  1.00  0.00           N
ATOM   3573  HN  GLU B 114      46.590  53.450  93.250  1.00  0.00           H
ATOM   3574  CA  GLU B 114      46.690  51.500  93.990  1.00  0.00           C
ATOM   3575  HA  GLU B 114      45.790  50.900  94.050  1.00  0.00           H
ATOM   3576  CB  GLU B 114      47.420  51.210  92.700  1.00  0.00           C
ATOM   3577  HB1 GLU B 114      48.250  51.950  92.630  1.00  0.00           H
ATOM   3578  HB2 GLU B 114      46.780  51.540  91.850  1.00  0.00           H
ATOM   3579  CG  GLU B 114      47.850  49.740  92.520  1.00  0.00           C
ATOM   3580  HG1 GLU B 114      46.970  49.130  92.820  1.00  0.00           H
ATOM   3581  HG2 GLU B 114      48.720  49.500  93.170  1.00  0.00           H
ATOM   3582  CD  GLU B 114      48.090  49.360  91.090  1.00  0.00           C
ATOM   3583  OE1 GLU B 114      49.260  49.200  90.750  1.00  0.00           O
ATOM   3584  OE2 GLU B 114      47.200  49.120  90.260  1.00  0.00           O
ATOM   3585  C   GLU B 114      47.480  50.980  95.210  1.00  0.00           C
ATOM   3586  O   GLU B 114      47.100  49.950  95.780  1.00  0.00           O
ATOM   3587  N   LEU B 115      48.440  51.690  95.800  1.00  0.00           N
ATOM   3588  HN  LEU B 115      48.760  52.500  95.320  1.00  0.00           H
ATOM   3589  CA  LEU B 115      49.060  51.410  97.080  1.00  0.00           C
ATOM   3590  HA  LEU B 115      49.570  50.450  97.140  1.00  0.00           H
ATOM   3591  CB  LEU B 115      50.240  52.430  97.310  1.00  0.00           C
ATOM   3592  HB1 LEU B 115      49.780  53.440  97.450  1.00  0.00           H
ATOM   3593  HB2 LEU B 115      50.820  52.240  96.390  1.00  0.00           H
ATOM   3594  CG  LEU B 115      51.100  52.160  98.500  1.00  0.00           C
ATOM   3595  HG  LEU B 115      50.610  52.260  99.490  1.00  0.00           H
ATOM   3596  CD1 LEU B 115      51.850  50.780  98.480  1.00  0.00           C
ATOM   3597 HD11 LEU B 115      52.400  50.760  97.520  1.00  0.00           H
ATOM   3598 HD12 LEU B 115      51.090  49.980  98.640  1.00  0.00           H
ATOM   3599 HD13 LEU B 115      52.590  50.680  99.300  1.00  0.00           H
ATOM   3600  CD2 LEU B 115      52.200  53.250  98.520  1.00  0.00           C
ATOM   3601 HD21 LEU B 115      51.680  54.230  98.500  1.00  0.00           H
ATOM   3602 HD22 LEU B 115      52.840  53.240  97.610  1.00  0.00           H
ATOM   3603 HD23 LEU B 115      52.920  53.150  99.360  1.00  0.00           H
ATOM   3604  C   LEU B 115      48.020  51.530  98.160  1.00  0.00           C
ATOM   3605  O   LEU B 115      48.010  50.710  99.100  1.00  0.00           O
ATOM   3606  N   THR B 116      47.020  52.430  98.070  1.00  0.00           N
ATOM   3607  HN  THR B 116      47.100  53.010  97.260  1.00  0.00           H
ATOM   3608  CA  THR B 116      45.860  52.470  99.010  1.00  0.00           C
ATOM   3609  HA  THR B 116      46.260  52.590 100.000  1.00  0.00           H
ATOM   3610  CB  THR B 116      44.980  53.700  98.730  1.00  0.00           C
ATOM   3611  HB  THR B 116      44.340  53.490  97.850  1.00  0.00           H
ATOM   3612  OG1 THR B 116      45.800  54.820  98.470  1.00  0.00           O
ATOM   3613  HG1 THR B 116      45.480  55.290  97.700  1.00  0.00           H
ATOM   3614  CG2 THR B 116      44.030  54.050  99.950  1.00  0.00           C
ATOM   3615 HG21 THR B 116      43.440  54.960  99.690  1.00  0.00           H
ATOM   3616 HG22 THR B 116      44.610  54.370 100.850  1.00  0.00           H
ATOM   3617 HG23 THR B 116      43.240  53.330 100.260  1.00  0.00           H
ATOM   3618  C   THR B 116      44.980  51.210  98.970  1.00  0.00           C
ATOM   3619  O   THR B 116      44.500  50.720 100.020  1.00  0.00           O
ATOM   3620  N   CYS B 117      44.880  50.560  97.800  1.00  0.00           N
ATOM   3621  HN  CYS B 117      45.290  50.880  96.950  1.00  0.00           H
ATOM   3622  CA  CYS B 117      44.220  49.270  97.670  1.00  0.00           C
ATOM   3623  HA  CYS B 117      43.220  49.320  98.070  1.00  0.00           H
ATOM   3624  CB  CYS B 117      44.160  48.690  96.250  1.00  0.00           C
ATOM   3625  HB1 CYS B 117      45.160  48.380  95.870  1.00  0.00           H
ATOM   3626  HB2 CYS B 117      43.690  49.420  95.560  1.00  0.00           H
ATOM   3627  SG  CYS B 117      42.930  47.350  96.310  1.00  0.00           S
ATOM   3628  C   CYS B 117      45.010  48.260  98.580  1.00  0.00           C
ATOM   3629  O   CYS B 117      44.470  47.550  99.440  1.00  0.00           O
ATOM   3630  N   LYS B 118      46.260  48.210  98.330  1.00  0.00           N
ATOM   3631  HN  LYS B 118      46.640  48.930  97.740  1.00  0.00           H
ATOM   3632  CA  LYS B 118      47.220  47.250  98.890  1.00  0.00           C
ATOM   3633  HA  LYS B 118      46.800  46.260  98.780  1.00  0.00           H
ATOM   3634  CB  LYS B 118      48.590  47.380  98.140  1.00  0.00           C
ATOM   3635  HB1 LYS B 118      49.370  46.740  98.600  1.00  0.00           H
ATOM   3636  HB2 LYS B 118      49.000  48.410  98.240  1.00  0.00           H
ATOM   3637  CG  LYS B 118      48.420  47.070  96.670  1.00  0.00           C
ATOM   3638  HG1 LYS B 118      47.730  47.830  96.250  1.00  0.00           H
ATOM   3639  HG2 LYS B 118      48.040  46.020  96.610  1.00  0.00           H
ATOM   3640  CD  LYS B 118      49.760  47.270  96.000  1.00  0.00           C
ATOM   3641  HD1 LYS B 118      50.530  46.700  96.560  1.00  0.00           H
ATOM   3642  HD2 LYS B 118      50.040  48.350  96.070  1.00  0.00           H
ATOM   3643  CE  LYS B 118      49.850  46.840  94.510  1.00  0.00           C
ATOM   3644  HE1 LYS B 118      48.960  47.180  93.930  1.00  0.00           H
ATOM   3645  HE2 LYS B 118      49.800  45.730  94.430  1.00  0.00           H
ATOM   3646  NZ  LYS B 118      51.020  47.320  93.810  1.00  0.00           N
ATOM   3647  HZ1 LYS B 118      50.970  48.350  93.940  1.00  0.00           H
ATOM   3648  HZ2 LYS B 118      50.860  47.140  92.800  1.00  0.00           H
ATOM   3649  HZ3 LYS B 118      51.910  46.980  94.220  1.00  0.00           H
ATOM   3650  C   LYS B 118      47.290  47.500 100.420  1.00  0.00           C
ATOM   3651  O   LYS B 118      47.160  46.530 101.120  1.00  0.00           O
ATOM   3652  N   VAL B 119      47.390  48.750 100.970  1.00  0.00           N
ATOM   3653  HN  VAL B 119      47.470  49.520 100.350  1.00  0.00           H
ATOM   3654  CA  VAL B 119      47.360  49.060 102.370  1.00  0.00           C
ATOM   3655  HA  VAL B 119      48.000  48.390 102.930  1.00  0.00           H
ATOM   3656  CB  VAL B 119      47.760  50.520 102.760  1.00  0.00           C
ATOM   3657  HB  VAL B 119      47.190  51.220 102.110  1.00  0.00           H
ATOM   3658  CG1 VAL B 119      47.510  50.940 104.210  1.00  0.00           C
ATOM   3659 HG11 VAL B 119      46.440  51.040 104.520  1.00  0.00           H
ATOM   3660 HG12 VAL B 119      47.970  51.930 104.420  1.00  0.00           H
ATOM   3661 HG13 VAL B 119      47.960  50.170 104.880  1.00  0.00           H
ATOM   3662  CG2 VAL B 119      49.150  50.720 102.280  1.00  0.00           C
ATOM   3663 HG21 VAL B 119      49.800  50.370 103.100  1.00  0.00           H
ATOM   3664 HG22 VAL B 119      49.410  51.800 102.240  1.00  0.00           H
ATOM   3665 HG23 VAL B 119      49.360  50.240 101.300  1.00  0.00           H
ATOM   3666  C   VAL B 119      45.960  48.760 103.000  1.00  0.00           C
ATOM   3667  O   VAL B 119      45.910  48.110 104.040  1.00  0.00           O
ATOM   3668  N   THR B 120      44.830  49.120 102.350  1.00  0.00           N
ATOM   3669  HN  THR B 120      44.880  49.740 101.570  1.00  0.00           H
ATOM   3670  CA  THR B 120      43.570  48.960 102.970  1.00  0.00           C
ATOM   3671  HA  THR B 120      43.760  49.300 103.980  1.00  0.00           H
ATOM   3672  CB  THR B 120      42.490  49.820 102.430  1.00  0.00           C
ATOM   3673  HB  THR B 120      41.530  49.580 102.940  1.00  0.00           H
ATOM   3674  OG1 THR B 120      42.420  49.730 101.010  1.00  0.00           O
ATOM   3675  HG1 THR B 120      43.290  49.940 100.680  1.00  0.00           H
ATOM   3676  CG2 THR B 120      42.620  51.310 102.670  1.00  0.00           C
ATOM   3677 HG21 THR B 120      42.560  51.650 103.730  1.00  0.00           H
ATOM   3678 HG22 THR B 120      41.820  51.880 102.160  1.00  0.00           H
ATOM   3679 HG23 THR B 120      43.650  51.570 102.350  1.00  0.00           H
ATOM   3680  C   THR B 120      43.080  47.540 102.990  1.00  0.00           C
ATOM   3681  O   THR B 120      42.410  47.130 103.930  1.00  0.00           O
ATOM   3682  N   HSD B 121      43.430  46.750 102.010  1.00  0.00           N
ATOM   3683  HN  HSD B 121      43.930  47.210 101.290  1.00  0.00           H
ATOM   3684  CA  HSD B 121      43.420  45.290 101.950  1.00  0.00           C
ATOM   3685  HA  HSD B 121      42.490  45.010 102.420  1.00  0.00           H
ATOM   3686  CB  HSD B 121      43.700  44.640 100.590  1.00  0.00           C
ATOM   3687  HB1 HSD B 121      44.160  43.640 100.710  1.00  0.00           H
ATOM   3688  HB2 HSD B 121      44.400  45.230  99.960  1.00  0.00           H
ATOM   3689  ND1 HSD B 121      42.050  43.150  99.480  1.00  0.00           N
ATOM   3690  HD1 HSD B 121      42.430  42.330  99.910  1.00  0.00           H
ATOM   3691  CG  HSD B 121      42.500  44.460  99.740  1.00  0.00           C
ATOM   3692  CE1 HSD B 121      41.190  43.310  98.440  1.00  0.00           C
ATOM   3693  HE1 HSD B 121      40.780  42.360  98.080  1.00  0.00           H
ATOM   3694  NE2 HSD B 121      41.040  44.520  97.980  1.00  0.00           N
ATOM   3695  CD2 HSD B 121      41.850  45.300  98.830  1.00  0.00           C
ATOM   3696  HD2 HSD B 121      41.990  46.350  98.580  1.00  0.00           H
ATOM   3697  C   HSD B 121      44.400  44.620 102.920  1.00  0.00           C
ATOM   3698  O   HSD B 121      43.980  43.770 103.710  1.00  0.00           O
ATOM   3699  N   LEU B 122      45.680  45.110 102.980  1.00  0.00           N
ATOM   3700  HN  LEU B 122      46.050  45.850 102.420  1.00  0.00           H
ATOM   3701  CA  LEU B 122      46.650  44.630 103.930  1.00  0.00           C
ATOM   3702  HA  LEU B 122      46.810  43.580 103.730  1.00  0.00           H
ATOM   3703  CB  LEU B 122      48.060  45.330 103.720  1.00  0.00           C
ATOM   3704  HB1 LEU B 122      47.780  46.400 103.710  1.00  0.00           H
ATOM   3705  HB2 LEU B 122      48.360  45.020 102.690  1.00  0.00           H
ATOM   3706  CG  LEU B 122      49.250  44.930 104.680  1.00  0.00           C
ATOM   3707  HG  LEU B 122      49.070  45.100 105.760  1.00  0.00           H
ATOM   3708  CD1 LEU B 122      49.690  43.470 104.450  1.00  0.00           C
ATOM   3709 HD11 LEU B 122      49.730  43.330 103.340  1.00  0.00           H
ATOM   3710 HD12 LEU B 122      48.960  42.840 105.010  1.00  0.00           H
ATOM   3711 HD13 LEU B 122      50.720  43.290 104.830  1.00  0.00           H
ATOM   3712  CD2 LEU B 122      50.520  45.750 104.360  1.00  0.00           C
ATOM   3713 HD21 LEU B 122      50.890  45.580 103.330  1.00  0.00           H
ATOM   3714 HD22 LEU B 122      51.320  45.550 105.110  1.00  0.00           H
ATOM   3715 HD23 LEU B 122      50.140  46.790 104.490  1.00  0.00           H
ATOM   3716  C   LEU B 122      46.290  44.560 105.360  1.00  0.00           C
ATOM   3717  O   LEU B 122      46.420  43.620 106.150  1.00  0.00           O
ATOM   3718  N   ILE B 123      45.740  45.690 105.880  1.00  0.00           N
ATOM   3719  HN  ILE B 123      45.570  46.500 105.330  1.00  0.00           H
ATOM   3720  CA  ILE B 123      45.400  45.790 107.280  1.00  0.00           C
ATOM   3721  HA  ILE B 123      46.290  45.490 107.810  1.00  0.00           H
ATOM   3722  CB  ILE B 123      45.070  47.270 107.710  1.00  0.00           C
ATOM   3723  HB  ILE B 123      46.020  47.770 107.430  1.00  0.00           H
ATOM   3724  CG2 ILE B 123      43.830  47.880 106.880  1.00  0.00           C
ATOM   3725 HG21 ILE B 123      43.880  48.990 106.970  1.00  0.00           H
ATOM   3726 HG22 ILE B 123      42.810  47.500 107.090  1.00  0.00           H
ATOM   3727 HG23 ILE B 123      43.970  47.730 105.790  1.00  0.00           H
ATOM   3728  CG1 ILE B 123      44.840  47.440 109.220  1.00  0.00           C
ATOM   3729 HG11 ILE B 123      43.830  47.040 109.460  1.00  0.00           H
ATOM   3730 HG12 ILE B 123      44.760  48.540 109.390  1.00  0.00           H
ATOM   3731  CD  ILE B 123      46.010  46.960 110.120  1.00  0.00           C
ATOM   3732  HD1 ILE B 123      46.920  47.450 109.710  1.00  0.00           H
ATOM   3733  HD2 ILE B 123      46.150  45.860 110.020  1.00  0.00           H
ATOM   3734  HD3 ILE B 123      45.910  47.160 111.210  1.00  0.00           H
ATOM   3735  C   ILE B 123      44.250  44.870 107.590  1.00  0.00           C
ATOM   3736  O   ILE B 123      44.380  44.180 108.620  1.00  0.00           O
ATOM   3737  N   PHE B 124      43.220  44.760 106.760  1.00  0.00           N
ATOM   3738  HN  PHE B 124      43.200  45.390 105.980  1.00  0.00           H
ATOM   3739  CA  PHE B 124      42.090  43.820 106.820  1.00  0.00           C
ATOM   3740  HA  PHE B 124      41.580  44.010 107.750  1.00  0.00           H
ATOM   3741  CB  PHE B 124      41.080  44.100 105.720  1.00  0.00           C
ATOM   3742  HB1 PHE B 124      41.520  43.790 104.750  1.00  0.00           H
ATOM   3743  HB2 PHE B 124      40.980  45.210 105.660  1.00  0.00           H
ATOM   3744  CG  PHE B 124      39.750  43.510 105.920  1.00  0.00           C
ATOM   3745  CD1 PHE B 124      38.930  43.940 106.990  1.00  0.00           C
ATOM   3746  HD1 PHE B 124      39.370  44.770 107.510  1.00  0.00           H
ATOM   3747  CE1 PHE B 124      37.800  43.200 107.340  1.00  0.00           C
ATOM   3748  HE1 PHE B 124      37.110  43.530 108.100  1.00  0.00           H
ATOM   3749  CZ  PHE B 124      37.450  42.080 106.510  1.00  0.00           C
ATOM   3750  HZ  PHE B 124      36.490  41.600 106.670  1.00  0.00           H
ATOM   3751  CD2 PHE B 124      39.430  42.400 105.190  1.00  0.00           C
ATOM   3752  HD2 PHE B 124      40.120  42.100 104.410  1.00  0.00           H
ATOM   3753  CE2 PHE B 124      38.280  41.680 105.450  1.00  0.00           C
ATOM   3754  HE2 PHE B 124      38.060  40.750 104.950  1.00  0.00           H
ATOM   3755  C   PHE B 124      42.520  42.350 106.900  1.00  0.00           C
ATOM   3756  O   PHE B 124      42.220  41.620 107.840  1.00  0.00           O
ATOM   3757  N   SER B 125      43.470  41.990 105.990  1.00  0.00           N
ATOM   3758  HN  SER B 125      43.610  42.640 105.250  1.00  0.00           H
ATOM   3759  CA  SER B 125      44.260  40.750 106.000  1.00  0.00           C
ATOM   3760  HA  SER B 125      43.560  39.940 106.080  1.00  0.00           H
ATOM   3761  CB  SER B 125      45.070  40.500 104.710  1.00  0.00           C
ATOM   3762  HB1 SER B 125      45.800  41.310 104.530  1.00  0.00           H
ATOM   3763  HB2 SER B 125      44.380  40.450 103.840  1.00  0.00           H
ATOM   3764  OG  SER B 125      45.830  39.260 104.700  1.00  0.00           O
ATOM   3765  HG1 SER B 125      46.720  39.370 105.040  1.00  0.00           H
ATOM   3766  C   SER B 125      45.030  40.440 107.240  1.00  0.00           C
ATOM   3767  O   SER B 125      44.810  39.450 107.910  1.00  0.00           O
ATOM   3768  N   ILE B 126      45.860  41.370 107.750  1.00  0.00           N
ATOM   3769  HN  ILE B 126      46.060  42.210 107.260  1.00  0.00           H
ATOM   3770  CA  ILE B 126      46.680  41.220 108.920  1.00  0.00           C
ATOM   3771  HA  ILE B 126      47.320  40.360 108.850  1.00  0.00           H
ATOM   3772  CB  ILE B 126      47.750  42.380 109.130  1.00  0.00           C
ATOM   3773  HB  ILE B 126      47.200  43.330 108.970  1.00  0.00           H
ATOM   3774  CG2 ILE B 126      48.320  42.360 110.540  1.00  0.00           C
ATOM   3775 HG21 ILE B 126      49.200  43.030 110.690  1.00  0.00           H
ATOM   3776 HG22 ILE B 126      48.630  41.320 110.790  1.00  0.00           H
ATOM   3777 HG23 ILE B 126      47.560  42.730 111.260  1.00  0.00           H
ATOM   3778  CG1 ILE B 126      48.880  42.320 108.060  1.00  0.00           C
ATOM   3779 HG11 ILE B 126      48.320  42.180 107.110  1.00  0.00           H
ATOM   3780 HG12 ILE B 126      49.570  41.500 108.370  1.00  0.00           H
ATOM   3781  CD  ILE B 126      49.660  43.670 108.040  1.00  0.00           C
ATOM   3782  HD1 ILE B 126      50.090  43.920 109.030  1.00  0.00           H
ATOM   3783  HD2 ILE B 126      48.830  44.400 107.890  1.00  0.00           H
ATOM   3784  HD3 ILE B 126      50.370  43.770 107.190  1.00  0.00           H
ATOM   3785  C   ILE B 126      45.820  41.090 110.180  1.00  0.00           C
ATOM   3786  O   ILE B 126      45.990  40.200 111.020  1.00  0.00           O
ATOM   3787  N   ASN B 127      44.750  41.970 110.370  1.00  0.00           N
ATOM   3788  HN  ASN B 127      44.600  42.670 109.680  1.00  0.00           H
ATOM   3789  CA  ASN B 127      43.770  41.820 111.450  1.00  0.00           C
ATOM   3790  HA  ASN B 127      44.480  41.780 112.260  1.00  0.00           H
ATOM   3791  CB  ASN B 127      42.830  43.070 111.710  1.00  0.00           C
ATOM   3792  HB1 ASN B 127      42.230  43.190 110.790  1.00  0.00           H
ATOM   3793  HB2 ASN B 127      43.490  43.960 111.810  1.00  0.00           H
ATOM   3794  CG  ASN B 127      42.000  43.010 112.980  1.00  0.00           C
ATOM   3795  OD1 ASN B 127      42.280  42.310 113.940  1.00  0.00           O
ATOM   3796  ND2 ASN B 127      40.810  43.680 112.980  1.00  0.00           N
ATOM   3797 HD21 ASN B 127      40.350  43.700 113.870  1.00  0.00           H
ATOM   3798 HD22 ASN B 127      40.600  44.320 112.240  1.00  0.00           H
ATOM   3799  C   ASN B 127      43.040  40.490 111.500  1.00  0.00           C
ATOM   3800  O   ASN B 127      42.850  39.870 112.540  1.00  0.00           O
ATOM   3801  N   LEU B 128      42.620  39.920 110.370  1.00  0.00           N
ATOM   3802  HN  LEU B 128      42.790  40.390 109.510  1.00  0.00           H
ATOM   3803  CA  LEU B 128      41.970  38.620 110.320  1.00  0.00           C
ATOM   3804  HA  LEU B 128      41.160  38.640 111.040  1.00  0.00           H
ATOM   3805  CB  LEU B 128      41.360  38.260 108.950  1.00  0.00           C
ATOM   3806  HB1 LEU B 128      41.180  37.170 108.860  1.00  0.00           H
ATOM   3807  HB2 LEU B 128      42.260  38.570 108.370  1.00  0.00           H
ATOM   3808  CG  LEU B 128      40.260  39.090 108.310  1.00  0.00           C
ATOM   3809  HG  LEU B 128      40.400  40.150 108.600  1.00  0.00           H
ATOM   3810  CD1 LEU B 128      40.400  39.080 106.800  1.00  0.00           C
ATOM   3811 HD11 LEU B 128      39.650  39.770 106.360  1.00  0.00           H
ATOM   3812 HD12 LEU B 128      40.280  38.080 106.340  1.00  0.00           H
ATOM   3813 HD13 LEU B 128      41.410  39.540 106.650  1.00  0.00           H
ATOM   3814  CD2 LEU B 128      38.880  38.730 108.660  1.00  0.00           C
ATOM   3815 HD21 LEU B 128      38.180  39.100 107.880  1.00  0.00           H
ATOM   3816 HD22 LEU B 128      38.650  39.140 109.660  1.00  0.00           H
ATOM   3817 HD23 LEU B 128      38.910  37.620 108.610  1.00  0.00           H
ATOM   3818  C   LEU B 128      42.830  37.440 110.790  1.00  0.00           C
ATOM   3819  O   LEU B 128      42.370  36.640 111.650  1.00  0.00           O
ATOM   3820  N   PHE B 129      44.060  37.350 110.220  1.00  0.00           N
ATOM   3821  HN  PHE B 129      44.320  38.070 109.580  1.00  0.00           H
ATOM   3822  CA  PHE B 129      45.110  36.460 110.600  1.00  0.00           C
ATOM   3823  HA  PHE B 129      44.710  35.460 110.660  1.00  0.00           H
ATOM   3824  CB  PHE B 129      46.350  36.570 109.720  1.00  0.00           C
ATOM   3825  HB1 PHE B 129      47.270  36.060 110.100  1.00  0.00           H
ATOM   3826  HB2 PHE B 129      46.640  37.640 109.720  1.00  0.00           H
ATOM   3827  CG  PHE B 129      46.220  36.070 108.260  1.00  0.00           C
ATOM   3828  CD1 PHE B 129      45.590  34.880 107.870  1.00  0.00           C
ATOM   3829  HD1 PHE B 129      45.150  34.200 108.600  1.00  0.00           H
ATOM   3830  CE1 PHE B 129      45.530  34.510 106.490  1.00  0.00           C
ATOM   3831  HE1 PHE B 129      45.070  33.560 106.280  1.00  0.00           H
ATOM   3832  CZ  PHE B 129      46.100  35.240 105.530  1.00  0.00           C
ATOM   3833  HZ  PHE B 129      46.080  34.950 104.490  1.00  0.00           H
ATOM   3834  CD2 PHE B 129      46.770  36.900 107.210  1.00  0.00           C
ATOM   3835  HD2 PHE B 129      47.150  37.900 107.390  1.00  0.00           H
ATOM   3836  CE2 PHE B 129      46.740  36.450 105.850  1.00  0.00           C
ATOM   3837  HE2 PHE B 129      47.000  37.170 105.090  1.00  0.00           H
ATOM   3838  C   PHE B 129      45.620  36.590 112.040  1.00  0.00           C
ATOM   3839  O   PHE B 129      45.880  35.590 112.680  1.00  0.00           O
ATOM   3840  N   GLY B 130      45.850  37.830 112.470  1.00  0.00           N
ATOM   3841  HN  GLY B 130      45.650  38.600 111.860  1.00  0.00           H
ATOM   3842  CA  GLY B 130      46.340  38.150 113.800  1.00  0.00           C
ATOM   3843  HA1 GLY B 130      46.470  39.200 114.020  1.00  0.00           H
ATOM   3844  HA2 GLY B 130      47.210  37.540 113.970  1.00  0.00           H
ATOM   3845  C   GLY B 130      45.450  37.710 114.910  1.00  0.00           C
ATOM   3846  O   GLY B 130      45.890  37.230 115.950  1.00  0.00           O
ATOM   3847  N   SER B 131      44.100  37.840 114.620  1.00  0.00           N
ATOM   3848  HN  SER B 131      43.820  38.060 113.690  1.00  0.00           H
ATOM   3849  CA  SER B 131      42.980  37.380 115.470  1.00  0.00           C
ATOM   3850  HA  SER B 131      43.200  37.850 116.420  1.00  0.00           H
ATOM   3851  CB  SER B 131      41.590  37.820 114.950  1.00  0.00           C
ATOM   3852  HB1 SER B 131      40.760  37.590 115.650  1.00  0.00           H
ATOM   3853  HB2 SER B 131      41.310  37.340 113.990  1.00  0.00           H
ATOM   3854  OG  SER B 131      41.480  39.250 114.750  1.00  0.00           O
ATOM   3855  HG1 SER B 131      42.060  39.470 114.010  1.00  0.00           H
ATOM   3856  C   SER B 131      43.060  35.950 115.740  1.00  0.00           C
ATOM   3857  O   SER B 131      42.940  35.530 116.890  1.00  0.00           O
ATOM   3858  N   ILE B 132      43.290  35.080 114.720  1.00  0.00           N
ATOM   3859  HN  ILE B 132      43.320  35.470 113.800  1.00  0.00           H
ATOM   3860  CA  ILE B 132      43.190  33.670 114.910  1.00  0.00           C
ATOM   3861  HA  ILE B 132      42.430  33.370 115.620  1.00  0.00           H
ATOM   3862  CB  ILE B 132      42.920  32.830 113.670  1.00  0.00           C
ATOM   3863  HB  ILE B 132      42.020  33.290 113.210  1.00  0.00           H
ATOM   3864  CG2 ILE B 132      43.900  32.970 112.570  1.00  0.00           C
ATOM   3865 HG21 ILE B 132      43.510  32.470 111.660  1.00  0.00           H
ATOM   3866 HG22 ILE B 132      44.830  32.400 112.790  1.00  0.00           H
ATOM   3867 HG23 ILE B 132      44.140  34.050 112.470  1.00  0.00           H
ATOM   3868  CG1 ILE B 132      42.580  31.380 113.990  1.00  0.00           C
ATOM   3869 HG11 ILE B 132      43.400  30.870 114.530  1.00  0.00           H
ATOM   3870 HG12 ILE B 132      42.400  30.860 113.030  1.00  0.00           H
ATOM   3871  CD  ILE B 132      41.260  31.170 114.670  1.00  0.00           C
ATOM   3872  HD1 ILE B 132      41.150  31.590 115.700  1.00  0.00           H
ATOM   3873  HD2 ILE B 132      40.990  30.100 114.820  1.00  0.00           H
ATOM   3874  HD3 ILE B 132      40.500  31.710 114.060  1.00  0.00           H
ATOM   3875  C   ILE B 132      44.480  33.180 115.560  1.00  0.00           C
ATOM   3876  O   ILE B 132      44.540  32.310 116.470  1.00  0.00           O
ATOM   3877  N   PHE B 133      45.630  33.770 115.230  1.00  0.00           N
ATOM   3878  HN  PHE B 133      45.550  34.510 114.570  1.00  0.00           H
ATOM   3879  CA  PHE B 133      46.920  33.450 115.840  1.00  0.00           C
ATOM   3880  HA  PHE B 133      47.070  32.390 115.730  1.00  0.00           H
ATOM   3881  CB  PHE B 133      48.090  34.170 115.140  1.00  0.00           C
ATOM   3882  HB1 PHE B 133      49.070  33.960 115.640  1.00  0.00           H
ATOM   3883  HB2 PHE B 133      47.920  35.260 115.230  1.00  0.00           H
ATOM   3884  CG  PHE B 133      48.290  33.870 113.650  1.00  0.00           C
ATOM   3885  CD1 PHE B 133      47.890  32.590 113.060  1.00  0.00           C
ATOM   3886  HD1 PHE B 133      47.480  31.740 113.600  1.00  0.00           H
ATOM   3887  CE1 PHE B 133      48.050  32.280 111.770  1.00  0.00           C
ATOM   3888  HE1 PHE B 133      47.830  31.270 111.460  1.00  0.00           H
ATOM   3889  CZ  PHE B 133      48.670  33.220 110.990  1.00  0.00           C
ATOM   3890  HZ  PHE B 133      48.850  32.920 109.960  1.00  0.00           H
ATOM   3891  CD2 PHE B 133      48.910  34.720 112.760  1.00  0.00           C
ATOM   3892  HD2 PHE B 133      49.240  35.690 113.110  1.00  0.00           H
ATOM   3893  CE2 PHE B 133      49.040  34.440 111.400  1.00  0.00           C
ATOM   3894  HE2 PHE B 133      49.470  35.090 110.660  1.00  0.00           H
ATOM   3895  C   PHE B 133      46.900  33.750 117.360  1.00  0.00           C
ATOM   3896  O   PHE B 133      47.260  32.860 118.140  1.00  0.00           O
ATOM   3897  N   PHE B 134      46.360  34.920 117.730  1.00  0.00           N
ATOM   3898  HN  PHE B 134      46.150  35.680 117.130  1.00  0.00           H
ATOM   3899  CA  PHE B 134      46.150  35.200 119.120  1.00  0.00           C
ATOM   3900  HA  PHE B 134      47.110  34.990 119.570  1.00  0.00           H
ATOM   3901  CB  PHE B 134      45.700  36.670 119.460  1.00  0.00           C
ATOM   3902  HB1 PHE B 134      45.390  36.890 120.510  1.00  0.00           H
ATOM   3903  HB2 PHE B 134      44.930  36.900 118.690  1.00  0.00           H
ATOM   3904  CG  PHE B 134      46.820  37.620 119.240  1.00  0.00           C
ATOM   3905  CD1 PHE B 134      48.080  37.350 119.760  1.00  0.00           C
ATOM   3906  HD1 PHE B 134      48.350  36.570 120.460  1.00  0.00           H
ATOM   3907  CE1 PHE B 134      49.120  38.280 119.670  1.00  0.00           C
ATOM   3908  HE1 PHE B 134      50.070  38.190 120.160  1.00  0.00           H
ATOM   3909  CZ  PHE B 134      48.870  39.460 118.980  1.00  0.00           C
ATOM   3910  HZ  PHE B 134      49.660  40.190 118.940  1.00  0.00           H
ATOM   3911  CD2 PHE B 134      46.610  38.890 118.580  1.00  0.00           C
ATOM   3912  HD2 PHE B 134      45.660  39.150 118.140  1.00  0.00           H
ATOM   3913  CE2 PHE B 134      47.630  39.790 118.470  1.00  0.00           C
ATOM   3914  HE2 PHE B 134      47.490  40.800 118.110  1.00  0.00           H
ATOM   3915  C   PHE B 134      45.170  34.260 119.880  1.00  0.00           C
ATOM   3916  O   PHE B 134      45.490  33.890 121.010  1.00  0.00           O
ATOM   3917  N   LEU B 135      44.130  33.730 119.170  1.00  0.00           N
ATOM   3918  HN  LEU B 135      44.000  34.030 118.220  1.00  0.00           H
ATOM   3919  CA  LEU B 135      43.190  32.720 119.810  1.00  0.00           C
ATOM   3920  HA  LEU B 135      43.030  33.060 120.820  1.00  0.00           H
ATOM   3921  CB  LEU B 135      41.920  32.560 118.950  1.00  0.00           C
ATOM   3922  HB1 LEU B 135      42.210  32.110 117.980  1.00  0.00           H
ATOM   3923  HB2 LEU B 135      41.470  33.550 118.720  1.00  0.00           H
ATOM   3924  CG  LEU B 135      40.780  31.830 119.650  1.00  0.00           C
ATOM   3925  HG  LEU B 135      41.050  30.750 119.710  1.00  0.00           H
ATOM   3926  CD1 LEU B 135      40.540  32.380 121.000  1.00  0.00           C
ATOM   3927 HD11 LEU B 135      40.560  33.490 121.060  1.00  0.00           H
ATOM   3928 HD12 LEU B 135      41.420  32.160 121.640  1.00  0.00           H
ATOM   3929 HD13 LEU B 135      39.630  32.070 121.550  1.00  0.00           H
ATOM   3930  CD2 LEU B 135      39.490  31.860 118.840  1.00  0.00           C
ATOM   3931 HD21 LEU B 135      39.690  31.420 117.840  1.00  0.00           H
ATOM   3932 HD22 LEU B 135      39.150  32.900 118.650  1.00  0.00           H
ATOM   3933 HD23 LEU B 135      38.590  31.400 119.310  1.00  0.00           H
ATOM   3934  C   LEU B 135      43.860  31.410 119.990  1.00  0.00           C
ATOM   3935  O   LEU B 135      43.770  30.810 121.040  1.00  0.00           O
ATOM   3936  N   THR B 136      44.720  31.020 118.990  1.00  0.00           N
ATOM   3937  HN  THR B 136      44.610  31.550 118.150  1.00  0.00           H
ATOM   3938  CA  THR B 136      45.610  29.840 119.160  1.00  0.00           C
ATOM   3939  HA  THR B 136      45.010  28.950 119.320  1.00  0.00           H
ATOM   3940  CB  THR B 136      46.500  29.630 117.900  1.00  0.00           C
ATOM   3941  HB  THR B 136      47.330  30.360 117.840  1.00  0.00           H
ATOM   3942  OG1 THR B 136      45.780  29.620 116.740  1.00  0.00           O
ATOM   3943  HG1 THR B 136      45.430  30.490 116.530  1.00  0.00           H
ATOM   3944  CG2 THR B 136      47.260  28.300 118.060  1.00  0.00           C
ATOM   3945 HG21 THR B 136      47.830  28.050 117.140  1.00  0.00           H
ATOM   3946 HG22 THR B 136      46.570  27.450 118.260  1.00  0.00           H
ATOM   3947 HG23 THR B 136      48.000  28.250 118.890  1.00  0.00           H
ATOM   3948  C   THR B 136      46.540  29.970 120.320  1.00  0.00           C
ATOM   3949  O   THR B 136      46.610  29.070 121.160  1.00  0.00           O
ATOM   3950  N   CYS B 137      47.130  31.140 120.520  1.00  0.00           N
ATOM   3951  HN  CYS B 137      47.060  31.780 119.750  1.00  0.00           H
ATOM   3952  CA  CYS B 137      48.000  31.420 121.690  1.00  0.00           C
ATOM   3953  HA  CYS B 137      48.690  30.600 121.790  1.00  0.00           H
ATOM   3954  CB  CYS B 137      48.800  32.650 121.480  1.00  0.00           C
ATOM   3955  HB1 CYS B 137      49.410  32.730 122.410  1.00  0.00           H
ATOM   3956  HB2 CYS B 137      48.170  33.560 121.430  1.00  0.00           H
ATOM   3957  SG  CYS B 137      49.860  32.680 120.010  1.00  0.00           S
ATOM   3958  HG1 CYS B 137      49.000  33.230 119.170  1.00  0.00           H
ATOM   3959  C   CYS B 137      47.270  31.420 123.050  1.00  0.00           C
ATOM   3960  O   CYS B 137      47.780  30.920 124.070  1.00  0.00           O
ATOM   3961  N   MET B 138      46.050  31.990 123.090  1.00  0.00           N
ATOM   3962  HN  MET B 138      45.750  32.440 122.260  1.00  0.00           H
ATOM   3963  CA  MET B 138      45.200  31.960 124.220  1.00  0.00           C
ATOM   3964  HA  MET B 138      45.710  32.520 124.990  1.00  0.00           H
ATOM   3965  CB  MET B 138      43.850  32.690 123.910  1.00  0.00           C
ATOM   3966  HB1 MET B 138      43.080  32.350 124.630  1.00  0.00           H
ATOM   3967  HB2 MET B 138      43.490  32.380 122.900  1.00  0.00           H
ATOM   3968  CG  MET B 138      43.950  34.210 124.040  1.00  0.00           C
ATOM   3969  HG1 MET B 138      44.870  34.470 123.460  1.00  0.00           H
ATOM   3970  HG2 MET B 138      44.120  34.460 125.110  1.00  0.00           H
ATOM   3971  SD  MET B 138      42.540  35.110 123.470  1.00  0.00           S
ATOM   3972  CE  MET B 138      42.840  36.830 123.790  1.00  0.00           C
ATOM   3973  HE1 MET B 138      42.030  37.180 124.460  1.00  0.00           H
ATOM   3974  HE2 MET B 138      42.940  37.360 122.820  1.00  0.00           H
ATOM   3975  HE3 MET B 138      43.790  36.960 124.360  1.00  0.00           H
ATOM   3976  C   MET B 138      44.840  30.600 124.640  1.00  0.00           C
ATOM   3977  O   MET B 138      44.810  30.210 125.880  1.00  0.00           O
ATOM   3978  N   SER B 139      44.550  29.700 123.650  1.00  0.00           N
ATOM   3979  HN  SER B 139      44.370  30.070 122.740  1.00  0.00           H
ATOM   3980  CA  SER B 139      44.320  28.290 124.070  1.00  0.00           C
ATOM   3981  HA  SER B 139      43.660  28.220 124.930  1.00  0.00           H
ATOM   3982  CB  SER B 139      43.730  27.360 122.870  1.00  0.00           C
ATOM   3983  HB1 SER B 139      42.760  27.800 122.560  1.00  0.00           H
ATOM   3984  HB2 SER B 139      43.500  26.400 123.370  1.00  0.00           H
ATOM   3985  OG  SER B 139      44.520  27.190 121.730  1.00  0.00           O
ATOM   3986  HG1 SER B 139      45.140  27.920 121.760  1.00  0.00           H
ATOM   3987  C   SER B 139      45.580  27.580 124.590  1.00  0.00           C
ATOM   3988  O   SER B 139      45.440  26.780 125.540  1.00  0.00           O
ATOM   3989  N   VAL B 140      46.780  27.770 124.060  1.00  0.00           N
ATOM   3990  HN  VAL B 140      46.800  28.370 123.260  1.00  0.00           H
ATOM   3991  CA  VAL B 140      48.020  27.250 124.640  1.00  0.00           C
ATOM   3992  HA  VAL B 140      47.950  26.190 124.830  1.00  0.00           H
ATOM   3993  CB  VAL B 140      49.280  27.580 123.730  1.00  0.00           C
ATOM   3994  HB  VAL B 140      49.290  28.650 123.460  1.00  0.00           H
ATOM   3995  CG1 VAL B 140      50.630  27.280 124.370  1.00  0.00           C
ATOM   3996 HG11 VAL B 140      51.440  27.450 123.630  1.00  0.00           H
ATOM   3997 HG12 VAL B 140      50.630  26.310 124.900  1.00  0.00           H
ATOM   3998 HG13 VAL B 140      50.760  28.050 125.170  1.00  0.00           H
ATOM   3999  CG2 VAL B 140      49.120  26.670 122.480  1.00  0.00           C
ATOM   4000 HG21 VAL B 140      50.110  26.620 121.990  1.00  0.00           H
ATOM   4001 HG22 VAL B 140      48.340  26.920 121.730  1.00  0.00           H
ATOM   4002 HG23 VAL B 140      48.760  25.650 122.740  1.00  0.00           H
ATOM   4003  C   VAL B 140      48.300  27.890 126.010  1.00  0.00           C
ATOM   4004  O   VAL B 140      48.590  27.220 126.960  1.00  0.00           O
ATOM   4005  N   ASP B 141      48.200  29.240 126.200  1.00  0.00           N
ATOM   4006  HN  ASP B 141      47.940  29.790 125.410  1.00  0.00           H
ATOM   4007  CA  ASP B 141      48.430  29.930 127.450  1.00  0.00           C
ATOM   4008  HA  ASP B 141      49.420  29.750 127.830  1.00  0.00           H
ATOM   4009  CB  ASP B 141      48.300  31.420 127.070  1.00  0.00           C
ATOM   4010  HB1 ASP B 141      47.230  31.590 126.790  1.00  0.00           H
ATOM   4011  HB2 ASP B 141      48.880  31.610 126.140  1.00  0.00           H
ATOM   4012  CG  ASP B 141      48.860  32.480 128.050  1.00  0.00           C
ATOM   4013  OD1 ASP B 141      48.710  32.340 129.250  1.00  0.00           O
ATOM   4014  OD2 ASP B 141      49.220  33.630 127.500  1.00  0.00           O
ATOM   4015  C   ASP B 141      47.560  29.610 128.680  1.00  0.00           C
ATOM   4016  O   ASP B 141      48.040  29.370 129.790  1.00  0.00           O
ATOM   4017  N   ARG B 142      46.220  29.450 128.520  1.00  0.00           N
ATOM   4018  HN  ARG B 142      45.900  29.640 127.590  1.00  0.00           H
ATOM   4019  CA  ARG B 142      45.320  29.010 129.540  1.00  0.00           C
ATOM   4020  HA  ARG B 142      45.380  29.710 130.360  1.00  0.00           H
ATOM   4021  CB  ARG B 142      43.810  29.020 129.110  1.00  0.00           C
ATOM   4022  HB1 ARG B 142      43.630  28.280 128.300  1.00  0.00           H
ATOM   4023  HB2 ARG B 142      43.690  30.020 128.640  1.00  0.00           H
ATOM   4024  CG  ARG B 142      42.690  28.900 130.110  1.00  0.00           C
ATOM   4025  HG1 ARG B 142      42.880  27.930 130.620  1.00  0.00           H
ATOM   4026  HG2 ARG B 142      41.750  28.880 129.530  1.00  0.00           H
ATOM   4027  CD  ARG B 142      42.660  29.980 131.140  1.00  0.00           C
ATOM   4028  HD1 ARG B 142      42.730  30.930 130.560  1.00  0.00           H
ATOM   4029  HD2 ARG B 142      43.560  29.870 131.790  1.00  0.00           H
ATOM   4030  NE  ARG B 142      41.460  29.770 131.970  1.00  0.00           N
ATOM   4031  HE  ARG B 142      40.780  29.080 131.720  1.00  0.00           H
ATOM   4032  CZ  ARG B 142      41.000  30.710 132.800  1.00  0.00           C
ATOM   4033  NH1 ARG B 142      41.740  31.760 133.090  1.00  0.00           N
ATOM   4034 HH11 ARG B 142      42.610  31.760 132.590  1.00  0.00           H
ATOM   4035 HH12 ARG B 142      41.550  32.430 133.800  1.00  0.00           H
ATOM   4036  NH2 ARG B 142      39.830  30.570 133.310  1.00  0.00           N
ATOM   4037 HH21 ARG B 142      39.430  29.680 133.530  1.00  0.00           H
ATOM   4038 HH22 ARG B 142      39.400  31.330 133.790  1.00  0.00           H
ATOM   4039  C   ARG B 142      45.640  27.690 130.090  1.00  0.00           C
ATOM   4040  O   ARG B 142      45.870  27.520 131.280  1.00  0.00           O
ATOM   4041  N   TYR B 143      45.790  26.700 129.160  1.00  0.00           N
ATOM   4042  HN  TYR B 143      45.500  26.900 128.230  1.00  0.00           H
ATOM   4043  CA  TYR B 143      46.030  25.340 129.590  1.00  0.00           C
ATOM   4044  HA  TYR B 143      45.220  25.120 130.270  1.00  0.00           H
ATOM   4045  CB  TYR B 143      46.040  24.370 128.390  1.00  0.00           C
ATOM   4046  HB1 TYR B 143      46.680  24.550 127.510  1.00  0.00           H
ATOM   4047  HB2 TYR B 143      45.000  24.400 128.000  1.00  0.00           H
ATOM   4048  CG  TYR B 143      46.430  22.980 128.740  1.00  0.00           C
ATOM   4049  CD1 TYR B 143      47.700  22.450 128.530  1.00  0.00           C
ATOM   4050  HD1 TYR B 143      48.510  23.060 128.140  1.00  0.00           H
ATOM   4051  CE1 TYR B 143      48.050  21.150 128.900  1.00  0.00           C
ATOM   4052  HE1 TYR B 143      49.050  20.770 128.770  1.00  0.00           H
ATOM   4053  CZ  TYR B 143      47.130  20.390 129.640  1.00  0.00           C
ATOM   4054  OH  TYR B 143      47.540  19.130 130.180  1.00  0.00           O
ATOM   4055  HH  TYR B 143      48.440  18.980 129.880  1.00  0.00           H
ATOM   4056  CD2 TYR B 143      45.470  22.130 129.260  1.00  0.00           C
ATOM   4057  HD2 TYR B 143      44.490  22.570 129.350  1.00  0.00           H
ATOM   4058  CE2 TYR B 143      45.800  20.840 129.790  1.00  0.00           C
ATOM   4059  HE2 TYR B 143      45.070  20.360 130.430  1.00  0.00           H
ATOM   4060  C   TYR B 143      47.300  25.240 130.490  1.00  0.00           C
ATOM   4061  O   TYR B 143      47.260  24.610 131.540  1.00  0.00           O
ATOM   4062  N   LEU B 144      48.440  25.830 130.070  1.00  0.00           N
ATOM   4063  HN  LEU B 144      48.290  26.370 129.250  1.00  0.00           H
ATOM   4064  CA  LEU B 144      49.720  25.680 130.760  1.00  0.00           C
ATOM   4065  HA  LEU B 144      49.980  24.650 130.970  1.00  0.00           H
ATOM   4066  CB  LEU B 144      50.950  26.060 129.780  1.00  0.00           C
ATOM   4067  HB1 LEU B 144      51.920  26.060 130.320  1.00  0.00           H
ATOM   4068  HB2 LEU B 144      50.750  27.100 129.460  1.00  0.00           H
ATOM   4069  CG  LEU B 144      51.120  25.070 128.550  1.00  0.00           C
ATOM   4070  HG  LEU B 144      50.200  25.150 127.930  1.00  0.00           H
ATOM   4071  CD1 LEU B 144      52.300  25.550 127.680  1.00  0.00           C
ATOM   4072 HD11 LEU B 144      52.240  26.660 127.550  1.00  0.00           H
ATOM   4073 HD12 LEU B 144      52.160  25.150 126.650  1.00  0.00           H
ATOM   4074 HD13 LEU B 144      53.270  25.260 128.140  1.00  0.00           H
ATOM   4075  CD2 LEU B 144      51.260  23.580 128.860  1.00  0.00           C
ATOM   4076 HD21 LEU B 144      50.420  23.140 129.440  1.00  0.00           H
ATOM   4077 HD22 LEU B 144      52.120  23.460 129.550  1.00  0.00           H
ATOM   4078 HD23 LEU B 144      51.400  22.920 127.990  1.00  0.00           H
ATOM   4079  C   LEU B 144      49.700  26.540 132.020  1.00  0.00           C
ATOM   4080  O   LEU B 144      50.420  26.200 132.970  1.00  0.00           O
ATOM   4081  N   SER B 145      48.950  27.700 132.020  1.00  0.00           N
ATOM   4082  HN  SER B 145      48.570  28.040 131.170  1.00  0.00           H
ATOM   4083  CA  SER B 145      48.720  28.500 133.270  1.00  0.00           C
ATOM   4084  HA  SER B 145      49.640  28.730 133.780  1.00  0.00           H
ATOM   4085  CB  SER B 145      47.980  29.830 132.940  1.00  0.00           C
ATOM   4086  HB1 SER B 145      47.820  30.350 133.910  1.00  0.00           H
ATOM   4087  HB2 SER B 145      46.980  29.660 132.480  1.00  0.00           H
ATOM   4088  OG  SER B 145      48.760  30.740 132.140  1.00  0.00           O
ATOM   4089  HG1 SER B 145      48.690  30.380 131.250  1.00  0.00           H
ATOM   4090  C   SER B 145      47.850  27.700 134.340  1.00  0.00           C
ATOM   4091  O   SER B 145      48.170  27.650 135.540  1.00  0.00           O
ATOM   4092  N   ILE B 146      46.830  27.060 133.870  1.00  0.00           N
ATOM   4093  HN  ILE B 146      46.640  27.140 132.900  1.00  0.00           H
ATOM   4094  CA  ILE B 146      45.950  26.230 134.660  1.00  0.00           C
ATOM   4095  HA  ILE B 146      45.530  26.780 135.490  1.00  0.00           H
ATOM   4096  CB  ILE B 146      44.760  25.780 133.820  1.00  0.00           C
ATOM   4097  HB  ILE B 146      45.150  25.430 132.850  1.00  0.00           H
ATOM   4098  CG2 ILE B 146      44.030  24.620 134.490  1.00  0.00           C
ATOM   4099 HG21 ILE B 146      44.580  23.660 134.380  1.00  0.00           H
ATOM   4100 HG22 ILE B 146      43.040  24.410 134.050  1.00  0.00           H
ATOM   4101 HG23 ILE B 146      43.910  24.700 135.600  1.00  0.00           H
ATOM   4102  CG1 ILE B 146      43.710  26.950 133.570  1.00  0.00           C
ATOM   4103 HG11 ILE B 146      42.950  26.690 132.810  1.00  0.00           H
ATOM   4104 HG12 ILE B 146      44.330  27.720 133.040  1.00  0.00           H
ATOM   4105  CD  ILE B 146      43.000  27.490 134.820  1.00  0.00           C
ATOM   4106  HD1 ILE B 146      42.220  28.130 134.350  1.00  0.00           H
ATOM   4107  HD2 ILE B 146      43.600  28.260 135.350  1.00  0.00           H
ATOM   4108  HD3 ILE B 146      42.660  26.840 135.650  1.00  0.00           H
ATOM   4109  C   ILE B 146      46.690  25.040 135.320  1.00  0.00           C
ATOM   4110  O   ILE B 146      46.480  24.560 136.440  1.00  0.00           O
ATOM   4111  N   THR B 147      47.660  24.470 134.520  1.00  0.00           N
ATOM   4112  HN  THR B 147      47.850  24.860 133.620  1.00  0.00           H
ATOM   4113  CA  THR B 147      48.380  23.260 134.830  1.00  0.00           C
ATOM   4114  HA  THR B 147      47.850  22.700 135.590  1.00  0.00           H
ATOM   4115  CB  THR B 147      48.620  22.300 133.670  1.00  0.00           C
ATOM   4116  HB  THR B 147      49.340  21.480 133.860  1.00  0.00           H
ATOM   4117  OG1 THR B 147      49.080  23.000 132.520  1.00  0.00           O
ATOM   4118  HG1 THR B 147      48.310  23.500 132.240  1.00  0.00           H
ATOM   4119  CG2 THR B 147      47.240  21.710 133.180  1.00  0.00           C
ATOM   4120 HG21 THR B 147      46.800  21.080 133.980  1.00  0.00           H
ATOM   4121 HG22 THR B 147      47.360  21.070 132.280  1.00  0.00           H
ATOM   4122 HG23 THR B 147      46.500  22.530 133.100  1.00  0.00           H
ATOM   4123  C   THR B 147      49.740  23.680 135.480  1.00  0.00           C
ATOM   4124  O   THR B 147      49.710  24.050 136.690  1.00  0.00           O
ATOM   4125  N   TYR B 148      50.890  23.680 134.760  1.00  0.00           N
ATOM   4126  HN  TYR B 148      50.900  23.280 133.850  1.00  0.00           H
ATOM   4127  CA  TYR B 148      52.260  23.830 135.330  1.00  0.00           C
ATOM   4128  HA  TYR B 148      52.470  23.180 136.160  1.00  0.00           H
ATOM   4129  CB  TYR B 148      53.290  23.510 134.230  1.00  0.00           C
ATOM   4130  HB1 TYR B 148      54.250  23.470 134.790  1.00  0.00           H
ATOM   4131  HB2 TYR B 148      53.200  24.200 133.370  1.00  0.00           H
ATOM   4132  CG  TYR B 148      52.980  22.090 133.780  1.00  0.00           C
ATOM   4133  CD1 TYR B 148      53.610  21.050 134.470  1.00  0.00           C
ATOM   4134  HD1 TYR B 148      54.050  21.310 135.420  1.00  0.00           H
ATOM   4135  CE1 TYR B 148      53.440  19.730 134.100  1.00  0.00           C
ATOM   4136  HE1 TYR B 148      53.860  18.880 134.620  1.00  0.00           H
ATOM   4137  CZ  TYR B 148      52.750  19.410 132.900  1.00  0.00           C
ATOM   4138  OH  TYR B 148      52.660  18.110 132.410  1.00  0.00           O
ATOM   4139  HH  TYR B 148      53.170  17.530 132.980  1.00  0.00           H
ATOM   4140  CD2 TYR B 148      52.370  21.760 132.540  1.00  0.00           C
ATOM   4141  HD2 TYR B 148      51.960  22.510 131.880  1.00  0.00           H
ATOM   4142  CE2 TYR B 148      52.180  20.410 132.110  1.00  0.00           C
ATOM   4143  HE2 TYR B 148      51.700  20.220 131.160  1.00  0.00           H
ATOM   4144  C   TYR B 148      52.490  25.210 135.870  1.00  0.00           C
ATOM   4145  O   TYR B 148      52.980  25.380 136.990  1.00  0.00           O
ATOM   4146  N   PHE B 149      52.100  26.310 135.190  1.00  0.00           N
ATOM   4147  HN  PHE B 149      51.670  26.230 134.290  1.00  0.00           H
ATOM   4148  CA  PHE B 149      52.660  27.610 135.410  1.00  0.00           C
ATOM   4149  HA  PHE B 149      53.550  27.590 136.030  1.00  0.00           H
ATOM   4150  CB  PHE B 149      53.110  28.290 134.050  1.00  0.00           C
ATOM   4151  HB1 PHE B 149      53.560  29.300 134.160  1.00  0.00           H
ATOM   4152  HB2 PHE B 149      52.170  28.390 133.470  1.00  0.00           H
ATOM   4153  CG  PHE B 149      54.010  27.530 133.160  1.00  0.00           C
ATOM   4154  CD1 PHE B 149      53.730  27.580 131.800  1.00  0.00           C
ATOM   4155  HD1 PHE B 149      52.830  28.030 131.410  1.00  0.00           H
ATOM   4156  CE1 PHE B 149      54.670  26.940 130.920  1.00  0.00           C
ATOM   4157  HE1 PHE B 149      54.500  27.060 129.860  1.00  0.00           H
ATOM   4158  CZ  PHE B 149      55.770  26.230 131.410  1.00  0.00           C
ATOM   4159  HZ  PHE B 149      56.500  25.760 130.770  1.00  0.00           H
ATOM   4160  CD2 PHE B 149      55.200  26.940 133.620  1.00  0.00           C
ATOM   4161  HD2 PHE B 149      55.430  27.020 134.670  1.00  0.00           H
ATOM   4162  CE2 PHE B 149      55.990  26.120 132.810  1.00  0.00           C
ATOM   4163  HE2 PHE B 149      56.880  25.620 133.160  1.00  0.00           H
ATOM   4164  C   PHE B 149      51.830  28.590 136.270  1.00  0.00           C
ATOM   4165  O   PHE B 149      52.000  29.780 136.230  1.00  0.00           O
ATOM   4166  N   THR B 150      50.910  28.030 137.130  1.00  0.00           N
ATOM   4167  HN  THR B 150      50.790  27.040 137.100  1.00  0.00           H
ATOM   4168  CA  THR B 150      50.040  28.830 138.010  1.00  0.00           C
ATOM   4169  HA  THR B 150      49.390  29.380 137.340  1.00  0.00           H
ATOM   4170  CB  THR B 150      49.160  27.910 138.850  1.00  0.00           C
ATOM   4171  HB  THR B 150      49.710  27.490 139.720  1.00  0.00           H
ATOM   4172  OG1 THR B 150      48.800  26.740 138.050  1.00  0.00           O
ATOM   4173  HG1 THR B 150      48.470  27.090 137.220  1.00  0.00           H
ATOM   4174  CG2 THR B 150      47.850  28.640 139.220  1.00  0.00           C
ATOM   4175 HG21 THR B 150      47.400  29.080 138.300  1.00  0.00           H
ATOM   4176 HG22 THR B 150      48.030  29.450 139.950  1.00  0.00           H
ATOM   4177 HG23 THR B 150      47.160  27.870 139.630  1.00  0.00           H
ATOM   4178  C   THR B 150      50.760  29.790 138.890  1.00  0.00           C
ATOM   4179  O   THR B 150      50.460  30.970 138.980  1.00  0.00           O
ATOM   4180  N   ASN B 151      51.750  29.330 139.530  1.00  0.00           N
ATOM   4181  HN  ASN B 151      51.910  28.350 139.680  1.00  0.00           H
ATOM   4182  CA  ASN B 151      52.490  30.190 140.500  1.00  0.00           C
ATOM   4183  HA  ASN B 151      51.830  30.950 140.890  1.00  0.00           H
ATOM   4184  CB  ASN B 151      52.990  29.230 141.690  1.00  0.00           C
ATOM   4185  HB1 ASN B 151      53.810  29.640 142.310  1.00  0.00           H
ATOM   4186  HB2 ASN B 151      53.450  28.340 141.220  1.00  0.00           H
ATOM   4187  CG  ASN B 151      51.830  28.690 142.630  1.00  0.00           C
ATOM   4188  OD1 ASN B 151      50.650  28.950 142.480  1.00  0.00           O
ATOM   4189  ND2 ASN B 151      52.250  27.950 143.640  1.00  0.00           N
ATOM   4190 HD21 ASN B 151      51.570  27.780 144.360  1.00  0.00           H
ATOM   4191 HD22 ASN B 151      53.230  27.760 143.700  1.00  0.00           H
ATOM   4192  C   ASN B 151      53.730  30.940 139.930  1.00  0.00           C
ATOM   4193  O   ASN B 151      54.500  31.490 140.690  1.00  0.00           O
ATOM   4194  N   THR B 152      53.870  31.070 138.570  1.00  0.00           N
ATOM   4195  HN  THR B 152      53.240  30.630 137.940  1.00  0.00           H
ATOM   4196  CA  THR B 152      55.120  31.600 137.970  1.00  0.00           C
ATOM   4197  HA  THR B 152      55.940  31.170 138.520  1.00  0.00           H
ATOM   4198  CB  THR B 152      55.370  31.120 136.500  1.00  0.00           C
ATOM   4199  HB  THR B 152      54.990  30.110 136.240  1.00  0.00           H
ATOM   4200  OG1 THR B 152      56.760  31.110 136.200  1.00  0.00           O
ATOM   4201  HG1 THR B 152      57.180  30.520 136.830  1.00  0.00           H
ATOM   4202  CG2 THR B 152      54.640  31.960 135.410  1.00  0.00           C
ATOM   4203 HG21 THR B 152      55.000  33.010 135.430  1.00  0.00           H
ATOM   4204 HG22 THR B 152      53.550  32.120 135.440  1.00  0.00           H
ATOM   4205 HG23 THR B 152      54.840  31.550 134.390  1.00  0.00           H
ATOM   4206  C   THR B 152      55.170  33.130 138.080  1.00  0.00           C
ATOM   4207  O   THR B 152      54.080  33.660 138.020  1.00  0.00           O
ATOM   4208  N   PRO B 153      56.270  33.930 138.180  1.00  0.00           N
ATOM   4209  CD  PRO B 153      57.640  33.440 138.200  1.00  0.00           C
ATOM   4210  HD1 PRO B 153      57.850  33.280 137.120  1.00  0.00           H
ATOM   4211  HD2 PRO B 153      57.780  32.460 138.710  1.00  0.00           H
ATOM   4212  CA  PRO B 153      56.300  35.360 137.990  1.00  0.00           C
ATOM   4213  HA  PRO B 153      55.660  35.730 138.780  1.00  0.00           H
ATOM   4214  CB  PRO B 153      57.840  35.760 138.290  1.00  0.00           C
ATOM   4215  HB1 PRO B 153      57.830  36.640 138.960  1.00  0.00           H
ATOM   4216  HB2 PRO B 153      58.290  36.020 137.310  1.00  0.00           H
ATOM   4217  CG  PRO B 153      58.450  34.500 138.890  1.00  0.00           C
ATOM   4218  HG1 PRO B 153      59.550  34.500 138.800  1.00  0.00           H
ATOM   4219  HG2 PRO B 153      58.140  34.430 139.960  1.00  0.00           H
ATOM   4220  C   PRO B 153      55.710  35.960 136.750  1.00  0.00           C
ATOM   4221  O   PRO B 153      55.800  35.410 135.620  1.00  0.00           O
ATOM   4222  N   SER B 154      55.050  37.150 136.870  1.00  0.00           N
ATOM   4223  HN  SER B 154      55.100  37.540 137.780  1.00  0.00           H
ATOM   4224  CA  SER B 154      54.490  37.940 135.840  1.00  0.00           C
ATOM   4225  HA  SER B 154      53.770  37.250 135.420  1.00  0.00           H
ATOM   4226  CB  SER B 154      53.710  39.230 136.430  1.00  0.00           C
ATOM   4227  HB1 SER B 154      54.440  39.800 137.050  1.00  0.00           H
ATOM   4228  HB2 SER B 154      52.820  38.910 137.020  1.00  0.00           H
ATOM   4229  OG  SER B 154      53.090  39.970 135.360  1.00  0.00           O
ATOM   4230  HG1 SER B 154      52.670  40.660 135.880  1.00  0.00           H
ATOM   4231  C   SER B 154      55.530  38.380 134.760  1.00  0.00           C
ATOM   4232  O   SER B 154      55.270  38.250 133.590  1.00  0.00           O
ATOM   4233  N   SER B 155      56.740  38.690 135.210  1.00  0.00           N
ATOM   4234  HN  SER B 155      56.920  38.760 136.190  1.00  0.00           H
ATOM   4235  CA  SER B 155      57.860  39.110 134.460  1.00  0.00           C
ATOM   4236  HA  SER B 155      57.470  39.910 133.850  1.00  0.00           H
ATOM   4237  CB  SER B 155      59.090  39.680 135.240  1.00  0.00           C
ATOM   4238  HB1 SER B 155      58.820  40.540 135.880  1.00  0.00           H
ATOM   4239  HB2 SER B 155      59.800  40.040 134.470  1.00  0.00           H
ATOM   4240  OG  SER B 155      59.660  38.680 136.070  1.00  0.00           O
ATOM   4241  HG1 SER B 155      59.220  38.750 136.920  1.00  0.00           H
ATOM   4242  C   SER B 155      58.290  38.110 133.420  1.00  0.00           C
ATOM   4243  O   SER B 155      58.650  38.550 132.300  1.00  0.00           O
ATOM   4244  N   ARG B 156      58.240  36.830 133.700  1.00  0.00           N
ATOM   4245  HN  ARG B 156      58.120  36.530 134.650  1.00  0.00           H
ATOM   4246  CA  ARG B 156      58.590  35.830 132.770  1.00  0.00           C
ATOM   4247  HA  ARG B 156      59.510  36.120 132.290  1.00  0.00           H
ATOM   4248  CB  ARG B 156      58.600  34.370 133.470  1.00  0.00           C
ATOM   4249  HB1 ARG B 156      58.800  33.670 132.630  1.00  0.00           H
ATOM   4250  HB2 ARG B 156      57.600  34.200 133.930  1.00  0.00           H
ATOM   4251  CG  ARG B 156      59.710  34.400 134.540  1.00  0.00           C
ATOM   4252  HG1 ARG B 156      59.570  35.130 135.360  1.00  0.00           H
ATOM   4253  HG2 ARG B 156      60.540  34.810 133.940  1.00  0.00           H
ATOM   4254  CD  ARG B 156      59.960  33.020 135.110  1.00  0.00           C
ATOM   4255  HD1 ARG B 156      60.510  32.340 134.430  1.00  0.00           H
ATOM   4256  HD2 ARG B 156      59.010  32.450 135.190  1.00  0.00           H
ATOM   4257  NE  ARG B 156      60.710  33.230 136.350  1.00  0.00           N
ATOM   4258  HE  ARG B 156      61.200  34.080 136.520  1.00  0.00           H
ATOM   4259  CZ  ARG B 156      60.920  32.340 137.340  1.00  0.00           C
ATOM   4260  NH1 ARG B 156      60.570  31.060 137.170  1.00  0.00           N
ATOM   4261 HH11 ARG B 156      60.130  30.740 136.340  1.00  0.00           H
ATOM   4262 HH12 ARG B 156      60.580  30.540 138.020  1.00  0.00           H
ATOM   4263  NH2 ARG B 156      61.410  32.680 138.480  1.00  0.00           N
ATOM   4264 HH21 ARG B 156      61.590  33.610 138.800  1.00  0.00           H
ATOM   4265 HH22 ARG B 156      61.490  31.940 139.140  1.00  0.00           H
ATOM   4266  C   ARG B 156      57.460  35.780 131.680  1.00  0.00           C
ATOM   4267  O   ARG B 156      57.810  35.530 130.530  1.00  0.00           O
ATOM   4268  N   LYS B 157      56.160  35.940 132.070  1.00  0.00           N
ATOM   4269  HN  LYS B 157      55.970  36.130 133.030  1.00  0.00           H
ATOM   4270  CA  LYS B 157      55.010  35.860 131.190  1.00  0.00           C
ATOM   4271  HA  LYS B 157      55.160  34.980 130.580  1.00  0.00           H
ATOM   4272  CB  LYS B 157      53.670  35.770 131.910  1.00  0.00           C
ATOM   4273  HB1 LYS B 157      52.820  35.810 131.190  1.00  0.00           H
ATOM   4274  HB2 LYS B 157      53.640  36.620 132.610  1.00  0.00           H
ATOM   4275  CG  LYS B 157      53.610  34.420 132.680  1.00  0.00           C
ATOM   4276  HG1 LYS B 157      54.360  34.370 133.500  1.00  0.00           H
ATOM   4277  HG2 LYS B 157      53.810  33.510 132.080  1.00  0.00           H
ATOM   4278  CD  LYS B 157      52.220  34.110 133.410  1.00  0.00           C
ATOM   4279  HD1 LYS B 157      52.210  33.030 133.630  1.00  0.00           H
ATOM   4280  HD2 LYS B 157      51.450  34.260 132.620  1.00  0.00           H
ATOM   4281  CE  LYS B 157      52.090  35.070 134.620  1.00  0.00           C
ATOM   4282  HE1 LYS B 157      52.010  36.150 134.360  1.00  0.00           H
ATOM   4283  HE2 LYS B 157      53.050  35.090 135.170  1.00  0.00           H
ATOM   4284  NZ  LYS B 157      51.010  34.780 135.490  1.00  0.00           N
ATOM   4285  HZ1 LYS B 157      50.840  35.530 136.190  1.00  0.00           H
ATOM   4286  HZ2 LYS B 157      51.100  33.900 136.020  1.00  0.00           H
ATOM   4287  HZ3 LYS B 157      50.090  34.740 135.000  1.00  0.00           H
ATOM   4288  C   LYS B 157      54.990  37.010 130.230  1.00  0.00           C
ATOM   4289  O   LYS B 157      54.770  36.750 129.030  1.00  0.00           O
ATOM   4290  N   LYS B 158      55.320  38.200 130.690  1.00  0.00           N
ATOM   4291  HN  LYS B 158      55.210  38.220 131.680  1.00  0.00           H
ATOM   4292  CA  LYS B 158      55.570  39.420 129.900  1.00  0.00           C
ATOM   4293  HA  LYS B 158      54.710  39.590 129.280  1.00  0.00           H
ATOM   4294  CB  LYS B 158      56.020  40.680 130.750  1.00  0.00           C
ATOM   4295  HB1 LYS B 158      56.320  41.480 130.050  1.00  0.00           H
ATOM   4296  HB2 LYS B 158      56.970  40.310 131.200  1.00  0.00           H
ATOM   4297  CG  LYS B 158      54.910  41.070 131.630  1.00  0.00           C
ATOM   4298  HG1 LYS B 158      54.480  40.200 132.170  1.00  0.00           H
ATOM   4299  HG2 LYS B 158      54.140  41.480 130.940  1.00  0.00           H
ATOM   4300  CD  LYS B 158      55.240  42.110 132.700  1.00  0.00           C
ATOM   4301  HD1 LYS B 158      55.860  42.890 132.210  1.00  0.00           H
ATOM   4302  HD2 LYS B 158      55.900  41.550 133.400  1.00  0.00           H
ATOM   4303  CE  LYS B 158      54.030  42.760 133.370  1.00  0.00           C
ATOM   4304  HE1 LYS B 158      53.390  41.900 133.630  1.00  0.00           H
ATOM   4305  HE2 LYS B 158      53.700  43.610 132.730  1.00  0.00           H
ATOM   4306  NZ  LYS B 158      54.440  43.450 134.610  1.00  0.00           N
ATOM   4307  HZ1 LYS B 158      54.980  44.310 134.370  1.00  0.00           H
ATOM   4308  HZ2 LYS B 158      55.030  42.730 135.080  1.00  0.00           H
ATOM   4309  HZ3 LYS B 158      53.670  43.690 135.270  1.00  0.00           H
ATOM   4310  C   LYS B 158      56.530  39.220 128.800  1.00  0.00           C
ATOM   4311  O   LYS B 158      56.400  39.710 127.680  1.00  0.00           O
ATOM   4312  N   MET B 159      57.600  38.450 129.010  1.00  0.00           N
ATOM   4313  HN  MET B 159      57.650  37.880 129.830  1.00  0.00           H
ATOM   4314  CA  MET B 159      58.620  38.180 127.950  1.00  0.00           C
ATOM   4315  HA  MET B 159      58.840  39.120 127.480  1.00  0.00           H
ATOM   4316  CB  MET B 159      59.770  37.450 128.560  1.00  0.00           C
ATOM   4317  HB1 MET B 159      60.010  36.400 128.310  1.00  0.00           H
ATOM   4318  HB2 MET B 159      59.560  37.400 129.650  1.00  0.00           H
ATOM   4319  CG  MET B 159      61.100  38.170 128.310  1.00  0.00           C
ATOM   4320  HG1 MET B 159      61.910  37.640 128.850  1.00  0.00           H
ATOM   4321  HG2 MET B 159      60.910  39.200 128.680  1.00  0.00           H
ATOM   4322  SD  MET B 159      61.590  38.360 126.550  1.00  0.00           S
ATOM   4323  CE  MET B 159      62.850  39.670 126.790  1.00  0.00           C
ATOM   4324  HE1 MET B 159      62.340  40.520 127.300  1.00  0.00           H
ATOM   4325  HE2 MET B 159      63.160  39.980 125.770  1.00  0.00           H
ATOM   4326  HE3 MET B 159      63.700  39.410 127.460  1.00  0.00           H
ATOM   4327  C   MET B 159      58.120  37.330 126.870  1.00  0.00           C
ATOM   4328  O   MET B 159      58.060  37.660 125.660  1.00  0.00           O
ATOM   4329  N   VAL B 160      57.560  36.190 127.190  1.00  0.00           N
ATOM   4330  HN  VAL B 160      57.480  35.820 128.110  1.00  0.00           H
ATOM   4331  CA  VAL B 160      57.020  35.220 126.310  1.00  0.00           C
ATOM   4332  HA  VAL B 160      57.790  34.820 125.670  1.00  0.00           H
ATOM   4333  CB  VAL B 160      56.440  34.040 127.160  1.00  0.00           C
ATOM   4334  HB  VAL B 160      55.640  34.390 127.840  1.00  0.00           H
ATOM   4335  CG1 VAL B 160      55.740  32.970 126.300  1.00  0.00           C
ATOM   4336 HG11 VAL B 160      54.750  33.270 125.910  1.00  0.00           H
ATOM   4337 HG12 VAL B 160      55.580  32.000 126.820  1.00  0.00           H
ATOM   4338 HG13 VAL B 160      56.280  32.700 125.370  1.00  0.00           H
ATOM   4339  CG2 VAL B 160      57.570  33.320 127.860  1.00  0.00           C
ATOM   4340 HG21 VAL B 160      58.140  34.070 128.440  1.00  0.00           H
ATOM   4341 HG22 VAL B 160      58.240  32.790 127.150  1.00  0.00           H
ATOM   4342 HG23 VAL B 160      57.190  32.540 128.560  1.00  0.00           H
ATOM   4343  C   VAL B 160      55.900  35.730 125.510  1.00  0.00           C
ATOM   4344  O   VAL B 160      55.870  35.520 124.310  1.00  0.00           O
ATOM   4345  N   ARG B 161      54.880  36.360 126.120  1.00  0.00           N
ATOM   4346  HN  ARG B 161      54.890  36.390 127.120  1.00  0.00           H
ATOM   4347  CA  ARG B 161      53.740  36.860 125.380  1.00  0.00           C
ATOM   4348  HA  ARG B 161      53.410  36.080 124.710  1.00  0.00           H
ATOM   4349  CB  ARG B 161      52.560  37.220 126.270  1.00  0.00           C
ATOM   4350  HB1 ARG B 161      51.670  37.480 125.660  1.00  0.00           H
ATOM   4351  HB2 ARG B 161      53.040  37.990 126.910  1.00  0.00           H
ATOM   4352  CG  ARG B 161      51.950  36.090 127.230  1.00  0.00           C
ATOM   4353  HG1 ARG B 161      52.670  35.440 127.770  1.00  0.00           H
ATOM   4354  HG2 ARG B 161      51.390  35.380 126.580  1.00  0.00           H
ATOM   4355  CD  ARG B 161      51.080  36.740 128.320  1.00  0.00           C
ATOM   4356  HD1 ARG B 161      50.430  37.520 127.870  1.00  0.00           H
ATOM   4357  HD2 ARG B 161      51.760  37.200 129.060  1.00  0.00           H
ATOM   4358  NE  ARG B 161      50.400  35.620 128.970  1.00  0.00           N
ATOM   4359  HE  ARG B 161      50.150  34.810 128.450  1.00  0.00           H
ATOM   4360  CZ  ARG B 161      49.940  35.610 130.230  1.00  0.00           C
ATOM   4361  NH1 ARG B 161      49.840  36.710 130.920  1.00  0.00           N
ATOM   4362 HH11 ARG B 161      50.430  37.480 130.690  1.00  0.00           H
ATOM   4363 HH12 ARG B 161      49.440  36.720 131.840  1.00  0.00           H
ATOM   4364  NH2 ARG B 161      49.220  34.510 130.600  1.00  0.00           N
ATOM   4365 HH21 ARG B 161      48.850  34.370 131.510  1.00  0.00           H
ATOM   4366 HH22 ARG B 161      49.110  33.710 130.010  1.00  0.00           H
ATOM   4367  C   ARG B 161      54.080  38.030 124.440  1.00  0.00           C
ATOM   4368  O   ARG B 161      53.500  38.110 123.390  1.00  0.00           O
ATOM   4369  N   ARG B 162      54.950  38.960 124.910  1.00  0.00           N
ATOM   4370  HN  ARG B 162      55.350  38.910 125.820  1.00  0.00           H
ATOM   4371  CA  ARG B 162      55.380  40.050 124.000  1.00  0.00           C
ATOM   4372  HA  ARG B 162      54.550  40.620 123.600  1.00  0.00           H
ATOM   4373  CB  ARG B 162      56.080  41.140 124.770  1.00  0.00           C
ATOM   4374  HB1 ARG B 162      56.640  41.940 124.230  1.00  0.00           H
ATOM   4375  HB2 ARG B 162      56.870  40.690 125.410  1.00  0.00           H
ATOM   4376  CG  ARG B 162      55.200  41.960 125.760  1.00  0.00           C
ATOM   4377  HG1 ARG B 162      54.530  41.350 126.390  1.00  0.00           H
ATOM   4378  HG2 ARG B 162      54.550  42.560 125.080  1.00  0.00           H
ATOM   4379  CD  ARG B 162      56.020  42.920 126.740  1.00  0.00           C
ATOM   4380  HD1 ARG B 162      56.360  43.840 126.200  1.00  0.00           H
ATOM   4381  HD2 ARG B 162      56.850  42.380 127.240  1.00  0.00           H
ATOM   4382  NE  ARG B 162      55.090  43.370 127.870  1.00  0.00           N
ATOM   4383  HE  ARG B 162      54.110  43.360 127.680  1.00  0.00           H
ATOM   4384  CZ  ARG B 162      55.490  43.970 128.990  1.00  0.00           C
ATOM   4385  NH1 ARG B 162      56.760  44.390 129.100  1.00  0.00           N
ATOM   4386 HH11 ARG B 162      57.350  44.160 128.320  1.00  0.00           H
ATOM   4387 HH12 ARG B 162      57.130  44.870 129.890  1.00  0.00           H
ATOM   4388  NH2 ARG B 162      54.650  44.490 129.880  1.00  0.00           N
ATOM   4389 HH21 ARG B 162      53.680  44.340 129.700  1.00  0.00           H
ATOM   4390 HH22 ARG B 162      54.980  45.130 130.570  1.00  0.00           H
ATOM   4391  C   ARG B 162      56.130  39.540 122.780  1.00  0.00           C
ATOM   4392  O   ARG B 162      55.980  40.170 121.750  1.00  0.00           O
ATOM   4393  N   VAL B 163      57.040  38.500 122.940  1.00  0.00           N
ATOM   4394  HN  VAL B 163      57.090  38.180 123.890  1.00  0.00           H
ATOM   4395  CA  VAL B 163      57.690  37.780 121.900  1.00  0.00           C
ATOM   4396  HA  VAL B 163      58.200  38.510 121.280  1.00  0.00           H
ATOM   4397  CB  VAL B 163      58.640  36.750 122.500  1.00  0.00           C
ATOM   4398  HB  VAL B 163      58.220  36.130 123.320  1.00  0.00           H
ATOM   4399  CG1 VAL B 163      59.160  35.760 121.450  1.00  0.00           C
ATOM   4400 HG11 VAL B 163      59.980  35.150 121.900  1.00  0.00           H
ATOM   4401 HG12 VAL B 163      59.600  36.290 120.580  1.00  0.00           H
ATOM   4402 HG13 VAL B 163      58.360  35.150 120.980  1.00  0.00           H
ATOM   4403  CG2 VAL B 163      59.760  37.600 123.170  1.00  0.00           C
ATOM   4404 HG21 VAL B 163      59.400  38.450 123.790  1.00  0.00           H
ATOM   4405 HG22 VAL B 163      60.340  37.950 122.290  1.00  0.00           H
ATOM   4406 HG23 VAL B 163      60.300  36.940 123.890  1.00  0.00           H
ATOM   4407  C   VAL B 163      56.650  37.110 120.990  1.00  0.00           C
ATOM   4408  O   VAL B 163      56.680  37.210 119.770  1.00  0.00           O
ATOM   4409  N   VAL B 164      55.520  36.560 121.600  1.00  0.00           N
ATOM   4410  HN  VAL B 164      55.560  36.380 122.580  1.00  0.00           H
ATOM   4411  CA  VAL B 164      54.400  36.030 120.780  1.00  0.00           C
ATOM   4412  HA  VAL B 164      54.770  35.270 120.110  1.00  0.00           H
ATOM   4413  CB  VAL B 164      53.420  35.290 121.680  1.00  0.00           C
ATOM   4414  HB  VAL B 164      53.110  35.910 122.550  1.00  0.00           H
ATOM   4415  CG1 VAL B 164      52.070  34.910 121.040  1.00  0.00           C
ATOM   4416 HG11 VAL B 164      52.270  34.360 120.090  1.00  0.00           H
ATOM   4417 HG12 VAL B 164      51.430  35.780 120.790  1.00  0.00           H
ATOM   4418 HG13 VAL B 164      51.540  34.240 121.750  1.00  0.00           H
ATOM   4419  CG2 VAL B 164      54.100  33.980 122.120  1.00  0.00           C
ATOM   4420 HG21 VAL B 164      53.440  33.380 122.780  1.00  0.00           H
ATOM   4421 HG22 VAL B 164      55.090  34.090 122.610  1.00  0.00           H
ATOM   4422 HG23 VAL B 164      54.220  33.280 121.260  1.00  0.00           H
ATOM   4423  C   VAL B 164      53.740  37.090 119.900  1.00  0.00           C
ATOM   4424  O   VAL B 164      53.500  36.860 118.700  1.00  0.00           O
ATOM   4425  N   CYS B 165      53.470  38.240 120.430  1.00  0.00           N
ATOM   4426  HN  CYS B 165      53.560  38.240 121.420  1.00  0.00           H
ATOM   4427  CA  CYS B 165      52.870  39.380 119.660  1.00  0.00           C
ATOM   4428  HA  CYS B 165      51.940  39.060 119.210  1.00  0.00           H
ATOM   4429  CB  CYS B 165      52.490  40.600 120.510  1.00  0.00           C
ATOM   4430  HB1 CYS B 165      51.760  41.220 119.950  1.00  0.00           H
ATOM   4431  HB2 CYS B 165      53.350  41.220 120.830  1.00  0.00           H
ATOM   4432  SG  CYS B 165      51.380  40.070 121.850  1.00  0.00           S
ATOM   4433  HG1 CYS B 165      52.120  39.040 122.250  1.00  0.00           H
ATOM   4434  C   CYS B 165      53.640  39.940 118.490  1.00  0.00           C
ATOM   4435  O   CYS B 165      53.030  40.340 117.490  1.00  0.00           O
ATOM   4436  N   ILE B 166      54.990  40.050 118.520  1.00  0.00           N
ATOM   4437  HN  ILE B 166      55.500  39.800 119.330  1.00  0.00           H
ATOM   4438  CA  ILE B 166      55.880  40.390 117.430  1.00  0.00           C
ATOM   4439  HA  ILE B 166      55.580  41.330 116.990  1.00  0.00           H
ATOM   4440  CB  ILE B 166      57.340  40.560 117.920  1.00  0.00           C
ATOM   4441  HB  ILE B 166      57.650  39.650 118.480  1.00  0.00           H
ATOM   4442  CG2 ILE B 166      58.430  40.630 116.750  1.00  0.00           C
ATOM   4443 HG21 ILE B 166      58.090  41.420 116.050  1.00  0.00           H
ATOM   4444 HG22 ILE B 166      58.580  39.720 116.140  1.00  0.00           H
ATOM   4445 HG23 ILE B 166      59.340  40.890 117.340  1.00  0.00           H
ATOM   4446  CG1 ILE B 166      57.520  41.830 118.840  1.00  0.00           C
ATOM   4447 HG11 ILE B 166      56.660  42.020 119.510  1.00  0.00           H
ATOM   4448 HG12 ILE B 166      57.470  42.710 118.150  1.00  0.00           H
ATOM   4449  CD  ILE B 166      58.740  41.810 119.690  1.00  0.00           C
ATOM   4450  HD1 ILE B 166      59.670  41.690 119.080  1.00  0.00           H
ATOM   4451  HD2 ILE B 166      58.750  40.980 120.430  1.00  0.00           H
ATOM   4452  HD3 ILE B 166      58.860  42.770 120.220  1.00  0.00           H
ATOM   4453  C   ILE B 166      55.780  39.400 116.320  1.00  0.00           C
ATOM   4454  O   ILE B 166      55.630  39.760 115.140  1.00  0.00           O
ATOM   4455  N   LEU B 167      55.820  38.080 116.660  1.00  0.00           N
ATOM   4456  HN  LEU B 167      56.030  37.800 117.600  1.00  0.00           H
ATOM   4457  CA  LEU B 167      55.790  37.010 115.710  1.00  0.00           C
ATOM   4458  HA  LEU B 167      56.340  37.350 114.840  1.00  0.00           H
ATOM   4459  CB  LEU B 167      56.500  35.710 116.150  1.00  0.00           C
ATOM   4460  HB1 LEU B 167      56.530  35.100 115.220  1.00  0.00           H
ATOM   4461  HB2 LEU B 167      55.820  35.080 116.760  1.00  0.00           H
ATOM   4462  CG  LEU B 167      57.860  35.790 116.630  1.00  0.00           C
ATOM   4463  HG  LEU B 167      57.800  36.420 117.540  1.00  0.00           H
ATOM   4464  CD1 LEU B 167      58.360  34.340 117.100  1.00  0.00           C
ATOM   4465 HD11 LEU B 167      59.460  34.440 117.170  1.00  0.00           H
ATOM   4466 HD12 LEU B 167      58.110  33.510 116.400  1.00  0.00           H
ATOM   4467 HD13 LEU B 167      58.040  34.130 118.140  1.00  0.00           H
ATOM   4468  CD2 LEU B 167      58.940  36.520 115.800  1.00  0.00           C
ATOM   4469 HD21 LEU B 167      58.600  37.570 115.700  1.00  0.00           H
ATOM   4470 HD22 LEU B 167      59.000  36.130 114.760  1.00  0.00           H
ATOM   4471 HD23 LEU B 167      59.980  36.530 116.190  1.00  0.00           H
ATOM   4472  C   LEU B 167      54.480  36.670 115.090  1.00  0.00           C
ATOM   4473  O   LEU B 167      54.400  36.340 113.900  1.00  0.00           O
ATOM   4474  N   VAL B 168      53.370  36.820 115.910  1.00  0.00           N
ATOM   4475  HN  VAL B 168      53.530  37.050 116.860  1.00  0.00           H
ATOM   4476  CA  VAL B 168      51.990  36.950 115.490  1.00  0.00           C
ATOM   4477  HA  VAL B 168      51.790  35.980 115.050  1.00  0.00           H
ATOM   4478  CB  VAL B 168      51.020  37.140 116.650  1.00  0.00           C
ATOM   4479  HB  VAL B 168      51.340  37.920 117.380  1.00  0.00           H
ATOM   4480  CG1 VAL B 168      49.550  37.390 116.040  1.00  0.00           C
ATOM   4481 HG11 VAL B 168      48.820  37.170 116.850  1.00  0.00           H
ATOM   4482 HG12 VAL B 168      49.370  36.640 115.240  1.00  0.00           H
ATOM   4483 HG13 VAL B 168      49.240  38.400 115.700  1.00  0.00           H
ATOM   4484  CG2 VAL B 168      50.990  35.740 117.420  1.00  0.00           C
ATOM   4485 HG21 VAL B 168      52.030  35.380 117.570  1.00  0.00           H
ATOM   4486 HG22 VAL B 168      50.440  35.010 116.790  1.00  0.00           H
ATOM   4487 HG23 VAL B 168      50.460  35.900 118.380  1.00  0.00           H
ATOM   4488  C   VAL B 168      51.730  37.990 114.430  1.00  0.00           C
ATOM   4489  O   VAL B 168      51.180  37.640 113.400  1.00  0.00           O
ATOM   4490  N   TRP B 169      52.150  39.260 114.600  1.00  0.00           N
ATOM   4491  HN  TRP B 169      52.600  39.560 115.440  1.00  0.00           H
ATOM   4492  CA  TRP B 169      51.860  40.320 113.720  1.00  0.00           C
ATOM   4493  HA  TRP B 169      50.900  40.030 113.320  1.00  0.00           H
ATOM   4494  CB  TRP B 169      52.010  41.720 114.370  1.00  0.00           C
ATOM   4495  HB1 TRP B 169      51.940  42.460 113.550  1.00  0.00           H
ATOM   4496  HB2 TRP B 169      52.950  41.790 114.960  1.00  0.00           H
ATOM   4497  CG  TRP B 169      50.870  42.120 115.270  1.00  0.00           C
ATOM   4498  CD1 TRP B 169      50.920  42.530 116.600  1.00  0.00           C
ATOM   4499  HD1 TRP B 169      51.860  42.640 117.120  1.00  0.00           H
ATOM   4500  NE1 TRP B 169      49.710  42.820 117.080  1.00  0.00           N
ATOM   4501  HE1 TRP B 169      49.530  43.460 117.800  1.00  0.00           H
ATOM   4502  CE2 TRP B 169      48.830  42.600 116.130  1.00  0.00           C
ATOM   4503  CD2 TRP B 169      49.470  42.040 114.990  1.00  0.00           C
ATOM   4504  CE3 TRP B 169      48.710  41.620 113.900  1.00  0.00           C
ATOM   4505  HE3 TRP B 169      49.220  41.370 112.980  1.00  0.00           H
ATOM   4506  CZ3 TRP B 169      47.330  41.820 113.970  1.00  0.00           C
ATOM   4507  HZ3 TRP B 169      46.800  41.440 113.100  1.00  0.00           H
ATOM   4508  CZ2 TRP B 169      47.450  42.680 116.190  1.00  0.00           C
ATOM   4509  HZ2 TRP B 169      47.010  43.180 117.040  1.00  0.00           H
ATOM   4510  CH2 TRP B 169      46.710  42.300 115.130  1.00  0.00           C
ATOM   4511  HH2 TRP B 169      45.630  42.330 115.210  1.00  0.00           H
ATOM   4512  C   TRP B 169      52.880  40.260 112.480  1.00  0.00           C
ATOM   4513  O   TRP B 169      52.600  40.640 111.350  1.00  0.00           O
ATOM   4514  N   LEU B 170      54.100  39.810 112.720  1.00  0.00           N
ATOM   4515  HN  LEU B 170      54.590  39.780 113.590  1.00  0.00           H
ATOM   4516  CA  LEU B 170      55.110  39.480 111.650  1.00  0.00           C
ATOM   4517  HA  LEU B 170      55.260  40.350 111.020  1.00  0.00           H
ATOM   4518  CB  LEU B 170      56.510  39.170 112.280  1.00  0.00           C
ATOM   4519  HB1 LEU B 170      56.350  38.250 112.880  1.00  0.00           H
ATOM   4520  HB2 LEU B 170      56.840  40.030 112.900  1.00  0.00           H
ATOM   4521  CG  LEU B 170      57.560  38.860 111.230  1.00  0.00           C
ATOM   4522  HG  LEU B 170      57.150  37.970 110.700  1.00  0.00           H
ATOM   4523  CD1 LEU B 170      57.850  40.080 110.280  1.00  0.00           C
ATOM   4524 HD11 LEU B 170      56.950  40.350 109.690  1.00  0.00           H
ATOM   4525 HD12 LEU B 170      58.740  39.850 109.660  1.00  0.00           H
ATOM   4526 HD13 LEU B 170      58.220  40.890 110.950  1.00  0.00           H
ATOM   4527  CD2 LEU B 170      58.830  38.510 112.050  1.00  0.00           C
ATOM   4528 HD21 LEU B 170      59.580  38.010 111.400  1.00  0.00           H
ATOM   4529 HD22 LEU B 170      58.600  37.880 112.930  1.00  0.00           H
ATOM   4530 HD23 LEU B 170      59.260  39.420 112.530  1.00  0.00           H
ATOM   4531  C   LEU B 170      54.650  38.370 110.720  1.00  0.00           C
ATOM   4532  O   LEU B 170      54.720  38.490 109.510  1.00  0.00           O
ATOM   4533  N   LEU B 171      54.090  37.280 111.270  1.00  0.00           N
ATOM   4534  HN  LEU B 171      54.010  37.210 112.260  1.00  0.00           H
ATOM   4535  CA  LEU B 171      53.510  36.160 110.570  1.00  0.00           C
ATOM   4536  HA  LEU B 171      54.330  35.980 109.890  1.00  0.00           H
ATOM   4537  CB  LEU B 171      53.300  34.880 111.400  1.00  0.00           C
ATOM   4538  HB1 LEU B 171      52.520  35.050 112.170  1.00  0.00           H
ATOM   4539  HB2 LEU B 171      54.260  34.800 111.960  1.00  0.00           H
ATOM   4540  CG  LEU B 171      52.650  33.710 110.620  1.00  0.00           C
ATOM   4541  HG  LEU B 171      51.730  34.020 110.080  1.00  0.00           H
ATOM   4542  CD1 LEU B 171      53.570  33.030 109.680  1.00  0.00           C
ATOM   4543 HD11 LEU B 171      54.600  32.870 110.080  1.00  0.00           H
ATOM   4544 HD12 LEU B 171      53.670  33.760 108.850  1.00  0.00           H
ATOM   4545 HD13 LEU B 171      53.060  32.120 109.290  1.00  0.00           H
ATOM   4546  CD2 LEU B 171      52.240  32.610 111.600  1.00  0.00           C
ATOM   4547 HD21 LEU B 171      51.810  31.760 111.030  1.00  0.00           H
ATOM   4548 HD22 LEU B 171      51.400  32.810 112.310  1.00  0.00           H
ATOM   4549 HD23 LEU B 171      53.120  32.300 112.200  1.00  0.00           H
ATOM   4550  C   LEU B 171      52.350  36.520 109.790  1.00  0.00           C
ATOM   4551  O   LEU B 171      52.350  36.180 108.630  1.00  0.00           O
ATOM   4552  N   ALA B 172      51.440  37.260 110.400  1.00  0.00           N
ATOM   4553  HN  ALA B 172      51.620  37.550 111.340  1.00  0.00           H
ATOM   4554  CA  ALA B 172      50.330  37.950 109.580  1.00  0.00           C
ATOM   4555  HA  ALA B 172      49.820  37.200 109.000  1.00  0.00           H
ATOM   4556  CB  ALA B 172      49.250  38.550 110.470  1.00  0.00           C
ATOM   4557  HB1 ALA B 172      49.770  39.330 111.080  1.00  0.00           H
ATOM   4558  HB2 ALA B 172      48.820  37.720 111.060  1.00  0.00           H
ATOM   4559  HB3 ALA B 172      48.500  39.130 109.890  1.00  0.00           H
ATOM   4560  C   ALA B 172      50.830  38.880 108.430  1.00  0.00           C
ATOM   4561  O   ALA B 172      50.300  38.820 107.300  1.00  0.00           O
ATOM   4562  N   PHE B 173      51.810  39.710 108.710  1.00  0.00           N
ATOM   4563  HN  PHE B 173      52.280  39.690 109.590  1.00  0.00           H
ATOM   4564  CA  PHE B 173      52.430  40.570 107.740  1.00  0.00           C
ATOM   4565  HA  PHE B 173      51.670  41.040 107.140  1.00  0.00           H
ATOM   4566  CB  PHE B 173      53.340  41.730 108.440  1.00  0.00           C
ATOM   4567  HB1 PHE B 173      53.950  40.990 109.000  1.00  0.00           H
ATOM   4568  HB2 PHE B 173      52.740  42.290 109.190  1.00  0.00           H
ATOM   4569  CG  PHE B 173      54.210  42.470 107.510  1.00  0.00           C
ATOM   4570  CD1 PHE B 173      55.510  41.990 107.300  1.00  0.00           C
ATOM   4571  HD1 PHE B 173      55.820  41.030 107.680  1.00  0.00           H
ATOM   4572  CE1 PHE B 173      56.420  42.670 106.500  1.00  0.00           C
ATOM   4573  HE1 PHE B 173      57.400  42.230 106.400  1.00  0.00           H
ATOM   4574  CZ  PHE B 173      56.070  43.960 106.040  1.00  0.00           C
ATOM   4575  HZ  PHE B 173      56.780  44.550 105.480  1.00  0.00           H
ATOM   4576  CD2 PHE B 173      53.860  43.700 107.060  1.00  0.00           C
ATOM   4577  HD2 PHE B 173      52.870  44.060 107.330  1.00  0.00           H
ATOM   4578  CE2 PHE B 173      54.800  44.470 106.420  1.00  0.00           C
ATOM   4579  HE2 PHE B 173      54.570  45.480 106.120  1.00  0.00           H
ATOM   4580  C   PHE B 173      53.110  39.840 106.530  1.00  0.00           C
ATOM   4581  O   PHE B 173      52.750  40.100 105.390  1.00  0.00           O
ATOM   4582  N   CYS B 174      54.000  38.900 106.900  1.00  0.00           N
ATOM   4583  HN  CYS B 174      54.120  38.520 107.810  1.00  0.00           H
ATOM   4584  CA  CYS B 174      54.740  38.060 105.970  1.00  0.00           C
ATOM   4585  HA  CYS B 174      55.280  38.690 105.280  1.00  0.00           H
ATOM   4586  CB  CYS B 174      55.670  37.090 106.740  1.00  0.00           C
ATOM   4587  HB1 CYS B 174      56.210  36.450 106.010  1.00  0.00           H
ATOM   4588  HB2 CYS B 174      55.090  36.400 107.390  1.00  0.00           H
ATOM   4589  SG  CYS B 174      56.970  38.050 107.520  1.00  0.00           S
ATOM   4590  HG1 CYS B 174      56.380  38.240 108.690  1.00  0.00           H
ATOM   4591  C   CYS B 174      53.930  37.210 105.000  1.00  0.00           C
ATOM   4592  O   CYS B 174      54.200  37.220 103.820  1.00  0.00           O
ATOM   4593  N   VAL B 175      52.870  36.480 105.400  1.00  0.00           N
ATOM   4594  HN  VAL B 175      52.730  36.350 106.380  1.00  0.00           H
ATOM   4595  CA  VAL B 175      52.020  35.690 104.480  1.00  0.00           C
ATOM   4596  HA  VAL B 175      52.730  35.160 103.860  1.00  0.00           H
ATOM   4597  CB  VAL B 175      51.300  34.630 105.240  1.00  0.00           C
ATOM   4598  HB  VAL B 175      52.060  34.010 105.760  1.00  0.00           H
ATOM   4599  CG1 VAL B 175      50.320  35.190 106.280  1.00  0.00           C
ATOM   4600 HG11 VAL B 175      49.990  34.390 106.980  1.00  0.00           H
ATOM   4601 HG12 VAL B 175      49.420  35.650 105.830  1.00  0.00           H
ATOM   4602 HG13 VAL B 175      50.810  35.950 106.920  1.00  0.00           H
ATOM   4603  CG2 VAL B 175      50.470  33.820 104.310  1.00  0.00           C
ATOM   4604 HG21 VAL B 175      49.520  34.340 104.060  1.00  0.00           H
ATOM   4605 HG22 VAL B 175      50.260  32.860 104.850  1.00  0.00           H
ATOM   4606 HG23 VAL B 175      50.920  33.480 103.350  1.00  0.00           H
ATOM   4607  C   VAL B 175      51.110  36.560 103.570  1.00  0.00           C
ATOM   4608  O   VAL B 175      50.750  36.210 102.440  1.00  0.00           O
ATOM   4609  N   SER B 176      50.710  37.740 104.040  1.00  0.00           N
ATOM   4610  HN  SER B 176      51.020  37.980 104.960  1.00  0.00           H
ATOM   4611  CA  SER B 176      50.020  38.740 103.280  1.00  0.00           C
ATOM   4612  HA  SER B 176      49.150  38.330 102.790  1.00  0.00           H
ATOM   4613  CB  SER B 176      49.570  39.970 104.110  1.00  0.00           C
ATOM   4614  HB1 SER B 176      48.870  40.680 103.620  1.00  0.00           H
ATOM   4615  HB2 SER B 176      50.380  40.560 104.580  1.00  0.00           H
ATOM   4616  OG  SER B 176      48.750  39.540 105.230  1.00  0.00           O
ATOM   4617  HG1 SER B 176      49.340  39.250 105.930  1.00  0.00           H
ATOM   4618  C   SER B 176      50.730  39.290 102.140  1.00  0.00           C
ATOM   4619  O   SER B 176      50.100  39.630 101.160  1.00  0.00           O
ATOM   4620  N   LEU B 177      52.080  39.520 102.250  1.00  0.00           N
ATOM   4621  HN  LEU B 177      52.530  39.280 103.110  1.00  0.00           H
ATOM   4622  CA  LEU B 177      52.980  40.300 101.420  1.00  0.00           C
ATOM   4623  HA  LEU B 177      52.600  41.310 101.450  1.00  0.00           H
ATOM   4624  CB  LEU B 177      54.380  40.420 102.100  1.00  0.00           C
ATOM   4625  HB1 LEU B 177      55.170  39.850 101.560  1.00  0.00           H
ATOM   4626  HB2 LEU B 177      54.270  39.980 103.110  1.00  0.00           H
ATOM   4627  CG  LEU B 177      54.840  41.900 102.330  1.00  0.00           C
ATOM   4628  HG  LEU B 177      54.790  42.460 101.370  1.00  0.00           H
ATOM   4629  CD1 LEU B 177      53.890  42.510 103.330  1.00  0.00           C
ATOM   4630 HD11 LEU B 177      52.870  42.730 102.950  1.00  0.00           H
ATOM   4631 HD12 LEU B 177      54.330  43.470 103.690  1.00  0.00           H
ATOM   4632 HD13 LEU B 177      53.940  41.910 104.270  1.00  0.00           H
ATOM   4633  CD2 LEU B 177      56.230  42.160 102.720  1.00  0.00           C
ATOM   4634 HD21 LEU B 177      56.480  43.220 102.510  1.00  0.00           H
ATOM   4635 HD22 LEU B 177      56.920  41.630 102.030  1.00  0.00           H
ATOM   4636 HD23 LEU B 177      56.540  41.930 103.770  1.00  0.00           H
ATOM   4637  C   LEU B 177      52.970  39.870  99.960  1.00  0.00           C
ATOM   4638  O   LEU B 177      52.690  40.760  99.150  1.00  0.00           O
ATOM   4639  N   PRO B 178      53.080  38.690  99.470  1.00  0.00           N
ATOM   4640  CD  PRO B 178      53.730  37.630 100.170  1.00  0.00           C
ATOM   4641  HD1 PRO B 178      53.520  37.540 101.260  1.00  0.00           H
ATOM   4642  HD2 PRO B 178      54.800  37.760  99.910  1.00  0.00           H
ATOM   4643  CA  PRO B 178      52.860  38.440  98.080  1.00  0.00           C
ATOM   4644  HA  PRO B 178      53.390  39.110  97.410  1.00  0.00           H
ATOM   4645  CB  PRO B 178      53.290  36.900  98.000  1.00  0.00           C
ATOM   4646  HB1 PRO B 178      54.360  36.820  97.730  1.00  0.00           H
ATOM   4647  HB2 PRO B 178      52.680  36.190  97.410  1.00  0.00           H
ATOM   4648  CG  PRO B 178      53.190  36.400  99.450  1.00  0.00           C
ATOM   4649  HG1 PRO B 178      52.130  36.340  99.790  1.00  0.00           H
ATOM   4650  HG2 PRO B 178      53.730  35.460  99.650  1.00  0.00           H
ATOM   4651  C   PRO B 178      51.460  38.610  97.570  1.00  0.00           C
ATOM   4652  O   PRO B 178      51.310  38.930  96.390  1.00  0.00           O
ATOM   4653  N   ASP B 179      50.440  38.390  98.370  1.00  0.00           N
ATOM   4654  HN  ASP B 179      50.620  37.900  99.220  1.00  0.00           H
ATOM   4655  CA  ASP B 179      49.060  38.690  98.060  1.00  0.00           C
ATOM   4656  HA  ASP B 179      48.870  38.160  97.140  1.00  0.00           H
ATOM   4657  CB  ASP B 179      48.250  38.090  99.270  1.00  0.00           C
ATOM   4658  HB1 ASP B 179      48.050  38.870 100.040  1.00  0.00           H
ATOM   4659  HB2 ASP B 179      48.830  37.290  99.780  1.00  0.00           H
ATOM   4660  CG  ASP B 179      46.890  37.570  98.770  1.00  0.00           C
ATOM   4661  OD1 ASP B 179      45.900  37.560  99.500  1.00  0.00           O
ATOM   4662  OD2 ASP B 179      46.900  37.110  97.560  1.00  0.00           O
ATOM   4663  C   ASP B 179      48.760  40.110  97.830  1.00  0.00           C
ATOM   4664  O   ASP B 179      48.150  40.450  96.810  1.00  0.00           O
ATOM   4665  N   THR B 180      49.320  40.960  98.650  1.00  0.00           N
ATOM   4666  HN  THR B 180      50.020  40.660  99.280  1.00  0.00           H
ATOM   4667  CA  THR B 180      49.000  42.400  98.600  1.00  0.00           C
ATOM   4668  HA  THR B 180      48.020  42.560  98.180  1.00  0.00           H
ATOM   4669  CB  THR B 180      48.860  43.040 100.000  1.00  0.00           C
ATOM   4670  HB  THR B 180      48.870  44.150  99.940  1.00  0.00           H
ATOM   4671  OG1 THR B 180      49.870  42.560 100.920  1.00  0.00           O
ATOM   4672  HG1 THR B 180      49.860  41.600 100.890  1.00  0.00           H
ATOM   4673  CG2 THR B 180      47.560  42.610 100.600  1.00  0.00           C
ATOM   4674 HG21 THR B 180      47.420  43.070 101.600  1.00  0.00           H
ATOM   4675 HG22 THR B 180      47.540  41.510 100.760  1.00  0.00           H
ATOM   4676 HG23 THR B 180      46.700  42.810  99.930  1.00  0.00           H
ATOM   4677  C   THR B 180      49.930  43.010  97.560  1.00  0.00           C
ATOM   4678  O   THR B 180      49.550  43.980  96.930  1.00  0.00           O
ATOM   4679  N   TYR B 181      51.110  42.350  97.200  1.00  0.00           N
ATOM   4680  HN  TYR B 181      51.510  41.600  97.720  1.00  0.00           H
ATOM   4681  CA  TYR B 181      51.920  42.760  96.070  1.00  0.00           C
ATOM   4682  HA  TYR B 181      52.120  43.820  96.160  1.00  0.00           H
ATOM   4683  CB  TYR B 181      53.200  41.960  95.930  1.00  0.00           C
ATOM   4684  HB1 TYR B 181      53.060  41.100  95.240  1.00  0.00           H
ATOM   4685  HB2 TYR B 181      53.380  41.560  96.950  1.00  0.00           H
ATOM   4686  CG  TYR B 181      54.390  42.690  95.400  1.00  0.00           C
ATOM   4687  CD1 TYR B 181      55.050  42.190  94.210  1.00  0.00           C
ATOM   4688  HD1 TYR B 181      54.640  41.320  93.710  1.00  0.00           H
ATOM   4689  CE1 TYR B 181      56.210  42.890  93.720  1.00  0.00           C
ATOM   4690  HE1 TYR B 181      56.570  42.610  92.740  1.00  0.00           H
ATOM   4691  CZ  TYR B 181      56.710  44.010  94.430  1.00  0.00           C
ATOM   4692  OH  TYR B 181      57.710  44.940  94.030  1.00  0.00           O
ATOM   4693  HH  TYR B 181      57.620  45.560  94.760  1.00  0.00           H
ATOM   4694  CD2 TYR B 181      54.870  43.800  96.100  1.00  0.00           C
ATOM   4695  HD2 TYR B 181      54.350  44.250  96.930  1.00  0.00           H
ATOM   4696  CE2 TYR B 181      55.980  44.420  95.580  1.00  0.00           C
ATOM   4697  HE2 TYR B 181      56.220  45.390  95.990  1.00  0.00           H
ATOM   4698  C   TYR B 181      51.230  42.620  94.640  1.00  0.00           C
ATOM   4699  O   TYR B 181      51.360  43.500  93.790  1.00  0.00           O
ATOM   4700  N   TYR B 182      50.490  41.510  94.360  1.00  0.00           N
ATOM   4701  HN  TYR B 182      50.350  40.790  95.040  1.00  0.00           H
ATOM   4702  CA  TYR B 182      49.930  41.270  93.020  1.00  0.00           C
ATOM   4703  HA  TYR B 182      50.450  41.920  92.340  1.00  0.00           H
ATOM   4704  CB  TYR B 182      50.170  39.800  92.580  1.00  0.00           C
ATOM   4705  HB1 TYR B 182      49.810  39.520  91.560  1.00  0.00           H
ATOM   4706  HB2 TYR B 182      49.800  39.190  93.430  1.00  0.00           H
ATOM   4707  CG  TYR B 182      51.600  39.550  92.440  1.00  0.00           C
ATOM   4708  CD1 TYR B 182      52.300  40.110  91.350  1.00  0.00           C
ATOM   4709  HD1 TYR B 182      51.800  40.740  90.630  1.00  0.00           H
ATOM   4710  CE1 TYR B 182      53.660  39.750  91.170  1.00  0.00           C
ATOM   4711  HE1 TYR B 182      54.220  40.270  90.410  1.00  0.00           H
ATOM   4712  CZ  TYR B 182      54.260  38.760  91.970  1.00  0.00           C
ATOM   4713  OH  TYR B 182      55.600  38.550  91.730  1.00  0.00           O
ATOM   4714  HH  TYR B 182      55.860  39.080  90.980  1.00  0.00           H
ATOM   4715  CD2 TYR B 182      52.180  38.520  93.220  1.00  0.00           C
ATOM   4716  HD2 TYR B 182      51.660  38.040  94.030  1.00  0.00           H
ATOM   4717  CE2 TYR B 182      53.520  38.120  92.970  1.00  0.00           C
ATOM   4718  HE2 TYR B 182      53.890  37.340  93.620  1.00  0.00           H
ATOM   4719  C   TYR B 182      48.450  41.710  93.050  1.00  0.00           C
ATOM   4720  O   TYR B 182      47.710  41.260  92.180  1.00  0.00           O
ATOM   4721  N   LEU B 183      47.990  42.560  94.000  1.00  0.00           N
ATOM   4722  HN  LEU B 183      48.670  42.980  94.600  1.00  0.00           H
ATOM   4723  CA  LEU B 183      46.740  43.290  93.810  1.00  0.00           C
ATOM   4724  HA  LEU B 183      46.070  42.520  93.450  1.00  0.00           H
ATOM   4725  CB  LEU B 183      46.170  44.080  95.050  1.00  0.00           C
ATOM   4726  HB1 LEU B 183      45.250  44.550  94.650  1.00  0.00           H
ATOM   4727  HB2 LEU B 183      46.810  44.910  95.420  1.00  0.00           H
ATOM   4728  CG  LEU B 183      45.720  43.120  96.180  1.00  0.00           C
ATOM   4729  HG  LEU B 183      46.570  42.480  96.530  1.00  0.00           H
ATOM   4730  CD1 LEU B 183      45.210  43.800  97.440  1.00  0.00           C
ATOM   4731 HD11 LEU B 183      46.000  44.470  97.840  1.00  0.00           H
ATOM   4732 HD12 LEU B 183      44.780  43.090  98.170  1.00  0.00           H
ATOM   4733 HD13 LEU B 183      44.340  44.420  97.120  1.00  0.00           H
ATOM   4734  CD2 LEU B 183      44.580  42.160  95.620  1.00  0.00           C
ATOM   4735 HD21 LEU B 183      43.690  42.740  95.300  1.00  0.00           H
ATOM   4736 HD22 LEU B 183      44.260  41.390  96.360  1.00  0.00           H
ATOM   4737 HD23 LEU B 183      44.980  41.630  94.730  1.00  0.00           H
ATOM   4738  C   LEU B 183      46.830  44.430  92.770  1.00  0.00           C
ATOM   4739  O   LEU B 183      47.960  44.860  92.470  1.00  0.00           O
ATOM   4740  N   LYS B 184      45.760  44.860  92.080  1.00  0.00           N
ATOM   4741  HN  LYS B 184      44.860  44.450  92.160  1.00  0.00           H
ATOM   4742  CA  LYS B 184      45.970  45.660  90.900  1.00  0.00           C
ATOM   4743  HA  LYS B 184      46.750  46.380  91.090  1.00  0.00           H
ATOM   4744  CB  LYS B 184      46.250  44.790  89.600  1.00  0.00           C
ATOM   4745  HB1 LYS B 184      45.420  44.040  89.550  1.00  0.00           H
ATOM   4746  HB2 LYS B 184      47.180  44.300  89.960  1.00  0.00           H
ATOM   4747  CG  LYS B 184      46.540  45.480  88.260  1.00  0.00           C
ATOM   4748  HG1 LYS B 184      45.650  46.040  87.900  1.00  0.00           H
ATOM   4749  HG2 LYS B 184      46.770  44.650  87.550  1.00  0.00           H
ATOM   4750  CD  LYS B 184      47.770  46.360  88.330  1.00  0.00           C
ATOM   4751  HD1 LYS B 184      48.640  45.710  88.070  1.00  0.00           H
ATOM   4752  HD2 LYS B 184      47.780  46.730  89.370  1.00  0.00           H
ATOM   4753  CE  LYS B 184      47.930  47.560  87.330  1.00  0.00           C
ATOM   4754  HE1 LYS B 184      47.640  47.120  86.350  1.00  0.00           H
ATOM   4755  HE2 LYS B 184      48.970  47.940  87.370  1.00  0.00           H
ATOM   4756  NZ  LYS B 184      47.080  48.690  87.620  1.00  0.00           N
ATOM   4757  HZ1 LYS B 184      46.070  48.430  87.530  1.00  0.00           H
ATOM   4758  HZ2 LYS B 184      47.140  49.530  87.010  1.00  0.00           H
ATOM   4759  HZ3 LYS B 184      47.230  49.100  88.560  1.00  0.00           H
ATOM   4760  C   LYS B 184      44.670  46.370  90.660  1.00  0.00           C
ATOM   4761  O   LYS B 184      43.530  45.950  90.830  1.00  0.00           O
ATOM   4762  N   THR B 185      44.810  47.680  90.300  1.00  0.00           N
ATOM   4763  HN  THR B 185      45.730  48.040  90.430  1.00  0.00           H
ATOM   4764  CA  THR B 185      43.670  48.470  89.970  1.00  0.00           C
ATOM   4765  HA  THR B 185      42.790  48.180  90.530  1.00  0.00           H
ATOM   4766  CB  THR B 185      43.870  49.950  90.280  1.00  0.00           C
ATOM   4767  HB  THR B 185      42.950  50.490  89.960  1.00  0.00           H
ATOM   4768  OG1 THR B 185      45.020  50.510  89.700  1.00  0.00           O
ATOM   4769  HG1 THR B 185      45.750  49.970  89.980  1.00  0.00           H
ATOM   4770  CG2 THR B 185      44.070  50.210  91.770  1.00  0.00           C
ATOM   4771 HG21 THR B 185      44.140  51.310  91.920  1.00  0.00           H
ATOM   4772 HG22 THR B 185      44.980  49.700  92.160  1.00  0.00           H
ATOM   4773 HG23 THR B 185      43.240  49.790  92.360  1.00  0.00           H
ATOM   4774  C   THR B 185      43.370  48.280  88.510  1.00  0.00           C
ATOM   4775  O   THR B 185      44.290  48.300  87.670  1.00  0.00           O
ATOM   4776  N   VAL B 186      42.080  48.050  88.160  1.00  0.00           N
ATOM   4777  HN  VAL B 186      41.310  48.070  88.780  1.00  0.00           H
ATOM   4778  CA  VAL B 186      41.680  47.480  86.850  1.00  0.00           C
ATOM   4779  HA  VAL B 186      42.530  47.370  86.200  1.00  0.00           H
ATOM   4780  CB  VAL B 186      41.060  46.110  87.110  1.00  0.00           C
ATOM   4781  HB  VAL B 186      40.160  46.160  87.760  1.00  0.00           H
ATOM   4782  CG1 VAL B 186      40.690  45.460  85.770  1.00  0.00           C
ATOM   4783 HG11 VAL B 186      41.540  45.040  85.200  1.00  0.00           H
ATOM   4784 HG12 VAL B 186      40.220  46.180  85.060  1.00  0.00           H
ATOM   4785 HG13 VAL B 186      39.990  44.600  85.840  1.00  0.00           H
ATOM   4786  CG2 VAL B 186      42.070  45.140  87.800  1.00  0.00           C
ATOM   4787 HG21 VAL B 186      43.080  45.240  87.360  1.00  0.00           H
ATOM   4788 HG22 VAL B 186      41.570  44.180  87.560  1.00  0.00           H
ATOM   4789 HG23 VAL B 186      42.030  45.200  88.910  1.00  0.00           H
ATOM   4790  C   VAL B 186      40.680  48.420  86.190  1.00  0.00           C
ATOM   4791  O   VAL B 186      39.760  48.800  86.860  1.00  0.00           O
ATOM   4792  N   THR B 187      40.840  48.840  84.930  1.00  0.00           N
ATOM   4793  HN  THR B 187      41.620  48.510  84.400  1.00  0.00           H
ATOM   4794  CA  THR B 187      39.890  49.780  84.260  1.00  0.00           C
ATOM   4795  HA  THR B 187      39.180  50.230  84.930  1.00  0.00           H
ATOM   4796  CB  THR B 187      40.450  50.980  83.570  1.00  0.00           C
ATOM   4797  HB  THR B 187      40.870  51.520  84.440  1.00  0.00           H
ATOM   4798  OG1 THR B 187      39.620  51.860  82.820  1.00  0.00           O
ATOM   4799  HG1 THR B 187      40.180  52.590  82.560  1.00  0.00           H
ATOM   4800  CG2 THR B 187      41.610  50.650  82.570  1.00  0.00           C
ATOM   4801 HG21 THR B 187      42.340  50.050  83.160  1.00  0.00           H
ATOM   4802 HG22 THR B 187      42.050  51.640  82.310  1.00  0.00           H
ATOM   4803 HG23 THR B 187      41.330  50.000  81.720  1.00  0.00           H
ATOM   4804  C   THR B 187      39.090  48.980  83.310  1.00  0.00           C
ATOM   4805  O   THR B 187      39.680  48.190  82.540  1.00  0.00           O
ATOM   4806  N   SER B 188      37.730  49.030  83.370  1.00  0.00           N
ATOM   4807  HN  SER B 188      37.320  49.710  83.970  1.00  0.00           H
ATOM   4808  CA  SER B 188      36.820  48.410  82.400  1.00  0.00           C
ATOM   4809  HA  SER B 188      37.400  47.780  81.750  1.00  0.00           H
ATOM   4810  CB  SER B 188      35.830  47.570  83.170  1.00  0.00           C
ATOM   4811  HB1 SER B 188      35.260  48.250  83.840  1.00  0.00           H
ATOM   4812  HB2 SER B 188      36.300  46.800  83.810  1.00  0.00           H
ATOM   4813  OG  SER B 188      34.890  46.940  82.290  1.00  0.00           O
ATOM   4814  HG1 SER B 188      35.370  46.460  81.610  1.00  0.00           H
ATOM   4815  C   SER B 188      36.210  49.580  81.560  1.00  0.00           C
ATOM   4816  O   SER B 188      35.810  50.600  82.010  1.00  0.00           O
ATOM   4817  N   ALA B 189      36.180  49.380  80.200  1.00  0.00           N
ATOM   4818  HN  ALA B 189      36.280  48.450  79.850  1.00  0.00           H
ATOM   4819  CA  ALA B 189      35.810  50.410  79.240  1.00  0.00           C
ATOM   4820  HA  ALA B 189      36.100  51.370  79.640  1.00  0.00           H
ATOM   4821  CB  ALA B 189      36.630  50.300  77.960  1.00  0.00           C
ATOM   4822  HB1 ALA B 189      36.200  49.490  77.330  1.00  0.00           H
ATOM   4823  HB2 ALA B 189      37.670  50.070  78.270  1.00  0.00           H
ATOM   4824  HB3 ALA B 189      36.490  51.260  77.420  1.00  0.00           H
ATOM   4825  C   ALA B 189      34.290  50.520  78.940  1.00  0.00           C
ATOM   4826  O   ALA B 189      33.770  51.640  78.610  1.00  0.00           O
ATOM   4827  N   SER B 190      33.510  49.430  79.060  1.00  0.00           N
ATOM   4828  HN  SER B 190      34.050  48.630  79.320  1.00  0.00           H
ATOM   4829  CA  SER B 190      32.090  49.470  78.690  1.00  0.00           C
ATOM   4830  HA  SER B 190      32.030  49.930  77.710  1.00  0.00           H
ATOM   4831  CB  SER B 190      31.480  48.040  78.660  1.00  0.00           C
ATOM   4832  HB1 SER B 190      30.470  48.090  78.200  1.00  0.00           H
ATOM   4833  HB2 SER B 190      31.560  47.680  79.710  1.00  0.00           H
ATOM   4834  OG  SER B 190      32.190  47.210  77.800  1.00  0.00           O
ATOM   4835  HG1 SER B 190      33.110  47.120  78.050  1.00  0.00           H
ATOM   4836  C   SER B 190      31.180  50.430  79.480  1.00  0.00           C
ATOM   4837  O   SER B 190      30.510  51.310  78.890  1.00  0.00           O
ATOM   4838  N   ASN B 191      31.190  50.330  80.820  1.00  0.00           N
ATOM   4839  HN  ASN B 191      31.890  49.710  81.160  1.00  0.00           H
ATOM   4840  CA  ASN B 191      30.420  51.170  81.750  1.00  0.00           C
ATOM   4841  HA  ASN B 191      29.790  51.810  81.150  1.00  0.00           H
ATOM   4842  CB  ASN B 191      29.550  50.330  82.740  1.00  0.00           C
ATOM   4843  HB1 ASN B 191      28.750  50.870  83.280  1.00  0.00           H
ATOM   4844  HB2 ASN B 191      30.280  49.950  83.500  1.00  0.00           H
ATOM   4845  CG  ASN B 191      28.900  49.110  82.110  1.00  0.00           C
ATOM   4846  OD1 ASN B 191      28.190  49.140  81.100  1.00  0.00           O
ATOM   4847  ND2 ASN B 191      29.120  47.950  82.730  1.00  0.00           N
ATOM   4848 HD21 ASN B 191      29.810  47.940  83.450  1.00  0.00           H
ATOM   4849 HD22 ASN B 191      28.630  47.120  82.470  1.00  0.00           H
ATOM   4850  C   ASN B 191      31.310  52.090  82.480  1.00  0.00           C
ATOM   4851  O   ASN B 191      30.900  52.700  83.480  1.00  0.00           O
ATOM   4852  N   ASN B 192      32.570  52.210  82.000  1.00  0.00           N
ATOM   4853  HN  ASN B 192      32.770  51.640  81.200  1.00  0.00           H
ATOM   4854  CA  ASN B 192      33.660  52.970  82.630  1.00  0.00           C
ATOM   4855  HA  ASN B 192      34.580  52.750  82.110  1.00  0.00           H
ATOM   4856  CB  ASN B 192      33.330  54.520  82.470  1.00  0.00           C
ATOM   4857  HB1 ASN B 192      34.150  55.120  82.920  1.00  0.00           H
ATOM   4858  HB2 ASN B 192      32.410  54.870  83.000  1.00  0.00           H
ATOM   4859  CG  ASN B 192      33.180  54.880  80.980  1.00  0.00           C
ATOM   4860  OD1 ASN B 192      32.050  55.200  80.580  1.00  0.00           O
ATOM   4861  ND2 ASN B 192      34.290  54.790  80.210  1.00  0.00           N
ATOM   4862 HD21 ASN B 192      35.170  54.630  80.660  1.00  0.00           H
ATOM   4863 HD22 ASN B 192      34.180  54.840  79.210  1.00  0.00           H
ATOM   4864  C   ASN B 192      33.910  52.770  84.150  1.00  0.00           C
ATOM   4865  O   ASN B 192      34.220  53.620  85.000  1.00  0.00           O
ATOM   4866  N   GLU B 193      33.670  51.470  84.570  1.00  0.00           N
ATOM   4867  HN  GLU B 193      33.560  50.720  83.910  1.00  0.00           H
ATOM   4868  CA  GLU B 193      33.890  50.970  85.850  1.00  0.00           C
ATOM   4869  HA  GLU B 193      33.470  51.720  86.520  1.00  0.00           H
ATOM   4870  CB  GLU B 193      33.210  49.560  86.110  1.00  0.00           C
ATOM   4871  HB1 GLU B 193      33.520  49.120  87.080  1.00  0.00           H
ATOM   4872  HB2 GLU B 193      33.640  48.890  85.330  1.00  0.00           H
ATOM   4873  CG  GLU B 193      31.630  49.530  85.900  1.00  0.00           C
ATOM   4874  HG1 GLU B 193      31.170  50.290  85.240  1.00  0.00           H
ATOM   4875  HG2 GLU B 193      31.190  49.810  86.880  1.00  0.00           H
ATOM   4876  CD  GLU B 193      31.300  48.120  85.520  1.00  0.00           C
ATOM   4877  OE1 GLU B 193      31.670  47.660  84.410  1.00  0.00           O
ATOM   4878  OE2 GLU B 193      30.550  47.480  86.310  1.00  0.00           O
ATOM   4879  C   GLU B 193      35.410  50.980  86.150  1.00  0.00           C
ATOM   4880  O   GLU B 193      36.160  50.870  85.200  1.00  0.00           O
ATOM   4881  N   THR B 194      35.880  51.110  87.380  1.00  0.00           N
ATOM   4882  HN  THR B 194      35.180  51.180  88.090  1.00  0.00           H
ATOM   4883  CA  THR B 194      37.290  50.930  87.700  1.00  0.00           C
ATOM   4884  HA  THR B 194      37.690  50.120  87.100  1.00  0.00           H
ATOM   4885  CB  THR B 194      38.100  52.210  87.540  1.00  0.00           C
ATOM   4886  HB  THR B 194      37.590  53.050  88.050  1.00  0.00           H
ATOM   4887  OG1 THR B 194      38.230  52.360  86.130  1.00  0.00           O
ATOM   4888  HG1 THR B 194      37.330  52.220  85.810  1.00  0.00           H
ATOM   4889  CG2 THR B 194      39.480  52.080  88.120  1.00  0.00           C
ATOM   4890 HG21 THR B 194      39.550  51.890  89.210  1.00  0.00           H
ATOM   4891 HG22 THR B 194      39.910  53.100  87.970  1.00  0.00           H
ATOM   4892 HG23 THR B 194      40.130  51.380  87.560  1.00  0.00           H
ATOM   4893  C   THR B 194      37.320  50.370  89.160  1.00  0.00           C
ATOM   4894  O   THR B 194      36.710  50.950  90.060  1.00  0.00           O
ATOM   4895  N   TYR B 195      38.070  49.270  89.400  1.00  0.00           N
ATOM   4896  HN  TYR B 195      38.670  48.900  88.690  1.00  0.00           H
ATOM   4897  CA  TYR B 195      38.020  48.520  90.700  1.00  0.00           C
ATOM   4898  HA  TYR B 195      37.950  49.190  91.550  1.00  0.00           H
ATOM   4899  CB  TYR B 195      36.830  47.590  90.920  1.00  0.00           C
ATOM   4900  HB1 TYR B 195      36.000  48.300  91.090  1.00  0.00           H
ATOM   4901  HB2 TYR B 195      36.860  46.870  91.770  1.00  0.00           H
ATOM   4902  CG  TYR B 195      36.490  46.810  89.660  1.00  0.00           C
ATOM   4903  CD1 TYR B 195      37.280  45.750  89.240  1.00  0.00           C
ATOM   4904  HD1 TYR B 195      38.110  45.470  89.870  1.00  0.00           H
ATOM   4905  CE1 TYR B 195      37.090  45.120  88.030  1.00  0.00           C
ATOM   4906  HE1 TYR B 195      37.710  44.310  87.680  1.00  0.00           H
ATOM   4907  CZ  TYR B 195      35.920  45.370  87.290  1.00  0.00           C
ATOM   4908  OH  TYR B 195      35.710  44.730  86.000  1.00  0.00           O
ATOM   4909  HH  TYR B 195      35.020  45.250  85.570  1.00  0.00           H
ATOM   4910  CD2 TYR B 195      35.330  47.110  88.920  1.00  0.00           C
ATOM   4911  HD2 TYR B 195      34.650  47.870  89.260  1.00  0.00           H
ATOM   4912  CE2 TYR B 195      35.050  46.400  87.730  1.00  0.00           C
ATOM   4913  HE2 TYR B 195      34.170  46.710  87.180  1.00  0.00           H
ATOM   4914  C   TYR B 195      39.300  47.830  90.900  1.00  0.00           C
ATOM   4915  O   TYR B 195      40.200  47.830  90.090  1.00  0.00           O
ATOM   4916  N   CYS B 196      39.510  47.200  92.080  1.00  0.00           N
ATOM   4917  HN  CYS B 196      38.820  47.230  92.800  1.00  0.00           H
ATOM   4918  CA  CYS B 196      40.830  46.630  92.420  1.00  0.00           C
ATOM   4919  HA  CYS B 196      41.630  46.750  91.710  1.00  0.00           H
ATOM   4920  CB  CYS B 196      41.310  47.220  93.760  1.00  0.00           C
ATOM   4921  HB1 CYS B 196      40.580  47.180  94.600  1.00  0.00           H
ATOM   4922  HB2 CYS B 196      41.440  48.310  93.640  1.00  0.00           H
ATOM   4923  SG  CYS B 196      42.880  46.530  94.440  1.00  0.00           S
ATOM   4924  C   CYS B 196      40.640  45.070  92.670  1.00  0.00           C
ATOM   4925  O   CYS B 196      39.750  44.610  93.390  1.00  0.00           O
ATOM   4926  N   ARG B 197      41.610  44.290  92.070  1.00  0.00           N
ATOM   4927  HN  ARG B 197      42.290  44.790  91.530  1.00  0.00           H
ATOM   4928  CA  ARG B 197      41.570  42.830  92.000  1.00  0.00           C
ATOM   4929  HA  ARG B 197      41.020  42.540  92.870  1.00  0.00           H
ATOM   4930  CB  ARG B 197      40.700  42.270  90.820  1.00  0.00           C
ATOM   4931  HB1 ARG B 197      40.860  41.190  90.650  1.00  0.00           H
ATOM   4932  HB2 ARG B 197      40.990  42.820  89.890  1.00  0.00           H
ATOM   4933  CG  ARG B 197      39.160  42.510  91.040  1.00  0.00           C
ATOM   4934  HG1 ARG B 197      39.020  43.610  91.010  1.00  0.00           H
ATOM   4935  HG2 ARG B 197      38.880  42.080  92.020  1.00  0.00           H
ATOM   4936  CD  ARG B 197      38.270  41.970  89.960  1.00  0.00           C
ATOM   4937  HD1 ARG B 197      38.560  40.940  89.660  1.00  0.00           H
ATOM   4938  HD2 ARG B 197      38.460  42.550  89.030  1.00  0.00           H
ATOM   4939  NE  ARG B 197      36.880  42.060  90.480  1.00  0.00           N
ATOM   4940  HE  ARG B 197      36.780  42.670  91.260  1.00  0.00           H
ATOM   4941  CZ  ARG B 197      35.710  41.860  89.890  1.00  0.00           C
ATOM   4942  NH1 ARG B 197      35.630  41.440  88.640  1.00  0.00           N
ATOM   4943 HH11 ARG B 197      36.490  41.320  88.160  1.00  0.00           H
ATOM   4944 HH12 ARG B 197      34.760  41.570  88.150  1.00  0.00           H
ATOM   4945  NH2 ARG B 197      34.690  42.090  90.590  1.00  0.00           N
ATOM   4946 HH21 ARG B 197      33.820  42.160  90.110  1.00  0.00           H
ATOM   4947 HH22 ARG B 197      34.840  42.370  91.540  1.00  0.00           H
ATOM   4948  C   ARG B 197      42.920  42.070  92.050  1.00  0.00           C
ATOM   4949  O   ARG B 197      43.960  42.730  91.840  1.00  0.00           O
ATOM   4950  N   SER B 198      42.940  40.770  92.390  1.00  0.00           N
ATOM   4951  HN  SER B 198      42.110  40.240  92.560  1.00  0.00           H
ATOM   4952  CA  SER B 198      44.160  39.980  92.310  1.00  0.00           C
ATOM   4953  HA  SER B 198      44.960  40.540  92.780  1.00  0.00           H
ATOM   4954  CB  SER B 198      44.020  38.570  92.910  1.00  0.00           C
ATOM   4955  HB1 SER B 198      43.330  37.950  92.300  1.00  0.00           H
ATOM   4956  HB2 SER B 198      43.490  38.420  93.880  1.00  0.00           H
ATOM   4957  OG  SER B 198      45.290  37.910  92.950  1.00  0.00           O
ATOM   4958  HG1 SER B 198      45.900  38.270  93.600  1.00  0.00           H
ATOM   4959  C   SER B 198      44.630  39.830  90.770  1.00  0.00           C
ATOM   4960  O   SER B 198      43.880  39.370  89.950  1.00  0.00           O
ATOM   4961  N   PHE B 199      45.920  40.070  90.520  1.00  0.00           N
ATOM   4962  HN  PHE B 199      46.470  40.410  91.270  1.00  0.00           H
ATOM   4963  CA  PHE B 199      46.510  39.830  89.170  1.00  0.00           C
ATOM   4964  HA  PHE B 199      46.010  38.960  88.760  1.00  0.00           H
ATOM   4965  CB  PHE B 199      46.400  41.230  88.510  1.00  0.00           C
ATOM   4966  HB1 PHE B 199      47.220  41.420  87.780  1.00  0.00           H
ATOM   4967  HB2 PHE B 199      46.370  42.070  89.240  1.00  0.00           H
ATOM   4968  CG  PHE B 199      45.080  41.260  87.660  1.00  0.00           C
ATOM   4969  CD1 PHE B 199      45.060  40.600  86.400  1.00  0.00           C
ATOM   4970  HD1 PHE B 199      46.000  40.210  86.040  1.00  0.00           H
ATOM   4971  CE1 PHE B 199      43.950  40.400  85.660  1.00  0.00           C
ATOM   4972  HE1 PHE B 199      44.020  39.820  84.750  1.00  0.00           H
ATOM   4973  CZ  PHE B 199      42.740  40.910  86.150  1.00  0.00           C
ATOM   4974  HZ  PHE B 199      41.860  40.730  85.540  1.00  0.00           H
ATOM   4975  CD2 PHE B 199      43.870  41.830  88.110  1.00  0.00           C
ATOM   4976  HD2 PHE B 199      43.810  42.340  89.060  1.00  0.00           H
ATOM   4977  CE2 PHE B 199      42.670  41.560  87.370  1.00  0.00           C
ATOM   4978  HE2 PHE B 199      41.750  42.040  87.670  1.00  0.00           H
ATOM   4979  C   PHE B 199      47.910  39.240  89.170  1.00  0.00           C
ATOM   4980  O   PHE B 199      48.850  39.870  88.710  1.00  0.00           O
ATOM   4981  N   TYR B 200      48.070  37.960  89.630  1.00  0.00           N
ATOM   4982  HN  TYR B 200      47.290  37.440  89.970  1.00  0.00           H
ATOM   4983  CA  TYR B 200      49.320  37.240  89.750  1.00  0.00           C
ATOM   4984  HA  TYR B 200      50.010  37.710  90.440  1.00  0.00           H
ATOM   4985  CB  TYR B 200      49.100  35.860  90.400  1.00  0.00           C
ATOM   4986  HB1 TYR B 200      50.040  35.270  90.490  1.00  0.00           H
ATOM   4987  HB2 TYR B 200      48.470  35.270  89.710  1.00  0.00           H
ATOM   4988  CG  TYR B 200      48.480  35.890  91.750  1.00  0.00           C
ATOM   4989  CD1 TYR B 200      49.150  36.360  92.880  1.00  0.00           C
ATOM   4990  HD1 TYR B 200      50.110  36.830  92.760  1.00  0.00           H
ATOM   4991  CE1 TYR B 200      48.520  36.350  94.150  1.00  0.00           C
ATOM   4992  HE1 TYR B 200      48.940  36.800  95.040  1.00  0.00           H
ATOM   4993  CZ  TYR B 200      47.310  35.650  94.330  1.00  0.00           C
ATOM   4994  OH  TYR B 200      46.630  35.580  95.540  1.00  0.00           O
ATOM   4995  HH  TYR B 200      46.990  36.230  96.150  1.00  0.00           H
ATOM   4996  CD2 TYR B 200      47.330  35.200  91.940  1.00  0.00           C
ATOM   4997  HD2 TYR B 200      46.830  34.750  91.100  1.00  0.00           H
ATOM   4998  CE2 TYR B 200      46.750  35.030  93.240  1.00  0.00           C
ATOM   4999  HE2 TYR B 200      45.780  34.580  93.350  1.00  0.00           H
ATOM   5000  C   TYR B 200      50.190  37.080  88.480  1.00  0.00           C
ATOM   5001  O   TYR B 200      49.590  37.220  87.430  1.00  0.00           O
ATOM   5002  N   PRO B 201      51.590  36.910  88.430  1.00  0.00           N
ATOM   5003  CD  PRO B 201      52.320  36.610  89.640  1.00  0.00           C
ATOM   5004  HD1 PRO B 201      52.050  35.590  89.980  1.00  0.00           H
ATOM   5005  HD2 PRO B 201      52.130  37.310  90.470  1.00  0.00           H
ATOM   5006  CA  PRO B 201      52.380  36.900  87.210  1.00  0.00           C
ATOM   5007  HA  PRO B 201      52.520  37.950  86.990  1.00  0.00           H
ATOM   5008  CB  PRO B 201      53.680  36.330  87.630  1.00  0.00           C
ATOM   5009  HB1 PRO B 201      54.610  36.720  87.160  1.00  0.00           H
ATOM   5010  HB2 PRO B 201      53.710  35.220  87.680  1.00  0.00           H
ATOM   5011  CG  PRO B 201      53.780  36.710  89.130  1.00  0.00           C
ATOM   5012  HG1 PRO B 201      54.360  35.880  89.570  1.00  0.00           H
ATOM   5013  HG2 PRO B 201      54.230  37.720  89.270  1.00  0.00           H
ATOM   5014  C   PRO B 201      51.770  36.250  85.960  1.00  0.00           C
ATOM   5015  O   PRO B 201      51.070  35.210  86.080  1.00  0.00           O
ATOM   5016  N   GLU B 202      51.990  36.890  84.810  1.00  0.00           N
ATOM   5017  HN  GLU B 202      52.540  37.720  84.700  1.00  0.00           H
ATOM   5018  CA  GLU B 202      51.160  36.650  83.670  1.00  0.00           C
ATOM   5019  HA  GLU B 202      50.170  37.020  83.890  1.00  0.00           H
ATOM   5020  CB  GLU B 202      51.750  37.450  82.440  1.00  0.00           C
ATOM   5021  HB1 GLU B 202      50.980  37.430  81.650  1.00  0.00           H
ATOM   5022  HB2 GLU B 202      52.720  37.070  82.040  1.00  0.00           H
ATOM   5023  CG  GLU B 202      51.920  38.970  82.780  1.00  0.00           C
ATOM   5024  HG1 GLU B 202      51.070  39.330  83.390  1.00  0.00           H
ATOM   5025  HG2 GLU B 202      51.760  39.560  81.850  1.00  0.00           H
ATOM   5026  CD  GLU B 202      53.330  39.370  83.290  1.00  0.00           C
ATOM   5027  OE1 GLU B 202      54.220  38.490  83.580  1.00  0.00           O
ATOM   5028  OE2 GLU B 202      53.560  40.630  83.400  1.00  0.00           O
ATOM   5029  C   GLU B 202      50.990  35.200  83.230  1.00  0.00           C
ATOM   5030  O   GLU B 202      49.910  34.700  82.970  1.00  0.00           O
ATOM   5031  N   HSD B 203      52.060  34.420  83.000  1.00  0.00           N
ATOM   5032  HN  HSD B 203      52.950  34.780  83.230  1.00  0.00           H
ATOM   5033  CA  HSD B 203      51.950  33.010  82.560  1.00  0.00           C
ATOM   5034  HA  HSD B 203      51.090  32.920  81.920  1.00  0.00           H
ATOM   5035  CB  HSD B 203      53.190  32.560  81.750  1.00  0.00           C
ATOM   5036  HB1 HSD B 203      53.160  31.520  81.350  1.00  0.00           H
ATOM   5037  HB2 HSD B 203      54.080  32.620  82.420  1.00  0.00           H
ATOM   5038  ND1 HSD B 203      53.860  34.710  80.600  1.00  0.00           N
ATOM   5039  HD1 HSD B 203      54.110  35.150  81.460  1.00  0.00           H
ATOM   5040  CG  HSD B 203      53.480  33.400  80.510  1.00  0.00           C
ATOM   5041  CE1 HSD B 203      53.960  35.180  79.330  1.00  0.00           C
ATOM   5042  HE1 HSD B 203      54.360  36.140  79.020  1.00  0.00           H
ATOM   5043  NE2 HSD B 203      53.720  34.250  78.410  1.00  0.00           N
ATOM   5044  CD2 HSD B 203      53.300  33.110  79.150  1.00  0.00           C
ATOM   5045  HD2 HSD B 203      52.700  32.340  78.690  1.00  0.00           H
ATOM   5046  C   HSD B 203      51.670  32.050  83.670  1.00  0.00           C
ATOM   5047  O   HSD B 203      51.390  30.880  83.470  1.00  0.00           O
ATOM   5048  N   SER B 204      51.850  32.540  84.940  1.00  0.00           N
ATOM   5049  HN  SER B 204      51.970  33.520  85.100  1.00  0.00           H
ATOM   5050  CA  SER B 204      51.740  31.640  86.090  1.00  0.00           C
ATOM   5051  HA  SER B 204      51.530  30.640  85.760  1.00  0.00           H
ATOM   5052  CB  SER B 204      53.090  31.330  86.810  1.00  0.00           C
ATOM   5053  HB1 SER B 204      53.700  30.730  86.100  1.00  0.00           H
ATOM   5054  HB2 SER B 204      52.900  30.700  87.700  1.00  0.00           H
ATOM   5055  OG  SER B 204      53.840  32.450  87.260  1.00  0.00           O
ATOM   5056  HG1 SER B 204      53.950  33.030  86.510  1.00  0.00           H
ATOM   5057  C   SER B 204      50.590  31.980  86.930  1.00  0.00           C
ATOM   5058  O   SER B 204      50.510  31.500  88.060  1.00  0.00           O
ATOM   5059  N   ILE B 205      49.680  32.790  86.460  1.00  0.00           N
ATOM   5060  HN  ILE B 205      49.780  33.200  85.550  1.00  0.00           H
[truncated: 204,543 more chars]
