# Supplementary material for: Structural basis for selectivity and antagonism in extracellular GPCR-nanobodies
Source: Nat Commun. 2024 May 30;15:4611. doi: 10.1038/s41467-024-49000-x (PMC11139983; doi:10.1038/s41467-024-49000-x)
Supplement: Supplementary file 11 — Source Data [file 41467_2024_49000_MOESM11_ESM.xlsx]

## Sheet: Figure1c
barrestin2 Recruitment Curves (BRET1)
		CXCL12			CXCL11			VUN701 + 3.3 nM CXCL12			VUN701 + 10 nM CXCL11
	Concentration	Mean	SEM	N	Mean	SEM	N	Mean	SEM	N	Mean	SEM	N
	0	0	0.00185163	6	5e-09	0.000737995	6	0.131491	0.00245711	6	0.108754	0.00297663	6
	-11	0.00126476	0.00273255	6	0.00352575	0.00146274	6	N/A	N/A	N/A	N/A	N/A	N/A
	-10	0.00671585	0.00375122	6	0.00566753	0.00194506	6	0.122769	0.00480469	6	0.0990319	0.00387986	6
	-9	0.0712201	0.00809983	6	0.0322695	0.00535162	6	0.126571	0.00349684	6	0.0991837	0.00231999	6
	-8	0.126632	0.00420061	6	0.104721	0.00392537	6	0.117537	0.00294383	6	0.0960272	0.00296292	6
	-7	0.124282	0.00276271	6	0.121773	0.00205578	6	0.0806084	0.00569255	6	0.0537037	0.00409758	6
	-6	0.128146	0.00135838	6	0.125414	0.00364587	6	0.0222749	0.00567879	6	0.0220195	0.00179709	6
	-5	0.125527	0.00272481	6	0.136999	0.00450437	6	0.00682805	0.00409649	6	0.0110078	0.000909448	6
	-4	N/A	N/A	N/A	N/A	N/A	N/A	-1.83333e-08	0.00289603	6	-2.16667e-09	0.00116273	6

## Sheet: Figure1d
barrestin2 Recruitment Schild Analysis (BRET1)
MAIN		CXCL12			CXCL12 + VUN701 [log(-7.41)]			CXCL12 + VUN701 [log(-6.81)]			CXCL12 + VUN701 [log(-6.20)]			CXCL12 + VUN701 [log(-5.60)]			CXCL12 + VUN701 [log(-5.00)]
	Concentration	Mean	SEM	N	Mean	SEM	N	Mean	SEM	N	Mean	SEM	N	Mean	SEM	N	Mean	SEM	N
	0	-0.005444	0.00246747	6	-0.00816667	0.0021799	6	-0.004725	0.00246687	6	-0.00644667	0.00178356	6	-0.003626	0.0015872	6	-0.00755667	0.00178976	6
	-11	-1.45e-05	0.00144161	6	-1.66667e-07	0.00161522	6	-3.33333e-07	0.00224835	6	1.66667e-07	0.00129526	6	3.33333e-07	0.00190911	6	1e-06	0.0013371	6
	-10	0.011711	0.00381191	6	0.00537083	0.00154496	6	0.0008545	0.00178508	6	0.00225733	0.00119744	6	0.00143367	0.00221262	6	0.00327983	0.0018747	6
	-9	0.08249	0.00683407	6	0.0493317	0.00322275	6	0.0232457	0.0033813	6	0.0128268	0.00101751	6	0.0095245	0.00166249	6	0.00602567	0.00251992	6
	-8	0.12201	0.00469315	6	0.102775	0.00292802	6	0.0685333	0.00455432	6	0.0392272	0.00158871	6	0.0233942	0.00286435	6	0.0137017	0.00249982	6
	-7	0.121817	0.00471623	6	0.115623	0.00527043	6	0.109057	0.00295951	6	0.0952423	0.00399763	6	0.0666105	0.00301325	6	0.0361367	0.00103889	6
	-6	0.116241	0.00454196	6	0.117654	0.0049133	6	0.113639	0.00457718	6	0.1106	0.00637944	6	0.103062	0.00430092	6	0.0790457	0.00282445	6
	-5	0.13094	0.00539218	6	0.129907	0.00558286	6	0.129721	0.0042193	6	0.12695	0.0044238	6	0.122867	0.0033151	6	0.118462	0.0045745	6
		log(Drug Response -1)
INSET	Concentration	Mean	SD	N
	-7.41	0.246367	0.00448729	6
	-6.81	1.10121	0.00475623	6
	-6.2	1.62217	0.0049613	6
	-5.6	2.16635	0.0049148	6
	-5	2.84188	0.00602673	6

## Sheet: Figure1e
barrestin2 Recruitment Curves (BRET1)
TOP - CXCR4		CXCL12			VUN701 + 10 nM CXCL12
	Concentration	Mean	SEM	N	Mean	SEM	N
	0	5e-09	0.0023384	6	0.196771	0.00497016	6
	-11	0.0118881	0.00138329	6	N/A	N/A	N/A
	-10	0.0209993	0.00141698	6	0.204266	0.00395045	6
	-9	0.0705894	0.00735257	6	0.202667	0.00485865	6
	-8	0.192864	0.0092043	6	0.200634	0.00343543	6
	-7	0.223175	0.00945721	6	0.205413	0.00375905	6
	-6	0.221072	0.00583358	6	0.210022	0.00396333	6
	-5	0.190166	0.00436294	6	0.198736	0.00606767	6
	-4	N/A	N/A	N/A	0.136327	0.0113389	6
BOTTOM - CXCR3A		CXCL11			VUN701 + 140 nM CXCL11
	Concentration	Mean	SEM	N	Mean	SEM	N
	0	-1.5e-08	0.000811504	6	0.158945	0.00354402	6
	-11	-0.00138931	0.00153404	6	N/A	N/A	N/A
	-10	0.000262582	0.00143789	6	0.152094	0.00315299	6
	-9	0.0116555	0.00161507	6	0.150179	0.00330082	6
	-8	0.080975	0.00376435	6	0.148374	0.00129939	6
	-7	0.15971	0.00316483	6	0.154028	0.00194412	6
	-6	0.201854	0.00340328	6	0.162528	0.00221172	6
	-5	0.2411	0.00298941	6	0.168478	0.00244115	6
	-4	N/A	N/A	N/A	0.18704	0.00349697	6

## Sheet: Figure2e
barrestin2 Recruitment Curves (BRET1)
		CXCL12			VUN701 + 3.3 nM CXCL12			VUN701 ∆CDR1 + 3.3 nM CXCL12			VUN701 ∆CDR2 + 3.3 nM CXCL12			VUN701 ∆CDR3 + 10 nM CXCL12
	Concentration	Mean	SEM	N	Mean	SEM	N	Mean	SEM	N	Mean	SEM	N	Mean	SEM	N
	0	1.33333e-06	0.0013966	6	0.124266	0.000793577	6	0.121005	0.00465792	6	0.121995	0.00230578	6	0.126059	0.00319413	6
	-11	0.00397183	0.0041279	6	N/A	N/A	N/A	N/A	N/A	N/A	N/A	N/A	N/A	N/A	N/A	N/A
	-10	0.0321843	0.00367475	6	0.121448	0.00172909	6	0.125028	0.00438765	6	0.122214	0.00255264	6	0.13166	0.00244459	4
	-9	0.116892	0.00579326	6	0.124563	0.00250161	6	0.126327	0.00382997	6	0.119747	0.00260173	6	0.127799	0.00400384	6
	-8	0.129388	0.00126888	6	0.11995	0.00224268	6	0.121603	0.00328622	6	0.115509	0.00223828	6	0.12275	0.00431543	6
	-7	0.130836	0.00250586	6	0.0844627	0.00320153	6	0.10855	0.00387715	6	0.114477	0.00409417	6	0.128534	0.00410159	6
	-6	0.133094	0.00188823	6	0.0352052	0.00231477	6	0.0422606	0.00459246	6	0.0934105	0.00487871	6	0.128144	0.00438134	6
	-5	0.139103	0.00371456	6	0.0114387	0.00317167	6	0.0048722	0.00364327	6	0.0523953	0.00202871	6	0.131142	0.0070064	5
	-4	N/A	N/A	N/A	1e-06	0.00458094	6	0.0214525	0.00187097	4	0.00666633	0.00338386	6	0.0934956	0.00698002	6

## Sheet: Figure3b
barrestin2 Recruitment Curves (BRET1)
		CXCL12			VUN701 + 3.3 nM CXCL12			VUN701 D56A + 3.3 nM CXCL12			VUN701 K100A + 3.3 nM CXCL12			VUN701 D104A + 3.3 nM CXCL12
	Concentration	Mean	SEM	N	Mean	SEM	N	Mean	SEM	N	Mean	SEM	N	Mean	SEM	N
	0	5e-09	0.000555425	6	0.135626	0.00140161	6	0.131995	0.00230578	6	0.120201	0.00258953	6	0.127185	0.00379625	6
	-11	0.00029719	0.00303754	6	N/A	N/A	N/A	N/A	N/A	N/A	N/A	N/A	N/A	N/A	N/A	N/A
	-10	0.0223074	0.00505347	6	0.126904	0.00363546	6	0.132214	0.00255264	6	0.122189	0.0053208	6	0.128948	0.00570067	6
	-9	0.104586	0.00350373	6	0.130706	0.00405719	6	0.129746	0.00260173	6	0.120202	0.00518389	6	0.125777	0.00475025	6
	-8	0.134867	0.00550692	6	0.121672	0.00446434	6	0.125509	0.00223828	6	0.129408	0.00529408	6	0.116231	0.00363102	6
	-7	0.141295	0.00536969	6	0.0847435	0.00532809	6	0.124477	0.00409417	6	0.129016	0.00734493	6	0.0515953	0.00547236	6
	-6	0.13301	0.00598853	6	0.02641	0.0053921	6	0.103411	0.00487871	6	0.131976	0.00386518	6	0.0203005	0.00778558	6
	-5	0.141837	0.00381419	6	0.0109631	0.00458596	6	0.0623953	0.00202871	6	0.126866	0.00333807	6	0.0103117	0.00704801	6
	-4	N/A	N/A	N/A	0.00413508	0.00390446	6	0.0166663	0.00338386	6	0.0836013	0.0077738	6	0.00530433	0.00917161	6

## Sheet: Figure3c
barrestin2 Recruitment ∆pKB Plot
	WT	-0.0109241	0.0452099	-0.0342858
	T28A	-0.283606	-0.161328	0.257202
	F29A	-0.236922	0.0431757	0.139468
	S30A	-0.0762005	-0.207103	-0.147384
	L31A	0.00255715	0.230155	0.137792
	H32A	1.1633	0.878311	1.15586
	D56A	1.38671	1.34126	1.45484
	K100A	N/A	N/A	N/A
	I101A	-0.100311	0.209742	0.133475
	G102A	-0.478721	-0.173349	-0.33257
	R103A	0.363847	0.902534	0.596598
	D104A	-0.515838	-0.238962	-0.387331
	T105A	-0.343762	0.112754	0.262279
	F106A	1.23351	1.08042	1.14395
	R107A	-0.309147	0.02196	0.172058

## Sheet: Figure3d
barrestin2 Recruitment ∆EC50 Plot
	WT	-0.24565	0.125727	0.119923	-0.263584	-0.0745912	0.338176	-0.293219	0.00993415	0.283285
	D30A	DNE	DNE	DNE
	K40A	-0.286813	0.0716543	0.0433888
	D179A	1.6996	2.26526	2.25379
	E193A	-0.315421	-0.0227834	0.0922046
	R197A	DNE	DNE	DNE
	F199A	-0.274006	0.0870011	0.316796
	E202A	DNE	DNE	DNE
	K206A	0.165121	0.310081	0.569402
	E213A	0.192027	0.469741	0.666806
	D275A	0.803634	1.14483	1.36954
	F285A	0.17879	0.526366	0.778245
	R288A	-0.12074	0.120072	0.204792
	E290A	-0.0725737	0.37209	0.428573
	F294A	-0.272798	-0.002625	0.360657

## Sheet: Figure3f
barrestin2 Recruitment ∆pKB Plot
	WT	0.175982	-0.0040935	-0.171889
	D30A	DNE	DNE	DNE
	K40A	0.199375	0.00100494	-0.15053
	D179A	ND	ND	ND
	E193A	-0.0816221	-0.252931	-0.383515
	R197A	DNE	DNE	DNE
	F199A	0.0196671	-0.0469905	-0.193944
	E202A	DNE	DNE	DNE
	K206A	0.21649	0.043969	-0.155837
	E213A	0.00325851	-0.181287	0.063469
	D275A	1.77047	1.41742	1.807
	F285A	2.13989	2.51386	2.62682
	R288A	0.229511	0.101529	-0.072997
	E290A	1.68246	1.49603	1.8668
	F294A	-0.0196155	0.0918661	-0.0472406

## Sheet: Figure4d
barrestin2 Recruitment Curves (BRET1)
		ACKR3			ACKR3 A271C			ACKR3 L293C			ACKR3 A271C L293C
	[CXCL12]	Mean	SEM	N	Mean	SEM	N	Mean	SEM	N	Mean	SEM	N
	0	5e-09	0.00131094	6	-0.00682133	0.00389842	6	-0.00513833	0.00139299	6	-8.33333e-09	0.000878701	6
	-11	0.00442774	0.00297715	6	0.00682133	0.00269419	6	0.00513867	0.00257275	6	0.00296842	0.00370528	6
	-10	0.0146344	0.00405752	6	0.0268388	0.00336415	6	0.0245265	0.00244225	6	0.00569702	0.00418842	6
	-9	0.0851644	0.013076	6	0.0692543	0.00576598	6	0.0686598	0.00829013	6	0.025096	0.00501762	6
	-8	0.14291	0.00439161	6	0.10713	0.00598321	6	0.120375	0.00262905	6	0.0436849	0.00331446	6
	-7	0.132624	0.00421763	6	0.11123	0.00587146	6	0.131394	0.00247931	6	0.046345	0.00340048	6
	-6	0.13517	0.00418357	6	0.110156	0.00717853	6	0.128946	0.00364698	6	0.0425727	0.00254866	6
	-5	0.141227	0.00399643	6	0.123154	0.00925372	6	0.14755	0.00505812	6	0.0505294	0.00451311	6

## Sheet: Figure5a
Chemokine Amino Acid Conservation Plot
	>ccr1_human
	-----------------------------METPNTTEDYDTTTEFDYGDATPCQKVNERAFGAQLLPPLYSLVFVIGLVGNILVVLVLVQY---KRLK----NMTSIYLLNLAISDLLFLFTLPFWIDYKLKD----DWVF---GDAMCKILSGFYYTGLYSEIFFIILLTIDRYLAIVH------AVFALRAR----------TVTFGVITSIIIWALAILAS-MPGLYFSKTQWEFTHHT---CSL---HFPHESLREWKLFQALKLNLFGLVLPLLVMIICYTGIIKILLR-R----P-NEKKSKAVRLIFVIMIIFFLFWTPYNLTILISVFQDFLFT---HECEQSRHLDLAVQVTEVIAYTHCCVNPVIYAFVGERFRKYLRQLFHR------…
	>ccr2_human
	------------------MLSTSRSRFIRNTNESGEEVTTFFDYDYGAPCHKFD---VKQIGAQLLPPLYSLVFIFGFVGNMLVVLILINC---KKLK----CLTDIYLLNLAISDLLFLITLPLWAHSAAN-----EWVF---GNAMCKLFTGLYHIGYFGGIFFIILLTIDRYLAIVH------AVFALKAR----------TVTFGVVTSVITWLVAVFAS-VPGIIFTKCQKEDSVYV---CGP------YF-PRGWNNFHTIMRNILGLVLPLLIMVICYSGILKTLLRCR-----NEKKRHRAVRVIFTIMIVYFLFWTPYNIVILLNTFQEFFGLS-NC--ESTSQLDQATQVTETLGMTHCCINPIIYAFVGEKFRSLFHIAL--------…
	>ccr3_human
	-----------------------------MTTSLDTVETFGTTSYYDDVGLLCEKADTRALMAQFVPPLYSLVFTVGLLGNVVVVMILIKY---RRLR----IMTNIYLLNLAISDLLFLVTLPFWIHYVRGH----NWVF---GHGMCKLLSGFYHTGLYSEIFFIILLTIDRYLAIVH------AVFALRAR----------TVTFGVITSIVTWGLAVLAA-LPEFIFYETEELFEETL---CSA---LYPEDTVYSWRHFHTLRMTIFCLVLPLLVMAICYTGIIKTLLRCP----S--KKKYKAIRLIFVIMAVFFIFWTPYNVAILLSSYQSILFG---NDCERSKHLDLVMLVTEVIAYSHCCMNPVIYAFVGERFRKYLRHFFHR------…
	>ccr4_human
	------------------------MNPTDIADTTLDESIYSNYYLYESIPKPCTKEGIKAFGELFLPPLYSLVFVFGLLGNSVVVLVLFKY---KRLR----SMTDVYLLNLAISDLLFVFSLPFWGYYAAD-----QWVF---GLGLCKMISWMYLVGFYSGIFFVMLMSIDRYLAIVH------AVFSLRAR----------TLTYGVITSLATWSVAVFAS-LPGFLFSTCYTERNHTY---CKT----KYSLNSTTWKVLSSLEINILGLVIPLGIMLFCYSMIIRTLQHCK----N--EKKNKAVKMIFAVVVLFLGFWTPYNIVLFLETLVELEVL---QDCTFERYLDYAIQATETLAFVHCCLNPIIYFFLGEKFRKYILQLFK-------…
	>ccr5_human
	---------------------------------MDYQVSSPIYDINYYTSEPCQKINVKQIAARLLPPLYSLVFIFGFVGNMLVILILINC---KRLK----SMTDIYLLNLAISDLFFLLTVPFWAHYAAA-----QWDF---GNTMCQLLTGLYFIGFFSGIFFIILLTIDRYLAVVH------AVFALKAR----------TVTFGVVTSVITWVVAVFAS-LPGIIFTRSQKEGLHYT---CSS---HFPYSQYQFWKNFQTLKIVILGLVLPLLVMVICYSGILKTLLRCR-----NEKKRHRAVRLIFTIMIVYFLFWAPYNIVLLLNTFQEFFGL---NNCSSSNRLDQAMQVTETLGMTHCCINPIIYAFVGEKFRNYLLVFFQ-------…
	>ccr6_human
	----------------MSGESMNFSDVFDSSEDYFVSVNTSYYSVDSEMLLCSL-QEVRQFSRLFVPIAYSLICVFGLLGNILVVITFAFY---KKAR----SMTDVYLLNMAIADILFVLTLPFWAVSHATG----AWVF---SNATCKLLKGIYAINFNCGMLLLTCISMDRYIAIVQ------ATKSFRL-----RSR---TLPRSKIICLVVWGLSVIIS-SSTFVFNQKYNTQGSDV---CEP-KYQTVSE-PIRWKLLMLGLELLFGFFIPLMFMIFCYTFIVKTLVQAQ----N--SKRHKAIRVIIAVVLVFLACQIPHNMVLLVTAANLGKMN---RSCQSEKLIGYTKTVTEVLAFLHCCLNPVLYAFIGQKFRNYFLKILKDLW----…
	>ccr7_human
	MDLGKPMKSVLVVALLVIFQVCLCQDEVTDDYIGDNTTVDYTLFESLCSKKDVR-----NFKAWFLPIMYSIICFVGLLGNGLVVLTYIYF---KRLK----TMTDTYLLNLAVADILFLLTLPFWAYSAAK-----SWVF---GVHFCKLIFAIYKMSFFSGMLLLLCISIDRYVAIVQ------AVSAHRHRA-----R---VLLISKLSCVGIWILATVLS-IPELLYSDLQRSSSEQAMR-CSL---ITEHV---EAFITIQVAQMVIGFLVPLLAMSFCYLVIIRTLLQAR----N--FERNKAIKVIIAVVVVFIVFQLPYNGVVLAQTVANFNITS--STCELSKQLNIAYDVTYSLACVRCCVNPFLYAFIGVKFRNDLFKLFK-------…
	>ccr8_human
	----------------------------MDYTLDLSVTTVTDYYYPDIFSSPCDAELIQTNGKLLLAVFYCLLFVFSLLGNSLVILVLVVC---KKLR----SITDVYLLNLALSDLLFVFSFPFQTYYLLD-----QWVF---GTVMCKVVSGFYYIGFYSSMFFITLMSVDRYLAVVH------AVYALKVR----------TIRMGTTLCLAVWLTAIMAT-IPLLVFYQVASEDGVLQ---CYS----FYNQQTLKWKIFTNFKMNILGLLIPFTIFMFCYIKILHQLKRCQ----N--HNKTKAIRLVLIVVIASLLFWVPFNVVLFLTSLHSMHIL---DGCSISQQLTYATHVTEIISFTHCCVNPVIYAFVGEKFKKHLSEIFQK------…
	>ccr9_human
	------------MTPTDFTSPIPNMADDYGSESTSSMEDYVNFNFTDFYCEKNN---VRQFASHFLPPLYWLVFIVGALGNSLVILVYWYC---TRVK----TMTDMFLLNLAIADLLFLVTLPFWAIAAAD-----QWKF---QTFMCKVVNSMYKMNFYSCVLLIMCISVDRYIAIAQ------AMRAHTW--------REKRLLYSKMVCFTIWVLAAALC-IPEILYSQIKEESGIAI---CTMVYPSDEST---KLKSAVLTLKVILGFFLPFVVMACCYTIIIHTLIQAK----K--SSKHKALKVTITVLTVFVLSQFPYNCILLVQTIDAYAMFI--SNCAVSTNIDICFQVTQTIAFFHSCLNPVLYVFVGERFRRDLVKTLKNLGCISQ…
	>ccr10_human
	-----------------MGTEATEQVSWGHYSGDEEDAYSAEPLPELCYKADVQ-----AFSRAFQPSVSLTVAALGLAGNGLVLATHLAA---RRAA---RSPTSAHLLQLALADLLLALTLPFAAAGALQ-----GWSL---GSATCRTISGLYSASFHAGFLFLACISADRYVAIARALPAG------------PRPS---TPGRAHLVSVIVWLLSLLLA-LPALLFSQDGQREGQRR---CRLIFPEGLTQ---TVKGASAVAQVALGFALPLGVMVACYALLGRTLLAAR----G--PERRRALRVVVALVAAFVVLQLPYSLALLLDTADLLAARE--RSCPASKRKDVALLVTSGLALARCGLNPVLYAFLGLRFRQDLRRLLR-------…
	>cxcr1_human
	-------------------MSNITDPQMWDFDDLNFTGMPPADEDYSPCMLETE-----TLNKYVVIIAYALVFLLSLLGNSLVMLVILYS---RVGR----SVTDVYLLNLALADLLFALTLPIWAASKVN-----GWIF---GTFLCKVVSLLKEVNFYSGILLLACISVDRYLAIVH------ATRTLTQKRH-----------LVKFVCLGCWGLSMNLS-LPFFLFRQAYHPNNSSPV--CYE----VLGNDTAKWRMVLRILPHTFGFIVPLFVMLFCYGFTLRTLFKAHM---G---QKHRAMRVIFAVVLIFLLCWLPYNLVLLADTLMRTQ-VI-QESCERRNNIGRALDATEILGFLHSCLNPIIYAFIGQNFRHGFLKILAMH-----…
	>cxcr2_human
	----------MEDFNMESDSFEDFWKGEDLSNYSYSSTLPPFLLDAAPCEPESL-----EINKYFVVIIYALVFLLSLLGNSLVMLVILYS---RVGR----SVTDVYLLNLALADLLFALTLPIWAASKVN-----GWIF---GTFLCKVVSLLKEVNFYSGILLLACISVDRYLAIVH------ATRTLTQKRY-----------LVKFICLSIWGLSLLLA-LPVLLFRRTVYSSNVSPA--CYE----DMGNNTANWRMLLRILPQSFGFIVPLLIMLFCYGFTLRTLFKAHM---G---QKHRAMRVIFAVVLIFLLCWLPYNLVLLADTLMRTQ-VI-QETCERRNHIDRALDATEILGILHSCLNPLIYAFIGQKFRHGLLKILAIH-----…
	>cxcr3_human
	-----MVLEVSDHQVLNDAEVAALLENFSSSYDYGENESDSCCTSPPCPQDFSL-----NFDRAFLPALYSLLFLLGLLGNGAVAAVLLSR---RTAL----SSTDTFLLHLAVADTLLVLTLPLWAVDAAV-----QWVF---GSGLCKVAGALFNINFYAGALLLACISFDRYLNIVH------ATQLYRRG----------PPARVTLTCLAVWGLCLLFA-LPDFIFLSAHHDERLNATH-CQY-------NFPQVGRTALRVLQLVAGFLLPLLVMAYCYAHILAVLLVSRG---Q---RRLRAMRLVVVVVVAFALCWTPYHLVVLVDILMDLG-AL-ARNCGRESRVDVAKSVTSGLGYMHCCLNPLLYAFVGVKFRERMWMLLLRL-----…
	>cxcr4_human
	-------------------------MEGISIYTSDNYTEEMGSGDYDSMKEPCFREENANFNKIFLPTIYSIIFLTGIVGNGLVILVMGYQ---KKLR----SMTDKYRLHLSVADLLFVITLPFWAVDAVA-----NWYF---GNFLCKAVHVIYTVNLYSSVLILAFISLDRYLAIVH------ATNSQRPR----------KLLAEKVVYVGVWIPALLLT-IPDFIFANVSEADDRYI---CDR----FYPN--DLWVVVFQFQHIMVGLILPGIVILSCYCIIISKLSHSKG--HQ----KRKALKTTVILILAFFACWLPYYIGISIDSFILLE-II-KQGCEFENTVHKWISITEALAFFHCCLNPILYAFLGAKFKTSAQHALT-------…
	>cxcr5_human
	-------MNYPLTLEMDLENLEDLFWELDRLDNYNDTSLVENHLCPATEGPLMA-----SFKAVFVPVAYSLIFLLGVIGNVLVLVILERH---RQTR----SSTETFLFHLAVADLLLVFILPFAVAEGSV-----GWVL---GTFLCKTVIALHKVNFYCSSLLLACIAVDRYLAIVH------AVHAYRHR----------RLLSIHITCGTIWLVGFLLA-LPEILFAKVSQGHHNNSLPRCTFSQENQAET---HAWFTSRFLYHVAGFLLPMLVMGWCYVGVVHRLRQ-AQR-RP---QRQKAVRVAILVTSIFFLCWSPYHIVIFLDTLARLK-AV-DNTCKLNGSLPVAITMCEFLGLAHCCLNPMLYTFAGVKFRSDLSRLLT-------…
	>cxcr6_human
	-------------------------------MAEHDYHEDYGFSSFNDSSQEEH-QDFLQFSKVFLPCMYLVVFVCGLVGNSLVLVISIFY---HKLQ----SLTDVFLVNLPLADLVFVCTLPFWAYAGIH-----EWVF---GQVMCKSLLGIYTINFYTSMLILTCITVDRFIVVVK------ATKAYNQQAK--------RMTWGKVTSLLIWVISLLVS-LPQIIYGNVFNLDKLI----CGY-------H-DEAISTVVLATQMTLGFFLPLLTMIVCYSVIIKTLLHAGG---F---QKHRSLKIIFLVMAVFLLTQMPFNLMKFIRSTH----W----EYYAMTSFHYTIMVTEAIAYLRACLNPVLYAFVSLKFRKNFWKLVKDIG----…
	>cx3c1_human
	--------------------------------MDQFPESVTENFEYDDLAEACYIGDIVVFGTVFLSIFYSVIFAIGLVGNLLVVFALTNS---KKPK----SVTDIYLLNLALSDLLFVATLPFWTHYLIN-EKGL----HNA---MCKFTTAFFFIGFFGSIFFITVISIDRYLAIVL------AANSMNNR----------TVQHGVTISLGVWAAAILVA-APQFMFTKQKENE-------CLG---DYPEVLQEIWPVLRNVETNFLGFLLPLLIMSYCYFRIIQTLFSCK----N--HKKAKAIKLILLVVIVFFLFWTPYNVMIFLETLKLYD-FF--PSCDMRKDLRLALSVTETVAFSHCCLNPLIYAFAGEKFRRYLYHLYGK------…
	>xcr1_human
	--------------------------------MESSGNPESTTFFYYDLQSQPCENQAWVFATLATTVLYCLVFLLSLVGNSLVLWVLVKY---ESLE----SLTNIFILNLCLSDLVFACLLPVWISPYHW-----GWVL---GDFLCKLLNMIFSISLYSSIFFLTIMTIHRYLSVVS------PLSTLRVP----------TLRCRVLVTMAVWVASILSSILDTIFH-KVLSSG-------CDY----SELT----WYLTSVYQHNLF-FLLSLGIILFCYVEILRTLFRSR----S--KRRHRTVKLIFAIVVAYFLSWGPYNFTLFLQTLFRTQ-II--RSCEAKQQLEYALLICRNLAFSHCCFNPVLYVFVGVKFRTHLKHVLRQ------…
	>ackr1_human
	MGNCLHRAELSPSTENSSQLDFEDVWNSSYGVNDSFPDGDYGANLEAAAPCHSC-----NLLDDSALPFFILTSVLGILASSTVLFMLFRPLFR----WQL-CPGWPVLAQLAVGSALFSIVVPVLAPGLGS-TRS------SA---LCSLGYCVWYGSAFAQALLLGCHASLGHRLGAGQ-----------------------VPGLTLGLTVGIWGVAALLT-LPVTLASGASGGL-------CTL---IYSTE----LKALQATHTVAC-LAIFVLLPLGLFGAKGLK----KALGMG--------PGPWMNILWAWFIFWWPHGVVLGLDFLVRSK-LLLLSTCLAQQALDLLLNLAEALAILHCVATPLLLALFCHQATRTLLPSLPLP-----…
	>ackr2_human
	-----------------MAATASPQPLATEDADSENSSFYYYDYLDEVAFMLCRKDAVVSFGKVFLPVFYSLIFVLGLSGNLLLLMVLLRY---VPRR----RMVEIYLLNLAISNLLFLVTLPFWGISVAW-----HWVF---GSFLCKMVSTLYTINFYSGIFFISCMSLDKYLEIVH------AQPYHRLR----------TRAKSLLLATIVWAVSLAVS-IPDMVFVQTHENPKGVWN--CHA----DFGGHGTIWKLFLRFQQNLLGFLLPLLAMIFFYSRIGCVLVRLR----P--AGQGRALKIAAALVVAFFVLWFPYNLTLFLHTLLDLQ-VF--GNCEVSQHLDYALQVTESIAFLHCCFSPILYAFSSHRFRQYLKAFLAA------…
	>ackr3_human
	--------------MDLHLFDYSEPGNFSDISWPCNSSDCIVVDTVMCPNMPNK-----SVLLYTLSFIYIFIFVIGMIANSVVVWVNIQA---KTTG----YDTHCYILNLAIADLWVVLTIPVWVVSLVQ-HN--QWPM---GELTCKVTHLIFSINLFGSIFFLTCMSVDRYLSITYFTNTPS----------SRKKM------VRRVVCILVWLLAFCVS-LPDTYYLKTVTSASNNETY-CRS---FYPEHSIKEWLIGMELVSVVLGFAVPFSIIAVFYFLLARAISASS----D--QEKHSSRKIIFSYVVVFLVCWLPYHVAVLLDIFSILH-YI-PFTCRLEHALFTALHVTQCLSLVHCCVNPVLYSFINRNYRYELMKAFIFK-----…
	>ackr4_human
	-------------------MALEQNQSTDYYYEENEMNGTYDYSQYELICIKED---VREFAKVFLPVFLTIVFVIGLAGNSMVVAIYAYY---KKQR----TKTDVYILNLAVADLLLLFTLPFWAVNAVH-----GWVL---GKIMCKITSALYTLNFVSGMQFLACISIDRYVAVTKVPS---------------QSG---VGKPCWIICFCVWMAAILLS-IPQLVFYTVNDNAR------CIPIFPRYLGT---SMKALIQMLEICIGFVVPFLIMGVCYFITARTLMKMP----N--IKISRPLKVLLTVVIVFIVTQLPYNIVKFCRAIDIIY-SL-ITSCNMSKRMDIAIQVTESIALFHSCLNPILYVFMGASFKNYVMKVAKKYGSWRR…
	>ccrl2_human
	-------------------------MANYTLAPEDEYDVLIEGELESDEAEQCDKYDAQALSAQLVPSLCSAVFVIGVLDNLLVVLILVKY---KGLK----RVENIYLLNLAVSNLCFLLTLPFWAHA----GG-------DP---MCKILIGLYFVGLYSETFFNCLLTVQRYLVFLH------KGNFFSARR---------RVPCGIITSVLAWVTAILAT-LPEFVVYKPQMEDQKYK---CAFSRTPFLPADETFWKHFLTLKMNISVLVLPLFIFTFLYVQMRKTLRF-RE---Q----RYSLFKLVFAIMVVFLLMWAPYNIAFFLSTFKEHF-SL--SDCKSSYNLDKSVHITKLIATTHCCINPLLYAFLDGTFSKYLCRCFH-------…

[truncated: 11 more sheets: Figure5b, Figure5e, Figure5f, SuppFigure1, SuppFigure4, SuppFigure5, SuppFigure6, SuppFigure7, SuppFigure9, SuppFigure10c, SuppFigure10d]
